# Supplementary material for: Single-cell chromatin accessibility and transcriptomic characterization of Behcet’s disease
Source: Commun Biol. 2023 Oct 17;6:1048. doi: 10.1038/s42003-023-05420-x (PMC10582193; doi:10.1038/s42003-023-05420-x)
Supplement: Supplementary file 4 — Supplementary Data 1 [file 42003_2023_5420_MOESM4_ESM.xlsx]

## Sheet: Sheet1
Supplementary Data 1. Subjects' information.
Ident	Group	Gender	Age	Systemic Disease	scRNA-seq	scATAC-seq	Treatment
nonBD-1	nonBD	male	69	-	√	√	-
nonBD-2	nonBD	female	49	-	√	√	-
nonBD-3	nonBD	male	55	-	√	√	-
nonBD-4	nonBD	male	45	-	√	√	-
nonBD-5	nonBD	male	56	-	√	√	-
nonBD-6	nonBD	female	50	-	√	√	-
nonBD-7	nonBD	female	24	-	√	√	-
nonBD-8	nonBD	female	27	-	√	√	-
BD-1	BD	female	44	-	√	√	No Treatment
BD-2	BD	male	35	-	√	√	No Treatment
BD-3	BD	male	36	-	√	√	No Treatment
BD-4	BD	male	24	-	√	√	No Treatment
BD-5	BD	female	20	-	√	√	No Treatment
BD-6	BD	female	36	-	√	√	No Treatment
BD-7	BD	male	43	-	√	√	No Treatment
BD-8	BD	female	36	-	√	√	No Treatment
BD-9	BD	female	40	-	√	√	No Treatment
BD-10	BD	male	28	-	√	√	No Treatment
BD-11	BD	male	34	-	√	√	No Treatment
BD-12	BD	female	37	-	√	√	No Treatment
BD-13	BD	male	29	-	√	√	No Treatment
BD-14	BD	male	48	-	√	√	No Treatment
BD-15	BD	female	35	-	√	√	No Treatment
BD-16	BD	male	31	-	√	√	No Treatment
BD-17	BD	male	28	-	√	√	No Treatment
BD-18	BD	female	23	-	√	√	No Treatment
BD-19	BD	male	21	-	√	√	No Treatment
BD-20	BD	male	42	-	√	√	No Treatment
BD-21	BD	male	40	-	√	√	No Treatment
BD-22	BD	female	33	-	√	√	No Treatment
BD-23	BD	female	23	-	√	-	No Treatment
