# Supplementary material for: Single-cell chromatin accessibility and transcriptomic characterization of Behcet’s disease
Source: Commun Biol. 2023 Oct 17;6:1048. doi: 10.1038/s42003-023-05420-x (PMC10582193; doi:10.1038/s42003-023-05420-x)
Supplement: Supplementary file 5 — Supplementary Data 2 [file 42003_2023_5420_MOESM5_ESM.xlsx]

## Sheet: Cell counts
Cell counts for six main cell type
Cell types	scATAC dataset	scRNA dataset
TC	84202	152842
Mono	29624	53573
NK	22738	40875
BC	12610	20971
DC	1861	3000
HSPC	1669	852

## Sheet: Frequenices of cells (scATAC)
Frequencies of cell subsets in PBMCs from donors in the scATAC-seq dataset (%)
	ActCM	ActNCM	CD4CTL	CD4Naive	CD4TCM	CD4TFH	CD4Th1	CD4Th17	CD4Th2	CD4Treg	CD8MAIT	CD8Naive	CD8TCM	CD8TEM	CD8TEX	CD8Treg	cDC1	cDC2	CM	DN2B	DNT	HSPC	MB	NB	NCM	NK1	NK2	NK3	PB	pDC
nonBD-1	0.373074	0	1.91403	5.14193	1.08678	6.99108	0.827251	1.83293	1.55718	1.63828	0.389294	0.502839	4.63909	12.8467	2.69262	0.0162206	0.0324412	0.340633	15.9611	0.356853	0.973236	2.27088	1.70316	3.43877	3.89294	0.25953	13.6091	13.8848	0.697486	0.129765
nonBD-2	1.01801	0.0783085	2.17306	3.28896	3.38684	4.05247	2.0556	5.52075	3.2498	1.8011	7.20439	1.07674	4.60063	9.61237	4.42443	0	0.0195771	0.646045	12.4511	0.254503	1.31167	1.68363	1.68363	2.34926	4.83555	0.332811	6.53876	13.3712	0.841817	0.13704
nonBD-3	0.0675676	0	0.283784	5.27027	1.43243	8.47297	0.675676	3.5	2.7027	1.68919	1	1.08108	4.25676	8.45946	4.06757	0.0675676	0.0810811	1.10811	17.8243	0.445946	0.391892	1.89189	2.04054	3.33784	4.31081	0.22973	5.89189	18.7297	0.324324	0.364865
nonBD-4	0.534562	0	0.276498	3.5023	4.0553	4.1106	1.38249	4.57143	6.50691	2.19355	2.04608	3.04147	4.18433	7.76037	3.20737	0.147465	0.0552995	0.75576	23.4654	0.866359	1.36406	1.41935	6.56221	2.47005	2.10138	0.700461	9.67742	1.93548	0.774194	0.331797
nonBD-5	0.509183	0.0545554	1.36388	8.56519	2.43681	11.4384	4.67358	5.43735	3.9098	2.85506	1.43662	3.20058	5.67376	5.47372	8.38334	0.727405	0.0363702	0.618294	10.6383	0.800145	0.763775	1.14566	4.10984	1.49118	1.38207	0.272777	2.60047	9.67449	0.200036	0.127296
nonBD-6	0.380228	0	0.197719	9.97719	1.42966	7.30038	5.64259	3.3308	2.22053	1.58175	6.70722	3.77186	3.04183	2.69202	4.03042	0.334601	0.0152091	0.760456	14.8137	0.243346	3.74144	1.85551	3.46768	6.38783	3.52852	0.456274	10.5247	0.288973	1.15589	0.121673
nonBD-7	0.619469	0.0176991	3.84071	9.41593	0.654867	5.71681	2.17699	6.44248	2.19469	1.53982	3.29204	5.34513	2.42478	2.31858	2.77876	0.318584	0.106195	1.02655	15.2743	0.654867	1.50442	0.495575	2.47788	8.61947	2.70796	0.99115	5.57522	10.354	0.884956	0.230088
nonBD-8	0.485814	0	0.310921	8.02565	2.81772	5.1302	3.49786	3.96424	2.60396	2.07928	12.5923	9.03614	3.18694	2.54567	2.95375	0.991061	0.213758	1.45744	11.6984	0.563545	1.7878	2.00155	6.08239	5.14963	2.31248	0.582977	5.57715	1.76836	0.252623	0.330354
BD-1	9.8776	0.622718	0.901868	10.393	1.6749	8.07387	4.33756	4.61671	1.41722	1.43869	5.60447	6.76401	4.78849	2.51235	9.12605	0.150311	0.0214731	0.365042	0.171784	0.837449	0.98776	0.407988	11.2519	6.95727	0	0.0214731	4.12283	2.12583	0.365042	0.0644192
BD-2	31.7883	0.795572	0.0691802	10.6883	6.01868	2.87098	0.622622	1.72951	1.10688	2.42131	5.43065	8.82048	3.94327	1.55655	1.86787	0.0691802	0.0345901	0.588032	0.657212	0.311311	2.28295	1.0377	5.84573	1.55655	0.0691802	0.10377	4.70425	2.8018	0.10377	0.10377
BD-3	35.8106	4.15864	0.154024	7.04659	2.00231	2.42588	1.19369	1.88679	1.38621	1.69426	2.96496	4.62072	2.81094	2.88795	2.84944	1.2707	0.0770119	1.15518	0.38506	0.462072	6.31498	1.00116	3.58106	4.31267	0	0.038506	4.46669	2.65691	0.154024	0.231036
BD-4	0.142806	0	0.23206	4.87326	9.13959	3.80221	1.74938	2.15994	2.30275	1.30311	6.10496	9.30025	3.03463	1.98144	3.05248	2.01714	0.0178508	1.74938	22.724	0.856837	3.73081	1.10675	3.69511	4.24848	2.03499	0.589075	3.74866	3.26669	0.267762	0.767583
BD-5	16.5295	2.53772	0.685871	2.38683	2.03018	3.01783	0.562414	0.809328	0.603567	0.562414	1.8107	5.99451	5.80247	6.59808	23.1824	0.946502	0	0.617284	0.37037	1.50892	3.66255	0.891632	1.67353	2.22222	0.205761	0.164609	0.48011	12.8258	1.15226	0.164609
BD-6	4.519	0.0342349	1.98562	10.2705	1.5748	5.13523	4.03971	4.27936	1.71174	1.5748	1.02705	11.0236	2.70455	5.44334	7.32626	0.684697	0.136939	0.753167	14.1048	0.581992	2.3622	0.650462	8.49024	4.65594	0.410818	0.0342349	2.46491	1.33516	0.581992	0.102705
BD-7	0.297265	0	1.84304	11.8906	5.11296	6.00476	3.18074	2.97265	1.69441	2.70511	1.24851	10.5232	3.80499	7.01546	5.55886	0.237812	0	0.59453	16.7658	0.148633	2.67539	1.75386	5.23187	2.08086	0.624257	0	3.68609	2.0214	0.208086	0.118906
BD-8	1.0513	0	0.210261	23.1707	2.73339	7.27502	4.52061	4.3524	1.95542	2.69134	1.78722	2.60723	3.8688	1.49285	3.99495	1.13541	0.0420521	0.567704	10.2397	0.294365	1.13541	0.862069	3.70059	11.4382	0.0210261	0.147183	3.44828	4.85702	0.399495	0
BD-9	10.5825	0.603509	0.154386	5.99298	5.93684	2.32982	0.491228	2.21754	0.982456	0.673684	11.5228	8.74386	5.05263	3.7614	2.58246	1.57193	0.0842105	0.336842	0.940351	0.673684	2.55439	0.280702	2.17544	4.16842	0.154386	0.631579	12.2105	11.4807	0.968421	0.140351
BD-10	9.51921	0.405484	6.31396	5.59954	2.33636	4.09345	2.6453	7.35663	2.76115	2.08534	1.87295	4.6341	6.68083	9.21027	3.41765	0.424792	0	0.907511	0.733732	0.656497	3.10871	0.888202	3.64935	1.17783	2.35567	0.559954	2.49083	13.4196	0.579262	0.115852
BD-11	12.2322	0.818076	1.28555	8.64823	2.64901	2.45423	1.83093	3.35021	1.83093	1.16868	2.84379	7.59642	4.51889	3.77873	3.81769	0.116868	0.038956	0.662252	10.2454	0.467472	1.75302	1.16868	2.88274	2.2984	0.233736	0.116868	10.9856	9.38839	0.58434	0.233736
BD-12	10.2652	0.818599	0.99869	11.9352	3.99476	5.43549	2.01375	3.24165	1.83366	1.89915	4.6169	12.2135	6.18861	2.4558	2.21022	1.01506	0.0491159	0.867714	0.556647	0.523903	1.44073	0.556647	1.99738	3.01244	0.638507	0.654879	6.02489	12.0989	0.0982318	0.343811
BD-13	0.217234	0.0482742	0.289645	16.027	9.8238	5.35844	2.02752	3.54815	2.00338	1.81028	6.66184	17.0408	4.89983	0.627565	2.07579	0.506879	0.0724113	1.20685	11.8996	0.0482742	0.603427	0.531016	2.41371	2.51026	1.52064	0.289645	1.71373	3.98262	0	0.241371
BD-14	0.0460936	0	4.47108	6.66052	4.40194	4.79373	3.57225	1.79765	1.7746	2.18944	0.391795	7.42106	5.7156	8.75778	6.47615	0.737497	0.0230468	0.368749	12.5835	1.10625	1.29062	0.71445	6.47615	3.06522	0.138281	0.414842	6.40701	7.44411	0.668357	0.0921871
BD-15	0.767379	0.0902799	0.917845	3.47577	2.91905	4.84502	1.5799	3.94222	2.75354	1.3542	3.49082	3.28017	9.59976	2.31718	5.04063	0.18056	0	0.601866	16.8071	0.120373	1.82064	3.56605	1.5799	2.28709	1.89588	0.13542	2.46765	21.0503	0.993079	0.120373
BD-16	0.75991	0.0616143	0.246457	4.47731	1.1296	5.68905	2.54672	3.36825	1.58143	1.19121	5.93551	4.1487	7.41425	4.29246	4.90861	1.08852	0.0410762	0.575067	14.6231	1.49928	5.81228	1.43767	4.49784	1.88951	3.2861	0.677757	10.9879	4.7443	0.533991	0.554529
BD-17	33.1687	0.827766	2.41069	11.6033	2.52687	2.58495	1.37961	2.52687	1.24891	2.04763	2.58495	12.8522	2.39617	4.47284	2.12024	1.33604	0.0580889	1.14726	0.0726111	0.203311	1.6991	1.29248	1.46674	2.614	0.0580889	0.174267	2.75922	1.98954	0.116178	0.2614
BD-18	19.6355	2.50396	0.158479	10.0317	1.93344	3.20127	1.01426	2.90016	1.03011	1.99683	4.8019	5.43582	3.91442	2.9794	3.93027	1.72742	0.110935	1.458	0.0475436	0.507132	7.16323	0.364501	4.64342	7.90808	0.0158479	0.301109	7.06815	2.32964	0.744849	0.142631
BD-19	21.9317	2.57131	2.42005	5.4019	2.5497	3.15471	2.03111	3.43561	1.1452	1.9879	3.00346	8.72947	4.08384	5.03457	1.96629	0.648228	0.0432152	0.669836	0.129646	0.259291	2.09594	0.756266	1.03717	6.56871	0.216076	1.64218	10.3933	5.4019	0.410545	0.280899
BD-20	20.9208	1.56855	1.58892	7.802	1.65003	3.07598	2.36301	4.48156	1.99633	0.937054	0.651864	2.8519	6.86494	5.35751	2.83153	0.570381	0.0611122	0.774088	1.03891	0.468527	1.36484	0.55001	1.54818	0.692605	0.28519	0.631493	6.25382	20.5948	0.122224	0.101854
BD-21	9.75127	1.25468	1.40876	4.22628	1.51882	2.88356	1.62888	4.05019	1.18864	0.484262	4.9967	5.08475	7.50605	7.55008	4.51244	0.550297	0.0660357	0.946511	4.90865	0.0660357	12.965	1.56284	1.6729	1.10059	1.89302	0.242131	6.51552	9.17896	0.0880475	0.198107
BD-22	0.23488	0.0587199	1.35056	2.46624	1.67352	2.46624	1.82032	5.34351	1.40928	0.352319	6.89959	2.40752	10.5109	6.69407	4.66823	0.352319	0	0.733999	13.4175	0.20552	15.5314	1.35056	1.0276	0.792719	1.49736	0.411039	5.75455	10.0117	0.17616	0.381679

## Sheet: Frequenices of cells (scRNA)
Frequencies of cell subsets in PBMCs from donors in the scRNA-seq dataset (%)
nonBD-1	0.924685	0	0.522648	2.68025	10.3055	2.26481	5.3873	2.1978	1.84937	0.428839	1.15251	0.442241	0.710265	1.76896	6.5398	0.495846	7.94693	0.0938086	0.737068	14.0445	0.10721	1.42053	2.76065	7.82632	0.817475	10.6406	15.4516	0.21442	0.268025
nonBD-2	1.07637	0	0.700495	3.50248	9.67025	3.39997	5.48437	2.18691	7.20998	1.77687	1.40099	2.18691	4.37383	3.91252	4.13463	0.239194	1.43516	0.0512558	2.11857	19.0671	0.307535	1.17888	3.86127	8.40595	1.05929	5.17683	5.41603	0.222108	0.444217
nonBD-3	0.81663	0	0.801782	1.21752	16.3177	2.55382	3.3853	1.26206	5.49369	0.193022	0.772086	1.72235	6.26578	1.27691	6.44395	0.593912	3.97921	0.163326	1.46993	12.7988	0.0593912	3.23682	1.95991	6.20638	0.831477	11.3586	8.1069	0.118782	0.593912
nonBD-4	0.6511	0	0.269421	0.546325	13.0445	6.61578	4.15357	3.13576	1.62401	0.381679	0.763359	0.628648	2.15537	2.43227	10.7843	0.261937	4.01886	0.082323	0.740907	13.1941	0.0299356	0.755875	2.99356	7.85811	0.546325	3.99641	17.6246	0.351744	0.359228
nonBD-5	0.75229	0	0.708679	0.141736	10.2595	3.09638	6.31269	5.5386	3.35805	0.501526	1.55909	1.50458	7.38116	3.46707	6.3345	0.207152	3.24902	0.130833	0.894025	15.1112	0.207152	1.49368	9.89969	5.23332	1.25382	6.89054	3.67423	0.381596	0.457915
nonBD-6	0.646642	0	0.166875	0.70922	23.2895	3.7234	3.73383	1.1577	4.51606	0.500626	0.458907	2.25282	14.831	2.58657	4.15102	0.0625782	3.30622	0.0312891	1.04297	7.34251	0.0625782	3.09762	2.44055	5.03755	0.396329	3.78598	10.5236	0.104297	0.0417188
nonBD-7	2.82066	0	0.301799	3.1805	13.6506	3.04121	2.92513	1.23041	4.74753	0.39466	0.383053	2.99478	5.17702	1.42774	5.37435	0.220546	0.882182	0.0580383	1.43935	11.863	0.034823	1.79919	4.05107	12.3157	1.56703	4.49216	12.397	0.766106	0.464306
nonBD-8	1.33547	0	0.267094	0.480769	11.8456	3.76603	2.48397	1.10844	3.77938	0.133547	0.641026	12.8606	10.0561	2.61752	6.25	0.173611	1.36218	0.133547	1.50908	9.24145	0.120192	2.68429	6.3969	9.32158	0.734509	6.45032	3.73932	0.0801282	0.42735
BD-1	26.3715	0.191763	0.141738	0.225113	17.1336	3.58513	1.11723	0.0583625	2.71803	0.125063	0.175088	3.61848	19.9433	2.11773	4.58563	0.0583625	0.450225	0.0250125	0.683675	0.90045	0.0917125	2.31783	6.21144	2.50959	0.125063	1.85926	2.54294	0.083375	0.03335
BD-2	10.6879	0	0.542475	0.34626	15.1547	2.5277	3.28947	1.96214	5.2747	0.126962	0.28855	5.58633	17.163	4.05125	6.99446	0.438596	0.819483	0.034626	1.32733	3.63573	0.334718	2.48153	4.61681	6.56741	0.854109	1.56971	2.48153	0.17313	0.669437
BD-3	12.897	0.0925069	0.13876	1.0407	6.67592	0.200432	1.74221	1.31051	0.431699	0.292939	0.416281	1.5572	7.88622	2.38205	6.5757	17.3373	7.90163	0.0154178	0.555042	2.48998	0.254394	4.43262	3.0296	5.3654	0.269812	0.385446	12.6426	1.45698	0.223558
BD-4	3.66089	0	0.45417	2.17451	19.8596	5.40875	2.65621	0.715662	6.06936	0.123865	0.385356	0.729425	13.1572	2.40848	12.3589	0.0963391	0.853289	0.0275255	0.825764	10.3083	0.15139	2.3259	6.77126	3.41316	0.165153	2.17451	2.54611	0.0688137	0.110102
BD-5	4.21536	0.0139121	0.626043	0.125209	12.3539	0.723428	3.04674	0.459098	1.68336	0.570395	0.153033	9.12632	14.6772	2.71285	4.4936	0.862549	2.82415	0.111297	0.194769	6.30217	0.33389	3.96494	3.29716	5.34224	1.41903	8.44463	11.227	0.500835	0.194769
BD-6	23.2304	0	0.411718	4.89311	4.05384	1.96358	2.34363	0.364212	3.46793	0.522565	0.158353	4.16469	4.35471	0.490895	14.7585	1.39351	1.63104	0.0316706	0.74426	9.61203	0.158353	1.69438	3.26207	2.48614	0.490895	2.6445	9.73872	0.870942	0.0633413
BD-7	12.4888	0	0.244122	0.513941	10.1118	4.24001	3.64898	0.192728	5.65335	0.115637	0.34691	8.64705	8.2616	2.00437	12.2061	0.745214	1.87588	0.0128485	1.07928	5.51201	0.0513941	1.65746	7.47784	3.75177	0.231273	1.272	7.43929	0.0128485	0.205576
BD-8	1.1778	0	0.275655	0.852024	13.883	2.64378	1.52863	2.01729	2.43077	1.0525	0.438542	2.71896	10.9134	1.42839	6.45283	0.112768	9.76068	0	0.250595	19.8221	0.338303	1.6414	3.78399	4.0847	0.488661	8.633	2.83173	0.213006	0.225536
BD-9	3.1834	0	0.225373	0.51648	4.86431	0.929665	1.07052	0.779416	1.59639	0.244154	0.234764	6.32923	7.42793	0.751244	6.54522	0.131468	1.87811	0.0939055	0.375622	43.9947	0.0187811	8.87407	1.82177	1.50249	0.197202	2.04714	4.33844	0.0281717	0
BD-10	7.67861	0.00989511	0.178112	4.37364	10.4888	1.95923	3.8492	1.67227	3.10707	0.524441	0.742133	4.48249	3.82941	0.85098	7.95567	0.227588	3.68098	0.0593707	0.761924	3.62161	0.138532	6.89689	5.28399	9.63784	0.583812	8.28221	8.59885	0.306748	0.217692
BD-11	1.71964	0	0.0921234	0.752341	8.19899	1.87318	1.50468	1.10548	2.24167	0.214955	0.322432	2.07278	2.91724	1.24367	10.7631	0.598802	1.39721	0.0460617	0.138185	28.9421	0.0153539	5.55811	4.25303	2.21096	0.614156	7.81514	13.1737	0.122831	0.0921234
BD-12	0.730111	0	0.553877	0.931521	10.3852	2.02669	3.9149	1.62387	2.76939	0.377644	0.440584	2.1148	3.14703	1.43505	7.7291	0.302115	2.74421	0.0629406	0.46576	20.355	0.0503525	5.71501	3.46173	2.5428	0.730111	7.38922	17.6737	0.0125881	0.314703
BD-13	1.70151	0	0.136121	1.42927	12.5328	1.31259	3.50024	1.31259	1.78901	0.252795	0.175012	4.64754	8.94507	1.28342	15.3816	0.700049	4.01556	0.097229	0.73894	14.3316	0.0194458	13.6121	3.02382	1.99319	0.768109	1.98347	4.13223	0	0.184735
BD-14	4.94918	0.00949938	0.30398	2.75482	15.3035	6.31709	3.1538	0.645958	6.1461	0.417973	0.370476	0.246984	11.2948	4.11323	13.7551	0.275482	0.864444	0.0284981	0.579462	3.94224	0.170989	1.45341	8.03648	3.42928	0.569963	3.55277	6.81106	0.370476	0.132991
BD-15	1.58153	0.0316306	0.173968	1.09125	3.81148	3.77985	1.36011	2.10343	4.50735	0.110707	0.332121	16.6535	4.19105	1.18615	11.4503	0.0316306	0.332121	0.110707	0.411197	18.1243	0.0316306	10.7544	4.69714	3.16306	0.427012	4.01708	5.40882	0	0.126522
BD-16	2.20891	0	0.446481	0.787217	8.2129	1.57443	5.7925	2.62014	3.61885	0.798966	0.610974	2.57314	6.14499	1.48044	6.32123	0.23499	3.19586	0.0117495	0.763718	15.6033	0.0352485	1.57443	2.2559	6.88521	0.46998	2.59664	22.5943	0.375984	0.211491
BD-17	2.83514	0	0.210011	0.665033	6.14281	1.87259	3.01015	0.332517	3.9027	0.122506	0.315016	6.0903	3.69268	1.50508	11.7081	0.210011	0.420021	0.19251	0.472524	5.9678	0.700035	10.483	6.87784	2.0126	1.40007	17.6759	10.3955	0.59503	0.19251
BD-18	14.3845	0	0.130768	3.79227	8.72408	3.99776	0.261536	0.410984	1.71866	0.0373622	0.298898	3.30656	2.09228	0.467028	12.068	0.0747245	0.50439	0.0747245	0.597796	7.4164	0.0186811	13.301	2.98898	10.9471	0.186811	4.14721	7.86475	0.0186811	0.16813
BD-19	16.2843	1.08155	0.174444	0.933275	14.9498	2.04972	5.87876	0.383777	5.0676	0.130833	0.776276	1.256	7.27431	2.46838	7.35281	0.994331	1.55255	0.043611	0.723942	0.566943	0.0784998	9.01875	3.70693	1.3345	1.39555	8.73092	5.41648	0.130833	0.244222
BD-20	20.9972	0.397298	0.0893921	0.297974	8.65117	2.39372	5.30393	0.218514	5.57211	0.347636	0.764799	4.25109	3.43663	1.37068	7.96583	0.56615	3.21812	0	0.337704	0.60588	0.129122	10.1808	4.12197	5.87008	0.337704	1.46007	10.3794	0.675407	0.0595948
BD-21	18.3303	0.0398486	0.308826	1.3947	11.8151	1.09584	3.50667	0.348675	4.79179	0.488145	0.229129	0.518031	3.55649	1.58398	6.82407	0.677426	0.896593	0.0498107	0.916517	6.25623	0.169356	1.44451	2.41084	3.4469	0.956366	5.31978	22.4547	0.0498107	0.119546
BD-22	9.19208	0.0535045	0.224719	2.23649	6.76297	2.87854	0.716961	0.406635	3.5848	0.267523	0.160514	3.69181	6.19583	1.49813	14.3713	0.224719	1.97967	0.139112	1.48743	5.28625	0.0214018	19.4436	1.78705	3.88443	0.481541	5.30765	7.30872	0.0963082	0.310326
BD-23	3.56286	0	0.387668	2.06757	5.98117	2.05833	1.14454	0.526121	3.48902	0.258446	0.433819	4.94739	4.43973	0.93225	16.4298	0.129223	1.48606	0.0276906	0.830718	5.9904	0.046151	23.6201	1.25531	2.10449	0.609193	7.89182	8.90714	0.0553812	0.387668

## Sheet: Frequenices of monocyte subsets
Frequencies of monocyte subsets in PBMCs from donors in the scATAC-seq dataset (%)
	ActCM	ActNCM	NCM	CM
nonBD-1	0.373074	0	3.89294	15.9611
nonBD-2	1.01801	0.0783085	4.83555	12.4511
nonBD-3	0.0675676	0	4.31081	17.8243
nonBD-4	0.534562	0	2.10138	23.4654
nonBD-5	0.509183	0.0545554	1.38207	10.6383
nonBD-6	0.380228	0	3.52852	14.8137
nonBD-7	0.619469	0.0176991	2.70796	15.2743
nonBD-8	0.485814	0	2.31248	11.6984
BD-1	9.8776	0.622718	0	0.171784
BD-2	31.7883	0.795572	0.0691802	0.657212
BD-3	35.8106	4.15864	0	0.38506
BD-4	0.142806	0	2.03499	22.724
BD-5	16.5295	2.53772	0.205761	0.37037
BD-6	4.519	0.0342349	0.410818	14.1048
BD-7	0.297265	0	0.624257	16.7658
BD-8	1.0513	0	0.0210261	10.2397
BD-9	10.5825	0.603509	0.154386	0.940351
BD-10	9.51921	0.405484	2.35567	0.733732
BD-11	12.2322	0.818076	0.233736	10.2454
BD-12	10.2652	0.818599	0.638507	0.556647
BD-13	0.217234	0.0482742	1.52064	11.8996
BD-14	0.0460936	0	0.138281	12.5835
BD-15	0.767379	0.0902799	1.89588	16.8071
BD-16	0.75991	0.0616143	3.2861	14.6231
BD-17	33.1687	0.827766	0.0580889	0.0726111
BD-18	19.6355	2.50396	0.0158479	0.0475436
BD-19	21.9317	2.57131	0.216076	0.129646
BD-20	20.9208	1.56855	0.28519	1.03891
BD-21	9.75127	1.25468	1.89302	4.90865
BD-22	0.23488	0.0587199	1.49736	13.4175
