# Supplementary material for: Single-cell chromatin accessibility and transcriptomic characterization of Behcet’s disease
Source: Commun Biol. 2023 Oct 17;6:1048. doi: 10.1038/s42003-023-05420-x (PMC10582193; doi:10.1038/s42003-023-05420-x)
Supplement: Supplementary file 6 — Supplementary Data 3 [file 42003_2023_5420_MOESM6_ESM.xlsx]

## Sheet: TF footprint in Treg 
Statistical analysis of TF footprint in Treg
names	pvalue
TBX22_870	0.677136
TBX18_869	0.677136
SOX6_868	0.320151
SMAD9_867	0.698619
SMAD5_866	0.26661
RORB_865	0.0551241
CR8477943_864	0.767745
HOXA4_863	0.39537
NKX62_862	0.0936095
PBX4_861	0.0636866
DUX3_860	0.602289
DUX1_859	0.602289
TFCP2L1_858	0.12884
FOXD4L2_857	0.113208
FOXD4L4_856	0.113208
FOXL2_855	0.659639
FOXN2_854	0.659639
FOXJ1_853	0.313511
DMRTC2_852	0.200535
ZNF75C_851	0.416216
ZFP161_850	0.832068
ZNF187_849	0.106158
ZFP42_848	0.513549
KLF11_847	0.885998
KLF2_846	0.985616
NFE2L3_845	0.223795
ATOH1_844	0.224777
ASCL1_843	0.0172027
MYF5_842	0.0140759
NR1D2_841	0.00352224
BX0885802_840	0.767745
CR7598154_839	0.767745
AL6628334_838	0.767745
CR3882292_837	0.767745
AL7735441_836	0.767745
NANOGP1_835	0.10322
FOXD4L6_834	0.113208
FOXD4L5_833	0.113208
FOXD4L3_832	0.113208
FOXD4L1_831	0.313511
FOXD4_830	0.313511
FOXN3_829	0.659639
CSDA_828	0.847503
YBX2_827	0.847503
KLF10_826	0.964393
BCL11B_825	0.89414
HIVEP3_824	0.243676
C13orf38SOHLH2_823	0.904332
TAL2_822	8.13015e-05
NEUROD6_821	0.00131576
NEUROD4_820	0.00131576
SOHLH2_819	0.904332
LYL1_818	0.82872
ZNF350_817	0.424136
ZBED1_816	0.440745
CPEB1_815	0.519098
TOPORS_814	0.80937
PURA_813	0.719704
BPTF_812	0.481985
NR0B1_811	0.730651
SPZ1_810	0.215412
FUBP1_809	0.976029
LMO2_808	0.0130357
NFYB_807	0.700527
CEBPZ_806	0.606482
NRF1_805	0.671492
EP300_804	0.892782
ENO1_803	0.385423
HLTF_802	0.600496
CBFB_801	0.492207
NFYC_800	0.757928
PRKRIR_799	0.0694111
THAP1_798	0.936364
TEAD4_797	0.846831
TEAD1_796	0.756622
TEAD3_795	0.239535
TBPL2_794	0.877868
TBP_793	0.324348
TBX1_792	0.93295
TBX10_791	0.64171
TBX20_790	0.128408
T_789	0.12949
EOMES_788	0.512443
TBX19_787	0.611891
TBR1_786	0.887354
TBX3_785	0.0190928
TBX4_784	0.2564
TBX2_783	0.0384662
TBX15_782	0.677136
TBX5_781	0.2564
TBX21_780	0.800732
STAT5B_779	0.311865
STAT2_778	0.530851
STAT3_777	0.436178
STAT6_776	0.550161
STAT4_775	0.952764
STAT5A_774	0.169831
STAT1_773	0.233417
SOX18_772	0.0354366
SRY_771	0.099815
SOX1_770	0.0565548
SOX2_769	0.404019
SOX12_768	0.156369
SOX11_767	0.0371977
SOX7_766	0.304933
SOX14_765	0.0828867
SOX17_764	0.0779836
TCF7L1_763	0.294136
TCF7L2_762	0.114385
SOX13_761	0.258927
LEF1_760	0.0971906
SOX3_759	0.7776
SOX5_758	0.320151
SOX15_757	0.400642
SOX9_756	0.181885
SOX21_755	0.184143
SOX4_754	0.882609
BBX_753	0.712651
HBP1_752	0.0165326
SOX10_751	0.791457
TCF7_750	0.0875581
CIC_749	0.0551241
HMG20B_748	0.208808
SOX30_747	0.135678
SOX8_746	0.301305
SMAD2_745	0.811366
SMAD1_744	0.33071
SMAD3_743	0.00533886
NFIA_742	0.280526
NFIB_741	0.157375
NFIC_740	0.0497997
SMAD4_739	0.140468
NFIX_738	0.00660151
GMEB1_737	0.479847
AIRE_736	0.0139754
GMEB2_735	0.000492753
ENSG00000250096_734	0.202049
RUNX1_733	0.582702
RUNX2_732	0.202049
RUNX3_731	0.389195
RFX8_730	0.320569
RFX6_729	0.0813752
RFX7_728	0.298903
RFX5_727	0.0454665
RFX1_726	0.0052966
RFX4_725	0.0723598
RFX2_724	0.0199438
RFX3_723	0.0346199
RELA_722	0.00351256
REL_721	0.059625
NFATC1_720	0.00269564
NFKB1_719	0.207567
RELB_718	0.311044
NFAT5_717	0.628856
NFATC2_716	0.596918
NFATC4_715	0.29691
NFKB2_714	0.00198592
NFATC3_713	0.82939
PROX1_712	0.0272393
LCOR_711	0.207877
PAX9_710	0.232744
PAX5_709	0.798079
PAX1_708	0.216687
PAX8_707	0.2304
TP53_706	0.00747077
TP73_705	0.0574504
TP63_704	0.282059
CR9368773_703	0.25282
CR3545653_702	0.25282
CR7597334_701	0.25282
AL6628245_700	0.25282
AL8445277_699	0.25282
RXRB_698	0.869076
ESRRG_697	0.630076
PPARA_696	0.431137
RXRA_695	0.489506
NR2F2_694	0.0550153
NR2C2_693	0.781552
NR2F1_692	0.216687
ESRRA_691	0.534234
RARG_690	0.00655033
AR_689	0.611289
HNF4G_688	0.399681
NR2F6_687	0.140699
NR4A2_686	0.100702
NR3C2_685	0.471879
THRB_684	0.0299194
NR6A1_683	0.963708
NR1I2_682	0.812698
RORC_681	0.824708
NR1I3_680	0.479847
RXRG_679	0.637413
ESR2_678	0.125629
NR5A1_677	0.111267
PPARG_676	0.163514
RARA_675	0.0491037
NR1H2_674	0.774969
NR1D1_673	0.328156
THRA_672	0.184143
NR4A1_671	0.249981
NR2C1_670	0.367817
ESRRB_669	0.744899
NR4A3_668	0.595727
NR5A2_667	0.78419
NR3C1_666	0.00198019
NR2E1_665	0.762505
PPARD_664	0.167441
VDR_663	0.206024
HNF4A_662	0.888711
ESR1_661	0.0704717
PGR_660	0.802723
RARB_659	0.904332
RORA_658	0.68028
NR2E3_657	0.854233
NR1H3_656	0.774969
NR1H4_655	0.177707
C11orf9_654	0.251398
MYBL1_653	0.164293
MYPOP_652	0.50364
SMARCC1_651	0.000471079
SMARCC2_650	0.43922
TERF2_649	0.460324
MYB_648	0.512996
MYBL2_647	0.725492
CDC5L_646	0.540463
MECP2_645	0.66275
MBD2_644	0.531977
MEF2B_643	0.867049
MEF2D_642	0.847503
SRF_641	0.297308
MEF2C_640	0.96713
MEF2A_639	0.899574
AC0021266_638	0.867049
NAIF1_637	0.000966548
IRF9_636	0.15264
IRF7_635	0.99726
IRF2_634	0.346746
IRF8_633	0.128624
IRF4_632	0.0381457
IRF5_631	0.674626
IRF3_630	0.39537
IRF1_629	0.560523
IRF6_628	0.387778
HSF1_627	0.222816
HSFY1_626	0.827382
HSFY2_625	0.827382
HSF4_624	0.593943
HSF2_623	0.666491
POU5F1B_622	0.742302
POU5F1_621	0.39537
POU3F3_620	0.128408
POU3F4_619	0.822035
POU3F1_618	0.410823
POU3F2_617	0.701163
POU4F1_616	0.453055
POU4F2_615	0.804051
POU2F1_614	0.100347
POU2F3_613	0.742302
POU6F2_612	0.986986
POU4F3_611	0.572145
POU1F1_610	0.621561
POU2F2_609	0.99452
PAX3_608	0.824708
PAX4_607	0.0921075
PAX2_606	0.495459
PAX7_605	0.110498
PAX6_604	0.282828
DUX4_603	0.602289
ENSG00000250589_602	0.602289
ENSG00000237516_601	0.602289
AL6628305_600	0.426129
CR9338788_599	0.426129
ENSG00000236207_598	0.602289
NKX11_597	0.0345464
ENSG00000234550_596	0.602289
ENSG00000234254_595	0.203571
ENSG00000233794_594	0.602289
ENSG00000233698_593	0.602289
ENSG00000233361_592	0.602289
ENSG00000233294_591	0.602289
ENSG00000232923_590	0.602289
BX9272396_589	0.426129
AL5921702_588	0.602289
ENSG00000230776_587	0.602289
ENSG00000230380_586	0.602289
CT4768282_585	0.602289
ENSG00000229544_584	0.565158
ENSG00000228710_583	0.602289
DUX4L6_582	0.602289
DUX4L3_581	0.602289
DUX4L2_580	0.602289
ENSG00000227522_579	0.602289
DUX4L5_578	0.602289
AC2261502_577	0.530851
ENSG00000226866_576	0.602289
CR8124782_575	0.426129
ENSG00000225958_574	0.602289
BX2846861_573	0.426129
ENSG00000224558_572	0.602289
ENSG00000217642_571	0.602289
ENSG00000215754_570	0.602289
HMX1_569	0.0729068
HOMEZ_568	0.102496
NOTO_567	0.285143
AL8454643_566	0.426129
DPRX_565	0.244371
DUXA_564	0.0232147
PBX2_563	0.426129
HOXC5_562	0.0199895
HOXC6_561	0.613096
DMBX1_560	0.726137
BSX_559	0.169298
HMX2_558	0.0391142
HMX3_557	0.00055636
SHOX_556	0.457201
PBX1_555	0.706899
DBX2_554	0.00262804
MIXL1_553	0.0282731
SIX6_552	0.842799
POU6F1_551	0.636801
NKX25_550	0.673372
HOXB4_549	0.0726329
HOXC10_548	0.123523
HOXC9_547	0.687214
GSX2_546	0.0106216
ALX1_545	0.41967
NKX26_544	0.116368
LBX2_543	0.0180215
IRX3_542	0.295323
TGIF1_541	0.180205
SIX5_540	0.728715
IRX5_539	0.945244
TGIF2LY_538	0.000427594
HOXD8_537	0.522442
ISX_536	0.457201
PROP1_535	0.950029
EVX2_534	0.72807
RAX2_533	0.0752694
HOXB2_532	0.00778255
AC0125311_531	0.39537
OTP_530	0.0718162
HOXB9_529	0.878545
SIX2_528	0.420165
IRX2_527	0.879222
IRX1_526	0.295323
EMX2_525	0.232073
HOXD12_524	0.161191
HOXD4_523	0.373783
GSX1_522	0.00816791
SHOX2_521	0.0752694
GBX2_520	0.0408593
PRRX2_519	0.457201
PBX3_518	0.843471
NKX31_517	0.202353
DRGX_516	0.894819
OTX2_515	0.5473
CDX2_514	0.248923
PKNOX2_513	0.558789
PHOX2A_512	0.427128
HDX_511	0.901613
ZHX1_510	0.000438808
NKX63_509	0.0165713
GBX1_508	0.00776273
UNCX_507	0.530288
EN2_506	0.0483183
TLX3_505	0.318483
PITX2_504	0.876515
HESX1_503	0.446876
NKX61_502	0.5473
MSX1_501	0.0872402
EN1_500	0.041199
LMX1A_499	0.00995964
LHX8_498	0.424136
PKNOX1_497	0.0555611
ISL2_496	0.927492
IRX6_495	0.673372
HOXB13_494	3.5168e-05
ALX3_493	0.174688
TGIF2LX_492	0.000427594
HHEX_491	0.294927
VENTX_490	0.00158619
VAX1_489	0.0702053
HMBOX1_488	0.543307
DLX1_487	0.820032
MEIS1_486	0.759888
LHX9_485	0.122065
BARHL2_484	0.153876
ZFHX3_483	0.0649238
PDX1_482	0.00135968
LBX1_481	0.392513
SIX3_480	0.679022
LMX1B_479	0.0228524
HLX_478	0.430635
ZFHX2_477	0.00379311
NKX21_476	0.848176
NKX28_475	0.936364
EMX1_474	0.966446
HNF1A_473	0.981507
RAX_472	0.239192
MEIS2_471	0.340186
GSC_470	0.277096
LHX1_469	0.164554
BARX1_468	0.628247
CDX4_467	0.723561
MNX1_466	0.000435979
HOXD13_465	0.00395165
HOXD11_464	0.180205
HOXD10_463	0.557058
HOXD9_462	0.88532
HOXD3_461	0.208187
HOXD1_460	0.141163
SIX1_459	0.556482
NKX22_458	0.289812
NKX24_457	0.47878
BARHL1_456	5.7895e-05
ESX1_455	0.109163
HOXC12_454	0.260742
HOXC11_453	0.761196
HOXC13_452	0.166913
HOXA7_451	0.76709
LHX4_450	0.466082
MSX2_449	0.0462127
HOXB1_448	0.46346
HOXB3_447	0.00172208
HOXB7_446	0.590383
HOXB5_445	0.124783
HOXB8_444	0.112234
NKX23_443	0.122896
VSX2_442	0.864348
TGIF2_441	0.0526669
PRRX1_440	0.0106216
VAX2_439	0.153134
DLX2_438	0.0362698
OTX1_437	0.986301
TLX2_436	0.00579377
CDX1_435	0.478248
IRX4_434	0.673372
NANOG_433	0.254964
NKX32_432	0.939095
PHOX2B_431	0.175781
VTN_430	0.0102605
DLX4_429	0.0362698
HNF1B_428	0.985616
HOXB6_427	0.862998
PITX3_426	0.613699
TLX1_425	0.318483
LHX3_424	0.530851
LHX6_423	0.874485
LHX2_422	0.757275
MEOX2_421	0.690375
NOBOX_420	0.0872402
EVX1_419	0.722275
HOXA13_418	0.0043218
HOXA6_417	0.00106557
HOXA5_416	0.432143
HOXA3_415	0.143028
HOXA2_414	0.0851965
HOXA1_413	0.0841122
DLX5_412	0.360556
MEIS3_411	0.345428
CRX_410	0.617322
RHOXF1_409	0.771026
VSX1_408	0.699891
SIX4_407	0.567482
LHX5_406	0.164554
HOXA9_405	0.88532
PITX1_404	0.741653
DLX3_403	0.0362698
GSC2_402	0.0944524
ALX4_401	0.559945
BARX2_400	0.0331052
HOXC8_399	0.780234
ISL1_398	0.801395
DLX6_397	0.00481247
MEOX1_396	0.682798
HOXA11_395	0.0531931
ARX_394	0.877191
UBP1_393	0.719062
TFCP2_392	0.326883
GRHL1_391	0.965077
GCM1_390	0.151658
GCM2_389	0.298504
GATA2_388	0.926809
GATA6_387	0.158639
GATA4_386	0.663996
GATA5_385	0.887354
GATA3_384	0.832738
GATA1_383	0.272568
FOXD1_382	0.0531931
KIAA0415_381	0.756622
FOXB2_380	0.113208
FOXO6_379	0.0819771
FOXJ3_378	0.384484
FOXD3_377	0.146338
FOXE3_376	0.0531931
FOXI2_375	0.276717
FOXD2_374	0.228736
FOXO4_373	0.338884
FOXS1_372	0.0834976
FOXE1_371	0.239535
FOXC2_370	0.163254
FOXL1_369	0.32477
FOXG1_368	0.742302
FOXB1_367	0.400642
FOXA3_366	0.685952
FOXI1_365	0.33242
FOXK1_364	0.756622
FOXQ1_363	0.766434
FOXH1_362	0.280909
FOXO1_361	0.742302
FOXK2_360	0.616718
FOXF2_359	0.238508
FOXP4_358	0.36736
FOXA1_357	0.283984
FOXP2_356	0.458241
FOXA2_355	0.860974
FOXO3_354	0.0531931
FOXP1_353	0.36736
FOXM1_352	0.841456
FOXF1_351	0.593943
FOXJ2_350	0.398241
FOXC1_349	0.233754
FOXP3_348	0.113208
ETV5_347	0.969183
ENSG00000235187_346	0.954131
ETV4_345	0.744249
SPIC_344	0.941828
FEV_343	0.802723
ELF3_342	0.767745
ELK4_341	0.903652
ETS2_340	0.99178
ERG_339	0.697984
GABPA_338	0.926127
FLI1_337	0.93773
SPIB_336	0.954131
ETV6_335	0.803387
ELF5_334	0.95208
EHF_333	0.875161
ETS1_332	0.929538
ELK1_331	0.789473
SPDEF_330	0.890746
ELF1_329	0.79278
ETV3_328	0.707537
ELK3_327	0.854907
ELF2_326	0.85154
ERF_325	0.822703
ETV2_324	0.909775
ELF4_323	0.920673
SPI1_322	0.525238
ETV7_321	0.986986
ETV1_320	0.74815
BRCA1_319	0.240222
E2F4_318	0.581525
E2F6_317	0.17633
E2F7_316	0.353831
E2F5_315	0.888032
E2F8_314	0.384954
E2F3_313	0.0906249
E2F1_312	0.135229
E2F2_311	0.466607
TFDP1_310	0.269206
TFDP3_309	0.269206
TFDP2_308	0.269206
DMRT2_307	0.020686
DMRTA2_306	0.387306
DMRT1_305	0.0172027
DMRT3_304	0.602289
CXXC1_303	0.693542
TET1_302	0.340621
DNMT1_301	0.195747
MLL_300	0.62642
KDM2B_299	0.136129
CGBP_298	0.00248332
LIN54_297	0.159402
ONECUT3_296	0.840785
ONECUT1_295	0.607082
CUX1_294	0.495459
ONECUT2_293	0.735822
CUX2_292	0.614906
RBPJ_291	0.306555
YBX1_290	0.361007
CENPB_289	0.031784
NFYA_288	0.490585
AL66283413_287	0.168235
CR3882194_286	0.168235
CR7597843_285	0.168235
YY2_284	0.311454
SP9_283	0.798079
SCRT2_282	0.545587
AL8448538_281	0.168235
ZBTB12_280	0.168235
SP5_279	0.824708
ZNF652_278	0.160167
ZSCAN16_277	0.796091
ZKSCAN3_276	0.176879
SP6_275	0.824708
MTF1_274	0.121651
ZKSCAN4_273	0.176879
ZNF75D_272	0.416216
ZBTB6_271	0.124362
IKZF1_270	0.924081
ZBTB3_269	0.850867
SNAI3_268	0.297308
SP1_267	0.927492
WT1_266	0.337585
ZBTB7C_265	0.99315
PLAG1_264	0.440745
ZSCAN4_263	0.96234
ZNF784_262	0.701163
ZBTB42_261	0.0855084
ZNF238_260	0.0855084
EGR3_259	0.376094
ZBTB7A_258	0.979453
ZNF713_257	0.959603
ZNF354C_256	0.371481
ZBTB33_255	0.97466
HIC1_254	0.0334606
ZNF683_253	0.804716
ZIC4_252	0.153134
KLF14_251	0.885998
GLIS1_250	0.422148
ZBTB4_249	0.379343
INSM1_248	0.468712
SP3_247	0.806045
OVOL1_246	0.81603
HINFP_245	0.142794
ZNF274_244	0.0498998
ZNF524_243	0.496546
SCRT1_242	0.0838045
SP7_241	0.798079
ZNF282_240	0.91931
ZNF35_239	0.379343
KLF13_238	0.964393
ZNF32_237	0.0418858
HIC2_236	0.224122
ZBTB49_235	0.943877
E4F1_234	0.453572
ZNF232_233	0.656533
SP2_232	0.972606
ZNF143_231	0.154124
ZNF202_230	0.0453739
ZNF219_229	0.890746
GFI1B_228	0.179926
OSR2_227	0.300503
SP8_226	0.798079
ZNF589_225	0.0187873
ZNF691_224	0.313923
KLF15_223	0.246115
ZNF148_222	0.159402
ZNF281_221	0.0996383
GFI1_220	0.806045
ZNF75A_219	0.416216
BCL6B_218	0.950712
ZNF333_217	0.197831
ZBTB7B_216	0.916584
ZIC3_215	0.969183
FEZF2_214	0.634352
ZIC1_213	0.454607
OSR1_212	0.449959
PRDM16_211	0.492748
ZIC5_210	0.420165
ZNF740_209	0.0136448
KLF4_208	0.699255
EGR4_207	0.757275
ZSCAN10_206	0.474527
KLF16_205	0.801395
FEZF1_204	0.634352
ZBTB1_203	0.181885
ZNF384_202	0.641096
GLIS2_201	0.812698
RREB1_200	0.529164
SNAI1_199	0.0118892
CTCFL_198	0.306555
IKZF4_197	0.924081
EGR2_196	0.815363
EGR1_195	0.665243
BCL11A_194	0.89414
ZNF410_193	0.121444
KLF9_192	0.65034
KLF12_191	0.825376
PLAGL1_190	0.520212
KLF7_189	0.715213
ZBTB47_188	0.160167
BCL6_187	0.365538
GLI1_186	0.708814
PRDM4_185	0.816697
KLF3_184	0.569229
GLIS3_183	0.986986
GLI3_182	0.370105
ZKSCAN1_181	0.0261227
SP4_180	0.75336
KLF1_179	0.492748
MAZ_178	0.303721
CTCF_177	0.206332
ZNF423_176	0.33071
KLF5_175	0.774969
KLF8_174	0.436178
YY1_173	0.491666
PATZ1_172	0.247867
MZF1_171	0.32477
HIVEP1_170	0.243676
MECOM_169	0.82404
REST_168	0.330284
GLI2_167	0.981507
ZFY_166	0.613096
KLF6_165	0.887354
ZNF76_164	0.25389
PRDM1_163	0.800732
ZIC2_162	0.526918
SNAI2_161	0.00961862
HIVEP2_160	0.430635
ZNF263_159	0.723561
ZFX_158	0.582113
ZEB1_157	0.271818
ENSG00000250542_156	0.234091
CEBPA_155	0.00421785
AL6628286_154	0.339318
CR9257962_153	0.339318
CEBPD_152	0.460846
ATF6B_151	0.339318
MAFB_150	0.811366
MAFK_149	0.041199
MAFG_148	0.0100092
MAFF_147	0.00648264
MAFA_146	0.0733193
CREB3L2_145	0.764469
MAF_144	0.0191808
JUN_143	1.48852e-06
FOSL1_142	1.71937e-05
DDIT3_141	0.260742
CEBPB_140	0.904332
JUNB_139	3.13074e-05
ATF7_138	0.476651
FOS_137	2.22241e-06
ATF5_136	0.128193
CR7538031_135	0.339318
TEF_134	0.28786
NFIL3_133	0.703073
ATF3_132	0.569811
CREB3L1_131	0.957551
BACH1_130	5.7241e-06
BATF_129	1.00818e-06
CEBPG_128	0.81403
CREB5_127	0.365538
CREB3L4_126	0.356064
JDP2_125	0.000408611
JUND_124	0.000110707
NRL_123	0.253176
ATF4_122	0.939095
FOSB_121	9.11344e-05
BATF3_120	0.392038
NFE2_119	0.00024083
ATF1_118	0.625812
CREB1_117	0.390141
ATF6_116	0.776284
NFE2L2_115	0.0469693
ATF2_114	0.0194919
BACH2_113	0.283984
HLF_112	0.789473
CREB3_111	0.356064
DBP_110	0.558212
XBP1_109	0.838771
CREM_108	0.643556
CEBPE_107	0.832738
NFE2L1_106	0.223795
FOSL2_105	0.000137505
CREB3L3_104	0.356064
MGA_103	0.840785
ENSG00000250811_102	0.259289
TWIST2_101	0.407412
OLIG2_100	0.181604
SREBF2_99	0.839442
HES5_98	0.410823
TCF4_97	0.93773
SCXA_96	0.525798
HES4_95	0.406441
MESP2_94	0.165076
SCXB_93	0.525798
ENSG00000187728_92	0.000645609
MITF_91	0.0720876
OLIG1_90	0.192504
ASCL2_89	0.00283563
FIGLA_88	0.828051
NEUROG1_87	0.354723
BHLHE22_86	0.297706
BHLHA15_85	0.15662
ATOH7_84	0.0191808
HES7_83	0.0737336
MSC_82	0.0583579
NEUROG2_81	0.0268824
NHLH2_80	0.139086
OLIG3_79	0.234429
MLXIP_78	0.364629
NPAS4_77	0.00281975
ARNT2_76	0.657775
ID4_75	0.625812
NHLH1_74	0.82872
NEUROD2_73	0.736469
NPAS2_72	0.0109941
ATOH8_71	0.0112948
PTF1A_70	0.720346
MESP1_69	0.165076
HEY1_68	0.937047
EBF1_67	0.651577
HAND2_66	0.462413
HEYL_65	0.52356
TCF23_64	0.00641559
NEUROD1_63	0.00117392
TAL1_62	8.13015e-05
SIM2_61	0.259289
USF1_60	0.402087
NPAS3_59	0.259289
FERD3L_58	0.181604
ARNT_57	0.496002
TCF12_56	0.0290862
MYC_55	0.492207
HEY2_54	0.964393
CLOCK_53	0.679022
MYCN_52	0.449959
BHLHE40_51	0.20664
ARNTL_50	0.46189
NPAS1_49	0.259289
MYOD1_48	0.479314
ID1_47	0.607682
TCF15_46	0.525798
BHLHE23_45	0.0483183
BHLHE41_44	0.344551
NEUROG3_43	0.00638229
TWIST1_42	0.0855084
MYOG_41	0.0534049
MXI1_40	0.927492
TCF21_39	0.000645609
ID3_38	0.625812
MYCL1_37	0.635576
EPAS1_36	0.715213
ID2_35	0.607682
HES1_34	0.189011
HAND1_33	0.462413
TFEB_32	0.389195
SIM1_31	0.259289
MYF6_30	0.00876694
MLX_29	0.544446
AHR_28	0.845487
TFEC_27	0.48735
USF2_26	0.428629
TCFL5_25	0.907053
HIF1A_24	0.721632
TFAP4_23	0.0518339
SREBF1_22	0.423638
TCF3_21	0.763814
MNT_20	0.710732
HES2_19	0.847503
TFE3_18	0.371941
AHRR_17	0.845487
ARNTL2_16	0.306555
MLXIPL_15	0.486812
MAX_14	0.524678
HMGA2_13	0.790134
HMGA1_12	0.7436
ARID2_11	0.0254945
ARID3C_10	0.611289
ARID5A_9	0.0177311
ARID3B_8	0.154124
ARID5B_7	0.646636
ARID3A_6	0.24091
TFAP2A_5	0.361459
TFAP2E_4	0.4118
TFAP2C_3	0.663996
TFAP2D_2	0.586832
TFAP2B_1	0.114977

## Sheet: TF footprint in cDC2
Statistical analysis of TF footprint in cDC2
names	pvalue
TBX22_870	0.155119
TBX18_869	0.155119
SOX6_868	0.65034
SMAD9_867	0.147055
SMAD5_866	0.120415
RORB_865	0.978083
CR8477943_864	0.00160971
HOXA4_863	0.419176
NKX62_862	0.971921
PBX4_861	0.524678
DUX3_860	0.365083
DUX1_859	0.365083
TFCP2L1_858	0.00754765
FOXD4L2_857	0.0571132
FOXD4L4_856	0.0571132
FOXL2_855	0.509683
FOXN2_854	0.509683
FOXJ1_853	0.418682
DMRTC2_852	0.17633
ZNF75C_851	0.963024
ZFP161_850	0.938412
ZNF187_849	0.363722
ZFP42_848	0.965761
KLF11_847	0.303317
KLF2_846	0.380741
NFE2L3_845	0.218609
ATOH1_844	0.0012171
ASCL1_843	0.000403334
MYF5_842	0.0375114
NR1D2_841	0.835418
BX0885802_840	0.00160971
CR7598154_839	0.00160971
AL6628334_838	0.00160971
CR3882292_837	0.00160971
AL7735441_836	0.00160971
NANOGP1_835	0.481985
FOXD4L6_834	0.0571132
FOXD4L5_833	0.0571132
FOXD4L3_832	0.0571132
FOXD4L1_831	0.418682
FOXD4_830	0.418682
FOXN3_829	0.509683
CSDA_828	0.705623
YBX2_827	0.705623
KLF10_826	0.0890002
BCL11B_825	0.00947569
HIVEP3_824	5.56282e-20
C13orf38SOHLH2_823	0.0393595
TAL2_822	0.631907
NEUROD6_821	0.464507
NEUROD4_820	0.464507
SOHLH2_819	0.0393595
LYL1_818	0.0168057
ZNF350_817	0.0351377
ZBED1_816	0.233754
CPEB1_815	0.537061
TOPORS_814	0.972606
PURA_813	0.0765453
BPTF_812	0.283213
NR0B1_811	0.640481
SPZ1_810	0.246115
FUBP1_809	0.99863
LMO2_808	0.971921
NFYB_807	0.364629
CEBPZ_806	0.361911
NRF1_805	0.973975
EP300_804	0.00308377
ENO1_803	0.152148
HLTF_802	0.042059
CBFB_801	0.0015401
NFYC_800	0.528602
PRKRIR_799	0.0492027
THAP1_798	0.0187009
TEAD4_797	0.334136
TEAD1_796	0.731942
TEAD3_795	0.390141
TBPL2_794	0.734528
TBP_793	0.520212
TBX1_792	0.67588
TBX10_791	0.00686284
TBX20_790	0.00417238
T_789	0.938412
EOMES_788	0.149707
TBX19_787	0.917265
TBR1_786	0.281675
TBX3_785	0.506382
TBX4_784	0.927492
TBX2_783	0.00794278
TBX15_782	0.155119
TBX5_781	0.927492
TBX21_780	0.00399493
STAT5B_779	0.000505552
STAT2_778	0.0951311
STAT3_777	0.15788
STAT6_776	0.104681
STAT4_775	0.796091
STAT5A_774	0.0248794
STAT1_773	0.0152608
SOX18_772	0.635576
SRY_771	0.916584
SOX1_770	0.0295324
SOX2_769	0.00901282
SOX12_768	0.0430224
SOX11_767	0.415233
SOX7_766	0.798079
SOX14_765	0.964393
SOX17_764	0.995205
TCF7L1_763	0.436178
TCF7L2_762	0.0322654
SOX13_761	0.00684514
LEF1_760	0.390141
SOX3_759	0.528041
SOX5_758	0.65034
SOX15_757	0.071007
SOX9_756	0.850194
SOX21_755	0.39872
SOX4_754	0.000655849
BBX_753	0.627029
HBP1_752	0.646019
SOX10_751	0.151658
TCF7_750	0.000886963
CIC_749	0.172247
HMG20B_748	0.987671
SOX30_747	0.281292
SOX8_746	0.00621815
SMAD2_745	0.178814
SMAD1_744	0.0501005
SMAD3_743	0.000497516
NFIA_742	0.00717023
NFIB_741	0.0277825
NFIC_740	0.453055
SMAD4_739	0.147534
NFIX_738	0.10653
GMEB1_737	0.0390327
AIRE_736	0.17633
GMEB2_735	9.17848e-05
ENSG00000250096_734	0.00255474
RUNX1_733	3.45173e-06
RUNX2_732	0.00255474
RUNX3_731	0.00820945
RFX8_730	0.000472597
RFX6_729	0.0088334
RFX7_728	0.000386619
RFX5_727	0.00403864
RFX1_726	0.00176283
RFX4_725	0.0456521
RFX2_724	0.0222429
RFX3_723	0.0527718
RELA_722	7.19022e-27
REL_721	1.13586e-24
NFATC1_720	0.0982337
NFKB1_719	6.29011e-22
RELB_718	1.54949e-24
NFAT5_717	9.42233e-09
NFATC2_716	0.644787
NFATC4_715	0.469766
NFKB2_714	3.21307e-21
NFATC3_713	0.358306
PROX1_712	0.649722
LCOR_711	0.390141
PAX9_710	0.78419
PAX5_709	0.134781
PAX1_708	0.348509
PAX8_707	0.143028
TP53_706	0.444315
TP73_705	0.910456
TP63_704	0.780234
CR9368773_703	0.136355
CR3545653_702	0.136355
CR7597334_701	0.136355
AL6628245_700	0.136355
AL8445277_699	0.136355
RXRB_698	0.00240003
ESRRG_697	0.0541514
PPARA_696	0.00745166
RXRA_695	0.0116312
NR2F2_694	0.816697
NR2C2_693	0.385894
NR2F1_692	0.0298546
ESRRA_691	0.812698
RARG_690	0.665243
AR_689	0.0135145
HNF4G_688	0.00362044
NR2F6_687	0.00192365
NR4A2_686	0.07915
NR3C2_685	0.32646
THRB_684	0.657154
NR6A1_683	0.169831
NR1I2_682	0.99041
RORC_681	0.186136
NR1I3_680	0.213194
RXRG_679	0.023794
ESR2_678	0.830059
NR5A1_677	0.142093
PPARG_676	0.214777
RARA_675	0.000339159
NR1H2_674	0.0208753
NR1D1_673	0.680909
THRA_672	0.0633193
NR4A1_671	0.143498
NR2C1_670	0.0616281
ESRRB_669	0.670866
NR4A3_668	0.581525
NR5A2_667	0.951396
NR3C1_666	0.481985
NR2E1_665	0.405471
PPARD_664	0.0261805
VDR_663	0.205716
HNF4A_662	0.0288339
ESR1_661	0.765124
PGR_660	0.0180215
RARB_659	0.330284
RORA_658	0.138628
NR2E3_657	0.21351
NR1H3_656	0.0208753
NR1H4_655	0.0985834
C11orf9_654	0.0678447
MYBL1_653	0.346746
MYPOP_652	0.044457
SMARCC1_651	0.840113
SMARCC2_650	0.244719
TERF2_649	0.0666891
MYB_648	0.460846
MYBL2_647	0.262932
CDC5L_646	0.510786
MECP2_645	0.208808
MBD2_644	0.744249
MEF2B_643	0.452538
MEF2D_642	0.680909
SRF_641	0.000865367
MEF2C_640	0.272944
MEF2A_639	0.452538
AC0021266_638	0.452538
NAIF1_637	0.0122412
IRF9_636	0.115175
IRF7_635	0.105973
IRF2_634	0.28553
IRF8_633	0.0531931
IRF4_632	0.0215496
IRF5_631	0.400642
IRF3_630	0.225433
IRF1_629	0.103948
IRF6_628	0.960287
HSF1_627	0.132556
HSFY1_626	0.209431
HSFY2_625	0.209431
HSF4_624	0.292559
HSF2_623	0.0821281
POU5F1B_622	0.398241
POU5F1_621	0.00471048
POU3F3_620	0.184143
POU3F4_619	0.457201
POU3F1_618	0.624596
POU3F2_617	0.0602084
POU4F1_616	0.144913
POU4F2_615	0.397761
POU2F1_614	0.450474
POU2F3_613	0.345428
POU6F2_612	0.353831
POU4F3_611	0.136581
POU1F1_610	0.0878769
POU2F2_609	0.0576762
PAX3_608	0.091117
PAX4_607	0.200837
PAX2_606	0.526918
PAX7_605	0.0439143
PAX6_604	0.0282731
DUX4_603	0.365083
ENSG00000250589_602	0.365083
ENSG00000237516_601	0.365083
AL6628305_600	0.00248332
CR9338788_599	0.00248332
ENSG00000236207_598	0.365083
NKX11_597	0.883287
ENSG00000234550_596	0.365083
ENSG00000234254_595	0.00842
ENSG00000233794_594	0.365083
ENSG00000233698_593	0.365083
ENSG00000233361_592	0.365083
ENSG00000233294_591	0.365083
ENSG00000232923_590	0.365083
BX9272396_589	0.00248332
AL5921702_588	0.365083
ENSG00000230776_587	0.365083
ENSG00000230380_586	0.365083
CT4768282_585	0.365083
ENSG00000229544_584	0.875838
ENSG00000228710_583	0.365083
DUX4L6_582	0.365083
DUX4L3_581	0.365083
DUX4L2_580	0.365083
ENSG00000227522_579	0.365083
DUX4L5_578	0.365083
AC2261502_577	0.437698
ENSG00000226866_576	0.365083
CR8124782_575	0.00248332
ENSG00000225958_574	0.365083
BX2846861_573	0.00248332
ENSG00000224558_572	0.365083
ENSG00000217642_571	0.365083
ENSG00000215754_570	0.365083
HMX1_569	0.124994
HOMEZ_568	0.513549
NOTO_567	0.775626
AL8454643_566	0.00248332
DPRX_565	0.519655
DUXA_564	0.593349
PBX2_563	0.00248332
HOXC5_562	0.197831
HOXC6_561	0.48735
DMBX1_560	0.604084
BSX_559	0.0463067
HMX2_558	0.257842
HMX3_557	0.235444
SHOX_556	0.0916112
PBX1_555	0.572145
DBX2_554	0.394893
MIXL1_553	0.96234
SIX6_552	0.378878
POU6F1_551	0.521326
NKX25_550	0.956867
HOXB4_549	0.0754103
HOXC10_548	0.442783
HOXC9_547	0.0587012
GSX2_546	0.619743
ALX1_545	0.926127
NKX26_544	0.000583512
LBX2_543	0.947294
IRX3_542	0.0581299
TGIF1_541	0.000256674
SIX5_540	0.320151
IRX5_539	0.000713806
TGIF2LY_538	0.0520411
HOXD8_537	0.331992
ISX_536	0.157375
PROP1_535	0.325614
EVX2_534	0.713291
RAX2_533	0.157375
HOXB2_532	0.361007
AC0125311_531	0.419176
OTP_530	0.0321962
HOXB9_529	0.394893
SIX2_528	0.315576
IRX2_527	0.00124297
IRX1_526	0.0581299
EMX2_525	0.588606
HOXD12_524	0.00613751
HOXD4_523	0.203571
GSX1_522	0.3992
SHOX2_521	0.157375
GBX2_520	0.595132
PRRX2_519	0.157375
PBX3_518	0.357856
NKX31_517	0.774969
DRGX_516	0.722275
OTX2_515	0.55418
CDX2_514	0.458241
PKNOX2_513	0.151658
PHOX2A_512	0.715854
HDX_511	0.0815253
ZHX1_510	0.00582429
NKX63_509	0.0890002
GBX1_508	0.927492
UNCX_507	0.372861
EN2_506	0.769713
TLX3_505	0.844815
PITX2_504	0.501998
HESX1_503	0.352941
NKX61_502	0.649104
MSX1_501	0.139316
EN1_500	0.460846
LMX1A_499	0.960971
LHX8_498	0.0243858
PKNOX1_497	0.66026
ISL2_496	0.00446401
IRX6_495	0.476119
HOXB13_494	0.19843
ALX3_493	0.918628
TGIF2LX_492	0.0520411
HHEX_491	0.098934
VENTX_490	0.702436
VAX1_489	0.452022
HMBOX1_488	0.196341
DLX1_487	0.219575
MEIS1_486	0.00250455
LHX9_485	0.157375
BARHL2_484	0.686583
ZFHX3_483	0.732588
PDX1_482	0.494916
LBX1_481	0.931585
SIX3_480	0.049005
LMX1B_479	0.840113
HLX_478	0.501451
ZFHX2_477	0.737116
NKX21_476	0.228736
NKX28_475	0.653434
EMX1_474	0.832068
HNF1A_473	0.138857
RAX_472	0.299702
MEIS2_471	0.219897
GSC_470	0.831398
LHX1_469	0.323085
BARX1_468	0.339318
CDX4_467	0.000251568
MNX1_466	0.995205
HOXD13_465	0.542737
HOXD11_464	0.311865
HOXD10_463	0.0492027
HOXD9_462	0.56632
HOXD3_461	0.0973639
HOXD1_460	0.535363
SIX1_459	0.869076
NKX22_458	0.00601044
NKX24_457	0.00196307
BARHL1_456	0.588014
ESX1_455	0.00232594
HOXC12_454	0.193384
HOXC11_453	0.0511142
HOXC13_452	0.457201
HOXA7_451	0.773654
LHX4_450	0.616114
MSX2_449	0.0463067
HOXB1_448	0.344112
HOXB3_447	0.611891
HOXB7_446	0.537627
HOXB5_445	0.0438244
HOXB8_444	0.975344
NKX23_443	0.00015047
VSX2_442	0.00577857
TGIF2_441	0.0506052
PRRX1_440	0.0850409
VAX2_439	0.659639
DLX2_438	0.0388701
OTX1_437	0.877191
TLX2_436	0.184996
CDX1_435	0.418682
IRX4_434	0.476119
NANOG_433	0.00959467
NKX32_432	0.301305
PHOX2B_431	0.495459
VTN_430	0.500359
DLX4_429	0.0388701
HNF1B_428	0.530851
HOXB6_427	0.343237
PITX3_426	0.113599
TLX1_425	0.844815
LHX3_424	0.993835
LHX6_423	0.522442
LHX2_422	0.445338
MEOX2_421	0.108594
NOBOX_420	0.0597413
EVX1_419	0.387778
HOXA13_418	0.475057
HOXA6_417	0.23885
HOXA5_416	0.22642
HOXA3_415	0.0731816
HOXA2_414	0.486275
HOXA1_413	0.21446
DLX5_412	0.714572
MEIS3_411	0.00020272
CRX_410	0.439728
RHOXF1_409	2.14982e-05
VSX1_408	0.203571
SIX4_407	0.445338
LHX5_406	0.323085
HOXA9_405	0.222165
PITX1_404	0.307775
DLX3_403	0.0388701
GSC2_402	0.543876
ALX4_401	0.839442
BARX2_400	0.0397714
HOXC8_399	0.172247
ISL1_398	0.212564
DLX6_397	0.0700724
MEOX1_396	0.154621
HOXA11_395	0.880577
ARX_394	0.823371
UBP1_393	0.0385467
TFCP2_392	0.649104
GRHL1_391	0.32477
GCM1_390	0.630076
GCM2_389	0.384954
GATA2_388	0.0271796
GATA6_387	0.380741
GATA4_386	0.0650486
GATA5_385	0.176604
GATA3_384	0.472408
GATA1_383	0.0437347
FOXD1_382	0.00706036
KIAA0415_381	0.0561113
FOXB2_380	0.12248
FOXO6_379	1.44959e-09
FOXJ3_378	0.212564
FOXD3_377	0.580348
FOXE3_376	0.00706036
FOXI2_375	0.947294
FOXD2_374	0.698619
FOXO4_373	0.188434
FOXS1_372	0.815363
FOXE1_371	0.906373
FOXC2_370	0.81603
FOXL1_369	0.00472312
FOXG1_368	0.176604
FOXB1_367	0.91931
FOXA3_366	0.644787
FOXI1_365	0.902292
FOXK1_364	0.0561113
FOXQ1_363	0.144676
FOXH1_362	0.385894
FOXO1_361	0.120415
FOXK2_360	0.247165
FOXF2_359	0.8207
FOXP4_358	0.120415
FOXA1_357	0.58447
FOXP2_356	0.767745
FOXA2_355	0.756622
FOXO3_354	0.00706036
FOXP1_353	0.120415
FOXM1_352	0.943194
FOXF1_351	0.890067
FOXJ2_350	0.802059
FOXC1_349	0.479847
FOXP3_348	0.0571132
ETV5_347	0.374706
ENSG00000235187_346	0.145862
ETV4_345	0.315162
SPIC_344	0.0233191
FEV_343	0.324348
ELF3_342	0.0731816
ELK4_341	0.157627
ETS2_340	0.0510121
ERG_339	0.117571
GABPA_338	0.167441
FLI1_337	0.235105
SPIB_336	0.0215985
ETV6_335	0.0282113
ELF5_334	0.0235291
EHF_333	0.166913
ETS1_332	0.351607
ELK1_331	0.287082
SPDEF_330	0.822703
ELF1_329	0.100169
ETV3_328	0.29691
ELK3_327	0.305338
ELF2_326	0.0141433
ERF_325	0.177707
ETV2_324	0.136355
ELF4_323	0.264399
SPI1_322	0.012572
ETV7_321	0.0104397
ETV1_320	0.341928
BRCA1_319	0.0606786
E2F4_318	0.492207
E2F6_317	0.192211
E2F7_316	0.0231626
E2F5_315	0.571561
E2F8_314	0.202961
E2F3_313	0.1384
E2F1_312	0.341492
E2F2_311	0.83743
TFDP1_310	0.00441615
TFDP3_309	0.00441615
TFDP2_308	0.00441615
DMRT2_307	0.988356
DMRTA2_306	0.0402704
DMRT1_305	0.151903
DMRT3_304	0.102857
CXXC1_303	0.0233714
TET1_302	0.872456
DNMT1_301	0.102135
MLL_300	0.789473
KDM2B_299	0.934316
CGBP_298	0.0380659
LIN54_297	0.000987452
ONECUT3_296	0.366449
ONECUT1_295	0.118378
CUX1_294	0.00168714
ONECUT2_293	0.25712
CUX2_292	0.712651
RBPJ_291	0.0812253
YBX1_290	0.865023
CENPB_289	0.616718
NFYA_288	0.301305
AL66283413_287	0.581525
CR3882194_286	0.581525
CR7597843_285	0.581525
YY2_284	0.530288
SP9_283	0.0949611
SCRT2_282	0.0727697
AL8448538_281	0.581525
ZBTB12_280	0.581525
SP5_279	0.976029
ZNF652_278	0.174143
ZSCAN16_277	0.357408
ZKSCAN3_276	0.224449
SP6_275	0.976029
MTF1_274	0.0185289
ZKSCAN4_273	0.224449
ZNF75D_272	0.963024
ZBTB6_271	0.145862
IKZF1_270	0.00658441
ZBTB3_269	0.896177
SNAI3_268	0.000621635
SP1_267	0.218931
WT1_266	0.108028
ZBTB7C_265	0.360556
PLAG1_264	0.255322
ZSCAN4_263	5.72652e-05
ZNF784_262	0.186995
ZBTB42_261	0.0781286
ZNF238_260	0.0781286
EGR3_259	0.384484
ZBTB7A_258	0.869076
ZNF713_257	0.272568
ZNF354C_256	0.733881
ZBTB33_255	0.0765453
HIC1_254	0.858951
ZNF683_253	0.244371
ZIC4_252	0.440236
KLF14_251	0.303317
GLIS1_250	0.384954
ZBTB4_249	0.310634
INSM1_248	0.430133
SP3_247	0.143498
OVOL1_246	0.137715
HINFP_245	0.486275
ZNF274_244	0.0133854
ZNF524_243	0.463983
SCRT1_242	0.321826
SP7_241	0.0949611
ZNF282_240	0.719062
ZNF35_239	0.896856
KLF13_238	0.0890002
ZNF32_237	0.0102859
HIC2_236	0.637413
ZBTB49_235	0.501998
E4F1_234	0.354723
ZNF232_233	0.474527
SP2_232	0.191626
ZNF143_231	0.76185
ZNF202_230	0.895498
ZNF219_229	0.438712
GFI1B_228	0.622167
OSR2_227	3.76128e-05
SP8_226	0.0949611
ZNF589_225	0.0482209
ZNF691_224	0.114779
KLF15_223	0.174688
ZNF148_222	0.0450052
ZNF281_221	0.384954
GFI1_220	0.272193
ZNF75A_219	0.963024
BCL6B_218	0.00332387
ZNF333_217	0.644787
ZBTB7B_216	0.504736
ZIC3_215	0.657154
FEZF2_214	0.0505039
ZIC1_213	0.830059
OSR1_212	0.00532474
PRDM16_211	0.91931
ZIC5_210	0.721632
ZNF740_209	0.0153694
KLF4_208	0.154124
EGR4_207	0.757928
ZSCAN10_206	0.26661
KLF16_205	0.0414554
FEZF1_204	0.0505039
ZBTB1_203	0.441254
ZNF384_202	0.982877
GLIS2_201	0.963024
RREB1_200	0.0034076
SNAI1_199	0.0152247
CTCFL_198	0.302914
IKZF4_197	0.00658441
EGR2_196	0.384484
EGR1_195	0.724848
BCL11A_194	0.00947569
ZNF410_193	0.389195
KLF9_192	0.489506
KLF12_191	0.480381
PLAGL1_190	0.121444
KLF7_189	0.750753
ZBTB47_188	0.174143
BCL6_187	0.00273388
GLI1_186	0.762505
PRDM4_185	0.530851
KLF3_184	0.0005966
GLIS3_183	0.744249
GLI3_182	0.547872
ZKSCAN1_181	0.273695
SP4_180	0.455125
KLF1_179	0.00342647
MAZ_178	0.0476398
CTCF_177	0.260015
ZNF423_176	0.097885
KLF5_175	0.13411
KLF8_174	0.690375
YY1_173	0.898894
PATZ1_172	0.0396062
MZF1_171	0.00570309
HIVEP1_170	5.56282e-20
MECOM_169	0.52356
REST_168	0.131674
GLI2_167	0.788152
ZFY_166	0.617927
KLF6_165	0.140931
ZNF76_164	0.244719
PRDM1_163	0.210367
ZIC2_162	0.203266
SNAI2_161	0.649722
HIVEP2_160	0.00179397
ZNF263_159	0.00344543
ZFX_158	0.544446
ZEB1_157	0.778917
ENSG00000250542_156	0.949345
CEBPA_155	0.360105
AL6628286_154	0.020686
CR9257962_153	0.020686
CEBPD_152	0.409847
ATF6B_151	0.020686
MAFB_150	0.0234765
MAFK_149	0.457201
MAFG_148	0.431137
MAFF_147	0.988356
MAFA_146	0.165599
CREB3L2_145	0.799405
MAF_144	0.855581
JUN_143	0.515211
FOSL1_142	0.840113
DDIT3_141	0.581525
CEBPB_140	0.622774
JUNB_139	0.726781
ATF7_138	0.126266
FOS_137	0.669615
ATF5_136	0.0790034
CR7538031_135	0.020686
TEF_134	0.657154
NFIL3_133	0.905012
ATF3_132	0.410823
CREB3L1_131	0.392038
BACH1_130	0.359655
BATF_129	0.206024
CEBPG_128	0.582702
CREB5_127	0.184427
CREB3L4_126	0.149949
JDP2_125	0.928856
JUND_124	0.846831
NRL_123	0.0311069
ATF4_122	0.976714
FOSB_121	0.947294
BATF3_120	0.144676
NFE2_119	0.573314
ATF1_118	0.240222
CREB1_117	0.321826
ATF6_116	0.333277
NFE2L2_115	0.680909
ATF2_114	0.000170916
BACH2_113	0.673998
HLF_112	0.623989
CREB3_111	0.149949
DBP_110	0.608283
XBP1_109	0.183012
CREM_108	0.292165
CEBPE_107	0.539328
NFE2L1_106	0.218609
FOSL2_105	0.68532
CREB3L3_104	0.149949
MGA_103	0.714572
ENSG00000250811_102	0.0315116
TWIST2_101	0.64294
OLIG2_100	0.115175
SREBF2_99	0.404019
HES5_98	0.506932
TCF4_97	0.854907
SCXA_96	0.0128175
HES4_95	0.912498
MESP2_94	0.956183
SCXB_93	0.0128175
ENSG00000187728_92	0.000687484
MITF_91	0.110115
OLIG1_90	0.173871
ASCL2_89	0.000422088
FIGLA_88	0.609484
NEUROG1_87	0.598109
BHLHE22_86	0.357856
BHLHA15_85	0.0468742
ATOH7_84	0.892782
HES7_83	0.28786
MSC_82	0.0114619
NEUROG2_81	0.035889
NHLH2_80	0.0584721
OLIG3_79	0.778917
MLXIP_78	0.877868
NPAS4_77	0.625204
ARNT2_76	0.163773
ID4_75	0.840785
NHLH1_74	0.0168057
NEUROD2_73	0.197532
NPAS2_72	0.239878
ATOH8_71	0.537061
PTF1A_70	0.671492
MESP1_69	0.956183
HEY1_68	0.253533
EBF1_67	0.138171
HAND2_66	0.0253255
HEYL_65	0.810035
TCF23_64	0.0484159
NEUROD1_63	2.13341e-05
TAL1_62	0.631907
SIM2_61	0.0315116
USF1_60	0.40257
NPAS3_59	0.0315116
FERD3L_58	0.682798
ARNT_57	0.790796
TCF12_56	0.00110842
MYC_55	0.0431109
HEY2_54	0.712011
CLOCK_53	0.772997
MYCN_52	0.099992
BHLHE40_51	0.454607
ARNTL_50	0.687846
NPAS1_49	0.0315116
MYOD1_48	0.194268
ID1_47	0.404503
TCF15_46	0.0128175
BHLHE23_45	0.63864
BHLHE41_44	0.526918
NEUROG3_43	0.186995
TWIST1_42	0.000135606
MYOG_41	0.0421458
MXI1_40	0.0698073
TCF21_39	0.000687484
ID3_38	0.840785
MYCL1_37	0.142093
EPAS1_36	0.0140423
ID2_35	0.404503
HES1_34	0.831398
HAND1_33	0.0253255
TFEB_32	0.890746
SIM1_31	0.0315116
MYF6_30	0.165338
MLX_29	0.934316
AHR_28	0.00242751
TFEC_27	0.802059
USF2_26	0.488427
TCFL5_25	0.0944524
HIF1A_24	0.173058
TFAP4_23	0.00114592
SREBF1_22	0.104498
TCF3_21	0.881932
MNT_20	0.907053
HES2_19	0.369646
TFE3_18	0.872456
AHRR_17	0.00242751
ARNTL2_16	0.88532
MLXIPL_15	0.951396
MAX_14	0.278998
HMGA2_13	0.136807
HMGA1_12	0.389195
ARID2_11	0.00140077
ARID3C_10	0.172787
ARID5A_9	0.614906
ARID3B_8	0.282444
ARID5B_7	0.0010527
ARID3A_6	0.468712
TFAP2A_5	0.298504
TFAP2E_4	0.388722
TFAP2C_3	0.628856
TFAP2D_2	0.576826
TFAP2B_1	0.0520411

## Sheet: TF footprint in monocytes
Statistical analysis of TF footprint in monocytes
names_comparedGroups	p.adj
TBX22_870.TBX22_870ActNCM-ActCM	0.755973
TBX22_870.TBX22_870CM-ActCM	0.992548
TBX22_870.TBX22_870NCM-ActCM	0.628388
TBX22_870.TBX22_870CM-ActNCM	0.584919
TBX22_870.TBX22_870NCM-ActNCM	0.127841
TBX22_870.TBX22_870NCM-CM	0.793914
TBX18_869.TBX18_869ActNCM-ActCM	0.755973
TBX18_869.TBX18_869CM-ActCM	0.992548
TBX18_869.TBX18_869NCM-ActCM	0.628388
TBX18_869.TBX18_869CM-ActNCM	0.584919
TBX18_869.TBX18_869NCM-ActNCM	0.127841
TBX18_869.TBX18_869NCM-CM	0.793914
SOX6_868.SOX6_868ActNCM-ActCM	0.78584
SOX6_868.SOX6_868CM-ActCM	0.305734
SOX6_868.SOX6_868NCM-ActCM	6.37e-05
SOX6_868.SOX6_868CM-ActNCM	0.854186
SOX6_868.SOX6_868NCM-ActNCM	0.00282796
SOX6_868.SOX6_868NCM-CM	0.0363291
SMAD9_867.SMAD9_867ActNCM-ActCM	0.222638
SMAD9_867.SMAD9_867CM-ActCM	0.876433
SMAD9_867.SMAD9_867NCM-ActCM	0.855494
SMAD9_867.SMAD9_867CM-ActNCM	0.649733
SMAD9_867.SMAD9_867NCM-ActNCM	0.67917
SMAD9_867.SMAD9_867NCM-CM	0.999962
SMAD5_866.SMAD5_866ActNCM-ActCM	0.993584
SMAD5_866.SMAD5_866CM-ActCM	0.960285
SMAD5_866.SMAD5_866NCM-ActCM	0.960446
SMAD5_866.SMAD5_866CM-ActNCM	0.995656
SMAD5_866.SMAD5_866NCM-ActNCM	0.995695
SMAD5_866.SMAD5_866NCM-CM	1
RORB_865.RORB_865ActNCM-ActCM	0.982134
RORB_865.RORB_865CM-ActCM	0.969285
RORB_865.RORB_865NCM-ActCM	0.00237015
RORB_865.RORB_865CM-ActNCM	0.842204
RORB_865.RORB_865NCM-ActNCM	0.00865062
RORB_865.RORB_865NCM-CM	0.000412524
CR8477943_864.CR8477943_864ActNCM-ActCM	0.389234
CR8477943_864.CR8477943_864CM-ActCM	0.399363
CR8477943_864.CR8477943_864NCM-ActCM	1.36e-06
CR8477943_864.CR8477943_864CM-ActNCM	0.999998
CR8477943_864.CR8477943_864NCM-ActNCM	0.00167104
CR8477943_864.CR8477943_864NCM-CM	0.00156502
HOXA4_863.HOXA4_863ActNCM-ActCM	0.623561
HOXA4_863.HOXA4_863CM-ActCM	0.473389
HOXA4_863.HOXA4_863NCM-ActCM	0.000109812
HOXA4_863.HOXA4_863CM-ActNCM	0.995332
HOXA4_863.HOXA4_863NCM-ActNCM	0.0107501
HOXA4_863.HOXA4_863NCM-CM	0.022265
NKX62_862.NKX62_862ActNCM-ActCM	0.691428
NKX62_862.NKX62_862CM-ActCM	0.584253
NKX62_862.NKX62_862NCM-ActCM	0.000970192
NKX62_862.NKX62_862CM-ActNCM	0.998254
NKX62_862.NKX62_862NCM-ActNCM	0.0374141
NKX62_862.NKX62_862NCM-CM	0.0588158
PBX4_861.PBX4_861ActNCM-ActCM	0.00540049
PBX4_861.PBX4_861CM-ActCM	0.574872
PBX4_861.PBX4_861NCM-ActCM	2.72e-06
PBX4_861.PBX4_861CM-ActNCM	0.17888
PBX4_861.PBX4_861NCM-ActNCM	0.28545
PBX4_861.PBX4_861NCM-CM	0.000882338
DUX3_860.DUX3_860ActNCM-ActCM	0.548662
DUX3_860.DUX3_860CM-ActCM	0.354006
DUX3_860.DUX3_860NCM-ActCM	0.943017
DUX3_860.DUX3_860CM-ActNCM	0.0163005
DUX3_860.DUX3_860NCM-ActNCM	0.872415
DUX3_860.DUX3_860NCM-CM	0.121968
DUX1_859.DUX1_859ActNCM-ActCM	0.548662
DUX1_859.DUX1_859CM-ActCM	0.354006
DUX1_859.DUX1_859NCM-ActCM	0.943017
DUX1_859.DUX1_859CM-ActNCM	0.0163005
DUX1_859.DUX1_859NCM-ActNCM	0.872415
DUX1_859.DUX1_859NCM-CM	0.121968
TFCP2L1_858.TFCP2L1_858ActNCM-ActCM	0.997471
TFCP2L1_858.TFCP2L1_858CM-ActCM	0.990371
TFCP2L1_858.TFCP2L1_858NCM-ActCM	0.973679
TFCP2L1_858.TFCP2L1_858CM-ActNCM	0.960167
TFCP2L1_858.TFCP2L1_858NCM-ActNCM	0.925528
TFCP2L1_858.TFCP2L1_858NCM-CM	0.999296
FOXD4L2_857.FOXD4L2_857ActNCM-ActCM	0.959613
FOXD4L2_857.FOXD4L2_857CM-ActCM	0.722358
FOXD4L2_857.FOXD4L2_857NCM-ActCM	0.000281932
FOXD4L2_857.FOXD4L2_857CM-ActNCM	0.946965
FOXD4L2_857.FOXD4L2_857NCM-ActNCM	0.00199976
FOXD4L2_857.FOXD4L2_857NCM-CM	0.0130372
FOXD4L4_856.FOXD4L4_856ActNCM-ActCM	0.959613
FOXD4L4_856.FOXD4L4_856CM-ActCM	0.722358
FOXD4L4_856.FOXD4L4_856NCM-ActCM	0.000281932
FOXD4L4_856.FOXD4L4_856CM-ActNCM	0.946965
FOXD4L4_856.FOXD4L4_856NCM-ActNCM	0.00199976
FOXD4L4_856.FOXD4L4_856NCM-CM	0.0130372
FOXL2_855.FOXL2_855ActNCM-ActCM	0.0548209
FOXL2_855.FOXL2_855CM-ActCM	0.11017
FOXL2_855.FOXL2_855NCM-ActCM	0
FOXL2_855.FOXL2_855CM-ActNCM	0.991818
FOXL2_855.FOXL2_855NCM-ActNCM	7.68e-09
FOXL2_855.FOXL2_855NCM-CM	0
FOXN2_854.FOXN2_854ActNCM-ActCM	0.0548209
FOXN2_854.FOXN2_854CM-ActCM	0.11017
FOXN2_854.FOXN2_854NCM-ActCM	0
FOXN2_854.FOXN2_854CM-ActNCM	0.991818
FOXN2_854.FOXN2_854NCM-ActNCM	7.68e-09
FOXN2_854.FOXN2_854NCM-CM	0
FOXJ1_853.FOXJ1_853ActNCM-ActCM	0.0106505
FOXJ1_853.FOXJ1_853CM-ActCM	0.10597
FOXJ1_853.FOXJ1_853NCM-ActCM	0
FOXJ1_853.FOXJ1_853CM-ActNCM	0.838519
FOXJ1_853.FOXJ1_853NCM-ActNCM	7.61e-09
FOXJ1_853.FOXJ1_853NCM-CM	0
DMRTC2_852.DMRTC2_852ActNCM-ActCM	0.918841
DMRTC2_852.DMRTC2_852CM-ActCM	0.957902
DMRTC2_852.DMRTC2_852NCM-ActCM	0.0507879
DMRTC2_852.DMRTC2_852CM-ActNCM	0.999111
DMRTC2_852.DMRTC2_852NCM-ActNCM	0.217087
DMRTC2_852.DMRTC2_852NCM-CM	0.166068
ZNF75C_851.ZNF75C_851ActNCM-ActCM	0.640601
ZNF75C_851.ZNF75C_851CM-ActCM	0.146288
ZNF75C_851.ZNF75C_851NCM-ActCM	0.144211
ZNF75C_851.ZNF75C_851CM-ActNCM	0.780202
ZNF75C_851.ZNF75C_851NCM-ActNCM	0.776484
ZNF75C_851.ZNF75C_851NCM-CM	1
ZFP161_850.ZFP161_850ActNCM-ActCM	0.98137
ZFP161_850.ZFP161_850CM-ActCM	0.999701
ZFP161_850.ZFP161_850NCM-ActCM	0.994484
ZFP161_850.ZFP161_850CM-ActNCM	0.964854
ZFP161_850.ZFP161_850NCM-ActNCM	0.999231
ZFP161_850.ZFP161_850NCM-CM	0.985933
ZNF187_849.ZNF187_849ActNCM-ActCM	0.972051
ZNF187_849.ZNF187_849CM-ActCM	0.368238
ZNF187_849.ZNF187_849NCM-ActCM	0.0153315
ZNF187_849.ZNF187_849CM-ActNCM	0.638255
ZNF187_849.ZNF187_849NCM-ActNCM	0.0532395
ZNF187_849.ZNF187_849NCM-CM	0.519712
ZFP42_848.ZFP42_848ActNCM-ActCM	0.937879
ZFP42_848.ZFP42_848CM-ActCM	0.925402
ZFP42_848.ZFP42_848NCM-ActCM	0.878508
ZFP42_848.ZFP42_848CM-ActNCM	0.625994
ZFP42_848.ZFP42_848NCM-ActNCM	0.998402
ZFP42_848.ZFP42_848NCM-CM	0.520777
KLF11_847.KLF11_847ActNCM-ActCM	0.837258
KLF11_847.KLF11_847CM-ActCM	0.423778
KLF11_847.KLF11_847NCM-ActCM	0.999125
KLF11_847.KLF11_847CM-ActNCM	0.0858537
KLF11_847.KLF11_847NCM-ActNCM	0.766045
KLF11_847.KLF11_847NCM-CM	0.506761
KLF2_846.KLF2_846ActNCM-ActCM	0.960158
KLF2_846.KLF2_846CM-ActCM	0.375758
KLF2_846.KLF2_846NCM-ActCM	0.999801
KLF2_846.KLF2_846CM-ActNCM	0.153566
KLF2_846.KLF2_846NCM-ActNCM	0.976231
KLF2_846.KLF2_846NCM-CM	0.330585
NFE2L3_845.NFE2L3_845ActNCM-ActCM	0.00186399
NFE2L3_845.NFE2L3_845CM-ActCM	0.962388
NFE2L3_845.NFE2L3_845NCM-ActCM	0.397396
NFE2L3_845.NFE2L3_845CM-ActNCM	0.010037
NFE2L3_845.NFE2L3_845NCM-ActNCM	0.174667
NFE2L3_845.NFE2L3_845NCM-CM	0.699952
ATOH1_844.ATOH1_844ActNCM-ActCM	0.600575
ATOH1_844.ATOH1_844CM-ActCM	0.923153
ATOH1_844.ATOH1_844NCM-ActCM	0.968712
ATOH1_844.ATOH1_844CM-ActNCM	0.927702
ATOH1_844.ATOH1_844NCM-ActNCM	0.860468
ATOH1_844.ATOH1_844NCM-CM	0.998159
ASCL1_843.ASCL1_843ActNCM-ActCM	0.96259
ASCL1_843.ASCL1_843CM-ActCM	0.685082
ASCL1_843.ASCL1_843NCM-ActCM	0.274483
ASCL1_843.ASCL1_843CM-ActNCM	0.383934
ASCL1_843.ASCL1_843NCM-ActNCM	0.102751
ASCL1_843.ASCL1_843NCM-CM	0.900277
MYF5_842.MYF5_842ActNCM-ActCM	0.992453
MYF5_842.MYF5_842CM-ActCM	0.998655
MYF5_842.MYF5_842NCM-ActCM	0.863467
MYF5_842.MYF5_842CM-ActNCM	0.972556
MYF5_842.MYF5_842NCM-ActNCM	0.714761
MYF5_842.MYF5_842NCM-CM	0.924242
NR1D2_841.NR1D2_841ActNCM-ActCM	0.872583
NR1D2_841.NR1D2_841CM-ActCM	0.999334
NR1D2_841.NR1D2_841NCM-ActCM	0.0272439
NR1D2_841.NR1D2_841CM-ActNCM	0.813944
NR1D2_841.NR1D2_841NCM-ActNCM	0.175968
NR1D2_841.NR1D2_841NCM-CM	0.0189684
BX0885802_840.BX0885802_840ActNCM-ActCM	0.389234
BX0885802_840.BX0885802_840CM-ActCM	0.399363
BX0885802_840.BX0885802_840NCM-ActCM	1.36e-06
BX0885802_840.BX0885802_840CM-ActNCM	0.999998
BX0885802_840.BX0885802_840NCM-ActNCM	0.00167104
BX0885802_840.BX0885802_840NCM-CM	0.00156502
CR7598154_839.CR7598154_839ActNCM-ActCM	0.389234
CR7598154_839.CR7598154_839CM-ActCM	0.399363
CR7598154_839.CR7598154_839NCM-ActCM	1.36e-06
CR7598154_839.CR7598154_839CM-ActNCM	0.999998
CR7598154_839.CR7598154_839NCM-ActNCM	0.00167104
CR7598154_839.CR7598154_839NCM-CM	0.00156502
AL6628334_838.AL6628334_838ActNCM-ActCM	0.389234
AL6628334_838.AL6628334_838CM-ActCM	0.399363
AL6628334_838.AL6628334_838NCM-ActCM	1.36e-06
AL6628334_838.AL6628334_838CM-ActNCM	0.999998
AL6628334_838.AL6628334_838NCM-ActNCM	0.00167104
AL6628334_838.AL6628334_838NCM-CM	0.00156502
CR3882292_837.CR3882292_837ActNCM-ActCM	0.389234
CR3882292_837.CR3882292_837CM-ActCM	0.399363
CR3882292_837.CR3882292_837NCM-ActCM	1.36e-06
CR3882292_837.CR3882292_837CM-ActNCM	0.999998
CR3882292_837.CR3882292_837NCM-ActNCM	0.00167104
CR3882292_837.CR3882292_837NCM-CM	0.00156502
AL7735441_836.AL7735441_836ActNCM-ActCM	0.389234
AL7735441_836.AL7735441_836CM-ActCM	0.399363
AL7735441_836.AL7735441_836NCM-ActCM	1.36e-06
AL7735441_836.AL7735441_836CM-ActNCM	0.999998
AL7735441_836.AL7735441_836NCM-ActNCM	0.00167104
AL7735441_836.AL7735441_836NCM-CM	0.00156502
NANOGP1_835.NANOGP1_835ActNCM-ActCM	0.229884
NANOGP1_835.NANOGP1_835CM-ActCM	0.739378
NANOGP1_835.NANOGP1_835NCM-ActCM	0.00116665
NANOGP1_835.NANOGP1_835CM-ActNCM	0.815125
NANOGP1_835.NANOGP1_835NCM-ActNCM	0.258199
NANOGP1_835.NANOGP1_835NCM-CM	0.0342351
FOXD4L6_834.FOXD4L6_834ActNCM-ActCM	0.959613
FOXD4L6_834.FOXD4L6_834CM-ActCM	0.722358
FOXD4L6_834.FOXD4L6_834NCM-ActCM	0.000281932
FOXD4L6_834.FOXD4L6_834CM-ActNCM	0.946965
FOXD4L6_834.FOXD4L6_834NCM-ActNCM	0.00199976
FOXD4L6_834.FOXD4L6_834NCM-CM	0.0130372
FOXD4L5_833.FOXD4L5_833ActNCM-ActCM	0.959613
FOXD4L5_833.FOXD4L5_833CM-ActCM	0.722358
FOXD4L5_833.FOXD4L5_833NCM-ActCM	0.000281932
FOXD4L5_833.FOXD4L5_833CM-ActNCM	0.946965
FOXD4L5_833.FOXD4L5_833NCM-ActNCM	0.00199976
FOXD4L5_833.FOXD4L5_833NCM-CM	0.0130372
FOXD4L3_832.FOXD4L3_832ActNCM-ActCM	0.959613
FOXD4L3_832.FOXD4L3_832CM-ActCM	0.722358
FOXD4L3_832.FOXD4L3_832NCM-ActCM	0.000281932
FOXD4L3_832.FOXD4L3_832CM-ActNCM	0.946965
FOXD4L3_832.FOXD4L3_832NCM-ActNCM	0.00199976
FOXD4L3_832.FOXD4L3_832NCM-CM	0.0130372
FOXD4L1_831.FOXD4L1_831ActNCM-ActCM	0.0106505
FOXD4L1_831.FOXD4L1_831CM-ActCM	0.10597
FOXD4L1_831.FOXD4L1_831NCM-ActCM	0
FOXD4L1_831.FOXD4L1_831CM-ActNCM	0.838519
FOXD4L1_831.FOXD4L1_831NCM-ActNCM	7.61e-09
FOXD4L1_831.FOXD4L1_831NCM-CM	0
FOXD4_830.FOXD4_830ActNCM-ActCM	0.0106505
FOXD4_830.FOXD4_830CM-ActCM	0.10597
FOXD4_830.FOXD4_830NCM-ActCM	0
FOXD4_830.FOXD4_830CM-ActNCM	0.838519
FOXD4_830.FOXD4_830NCM-ActNCM	7.61e-09
FOXD4_830.FOXD4_830NCM-CM	0
FOXN3_829.FOXN3_829ActNCM-ActCM	0.0548209
FOXN3_829.FOXN3_829CM-ActCM	0.11017
FOXN3_829.FOXN3_829NCM-ActCM	0
FOXN3_829.FOXN3_829CM-ActNCM	0.991818
FOXN3_829.FOXN3_829NCM-ActNCM	7.68e-09
FOXN3_829.FOXN3_829NCM-CM	0
CSDA_828.CSDA_828ActNCM-ActCM	0.930723
CSDA_828.CSDA_828CM-ActCM	0.946638
CSDA_828.CSDA_828NCM-ActCM	0.791001
CSDA_828.CSDA_828CM-ActNCM	0.999942
CSDA_828.CSDA_828NCM-ActNCM	0.988496
CSDA_828.CSDA_828NCM-CM	0.981846
YBX2_827.YBX2_827ActNCM-ActCM	0.930723
YBX2_827.YBX2_827CM-ActCM	0.946638
YBX2_827.YBX2_827NCM-ActCM	0.791001
YBX2_827.YBX2_827CM-ActNCM	0.999942
YBX2_827.YBX2_827NCM-ActNCM	0.988496
YBX2_827.YBX2_827NCM-CM	0.981846
KLF10_826.KLF10_826ActNCM-ActCM	0.798767
KLF10_826.KLF10_826CM-ActCM	0.529083
KLF10_826.KLF10_826NCM-ActCM	0.994212
KLF10_826.KLF10_826CM-ActNCM	0.107208
KLF10_826.KLF10_826NCM-ActNCM	0.913134
KLF10_826.KLF10_826NCM-CM	0.374604
BCL11B_825.BCL11B_825ActNCM-ActCM	0.988234
BCL11B_825.BCL11B_825CM-ActCM	0.347844
BCL11B_825.BCL11B_825NCM-ActCM	0.00899976
BCL11B_825.BCL11B_825CM-ActNCM	0.196298
BCL11B_825.BCL11B_825NCM-ActNCM	0.0029679
BCL11B_825.BCL11B_825NCM-CM	0.438251
HIVEP3_824.HIVEP3_824ActNCM-ActCM	0.0766049
HIVEP3_824.HIVEP3_824CM-ActCM	0
HIVEP3_824.HIVEP3_824NCM-ActCM	0
HIVEP3_824.HIVEP3_824CM-ActNCM	0
HIVEP3_824.HIVEP3_824NCM-ActNCM	0
HIVEP3_824.HIVEP3_824NCM-CM	0.978611
C13orf38SOHLH2_823.C13orf38SOHLH2_823ActNCM-ActCM	0.606035
C13orf38SOHLH2_823.C13orf38SOHLH2_823CM-ActCM	0.998269
C13orf38SOHLH2_823.C13orf38SOHLH2_823NCM-ActCM	0.79539
C13orf38SOHLH2_823.C13orf38SOHLH2_823CM-ActNCM	0.498155
C13orf38SOHLH2_823.C13orf38SOHLH2_823NCM-ActNCM	0.989152
C13orf38SOHLH2_823.C13orf38SOHLH2_823NCM-CM	0.697472
TAL2_822.TAL2_822ActNCM-ActCM	0.501186
TAL2_822.TAL2_822CM-ActCM	0.426138
TAL2_822.TAL2_822NCM-ActCM	0.00609212
TAL2_822.TAL2_822CM-ActNCM	0.99935
TAL2_822.TAL2_822NCM-ActNCM	0.239369
TAL2_822.TAL2_822NCM-CM	0.296768
NEUROD6_821.NEUROD6_821ActNCM-ActCM	0.00016575
NEUROD6_821.NEUROD6_821CM-ActCM	0.223706
NEUROD6_821.NEUROD6_821NCM-ActCM	0
NEUROD6_821.NEUROD6_821CM-ActNCM	0.0990781
NEUROD6_821.NEUROD6_821NCM-ActNCM	0.189539
NEUROD6_821.NEUROD6_821NCM-CM	0.000114197
NEUROD4_820.NEUROD4_820ActNCM-ActCM	0.00016575
NEUROD4_820.NEUROD4_820CM-ActCM	0.223706
NEUROD4_820.NEUROD4_820NCM-ActCM	0
NEUROD4_820.NEUROD4_820CM-ActNCM	0.0990781
NEUROD4_820.NEUROD4_820NCM-ActNCM	0.189539
NEUROD4_820.NEUROD4_820NCM-CM	0.000114197
SOHLH2_819.SOHLH2_819ActNCM-ActCM	0.606035
SOHLH2_819.SOHLH2_819CM-ActCM	0.998269
SOHLH2_819.SOHLH2_819NCM-ActCM	0.79539
SOHLH2_819.SOHLH2_819CM-ActNCM	0.498155
SOHLH2_819.SOHLH2_819NCM-ActNCM	0.989152
SOHLH2_819.SOHLH2_819NCM-CM	0.697472
LYL1_818.LYL1_818ActNCM-ActCM	0.987566
LYL1_818.LYL1_818CM-ActCM	0.999898
LYL1_818.LYL1_818NCM-ActCM	0.999998
LYL1_818.LYL1_818CM-ActNCM	0.993518
LYL1_818.LYL1_818NCM-ActNCM	0.98546
LYL1_818.LYL1_818NCM-CM	0.999788
ZNF350_817.ZNF350_817ActNCM-ActCM	0.917006
ZNF350_817.ZNF350_817CM-ActCM	0.884604
ZNF350_817.ZNF350_817NCM-ActCM	0.797085
ZNF350_817.ZNF350_817CM-ActNCM	0.514217
ZNF350_817.ZNF350_817NCM-ActNCM	0.402023
ZNF350_817.ZNF350_817NCM-CM	0.997808
ZBED1_816.ZBED1_816ActNCM-ActCM	0.754999
ZBED1_816.ZBED1_816CM-ActCM	0.99672
ZBED1_816.ZBED1_816NCM-ActCM	0.617884
ZBED1_816.ZBED1_816CM-ActNCM	0.626722
ZBED1_816.ZBED1_816NCM-ActNCM	0.122796
ZBED1_816.ZBED1_816NCM-CM	0.746975
CPEB1_815.CPEB1_815ActNCM-ActCM	0.26032
CPEB1_815.CPEB1_815CM-ActCM	0.608588
CPEB1_815.CPEB1_815NCM-ActCM	0.0125422
CPEB1_815.CPEB1_815CM-ActNCM	0.931976
CPEB1_815.CPEB1_815NCM-ActNCM	0.612483
CPEB1_815.CPEB1_815NCM-CM	0.263158
TOPORS_814.TOPORS_814ActNCM-ActCM	0.938622
TOPORS_814.TOPORS_814CM-ActCM	0.957841
TOPORS_814.TOPORS_814NCM-ActCM	0.755341
TOPORS_814.TOPORS_814CM-ActNCM	0.999861
TOPORS_814.TOPORS_814NCM-ActNCM	0.976476
TOPORS_814.TOPORS_814NCM-CM	0.962535
PURA_813.PURA_813ActNCM-ActCM	0.865806
PURA_813.PURA_813CM-ActCM	0.568793
PURA_813.PURA_813NCM-ActCM	0.633626
PURA_813.PURA_813CM-ActNCM	0.955198
PURA_813.PURA_813NCM-ActNCM	0.975964
PURA_813.PURA_813NCM-CM	0.999624
BPTF_812.BPTF_812ActNCM-ActCM	0.263808
BPTF_812.BPTF_812CM-ActCM	0.5288
BPTF_812.BPTF_812NCM-ActCM	2.06e-06
BPTF_812.BPTF_812CM-ActNCM	0.966089
BPTF_812.BPTF_812NCM-ActNCM	0.00522965
BPTF_812.BPTF_812NCM-CM	0.000944891
NR0B1_811.NR0B1_811ActNCM-ActCM	0.968235
NR0B1_811.NR0B1_811CM-ActCM	0.918687
NR0B1_811.NR0B1_811NCM-ActCM	0.573424
NR0B1_811.NR0B1_811CM-ActNCM	0.997795
NR0B1_811.NR0B1_811NCM-ActNCM	0.841748
NR0B1_811.NR0B1_811NCM-CM	0.917977
SPZ1_810.SPZ1_810ActNCM-ActCM	0.776498
SPZ1_810.SPZ1_810CM-ActCM	0.833862
SPZ1_810.SPZ1_810NCM-ActCM	0.916398
SPZ1_810.SPZ1_810CM-ActNCM	0.999533
SPZ1_810.SPZ1_810NCM-ActNCM	0.990176
SPZ1_810.SPZ1_810NCM-CM	0.997353
FUBP1_809.FUBP1_809ActNCM-ActCM	0.72778
FUBP1_809.FUBP1_809CM-ActCM	0.816868
FUBP1_809.FUBP1_809NCM-ActCM	0.00670381
FUBP1_809.FUBP1_809CM-ActNCM	0.99854
FUBP1_809.FUBP1_809NCM-ActNCM	0.121936
FUBP1_809.FUBP1_809NCM-CM	0.0841725
LMO2_808.LMO2_808ActNCM-ActCM	0.991508
LMO2_808.LMO2_808CM-ActCM	0.998251
LMO2_808.LMO2_808NCM-ActCM	0.892659
LMO2_808.LMO2_808CM-ActNCM	0.967657
LMO2_808.LMO2_808NCM-ActNCM	0.974847
LMO2_808.LMO2_808NCM-CM	0.814578
NFYB_807.NFYB_807ActNCM-ActCM	0.900747
NFYB_807.NFYB_807CM-ActCM	0.104275
NFYB_807.NFYB_807NCM-ActCM	0.849673
NFYB_807.NFYB_807CM-ActNCM	0.0163088
NFYB_807.NFYB_807NCM-ActNCM	0.43755
NFYB_807.NFYB_807NCM-CM	0.458163
CEBPZ_806.CEBPZ_806ActNCM-ActCM	0.780349
CEBPZ_806.CEBPZ_806CM-ActCM	0.0919718
CEBPZ_806.CEBPZ_806NCM-ActCM	0.985881
CEBPZ_806.CEBPZ_806CM-ActNCM	0.00603289
CEBPZ_806.CEBPZ_806NCM-ActNCM	0.569348
CEBPZ_806.CEBPZ_806NCM-CM	0.194169
NRF1_805.NRF1_805ActNCM-ActCM	0.829692
NRF1_805.NRF1_805CM-ActCM	0.791023
NRF1_805.NRF1_805NCM-ActCM	0.542758
NRF1_805.NRF1_805CM-ActNCM	0.999853
NRF1_805.NRF1_805NCM-ActNCM	0.963406
NRF1_805.NRF1_805NCM-CM	0.977354
EP300_804.EP300_804ActNCM-ActCM	0.500343
EP300_804.EP300_804CM-ActCM	0.944855
EP300_804.EP300_804NCM-ActCM	0.324597
EP300_804.EP300_804CM-ActNCM	0.834018
EP300_804.EP300_804NCM-ActNCM	0.990569
EP300_804.EP300_804NCM-CM	0.662809
ENO1_803.ENO1_803ActNCM-ActCM	0.992863
ENO1_803.ENO1_803CM-ActCM	0.578033
ENO1_803.ENO1_803NCM-ActCM	0.660746
ENO1_803.ENO1_803CM-ActNCM	0.408079
ENO1_803.ENO1_803NCM-ActNCM	0.487246
ENO1_803.ENO1_803NCM-CM	0.999211
HLTF_802.HLTF_802ActNCM-ActCM	0.999845
HLTF_802.HLTF_802CM-ActCM	0.822776
HLTF_802.HLTF_802NCM-ActCM	0.153251
HLTF_802.HLTF_802CM-ActNCM	0.782812
HLTF_802.HLTF_802NCM-ActNCM	0.130304
HLTF_802.HLTF_802NCM-CM	0.603511
CBFB_801.CBFB_801ActNCM-ActCM	0.0405104
CBFB_801.CBFB_801CM-ActCM	0.753821
CBFB_801.CBFB_801NCM-ActCM	0.997672
CBFB_801.CBFB_801CM-ActNCM	0.00161626
CBFB_801.CBFB_801NCM-ActNCM	0.0661598
CBFB_801.CBFB_801NCM-CM	0.63994
NFYC_800.NFYC_800ActNCM-ActCM	0.707475
NFYC_800.NFYC_800CM-ActCM	0.132754
NFYC_800.NFYC_800NCM-ActCM	0.951745
NFYC_800.NFYC_800CM-ActNCM	0.0068115
NFYC_800.NFYC_800NCM-ActNCM	0.37863
NFYC_800.NFYC_800NCM-CM	0.357224
PRKRIR_799.PRKRIR_799ActNCM-ActCM	0.536281
PRKRIR_799.PRKRIR_799CM-ActCM	0.999734
PRKRIR_799.PRKRIR_799NCM-ActCM	0.521882
PRKRIR_799.PRKRIR_799CM-ActNCM	0.479274
PRKRIR_799.PRKRIR_799NCM-ActNCM	0.999996
PRKRIR_799.PRKRIR_799NCM-CM	0.465234
THAP1_798.THAP1_798ActNCM-ActCM	0.620089
THAP1_798.THAP1_798CM-ActCM	0.999996
THAP1_798.THAP1_798NCM-ActCM	0.997228
THAP1_798.THAP1_798CM-ActNCM	0.606271
THAP1_798.THAP1_798NCM-ActNCM	0.742251
THAP1_798.THAP1_798NCM-CM	0.99623
TEAD4_797.TEAD4_797ActNCM-ActCM	0.0975792
TEAD4_797.TEAD4_797CM-ActCM	0.964696
TEAD4_797.TEAD4_797NCM-ActCM	0.107642
TEAD4_797.TEAD4_797CM-ActNCM	0.028409
TEAD4_797.TEAD4_797NCM-ActNCM	0.999973
TEAD4_797.TEAD4_797NCM-CM	0.0320473
TEAD1_796.TEAD1_796ActNCM-ActCM	0.446414
TEAD1_796.TEAD1_796CM-ActCM	0.992999
TEAD1_796.TEAD1_796NCM-ActCM	0.279676
TEAD1_796.TEAD1_796CM-ActNCM	0.294782
TEAD1_796.TEAD1_796NCM-ActNCM	0.990405
TEAD1_796.TEAD1_796NCM-CM	0.167331
TEAD3_795.TEAD3_795ActNCM-ActCM	0.935223
TEAD3_795.TEAD3_795CM-ActCM	0.999917
TEAD3_795.TEAD3_795NCM-ActCM	0.997022
TEAD3_795.TEAD3_795CM-ActNCM	0.915199
TEAD3_795.TEAD3_795NCM-ActNCM	0.857632
TEAD3_795.TEAD3_795NCM-CM	0.998978
TBPL2_794.TBPL2_794ActNCM-ActCM	0.685704
TBPL2_794.TBPL2_794CM-ActCM	0.829244
TBPL2_794.TBPL2_794NCM-ActCM	0.00533705
TBPL2_794.TBPL2_794CM-ActNCM	0.994249
TBPL2_794.TBPL2_794NCM-ActNCM	0.122498
TBPL2_794.TBPL2_794NCM-CM	0.0671589
TBP_793.TBP_793ActNCM-ActCM	0.79469
TBP_793.TBP_793CM-ActCM	0.924455
TBP_793.TBP_793NCM-ActCM	0.0417879
TBP_793.TBP_793CM-ActNCM	0.991044
TBP_793.TBP_793NCM-ActNCM	0.312581
TBP_793.TBP_793NCM-CM	0.182233
TBX1_792.TBX1_792ActNCM-ActCM	0.99142
TBX1_792.TBX1_792CM-ActCM	0.930595
TBX1_792.TBX1_792NCM-ActCM	0.0585115
TBX1_792.TBX1_792CM-ActNCM	0.989304
TBX1_792.TBX1_792NCM-ActNCM	0.11786
TBX1_792.TBX1_792NCM-CM	0.22484
TBX10_791.TBX10_791ActNCM-ActCM	0.831931
TBX10_791.TBX10_791CM-ActCM	0.974662
TBX10_791.TBX10_791NCM-ActCM	0.670043
TBX10_791.TBX10_791CM-ActNCM	0.582796
TBX10_791.TBX10_791NCM-ActNCM	0.196915
TBX10_791.TBX10_791NCM-CM	0.893424
TBX20_790.TBX20_790ActNCM-ActCM	0.97951
TBX20_790.TBX20_790CM-ActCM	0.693879
TBX20_790.TBX20_790NCM-ActCM	0.402766
TBX20_790.TBX20_790CM-ActNCM	0.446811
TBX20_790.TBX20_790NCM-ActNCM	0.207586
TBX20_790.TBX20_790NCM-CM	0.966442
T_789.T_789ActNCM-ActCM	0.996262
T_789.T_789CM-ActCM	0.590967
T_789.T_789NCM-ActCM	0.0910132
T_789.T_789CM-ActNCM	0.72776
T_789.T_789NCM-ActNCM	0.148959
T_789.T_789NCM-CM	0.702681
EOMES_788.EOMES_788ActNCM-ActCM	0.613785
EOMES_788.EOMES_788CM-ActCM	0.999274
EOMES_788.EOMES_788NCM-ActCM	0.799166
EOMES_788.EOMES_788CM-ActNCM	0.532911
EOMES_788.EOMES_788NCM-ActNCM	0.144026
EOMES_788.EOMES_788NCM-CM	0.861727
TBX19_787.TBX19_787ActNCM-ActCM	0.617137
TBX19_787.TBX19_787CM-ActCM	0.0868734
TBX19_787.TBX19_787NCM-ActCM	0.0068324
TBX19_787.TBX19_787CM-ActNCM	0.00213589
TBX19_787.TBX19_787NCM-ActNCM	5.67e-05
TBX19_787.TBX19_787NCM-CM	0.813008
TBR1_786.TBR1_786ActNCM-ActCM	0.86601
TBR1_786.TBR1_786CM-ActCM	0.980438
TBR1_786.TBR1_786NCM-ActCM	0.44349
TBR1_786.TBR1_786CM-ActNCM	0.65198
TBR1_786.TBR1_786NCM-ActNCM	0.107109
TBR1_786.TBR1_786NCM-CM	0.686681
TBX3_785.TBX3_785ActNCM-ActCM	0.736712
TBX3_785.TBX3_785CM-ActCM	0.718905
TBX3_785.TBX3_785NCM-ActCM	0.0258638
TBX3_785.TBX3_785CM-ActNCM	0.99999
TBX3_785.TBX3_785NCM-ActNCM	0.278451
TBX3_785.TBX3_785NCM-CM	0.29315
TBX4_784.TBX4_784ActNCM-ActCM	0.818326
TBX4_784.TBX4_784CM-ActCM	0.915632
TBX4_784.TBX4_784NCM-ActCM	0.999996
TBX4_784.TBX4_784CM-ActNCM	0.996022
TBX4_784.TBX4_784NCM-ActNCM	0.829115
TBX4_784.TBX4_784NCM-CM	0.922924
TBX2_783.TBX2_783ActNCM-ActCM	0.492079
TBX2_783.TBX2_783CM-ActCM	0.998597
TBX2_783.TBX2_783NCM-ActCM	0.0989189
TBX2_783.TBX2_783CM-ActNCM	0.396394
TBX2_783.TBX2_783NCM-ActNCM	0.811302
TBX2_783.TBX2_783NCM-CM	0.0675133
TBX15_782.TBX15_782ActNCM-ActCM	0.755973
TBX15_782.TBX15_782CM-ActCM	0.992548
TBX15_782.TBX15_782NCM-ActCM	0.628388
TBX15_782.TBX15_782CM-ActNCM	0.584919
TBX15_782.TBX15_782NCM-ActNCM	0.127841
TBX15_782.TBX15_782NCM-CM	0.793914
TBX5_781.TBX5_781ActNCM-ActCM	0.818326
TBX5_781.TBX5_781CM-ActCM	0.915632
TBX5_781.TBX5_781NCM-ActCM	0.999996
TBX5_781.TBX5_781CM-ActNCM	0.996022
TBX5_781.TBX5_781NCM-ActNCM	0.829115
TBX5_781.TBX5_781NCM-CM	0.922924
TBX21_780.TBX21_780ActNCM-ActCM	0.999997
TBX21_780.TBX21_780CM-ActCM	0.923543
TBX21_780.TBX21_780NCM-ActCM	0.969669
TBX21_780.TBX21_780CM-ActNCM	0.929841
TBX21_780.TBX21_780NCM-ActNCM	0.965784
TBX21_780.TBX21_780NCM-CM	0.704121
STAT5B_779.STAT5B_779ActNCM-ActCM	0.349412
STAT5B_779.STAT5B_779CM-ActCM	0.665508
STAT5B_779.STAT5B_779NCM-ActCM	0.597245
STAT5B_779.STAT5B_779CM-ActNCM	0.955671
STAT5B_779.STAT5B_779NCM-ActNCM	0.97729
STAT5B_779.STAT5B_779NCM-CM	0.999552
STAT2_778.STAT2_778ActNCM-ActCM	0.987414
STAT2_778.STAT2_778CM-ActCM	0.63901
STAT2_778.STAT2_778NCM-ActCM	0.0103162
STAT2_778.STAT2_778CM-ActNCM	0.830721
STAT2_778.STAT2_778NCM-ActNCM	0.0282689
STAT2_778.STAT2_778NCM-CM	0.215295
STAT3_777.STAT3_777ActNCM-ActCM	0.18502
STAT3_777.STAT3_777CM-ActCM	0.846547
STAT3_777.STAT3_777NCM-ActCM	0.375661
STAT3_777.STAT3_777CM-ActNCM	0.631221
STAT3_777.STAT3_777NCM-ActNCM	0.977699
STAT3_777.STAT3_777NCM-CM	0.859298
STAT6_776.STAT6_776ActNCM-ActCM	0.993841
STAT6_776.STAT6_776CM-ActCM	0.706603
STAT6_776.STAT6_776NCM-ActCM	0.0540238
STAT6_776.STAT6_776CM-ActNCM	0.542623
STAT6_776.STAT6_776NCM-ActNCM	0.0264513
STAT6_776.STAT6_776NCM-CM	0.454557
STAT4_775.STAT4_775ActNCM-ActCM	0.981324
STAT4_775.STAT4_775CM-ActCM	0.948374
STAT4_775.STAT4_775NCM-ActCM	0.324334
STAT4_775.STAT4_775CM-ActNCM	0.998451
STAT4_775.STAT4_775NCM-ActNCM	0.550367
STAT4_775.STAT4_775NCM-CM	0.654317
STAT5A_774.STAT5A_774ActNCM-ActCM	0.630659
STAT5A_774.STAT5A_774CM-ActCM	0.882844
STAT5A_774.STAT5A_774NCM-ActCM	0.958579
STAT5A_774.STAT5A_774CM-ActNCM	0.967883
STAT5A_774.STAT5A_774NCM-ActNCM	0.900094
STAT5A_774.STAT5A_774NCM-CM	0.995528
STAT1_773.STAT1_773ActNCM-ActCM	0.482565
STAT1_773.STAT1_773CM-ActCM	0.936806
STAT1_773.STAT1_773NCM-ActCM	0.950107
STAT1_773.STAT1_773CM-ActNCM	0.833881
STAT1_773.STAT1_773NCM-ActNCM	0.809653
STAT1_773.STAT1_773NCM-CM	0.999961
SOX18_772.SOX18_772ActNCM-ActCM	0.456606
SOX18_772.SOX18_772CM-ActCM	0.431584
SOX18_772.SOX18_772NCM-ActCM	0.000930411
SOX18_772.SOX18_772CM-ActNCM	0.999975
SOX18_772.SOX18_772NCM-ActNCM	0.0942284
SOX18_772.SOX18_772NCM-CM	0.103721
SRY_771.SRY_771ActNCM-ActCM	0.265827
SRY_771.SRY_771CM-ActCM	0.114672
SRY_771.SRY_771NCM-ActCM	0
SRY_771.SRY_771CM-ActNCM	0.975418
SRY_771.SRY_771NCM-ActNCM	2.61e-08
SRY_771.SRY_771NCM-CM	3.43e-07
SOX1_770.SOX1_770ActNCM-ActCM	0.230171
SOX1_770.SOX1_770CM-ActCM	0.406376
SOX1_770.SOX1_770NCM-ActCM	0.970399
SOX1_770.SOX1_770CM-ActNCM	0.00330247
SOX1_770.SOX1_770NCM-ActNCM	0.0893916
SOX1_770.SOX1_770NCM-CM	0.685307
SOX2_769.SOX2_769ActNCM-ActCM	0.990616
SOX2_769.SOX2_769CM-ActCM	0.761655
SOX2_769.SOX2_769NCM-ActCM	0.0379316
SOX2_769.SOX2_769CM-ActNCM	0.905186
SOX2_769.SOX2_769NCM-ActNCM	0.0823485
SOX2_769.SOX2_769NCM-CM	0.3252
SOX12_768.SOX12_768ActNCM-ActCM	0.867113
SOX12_768.SOX12_768CM-ActCM	0.00866628
SOX12_768.SOX12_768NCM-ActCM	0
SOX12_768.SOX12_768CM-ActNCM	0.0787895
SOX12_768.SOX12_768NCM-ActNCM	0
SOX12_768.SOX12_768NCM-CM	0.000291179
SOX11_767.SOX11_767ActNCM-ActCM	0.998404
SOX11_767.SOX11_767CM-ActCM	0.300028
SOX11_767.SOX11_767NCM-ActCM	0.000196212
SOX11_767.SOX11_767CM-ActNCM	0.389377
SOX11_767.SOX11_767NCM-ActNCM	0.000390936
SOX11_767.SOX11_767NCM-CM	0.0733125
SOX7_766.SOX7_766ActNCM-ActCM	0.958164
SOX7_766.SOX7_766CM-ActCM	0.0748065
SOX7_766.SOX7_766NCM-ActCM	4.29e-05
SOX7_766.SOX7_766CM-ActNCM	0.223512
SOX7_766.SOX7_766NCM-ActNCM	0.000383168
SOX7_766.SOX7_766NCM-CM	0.154237
SOX14_765.SOX14_765ActNCM-ActCM	0.96492
SOX14_765.SOX14_765CM-ActCM	0.994838
SOX14_765.SOX14_765NCM-ActCM	0.669109
SOX14_765.SOX14_765CM-ActNCM	0.889841
SOX14_765.SOX14_765NCM-ActNCM	0.375456
SOX14_765.SOX14_765NCM-CM	0.810972
SOX17_764.SOX17_764ActNCM-ActCM	0.616131
SOX17_764.SOX17_764CM-ActCM	0.85266
SOX17_764.SOX17_764NCM-ActCM	0.0121745
SOX17_764.SOX17_764CM-ActNCM	0.976186
SOX17_764.SOX17_764NCM-ActNCM	0.253358
SOX17_764.SOX17_764NCM-CM	0.108995
TCF7L1_763.TCF7L1_763ActNCM-ActCM	0.288121
TCF7L1_763.TCF7L1_763CM-ActCM	0.327206
TCF7L1_763.TCF7L1_763NCM-ActCM	2.72e-06
TCF7L1_763.TCF7L1_763CM-ActNCM	0.999839
TCF7L1_763.TCF7L1_763NCM-ActNCM	0.0052991
TCF7L1_763.TCF7L1_763NCM-CM	0.00406725
TCF7L2_762.TCF7L2_762ActNCM-ActCM	0.99349
TCF7L2_762.TCF7L2_762CM-ActCM	0.444653
TCF7L2_762.TCF7L2_762NCM-ActCM	0.213637
TCF7L2_762.TCF7L2_762CM-ActNCM	0.611732
TCF7L2_762.TCF7L2_762NCM-ActNCM	0.339497
TCF7L2_762.TCF7L2_762NCM-CM	0.970104
SOX13_761.SOX13_761ActNCM-ActCM	1
SOX13_761.SOX13_761CM-ActCM	0.0111339
SOX13_761.SOX13_761NCM-ActCM	8.78e-09
SOX13_761.SOX13_761CM-ActNCM	0.0108292
SOX13_761.SOX13_761NCM-ActNCM	7.97e-09
SOX13_761.SOX13_761NCM-CM	0.018432
LEF1_760.LEF1_760ActNCM-ActCM	0.840939
LEF1_760.LEF1_760CM-ActCM	0.611006
LEF1_760.LEF1_760NCM-ActCM	0.004731
LEF1_760.LEF1_760CM-ActNCM	0.97885
LEF1_760.LEF1_760NCM-ActNCM	0.057812
LEF1_760.LEF1_760NCM-CM	0.146928
SOX3_759.SOX3_759ActNCM-ActCM	0.999741
SOX3_759.SOX3_759CM-ActCM	0.161918
SOX3_759.SOX3_759NCM-ActCM	1.58e-05
SOX3_759.SOX3_759CM-ActNCM	0.133826
SOX3_759.SOX3_759NCM-ActNCM	1.02e-05
SOX3_759.SOX3_759NCM-CM	0.040421
SOX5_758.SOX5_758ActNCM-ActCM	0.78584
SOX5_758.SOX5_758CM-ActCM	0.305734
SOX5_758.SOX5_758NCM-ActCM	6.37e-05
SOX5_758.SOX5_758CM-ActNCM	0.854186
SOX5_758.SOX5_758NCM-ActNCM	0.00282796
SOX5_758.SOX5_758NCM-CM	0.0363291
SOX15_757.SOX15_757ActNCM-ActCM	0.874843
SOX15_757.SOX15_757CM-ActCM	0.742543
SOX15_757.SOX15_757NCM-ActCM	0.00320564
SOX15_757.SOX15_757CM-ActNCM	0.994007
SOX15_757.SOX15_757NCM-ActNCM	0.0352138
SOX15_757.SOX15_757NCM-CM	0.0694625
SOX9_756.SOX9_756ActNCM-ActCM	0.999829
SOX9_756.SOX9_756CM-ActCM	0.519476
SOX9_756.SOX9_756NCM-ActCM	0.00034022
SOX9_756.SOX9_756CM-ActNCM	0.569243
SOX9_756.SOX9_756NCM-ActNCM	0.000468524
SOX9_756.SOX9_756NCM-CM	0.0384678
SOX21_755.SOX21_755ActNCM-ActCM	0.981845
SOX21_755.SOX21_755CM-ActCM	0.755076
SOX21_755.SOX21_755NCM-ActCM	0.0215446
SOX21_755.SOX21_755CM-ActNCM	0.927635
SOX21_755.SOX21_755NCM-ActNCM	0.0608421
SOX21_755.SOX21_755NCM-CM	0.235355
SOX4_754.SOX4_754ActNCM-ActCM	0.608379
SOX4_754.SOX4_754CM-ActCM	0.136332
SOX4_754.SOX4_754NCM-ActCM	5.05e-05
SOX4_754.SOX4_754CM-ActNCM	0.789992
SOX4_754.SOX4_754NCM-ActNCM	0.00656934
SOX4_754.SOX4_754NCM-CM	0.093654
BBX_753.BBX_753ActNCM-ActCM	0.0991776
BBX_753.BBX_753CM-ActCM	0.777224
BBX_753.BBX_753NCM-ActCM	0.000551109
BBX_753.BBX_753CM-ActNCM	0.532791
BBX_753.BBX_753NCM-ActNCM	0.36585
BBX_753.BBX_753NCM-CM	0.0161219
HBP1_752.HBP1_752ActNCM-ActCM	0.83218
HBP1_752.HBP1_752CM-ActCM	0.747191
HBP1_752.HBP1_752NCM-ActCM	0.0344328
HBP1_752.HBP1_752CM-ActNCM	0.998611
HBP1_752.HBP1_752NCM-ActNCM	0.243844
HBP1_752.HBP1_752NCM-CM	0.320065
SOX10_751.SOX10_751ActNCM-ActCM	1
SOX10_751.SOX10_751CM-ActCM	0.912796
SOX10_751.SOX10_751NCM-ActCM	0.0519619
SOX10_751.SOX10_751CM-ActNCM	0.915197
SOX10_751.SOX10_751NCM-ActNCM	0.0528941
SOX10_751.SOX10_751NCM-CM	0.227975
TCF7_750.TCF7_750ActNCM-ActCM	0.922445
TCF7_750.TCF7_750CM-ActCM	0.815024
TCF7_750.TCF7_750NCM-ActCM	0.618823
TCF7_750.TCF7_750CM-ActNCM	0.431746
TCF7_750.TCF7_750NCM-ActNCM	0.254099
TCF7_750.TCF7_750NCM-CM	0.987328
CIC_749.CIC_749ActNCM-ActCM	0.969821
CIC_749.CIC_749CM-ActCM	0.935415
CIC_749.CIC_749NCM-ActCM	0.176149
CIC_749.CIC_749CM-ActNCM	0.727162
CIC_749.CIC_749NCM-ActNCM	0.0632418
CIC_749.CIC_749NCM-CM	0.471207
HMG20B_748.HMG20B_748ActNCM-ActCM	0.00896671
HMG20B_748.HMG20B_748CM-ActCM	0.26969
HMG20B_748.HMG20B_748NCM-ActCM	1.19e-05
HMG20B_748.HMG20B_748CM-ActNCM	0.532829
HMG20B_748.HMG20B_748NCM-ActNCM	0.361701
HMG20B_748.HMG20B_748NCM-CM	0.0157614
SOX30_747.SOX30_747ActNCM-ActCM	0.963293
SOX30_747.SOX30_747CM-ActCM	0.127833
SOX30_747.SOX30_747NCM-ActCM	9.49e-07
SOX30_747.SOX30_747CM-ActNCM	0.0389308
SOX30_747.SOX30_747NCM-ActNCM	6.1e-08
SOX30_747.SOX30_747NCM-CM	0.0107343
SOX8_746.SOX8_746ActNCM-ActCM	0.997089
SOX8_746.SOX8_746CM-ActCM	0.895129
SOX8_746.SOX8_746NCM-ActCM	0.884889
SOX8_746.SOX8_746CM-ActNCM	0.801217
SOX8_746.SOX8_746NCM-ActNCM	0.787529
SOX8_746.SOX8_746NCM-CM	0.999994
SMAD2_745.SMAD2_745ActNCM-ActCM	0.960933
SMAD2_745.SMAD2_745CM-ActCM	0.997666
SMAD2_745.SMAD2_745NCM-ActCM	0.86439
SMAD2_745.SMAD2_745CM-ActNCM	0.905025
SMAD2_745.SMAD2_745NCM-ActNCM	0.991815
SMAD2_745.SMAD2_745NCM-CM	0.769128
SMAD1_744.SMAD1_744ActNCM-ActCM	0.988162
SMAD1_744.SMAD1_744CM-ActCM	0.96726
SMAD1_744.SMAD1_744NCM-ActCM	0.706456
SMAD1_744.SMAD1_744CM-ActNCM	0.999077
SMAD1_744.SMAD1_744NCM-ActNCM	0.877658
SMAD1_744.SMAD1_744NCM-CM	0.92877
SMAD3_743.SMAD3_743ActNCM-ActCM	0.911822
SMAD3_743.SMAD3_743CM-ActCM	0.681624
SMAD3_743.SMAD3_743NCM-ActCM	0.0743554
SMAD3_743.SMAD3_743CM-ActNCM	0.969151
SMAD3_743.SMAD3_743NCM-ActNCM	0.29441
SMAD3_743.SMAD3_743NCM-CM	0.559427
NFIA_742.NFIA_742ActNCM-ActCM	0.0116944
NFIA_742.NFIA_742CM-ActCM	0.905697
NFIA_742.NFIA_742NCM-ActCM	0.992784
NFIA_742.NFIA_742CM-ActNCM	0.00107945
NFIA_742.NFIA_742NCM-ActNCM	0.02684
NFIA_742.NFIA_742NCM-CM	0.776849
NFIB_741.NFIB_741ActNCM-ActCM	0.0164264
NFIB_741.NFIB_741CM-ActCM	0.897125
NFIB_741.NFIB_741NCM-ActCM	0.99519
NFIB_741.NFIB_741CM-ActNCM	0.00150122
NFIB_741.NFIB_741NCM-ActNCM	0.0331068
NFIB_741.NFIB_741NCM-CM	0.783853
NFIC_740.NFIC_740ActNCM-ActCM	0.488025
NFIC_740.NFIC_740CM-ActCM	0.992717
NFIC_740.NFIC_740NCM-ActCM	0.823388
NFIC_740.NFIC_740CM-ActNCM	0.327585
NFIC_740.NFIC_740NCM-ActNCM	0.102919
NFIC_740.NFIC_740NCM-CM	0.935454
SMAD4_739.SMAD4_739ActNCM-ActCM	0.9918
SMAD4_739.SMAD4_739CM-ActCM	0.968302
SMAD4_739.SMAD4_739NCM-ActCM	0.982564
SMAD4_739.SMAD4_739CM-ActNCM	0.87951
SMAD4_739.SMAD4_739NCM-ActNCM	0.912899
SMAD4_739.SMAD4_739NCM-CM	0.999774
NFIX_738.NFIX_738ActNCM-ActCM	0.00771045
NFIX_738.NFIX_738CM-ActCM	0.760458
NFIX_738.NFIX_738NCM-ActCM	0.940974
NFIX_738.NFIX_738CM-ActNCM	0.000186551
NFIX_738.NFIX_738NCM-ActNCM	0.0428003
NFIX_738.NFIX_738NCM-CM	0.407624
GMEB1_737.GMEB1_737ActNCM-ActCM	0.965281
GMEB1_737.GMEB1_737CM-ActCM	0.58172
GMEB1_737.GMEB1_737NCM-ActCM	0.776151
GMEB1_737.GMEB1_737CM-ActNCM	0.854727
GMEB1_737.GMEB1_737NCM-ActNCM	0.963243
GMEB1_737.GMEB1_737NCM-CM	0.988861
AIRE_736.AIRE_736ActNCM-ActCM	0.82981
AIRE_736.AIRE_736CM-ActCM	0.848913
AIRE_736.AIRE_736NCM-ActCM	0.120845
AIRE_736.AIRE_736CM-ActNCM	0.344084
AIRE_736.AIRE_736NCM-ActNCM	0.524529
AIRE_736.AIRE_736NCM-CM	0.0137073
GMEB2_735.GMEB2_735ActNCM-ActCM	0.986067
GMEB2_735.GMEB2_735CM-ActCM	0.966201
GMEB2_735.GMEB2_735NCM-ActCM	0.891519
GMEB2_735.GMEB2_735CM-ActNCM	0.849453
GMEB2_735.GMEB2_735NCM-ActNCM	0.982609
GMEB2_735.GMEB2_735NCM-CM	0.638858
ENSG00000250096_734.ENSG00000250096_734ActNCM-ActCM	0.0137096
ENSG00000250096_734.ENSG00000250096_734CM-ActCM	0.916406
ENSG00000250096_734.ENSG00000250096_734NCM-ActCM	0.991482
ENSG00000250096_734.ENSG00000250096_734CM-ActNCM	0.00146648
ENSG00000250096_734.ENSG00000250096_734NCM-ActNCM	0.00530581
ENSG00000250096_734.ENSG00000250096_734NCM-CM	0.984367
RUNX1_733.RUNX1_733ActNCM-ActCM	0.285305
RUNX1_733.RUNX1_733CM-ActCM	0.865788
RUNX1_733.RUNX1_733NCM-ActCM	0.713628
RUNX1_733.RUNX1_733CM-ActNCM	0.0530742
RUNX1_733.RUNX1_733NCM-ActNCM	0.0240717
RUNX1_733.RUNX1_733NCM-CM	0.991875
RUNX2_732.RUNX2_732ActNCM-ActCM	0.0137096
RUNX2_732.RUNX2_732CM-ActCM	0.916406
RUNX2_732.RUNX2_732NCM-ActCM	0.991482
RUNX2_732.RUNX2_732CM-ActNCM	0.00146648
RUNX2_732.RUNX2_732NCM-ActNCM	0.00530581
RUNX2_732.RUNX2_732NCM-CM	0.984367
RUNX3_731.RUNX3_731ActNCM-ActCM	0.00255849
RUNX3_731.RUNX3_731CM-ActCM	0.785562
RUNX3_731.RUNX3_731NCM-ActCM	0.750929
RUNX3_731.RUNX3_731CM-ActNCM	5.61e-05
RUNX3_731.RUNX3_731NCM-ActNCM	0.0571123
RUNX3_731.RUNX3_731NCM-CM	0.214926
RFX8_730.RFX8_730ActNCM-ActCM	0.974788
RFX8_730.RFX8_730CM-ActCM	0.98575
RFX8_730.RFX8_730NCM-ActCM	0.998655
RFX8_730.RFX8_730CM-ActNCM	0.868998
RFX8_730.RFX8_730NCM-ActNCM	0.938869
RFX8_730.RFX8_730NCM-CM	0.997553
RFX6_729.RFX6_729ActNCM-ActCM	0.879263
RFX6_729.RFX6_729CM-ActCM	0.999397
RFX6_729.RFX6_729NCM-ActCM	0.991007
RFX6_729.RFX6_729CM-ActNCM	0.924104
RFX6_729.RFX6_729NCM-ActNCM	0.969965
RFX6_729.RFX6_729NCM-CM	0.998043
RFX7_728.RFX7_728ActNCM-ActCM	0.793612
RFX7_728.RFX7_728CM-ActCM	0.874314
RFX7_728.RFX7_728NCM-ActCM	0.871563
RFX7_728.RFX7_728CM-ActNCM	0.336791
RFX7_728.RFX7_728NCM-ActNCM	0.333389
RFX7_728.RFX7_728NCM-CM	1
RFX5_727.RFX5_727ActNCM-ActCM	0.994164
RFX5_727.RFX5_727CM-ActCM	0.989234
RFX5_727.RFX5_727NCM-ActCM	0.936068
RFX5_727.RFX5_727CM-ActNCM	0.941082
RFX5_727.RFX5_727NCM-ActNCM	0.834335
RFX5_727.RFX5_727NCM-CM	0.992932
RFX1_726.RFX1_726ActNCM-ActCM	0.896432
RFX1_726.RFX1_726CM-ActCM	0.694208
RFX1_726.RFX1_726NCM-ActCM	0.77809
RFX1_726.RFX1_726CM-ActNCM	0.276831
RFX1_726.RFX1_726NCM-ActNCM	0.350608
RFX1_726.RFX1_726NCM-CM	0.998954
RFX4_725.RFX4_725ActNCM-ActCM	0.503514
RFX4_725.RFX4_725CM-ActCM	0.962203
RFX4_725.RFX4_725NCM-ActCM	0.977293
RFX4_725.RFX4_725CM-ActNCM	0.237483
RFX4_725.RFX4_725NCM-ActNCM	0.273844
RFX4_725.RFX4_725NCM-CM	0.99982
RFX2_724.RFX2_724ActNCM-ActCM	0.907106
RFX2_724.RFX2_724CM-ActCM	0.823966
RFX2_724.RFX2_724NCM-ActCM	0.774674
RFX2_724.RFX2_724CM-ActNCM	0.416135
RFX2_724.RFX2_724NCM-ActNCM	0.362771
RFX2_724.RFX2_724NCM-CM	0.999715
RFX3_723.RFX3_723ActNCM-ActCM	0.690132
RFX3_723.RFX3_723CM-ActCM	0.876349
RFX3_723.RFX3_723NCM-ActCM	0.860877
RFX3_723.RFX3_723CM-ActNCM	0.250815
RFX3_723.RFX3_723NCM-ActNCM	0.235237
RFX3_723.RFX3_723NCM-CM	0.999984
RELA_722.RELA_722ActNCM-ActCM	0.0255675
RELA_722.RELA_722CM-ActCM	0
RELA_722.RELA_722NCM-ActCM	0
RELA_722.RELA_722CM-ActNCM	0
RELA_722.RELA_722NCM-ActNCM	0
RELA_722.RELA_722NCM-CM	0.976822
REL_721.REL_721ActNCM-ActCM	0.0609342
REL_721.REL_721CM-ActCM	0
REL_721.REL_721NCM-ActCM	0
REL_721.REL_721CM-ActNCM	0
REL_721.REL_721NCM-ActNCM	0
REL_721.REL_721NCM-CM	0.96448
NFATC1_720.NFATC1_720ActNCM-ActCM	0.992709
NFATC1_720.NFATC1_720CM-ActCM	0.892527
NFATC1_720.NFATC1_720NCM-ActCM	0.72588
NFATC1_720.NFATC1_720CM-ActNCM	0.972198
NFATC1_720.NFATC1_720NCM-ActNCM	0.553319
NFATC1_720.NFATC1_720NCM-CM	0.297726
NFKB1_719.NFKB1_719ActNCM-ActCM	0.147462
NFKB1_719.NFKB1_719CM-ActCM	0
NFKB1_719.NFKB1_719NCM-ActCM	0
NFKB1_719.NFKB1_719CM-ActNCM	0
NFKB1_719.NFKB1_719NCM-ActNCM	0
NFKB1_719.NFKB1_719NCM-CM	0.965008
RELB_718.RELB_718ActNCM-ActCM	0.0670206
RELB_718.RELB_718CM-ActCM	0
RELB_718.RELB_718NCM-ActCM	0
RELB_718.RELB_718CM-ActNCM	0
RELB_718.RELB_718NCM-ActNCM	0
RELB_718.RELB_718NCM-CM	0.999521
NFAT5_717.NFAT5_717ActNCM-ActCM	0.484522
NFAT5_717.NFAT5_717CM-ActCM	1.66e-05
NFAT5_717.NFAT5_717NCM-ActCM	1.61e-06
NFAT5_717.NFAT5_717CM-ActNCM	0.00565624
NFAT5_717.NFAT5_717NCM-ActNCM	0.00103135
NFAT5_717.NFAT5_717NCM-CM	0.966007
NFATC2_716.NFATC2_716ActNCM-ActCM	0.998146
NFATC2_716.NFATC2_716CM-ActCM	0.810699
NFATC2_716.NFATC2_716NCM-ActCM	0.969439
NFATC2_716.NFATC2_716CM-ActNCM	0.891003
NFATC2_716.NFATC2_716NCM-ActNCM	0.992532
NFATC2_716.NFATC2_716NCM-CM	0.971911
NFATC4_715.NFATC4_715ActNCM-ActCM	0.976366
NFATC4_715.NFATC4_715CM-ActCM	0.931898
NFATC4_715.NFATC4_715NCM-ActCM	0.992874
NFATC4_715.NFATC4_715CM-ActNCM	0.742038
NFATC4_715.NFATC4_715NCM-ActNCM	0.99904
NFATC4_715.NFATC4_715NCM-CM	0.818504
NFKB2_714.NFKB2_714ActNCM-ActCM	0.999871
NFKB2_714.NFKB2_714CM-ActCM	0
NFKB2_714.NFKB2_714NCM-ActCM	0
NFKB2_714.NFKB2_714CM-ActNCM	0
NFKB2_714.NFKB2_714NCM-ActNCM	0
NFKB2_714.NFKB2_714NCM-CM	0.570549
NFATC3_713.NFATC3_713ActNCM-ActCM	0.999999
NFATC3_713.NFATC3_713CM-ActCM	0.901627
NFATC3_713.NFATC3_713NCM-ActCM	0.946344
NFATC3_713.NFATC3_713CM-ActNCM	0.897221
NFATC3_713.NFATC3_713NCM-ActNCM	0.943189
NFATC3_713.NFATC3_713NCM-CM	0.999074
PROX1_712.PROX1_712ActNCM-ActCM	0.836868
PROX1_712.PROX1_712CM-ActCM	0.725395
PROX1_712.PROX1_712NCM-ActCM	0.705746
PROX1_712.PROX1_712CM-ActNCM	0.238392
PROX1_712.PROX1_712NCM-ActNCM	0.224356
PROX1_712.PROX1_712NCM-CM	0.999987
LCOR_711.LCOR_711ActNCM-ActCM	0.971231
LCOR_711.LCOR_711CM-ActCM	0.997988
LCOR_711.LCOR_711NCM-ActCM	0.857498
LCOR_711.LCOR_711CM-ActNCM	0.925767
LCOR_711.LCOR_711NCM-ActNCM	0.985056
LCOR_711.LCOR_711NCM-CM	0.765693
PAX9_710.PAX9_710ActNCM-ActCM	0.999728
PAX9_710.PAX9_710CM-ActCM	0.93002
PAX9_710.PAX9_710NCM-ActCM	0.850532
PAX9_710.PAX9_710CM-ActNCM	0.955434
PAX9_710.PAX9_710NCM-ActNCM	0.890284
PAX9_710.PAX9_710NCM-CM	0.997088
PAX5_709.PAX5_709ActNCM-ActCM	0.999393
PAX5_709.PAX5_709CM-ActCM	0.997172
PAX5_709.PAX5_709NCM-ActCM	0.995322
PAX5_709.PAX5_709CM-ActNCM	0.988748
PAX5_709.PAX5_709NCM-ActNCM	0.984512
PAX5_709.PAX5_709NCM-CM	0.999982
PAX1_708.PAX1_708ActNCM-ActCM	0.730135
PAX1_708.PAX1_708CM-ActCM	0.999891
PAX1_708.PAX1_708NCM-ActCM	0.779869
PAX1_708.PAX1_708CM-ActNCM	0.769008
PAX1_708.PAX1_708NCM-ActNCM	0.999766
PAX1_708.PAX1_708NCM-CM	0.815794
PAX8_707.PAX8_707ActNCM-ActCM	0.959939
PAX8_707.PAX8_707CM-ActCM	0.709732
PAX8_707.PAX8_707NCM-ActCM	0.959186
PAX8_707.PAX8_707CM-ActNCM	0.940733
PAX8_707.PAX8_707NCM-ActNCM	1
PAX8_707.PAX8_707NCM-CM	0.941672
TP53_706.TP53_706ActNCM-ActCM	0.748057
TP53_706.TP53_706CM-ActCM	0.319541
TP53_706.TP53_706NCM-ActCM	0.00127182
TP53_706.TP53_706CM-ActNCM	0.894444
TP53_706.TP53_706NCM-ActNCM	0.0349749
TP53_706.TP53_706NCM-CM	0.188937
TP73_705.TP73_705ActNCM-ActCM	0.495145
TP73_705.TP73_705CM-ActCM	0.901299
TP73_705.TP73_705NCM-ActCM	0.881847
TP73_705.TP73_705CM-ActNCM	0.88987
TP73_705.TP73_705NCM-ActNCM	0.908588
TP73_705.TP73_705NCM-CM	0.999958
TP63_704.TP63_704ActNCM-ActCM	0.323984
TP63_704.TP63_704CM-ActCM	0.85734
TP63_704.TP63_704NCM-ActCM	0.881471
TP63_704.TP63_704CM-ActNCM	0.801146
TP63_704.TP63_704NCM-ActNCM	0.771095
TP63_704.TP63_704NCM-CM	0.99994
CR9368773_703.CR9368773_703ActNCM-ActCM	0.548547
CR9368773_703.CR9368773_703CM-ActCM	0.995553
CR9368773_703.CR9368773_703NCM-ActCM	0.069121
CR9368773_703.CR9368773_703CM-ActNCM	0.404751
CR9368773_703.CR9368773_703NCM-ActNCM	0.673943
CR9368773_703.CR9368773_703NCM-CM	0.0375038
CR3545653_702.CR3545653_702ActNCM-ActCM	0.548547
CR3545653_702.CR3545653_702CM-ActCM	0.995553
CR3545653_702.CR3545653_702NCM-ActCM	0.069121
CR3545653_702.CR3545653_702CM-ActNCM	0.404751
CR3545653_702.CR3545653_702NCM-ActNCM	0.673943
CR3545653_702.CR3545653_702NCM-CM	0.0375038
CR7597334_701.CR7597334_701ActNCM-ActCM	0.548547
CR7597334_701.CR7597334_701CM-ActCM	0.995553
CR7597334_701.CR7597334_701NCM-ActCM	0.069121
CR7597334_701.CR7597334_701CM-ActNCM	0.404751
CR7597334_701.CR7597334_701NCM-ActNCM	0.673943
CR7597334_701.CR7597334_701NCM-CM	0.0375038
AL6628245_700.AL6628245_700ActNCM-ActCM	0.548547
AL6628245_700.AL6628245_700CM-ActCM	0.995553
AL6628245_700.AL6628245_700NCM-ActCM	0.069121
AL6628245_700.AL6628245_700CM-ActNCM	0.404751
AL6628245_700.AL6628245_700NCM-ActNCM	0.673943
AL6628245_700.AL6628245_700NCM-CM	0.0375038
AL8445277_699.AL8445277_699ActNCM-ActCM	0.548547
AL8445277_699.AL8445277_699CM-ActCM	0.995553
AL8445277_699.AL8445277_699NCM-ActCM	0.069121
AL8445277_699.AL8445277_699CM-ActNCM	0.404751
AL8445277_699.AL8445277_699NCM-ActNCM	0.673943
AL8445277_699.AL8445277_699NCM-CM	0.0375038
RXRB_698.RXRB_698ActNCM-ActCM	0.0178231
RXRB_698.RXRB_698CM-ActCM	0.511689
RXRB_698.RXRB_698NCM-ActCM	3.91e-07
RXRB_698.RXRB_698CM-ActNCM	0.403798
RXRB_698.RXRB_698NCM-ActNCM	0.0586639
RXRB_698.RXRB_698NCM-CM	0.000300541
ESRRG_697.ESRRG_697ActNCM-ActCM	4.46e-05
ESRRG_697.ESRRG_697CM-ActCM	0.890162
ESRRG_697.ESRRG_697NCM-ActCM	0
ESRRG_697.ESRRG_697CM-ActNCM	0.000929826
ESRRG_697.ESRRG_697NCM-ActNCM	0.0028063
ESRRG_697.ESRRG_697NCM-CM	0
PPARA_696.PPARA_696ActNCM-ActCM	0.735138
PPARA_696.PPARA_696CM-ActCM	0.811972
PPARA_696.PPARA_696NCM-ActCM	0.0266572
PPARA_696.PPARA_696CM-ActNCM	0.999059
PPARA_696.PPARA_696NCM-ActNCM	0.28483
PPARA_696.PPARA_696NCM-CM	0.222126
RXRA_695.RXRA_695ActNCM-ActCM	0.020828
RXRA_695.RXRA_695CM-ActCM	0.583691
RXRA_695.RXRA_695NCM-ActCM	3.99e-07
RXRA_695.RXRA_695CM-ActNCM	0.368702
RXRA_695.RXRA_695NCM-ActNCM	0.0517841
RXRA_695.RXRA_695NCM-CM	0.000189707
NR2F2_694.NR2F2_694ActNCM-ActCM	0.00336426
NR2F2_694.NR2F2_694CM-ActCM	0.58952
NR2F2_694.NR2F2_694NCM-ActCM	0
NR2F2_694.NR2F2_694CM-ActNCM	0.128032
NR2F2_694.NR2F2_694NCM-ActNCM	1.11e-06
NR2F2_694.NR2F2_694NCM-CM	0
NR2C2_693.NR2C2_693ActNCM-ActCM	0.997883
NR2C2_693.NR2C2_693CM-ActCM	0.802468
NR2C2_693.NR2C2_693NCM-ActCM	0.847554
NR2C2_693.NR2C2_693CM-ActNCM	0.698348
NR2C2_693.NR2C2_693NCM-ActNCM	0.921266
NR2C2_693.NR2C2_693NCM-CM	0.314318
NR2F1_692.NR2F1_692ActNCM-ActCM	0.0303523
NR2F1_692.NR2F1_692CM-ActCM	0.823541
NR2F1_692.NR2F1_692NCM-ActCM	3.06e-09
NR2F1_692.NR2F1_692CM-ActNCM	0.231791
NR2F1_692.NR2F1_692NCM-ActNCM	0.00496502
NR2F1_692.NR2F1_692NCM-CM	1.31e-06
ESRRA_691.ESRRA_691ActNCM-ActCM	7.85e-05
ESRRA_691.ESRRA_691CM-ActCM	0.961474
ESRRA_691.ESRRA_691NCM-ActCM	0
ESRRA_691.ESRRA_691CM-ActNCM	0.000620112
ESRRA_691.ESRRA_691NCM-ActNCM	0.00445145
ESRRA_691.ESRRA_691NCM-CM	0
RARG_690.RARG_690ActNCM-ActCM	0.196907
RARG_690.RARG_690CM-ActCM	0.872507
RARG_690.RARG_690NCM-ActCM	0.000121129
RARG_690.RARG_690CM-ActNCM	0.0319815
RARG_690.RARG_690NCM-ActNCM	0.0977266
RARG_690.RARG_690NCM-CM	3.37e-06
AR_689.AR_689ActNCM-ActCM	0.988666
AR_689.AR_689CM-ActCM	0.998978
AR_689.AR_689NCM-ActCM	0.9937
AR_689.AR_689CM-ActNCM	0.967261
AR_689.AR_689NCM-ActNCM	0.99993
AR_689.AR_689NCM-CM	0.977694
HNF4G_688.HNF4G_688ActNCM-ActCM	0.36636
HNF4G_688.HNF4G_688CM-ActCM	0.906138
HNF4G_688.HNF4G_688NCM-ActCM	0.00844821
HNF4G_688.HNF4G_688CM-ActNCM	0.779693
HNF4G_688.HNF4G_688NCM-ActNCM	0.406764
HNF4G_688.HNF4G_688NCM-CM	0.0608379
NR2F6_687.NR2F6_687ActNCM-ActCM	0.0041719
NR2F6_687.NR2F6_687CM-ActCM	0.55073
NR2F6_687.NR2F6_687NCM-ActCM	5.58e-09
NR2F6_687.NR2F6_687CM-ActNCM	0.165907
NR2F6_687.NR2F6_687NCM-ActNCM	0.0386235
NR2F6_687.NR2F6_687NCM-CM	1.54e-05
NR4A2_686.NR4A2_686ActNCM-ActCM	0.000456006
NR4A2_686.NR4A2_686CM-ActCM	0.477612
NR4A2_686.NR4A2_686NCM-ActCM	0
NR4A2_686.NR4A2_686CM-ActNCM	0.055612
NR4A2_686.NR4A2_686NCM-ActNCM	1.16e-06
NR4A2_686.NR4A2_686NCM-CM	0
NR3C2_685.NR3C2_685ActNCM-ActCM	0.999699
NR3C2_685.NR3C2_685CM-ActCM	0.579953
NR3C2_685.NR3C2_685NCM-ActCM	0.161061
NR3C2_685.NR3C2_685CM-ActNCM	0.64003
NR3C2_685.NR3C2_685NCM-ActNCM	0.194831
NR3C2_685.NR3C2_685NCM-CM	0.852286
THRB_684.THRB_684ActNCM-ActCM	0.997783
THRB_684.THRB_684CM-ActCM	0.99983
THRB_684.THRB_684NCM-ActCM	0.283554
THRB_684.THRB_684CM-ActNCM	0.999571
THRB_684.THRB_684NCM-ActNCM	0.38136
THRB_684.THRB_684NCM-CM	0.323059
NR6A1_683.NR6A1_683ActNCM-ActCM	0.0193844
NR6A1_683.NR6A1_683CM-ActCM	0.651347
NR6A1_683.NR6A1_683NCM-ActCM	0
NR6A1_683.NR6A1_683CM-ActNCM	0.299104
NR6A1_683.NR6A1_683NCM-ActNCM	0.00579566
NR6A1_683.NR6A1_683NCM-CM	3.48e-06
NR1I2_682.NR1I2_682ActNCM-ActCM	0.130784
NR1I2_682.NR1I2_682CM-ActCM	0.999935
NR1I2_682.NR1I2_682NCM-ActCM	0.00628517
NR1I2_682.NR1I2_682CM-ActNCM	0.115347
NR1I2_682.NR1I2_682NCM-ActNCM	0.697059
NR1I2_682.NR1I2_682NCM-CM	0.00518588
RORC_681.RORC_681ActNCM-ActCM	0.998537
RORC_681.RORC_681CM-ActCM	0.9852
RORC_681.RORC_681NCM-ActCM	0.209825
RORC_681.RORC_681CM-ActNCM	0.956523
RORC_681.RORC_681NCM-ActNCM	0.280951
RORC_681.RORC_681NCM-CM	0.0996761
NR1I3_680.NR1I3_680ActNCM-ActCM	0.20985
NR1I3_680.NR1I3_680CM-ActCM	0.987528
NR1I3_680.NR1I3_680NCM-ActCM	0.00109746
NR1I3_680.NR1I3_680CM-ActNCM	0.104413
NR1I3_680.NR1I3_680NCM-ActNCM	0.273375
NR1I3_680.NR1I3_680NCM-CM	0.000291404
RXRG_679.RXRG_679ActNCM-ActCM	0.0605331
RXRG_679.RXRG_679CM-ActCM	0.582464
RXRG_679.RXRG_679NCM-ActCM	5.08e-07
RXRG_679.RXRG_679CM-ActNCM	0.607295
RXRG_679.RXRG_679NCM-ActNCM	0.0198207
RXRG_679.RXRG_679NCM-CM	0.000230217
ESR2_678.ESR2_678ActNCM-ActCM	0.993212
ESR2_678.ESR2_678CM-ActCM	0.939512
ESR2_678.ESR2_678NCM-ActCM	0.946336
ESR2_678.ESR2_678CM-ActNCM	0.990013
ESR2_678.ESR2_678NCM-ActNCM	0.845273
ESR2_678.ESR2_678NCM-CM	0.673614
NR5A1_677.NR5A1_677ActNCM-ActCM	0.200835
NR5A1_677.NR5A1_677CM-ActCM	0.932375
NR5A1_677.NR5A1_677NCM-ActCM	0.000133441
NR5A1_677.NR5A1_677CM-ActNCM	0.518883
NR5A1_677.NR5A1_677NCM-ActNCM	0.100522
NR5A1_677.NR5A1_677NCM-CM	0.00151594
PPARG_676.PPARG_676ActNCM-ActCM	0.999982
PPARG_676.PPARG_676CM-ActCM	0.995375
PPARG_676.PPARG_676NCM-ActCM	0.999245
PPARG_676.PPARG_676CM-ActNCM	0.997192
PPARG_676.PPARG_676NCM-ActNCM	0.998405
PPARG_676.PPARG_676NCM-CM	0.983464
RARA_675.RARA_675ActNCM-ActCM	0.00409091
RARA_675.RARA_675CM-ActCM	0.517603
RARA_675.RARA_675NCM-ActCM	0
RARA_675.RARA_675CM-ActNCM	0.182323
RARA_675.RARA_675NCM-ActNCM	7.07e-06
RARA_675.RARA_675NCM-CM	0
NR1H2_674.NR1H2_674ActNCM-ActCM	0.00740553
NR1H2_674.NR1H2_674CM-ActCM	0.830439
NR1H2_674.NR1H2_674NCM-ActCM	0
NR1H2_674.NR1H2_674CM-ActNCM	0.0847784
NR1H2_674.NR1H2_674NCM-ActNCM	0.0135529
NR1H2_674.NR1H2_674NCM-CM	5.41e-07
NR1D1_673.NR1D1_673ActNCM-ActCM	0.566758
NR1D1_673.NR1D1_673CM-ActCM	0.9998
NR1D1_673.NR1D1_673NCM-ActCM	0.00782392
NR1D1_673.NR1D1_673CM-ActNCM	0.619314
NR1D1_673.NR1D1_673NCM-ActNCM	0.22715
NR1D1_673.NR1D1_673NCM-CM	0.0102302
THRA_672.THRA_672ActNCM-ActCM	0.710463
THRA_672.THRA_672CM-ActCM	0.834447
THRA_672.THRA_672NCM-ActCM	0.0340531
THRA_672.THRA_672CM-ActNCM	0.996036
THRA_672.THRA_672NCM-ActNCM	0.351149
THRA_672.THRA_672NCM-CM	0.240052
NR4A1_671.NR4A1_671ActNCM-ActCM	0.000187118
NR4A1_671.NR4A1_671CM-ActCM	0.967564
NR4A1_671.NR4A1_671NCM-ActCM	0
NR4A1_671.NR4A1_671CM-ActNCM	0.00120738
NR4A1_671.NR4A1_671NCM-ActNCM	4.4e-05
NR4A1_671.NR4A1_671NCM-CM	0
NR2C1_670.NR2C1_670ActNCM-ActCM	0.0566763
NR2C1_670.NR2C1_670CM-ActCM	0.994517
NR2C1_670.NR2C1_670NCM-ActCM	1.02e-06
NR2C1_670.NR2C1_670CM-ActNCM	0.104395
NR2C1_670.NR2C1_670NCM-ActNCM	0.0312323
NR2C1_670.NR2C1_670NCM-CM	3.73e-06
ESRRB_669.ESRRB_669ActNCM-ActCM	0.00213307
ESRRB_669.ESRRB_669CM-ActCM	0.853193
ESRRB_669.ESRRB_669NCM-ActCM	0
ESRRB_669.ESRRB_669CM-ActNCM	0.0294021
ESRRB_669.ESRRB_669NCM-ActNCM	0.0215916
ESRRB_669.ESRRB_669NCM-CM	1.32e-07
NR4A3_668.NR4A3_668ActNCM-ActCM	0.00032578
NR4A3_668.NR4A3_668CM-ActCM	0.588587
NR4A3_668.NR4A3_668NCM-ActCM	0
NR4A3_668.NR4A3_668CM-ActNCM	0.0275514
NR4A3_668.NR4A3_668NCM-ActNCM	0.0051556
NR4A3_668.NR4A3_668NCM-CM	1.71e-09
NR5A2_667.NR5A2_667ActNCM-ActCM	0.367735
NR5A2_667.NR5A2_667CM-ActCM	0.998232
NR5A2_667.NR5A2_667NCM-ActCM	0.172384
NR5A2_667.NR5A2_667CM-ActNCM	0.468785
NR5A2_667.NR5A2_667NCM-ActNCM	0.974192
NR5A2_667.NR5A2_667NCM-CM	0.239811
NR3C1_666.NR3C1_666ActNCM-ActCM	0.972951
NR3C1_666.NR3C1_666CM-ActCM	0.985546
NR3C1_666.NR3C1_666NCM-ActCM	0.807411
NR3C1_666.NR3C1_666CM-ActNCM	0.863588
NR3C1_666.NR3C1_666NCM-ActNCM	0.545822
NR3C1_666.NR3C1_666NCM-CM	0.947276
NR2E1_665.NR2E1_665ActNCM-ActCM	0.0392842
NR2E1_665.NR2E1_665CM-ActCM	0.967998
NR2E1_665.NR2E1_665NCM-ActCM	0.0201571
NR2E1_665.NR2E1_665CM-ActNCM	0.010018
NR2E1_665.NR2E1_665NCM-ActNCM	0.995534
NR2E1_665.NR2E1_665NCM-CM	0.00459458
PPARD_664.PPARD_664ActNCM-ActCM	0.908203
PPARD_664.PPARD_664CM-ActCM	0.999331
PPARD_664.PPARD_664NCM-ActCM	0.0175354
PPARD_664.PPARD_664CM-ActNCM	0.947277
PPARD_664.PPARD_664NCM-ActNCM	0.105202
PPARD_664.PPARD_664NCM-CM	0.0252871
VDR_663.VDR_663ActNCM-ActCM	0.00171814
VDR_663.VDR_663CM-ActCM	0.844192
VDR_663.VDR_663NCM-ActCM	1.93e-05
VDR_663.VDR_663CM-ActNCM	0.0262691
VDR_663.VDR_663NCM-ActNCM	0.715168
VDR_663.VDR_663NCM-CM	0.000691692
HNF4A_662.HNF4A_662ActNCM-ActCM	0.425695
HNF4A_662.HNF4A_662CM-ActCM	0.987215
HNF4A_662.HNF4A_662NCM-ActCM	0.0292706
HNF4A_662.HNF4A_662CM-ActNCM	0.635301
HNF4A_662.HNF4A_662NCM-ActNCM	0.59565
HNF4A_662.HNF4A_662NCM-CM	0.071244
ESR1_661.ESR1_661ActNCM-ActCM	0.190976
ESR1_661.ESR1_661CM-ActCM	0.4661
ESR1_661.ESR1_661NCM-ActCM	0.563535
ESR1_661.ESR1_661CM-ActNCM	0.949132
ESR1_661.ESR1_661NCM-ActNCM	0.899104
ESR1_661.ESR1_661NCM-CM	0.998687
PGR_660.PGR_660ActNCM-ActCM	0.983812
PGR_660.PGR_660CM-ActCM	0.668588
PGR_660.PGR_660NCM-ActCM	0.223795
PGR_660.PGR_660CM-ActNCM	0.866937
PGR_660.PGR_660NCM-ActNCM	0.407968
PGR_660.PGR_660NCM-CM	0.864483
RARB_659.RARB_659ActNCM-ActCM	4.5e-05
RARB_659.RARB_659CM-ActCM	0.822174
RARB_659.RARB_659NCM-ActCM	0
RARB_659.RARB_659CM-ActNCM	0.00165584
RARB_659.RARB_659NCM-ActNCM	0.0538708
RARB_659.RARB_659NCM-CM	0
RORA_658.RORA_658ActNCM-ActCM	0.785103
RORA_658.RORA_658CM-ActCM	0.812362
RORA_658.RORA_658NCM-ActCM	0.000246176
RORA_658.RORA_658CM-ActNCM	0.263527
RORA_658.RORA_658NCM-ActNCM	0.00827218
RORA_658.RORA_658NCM-CM	4.12e-06
NR2E3_657.NR2E3_657ActNCM-ActCM	0.101382
NR2E3_657.NR2E3_657CM-ActCM	0.48851
NR2E3_657.NR2E3_657NCM-ActCM	2.6e-06
NR2E3_657.NR2E3_657CM-ActNCM	0.81969
NR2E3_657.NR2E3_657NCM-ActNCM	0.0264156
NR2E3_657.NR2E3_657NCM-CM	0.00143631
NR1H3_656.NR1H3_656ActNCM-ActCM	0.00740553
NR1H3_656.NR1H3_656CM-ActCM	0.830439
NR1H3_656.NR1H3_656NCM-ActCM	0
NR1H3_656.NR1H3_656CM-ActNCM	0.0847784
NR1H3_656.NR1H3_656NCM-ActNCM	0.0135529
NR1H3_656.NR1H3_656NCM-CM	5.41e-07
NR1H4_655.NR1H4_655ActNCM-ActCM	0.317948
NR1H4_655.NR1H4_655CM-ActCM	0.987831
NR1H4_655.NR1H4_655NCM-ActCM	0.0283424
NR1H4_655.NR1H4_655CM-ActNCM	0.50957
NR1H4_655.NR1H4_655NCM-ActNCM	0.708722
NR1H4_655.NR1H4_655NCM-CM	0.06831
C11orf9_654.C11orf9_654ActNCM-ActCM	0.689212
C11orf9_654.C11orf9_654CM-ActCM	1
C11orf9_654.C11orf9_654NCM-ActCM	0.355339
C11orf9_654.C11orf9_654CM-ActNCM	0.685028
C11orf9_654.C11orf9_654NCM-ActNCM	0.0315467
C11orf9_654.C11orf9_654NCM-CM	0.359099
MYBL1_653.MYBL1_653ActNCM-ActCM	0.903281
MYBL1_653.MYBL1_653CM-ActCM	0.978131
MYBL1_653.MYBL1_653NCM-ActCM	0.930104
MYBL1_653.MYBL1_653CM-ActNCM	0.698798
MYBL1_653.MYBL1_653NCM-ActNCM	0.569555
MYBL1_653.MYBL1_653NCM-CM	0.996952
MYPOP_652.MYPOP_652ActNCM-ActCM	0.585712
MYPOP_652.MYPOP_652CM-ActCM	0.934833
MYPOP_652.MYPOP_652NCM-ActCM	0.791408
MYPOP_652.MYPOP_652CM-ActNCM	0.248235
MYPOP_652.MYPOP_652NCM-ActNCM	0.986511
MYPOP_652.MYPOP_652NCM-CM	0.428293
SMARCC1_651.SMARCC1_651ActNCM-ActCM	0
SMARCC1_651.SMARCC1_651CM-ActCM	0.0462704
SMARCC1_651.SMARCC1_651NCM-ActCM	0
SMARCC1_651.SMARCC1_651CM-ActNCM	0
SMARCC1_651.SMARCC1_651NCM-ActNCM	0.263352
SMARCC1_651.SMARCC1_651NCM-CM	0
SMARCC2_650.SMARCC2_650ActNCM-ActCM	0.95272
SMARCC2_650.SMARCC2_650CM-ActCM	0.455818
SMARCC2_650.SMARCC2_650NCM-ActCM	0.999995
SMARCC2_650.SMARCC2_650CM-ActNCM	0.189943
SMARCC2_650.SMARCC2_650NCM-ActNCM	0.946347
SMARCC2_650.SMARCC2_650NCM-CM	0.470861
TERF2_649.TERF2_649ActNCM-ActCM	0.285455
TERF2_649.TERF2_649CM-ActCM	0.632108
TERF2_649.TERF2_649NCM-ActCM	0.0435871
TERF2_649.TERF2_649CM-ActNCM	0.936768
TERF2_649.TERF2_649NCM-ActNCM	0.830675
TERF2_649.TERF2_649NCM-CM	0.478447
MYB_648.MYB_648ActNCM-ActCM	0.738848
MYB_648.MYB_648CM-ActCM	0.916746
MYB_648.MYB_648NCM-ActCM	0.858655
MYB_648.MYB_648CM-ActNCM	0.982483
MYB_648.MYB_648NCM-ActNCM	0.269793
MYB_648.MYB_648NCM-CM	0.476339
MYBL2_647.MYBL2_647ActNCM-ActCM	0.994962
MYBL2_647.MYBL2_647CM-ActCM	0.842142
MYBL2_647.MYBL2_647NCM-ActCM	0.29487
MYBL2_647.MYBL2_647CM-ActNCM	0.937159
MYBL2_647.MYBL2_647NCM-ActNCM	0.429201
MYBL2_647.MYBL2_647NCM-CM	0.788013
CDC5L_646.CDC5L_646ActNCM-ActCM	0.435291
CDC5L_646.CDC5L_646CM-ActCM	0.919214
CDC5L_646.CDC5L_646NCM-ActCM	0.0182378
CDC5L_646.CDC5L_646CM-ActNCM	0.822918
CDC5L_646.CDC5L_646NCM-ActNCM	0.483215
CDC5L_646.CDC5L_646NCM-CM	0.100882
MECP2_645.MECP2_645ActNCM-ActCM	0.961876
MECP2_645.MECP2_645CM-ActCM	0.971448
MECP2_645.MECP2_645NCM-ActCM	0.856126
MECP2_645.MECP2_645CM-ActNCM	0.999962
MECP2_645.MECP2_645NCM-ActNCM	0.989786
MECP2_645.MECP2_645NCM-CM	0.984536
MBD2_644.MBD2_644ActNCM-ActCM	0.993076
MBD2_644.MBD2_644CM-ActCM	0.9735
MBD2_644.MBD2_644NCM-ActCM	0.887198
MBD2_644.MBD2_644CM-ActNCM	0.998582
MBD2_644.MBD2_644NCM-ActNCM	0.968795
MBD2_644.MBD2_644NCM-CM	0.990997
MEF2B_643.MEF2B_643ActNCM-ActCM	0.859487
MEF2B_643.MEF2B_643CM-ActCM	0.668321
MEF2B_643.MEF2B_643NCM-ActCM	0.0965678
MEF2B_643.MEF2B_643CM-ActNCM	0.985826
MEF2B_643.MEF2B_643NCM-ActNCM	0.425264
MEF2B_643.MEF2B_643NCM-CM	0.642442
MEF2D_642.MEF2D_642ActNCM-ActCM	0.568865
MEF2D_642.MEF2D_642CM-ActCM	0.847452
MEF2D_642.MEF2D_642NCM-ActCM	0.127508
MEF2D_642.MEF2D_642CM-ActNCM	0.964324
MEF2D_642.MEF2D_642NCM-ActNCM	0.806637
MEF2D_642.MEF2D_642NCM-CM	0.516852
SRF_641.SRF_641ActNCM-ActCM	0.870835
SRF_641.SRF_641CM-ActCM	0.927692
SRF_641.SRF_641NCM-ActCM	0.0260617
SRF_641.SRF_641CM-ActNCM	0.998804
SRF_641.SRF_641NCM-ActNCM	0.171956
SRF_641.SRF_641NCM-CM	0.125128
MEF2C_640.MEF2C_640ActNCM-ActCM	0.499475
MEF2C_640.MEF2C_640CM-ActCM	0.57434
MEF2C_640.MEF2C_640NCM-ActCM	0.00616167
MEF2C_640.MEF2C_640CM-ActNCM	0.999416
MEF2C_640.MEF2C_640NCM-ActNCM	0.24205
MEF2C_640.MEF2C_640NCM-CM	0.193578
MEF2A_639.MEF2A_639ActNCM-ActCM	0.820896
MEF2A_639.MEF2A_639CM-ActCM	0.596845
MEF2A_639.MEF2A_639NCM-ActCM	0.0266857
MEF2A_639.MEF2A_639CM-ActNCM	0.981542
MEF2A_639.MEF2A_639NCM-ActNCM	0.215093
MEF2A_639.MEF2A_639NCM-CM	0.405485
AC0021266_638.AC0021266_638ActNCM-ActCM	0.859487
AC0021266_638.AC0021266_638CM-ActCM	0.668321
AC0021266_638.AC0021266_638NCM-ActCM	0.0965678
AC0021266_638.AC0021266_638CM-ActNCM	0.985826
AC0021266_638.AC0021266_638NCM-ActNCM	0.425264
AC0021266_638.AC0021266_638NCM-CM	0.642442
NAIF1_637.NAIF1_637ActNCM-ActCM	0.976517
NAIF1_637.NAIF1_637CM-ActCM	0.999735
NAIF1_637.NAIF1_637NCM-ActCM	0.997889
NAIF1_637.NAIF1_637CM-ActNCM	0.988574
NAIF1_637.NAIF1_637NCM-ActNCM	0.934368
NAIF1_637.NAIF1_637NCM-CM	0.992995
IRF9_636.IRF9_636ActNCM-ActCM	0.232797
IRF9_636.IRF9_636CM-ActCM	0.749896
IRF9_636.IRF9_636NCM-ActCM	0.000218233
IRF9_636.IRF9_636CM-ActNCM	0.809269
IRF9_636.IRF9_636NCM-ActNCM	0.109432
IRF9_636.IRF9_636NCM-CM	0.00924243
IRF7_635.IRF7_635ActNCM-ActCM	1
IRF7_635.IRF7_635CM-ActCM	0.855843
IRF7_635.IRF7_635NCM-ActCM	0.147175
IRF7_635.IRF7_635CM-ActNCM	0.854018
IRF7_635.IRF7_635NCM-ActNCM	0.145944
IRF7_635.IRF7_635NCM-CM	0.547594
IRF2_634.IRF2_634ActNCM-ActCM	0.719523
IRF2_634.IRF2_634CM-ActCM	0.731124
IRF2_634.IRF2_634NCM-ActCM	0.00183557
IRF2_634.IRF2_634CM-ActNCM	0.999997
IRF2_634.IRF2_634NCM-ActNCM	0.0518659
IRF2_634.IRF2_634NCM-CM	0.0492722
IRF8_633.IRF8_633ActNCM-ActCM	0.600979
IRF8_633.IRF8_633CM-ActCM	0.971249
IRF8_633.IRF8_633NCM-ActCM	0.00256079
IRF8_633.IRF8_633CM-ActNCM	0.854673
IRF8_633.IRF8_633NCM-ActNCM	0.103612
IRF8_633.IRF8_633NCM-CM	0.0115087
IRF4_632.IRF4_632ActNCM-ActCM	0.0277262
IRF4_632.IRF4_632CM-ActCM	0.766824
IRF4_632.IRF4_632NCM-ActCM	0.98951
IRF4_632.IRF4_632CM-ActNCM	0.00105227
IRF4_632.IRF4_632NCM-ActNCM	0.0107649
IRF4_632.IRF4_632NCM-CM	0.912749
IRF5_631.IRF5_631ActNCM-ActCM	0.302546
IRF5_631.IRF5_631CM-ActCM	0.961245
IRF5_631.IRF5_631NCM-ActCM	0.0439704
IRF5_631.IRF5_631CM-ActNCM	0.115397
IRF5_631.IRF5_631NCM-ActNCM	0.814965
IRF5_631.IRF5_631NCM-CM	0.0103291
IRF3_630.IRF3_630ActNCM-ActCM	0.869477
IRF3_630.IRF3_630CM-ActCM	0.574052
IRF3_630.IRF3_630NCM-ActCM	0.00152813
IRF3_630.IRF3_630CM-ActNCM	0.955179
IRF3_630.IRF3_630NCM-ActNCM	0.0203836
IRF3_630.IRF3_630NCM-CM	0.0822946
IRF1_629.IRF1_629ActNCM-ActCM	0.9999
IRF1_629.IRF1_629CM-ActCM	0.407956
IRF1_629.IRF1_629NCM-ActCM	0.0456173
IRF1_629.IRF1_629CM-ActNCM	0.447096
IRF1_629.IRF1_629NCM-ActNCM	0.054206
IRF1_629.IRF1_629NCM-CM	0.714768
IRF6_628.IRF6_628ActNCM-ActCM	0.972602
IRF6_628.IRF6_628CM-ActCM	0.961486
IRF6_628.IRF6_628NCM-ActCM	0.843733
IRF6_628.IRF6_628CM-ActNCM	0.999939
IRF6_628.IRF6_628NCM-ActNCM	0.98005
IRF6_628.IRF6_628NCM-CM	0.987217
HSF1_627.HSF1_627ActNCM-ActCM	0.993809
HSF1_627.HSF1_627CM-ActCM	0.0282544
HSF1_627.HSF1_627NCM-ActCM	0.133192
HSF1_627.HSF1_627CM-ActNCM	0.0574
HSF1_627.HSF1_627NCM-ActNCM	0.225725
HSF1_627.HSF1_627NCM-CM	0.927563
HSFY1_626.HSFY1_626ActNCM-ActCM	0.443643
HSFY1_626.HSFY1_626CM-ActCM	0.313011
HSFY1_626.HSFY1_626NCM-ActCM	0.944111
HSFY1_626.HSFY1_626CM-ActNCM	0.995652
HSFY1_626.HSFY1_626NCM-ActNCM	0.170909
HSFY1_626.HSFY1_626NCM-CM	0.103415
HSFY2_625.HSFY2_625ActNCM-ActCM	0.443643
HSFY2_625.HSFY2_625CM-ActCM	0.313011
HSFY2_625.HSFY2_625NCM-ActCM	0.944111
HSFY2_625.HSFY2_625CM-ActNCM	0.995652
HSFY2_625.HSFY2_625NCM-ActNCM	0.170909
HSFY2_625.HSFY2_625NCM-CM	0.103415
HSF4_624.HSF4_624ActNCM-ActCM	0.850601
HSF4_624.HSF4_624CM-ActCM	0.217251
HSF4_624.HSF4_624NCM-ActCM	0.264676
HSF4_624.HSF4_624CM-ActNCM	0.677657
HSF4_624.HSF4_624NCM-ActNCM	0.742675
HSF4_624.HSF4_624NCM-CM	0.999552
HSF2_623.HSF2_623ActNCM-ActCM	0.963419
HSF2_623.HSF2_623CM-ActCM	0.0753261
HSF2_623.HSF2_623NCM-ActCM	0.34035
HSF2_623.HSF2_623CM-ActNCM	0.214976
HSF2_623.HSF2_623NCM-ActNCM	0.63368
HSF2_623.HSF2_623NCM-CM	0.879365
POU5F1B_622.POU5F1B_622ActNCM-ActCM	0.0100716
POU5F1B_622.POU5F1B_622CM-ActCM	0.333039
POU5F1B_622.POU5F1B_622NCM-ActCM	0
POU5F1B_622.POU5F1B_622CM-ActNCM	0.476348
POU5F1B_622.POU5F1B_622NCM-ActNCM	5.66e-05
POU5F1B_622.POU5F1B_622NCM-CM	2.62e-08
POU5F1_621.POU5F1_621ActNCM-ActCM	0.668421
POU5F1_621.POU5F1_621CM-ActCM	0.593698
POU5F1_621.POU5F1_621NCM-ActCM	0.000172671
POU5F1_621.POU5F1_621CM-ActNCM	0.999412
POU5F1_621.POU5F1_621NCM-ActNCM	0.0119494
POU5F1_621.POU5F1_621NCM-CM	0.0172355
POU3F3_620.POU3F3_620ActNCM-ActCM	0.00687661
POU3F3_620.POU3F3_620CM-ActCM	0.3477
POU3F3_620.POU3F3_620NCM-ActCM	0
POU3F3_620.POU3F3_620CM-ActNCM	0.390186
POU3F3_620.POU3F3_620NCM-ActNCM	3.69e-05
POU3F3_620.POU3F3_620NCM-CM	8.56e-10
POU3F4_619.POU3F4_619ActNCM-ActCM	0.0212157
POU3F4_619.POU3F4_619CM-ActCM	0.340239
POU3F4_619.POU3F4_619NCM-ActCM	0
POU3F4_619.POU3F4_619CM-ActNCM	0.620609
POU3F4_619.POU3F4_619NCM-ActNCM	4.57e-05
POU3F4_619.POU3F4_619NCM-CM	8.68e-08
POU3F1_618.POU3F1_618ActNCM-ActCM	0.330735
POU3F1_618.POU3F1_618CM-ActCM	0.949429
POU3F1_618.POU3F1_618NCM-ActCM	0.897127
POU3F1_618.POU3F1_618CM-ActNCM	0.116825
POU3F1_618.POU3F1_618NCM-ActNCM	0.756345
POU3F1_618.POU3F1_618NCM-CM	0.602155
POU3F2_617.POU3F2_617ActNCM-ActCM	0.287592
POU3F2_617.POU3F2_617CM-ActCM	0.866476
POU3F2_617.POU3F2_617NCM-ActCM	0.00240009
POU3F2_617.POU3F2_617CM-ActNCM	0.750201
POU3F2_617.POU3F2_617NCM-ActNCM	0.290415
POU3F2_617.POU3F2_617NCM-CM	0.0296528
POU4F1_616.POU4F1_616ActNCM-ActCM	0.475391
POU4F1_616.POU4F1_616CM-ActCM	0.541508
POU4F1_616.POU4F1_616NCM-ActCM	0.0026285
POU4F1_616.POU4F1_616CM-ActNCM	0.999586
POU4F1_616.POU4F1_616NCM-ActNCM	0.162343
POU4F1_616.POU4F1_616NCM-CM	0.129821
POU4F2_615.POU4F2_615ActNCM-ActCM	0.208216
POU4F2_615.POU4F2_615CM-ActCM	0.670768
POU4F2_615.POU4F2_615NCM-ActCM	0.00420628
POU4F2_615.POU4F2_615CM-ActNCM	0.845329
POU4F2_615.POU4F2_615NCM-ActNCM	0.480118
POU4F2_615.POU4F2_615NCM-CM	0.110752
POU2F1_614.POU2F1_614ActNCM-ActCM	0.00123795
POU2F1_614.POU2F1_614CM-ActCM	0.144235
POU2F1_614.POU2F1_614NCM-ActCM	0
POU2F1_614.POU2F1_614CM-ActNCM	0.387758
POU2F1_614.POU2F1_614NCM-ActNCM	1.26e-06
POU2F1_614.POU2F1_614NCM-CM	0
POU2F3_613.POU2F3_613ActNCM-ActCM	0.0140696
POU2F3_613.POU2F3_613CM-ActCM	0.434591
POU2F3_613.POU2F3_613NCM-ActCM	0
POU2F3_613.POU2F3_613CM-ActNCM	0.432062
POU2F3_613.POU2F3_613NCM-ActNCM	2.74e-05
POU2F3_613.POU2F3_613NCM-CM	1.2e-09
POU6F2_612.POU6F2_612ActNCM-ActCM	0.942908
POU6F2_612.POU6F2_612CM-ActCM	0.918287
POU6F2_612.POU6F2_612NCM-ActCM	0.0781723
POU6F2_612.POU6F2_612CM-ActNCM	0.623619
POU6F2_612.POU6F2_612NCM-ActNCM	0.0166003
POU6F2_612.POU6F2_612NCM-CM	0.295404
POU4F3_611.POU4F3_611ActNCM-ActCM	0.187126
POU4F3_611.POU4F3_611CM-ActCM	0.845263
POU4F3_611.POU4F3_611NCM-ActCM	0.00465783
POU4F3_611.POU4F3_611CM-ActNCM	0.636536
POU4F3_611.POU4F3_611NCM-ActNCM	0.533014
POU4F3_611.POU4F3_611NCM-CM	0.0558261
POU1F1_610.POU1F1_610ActNCM-ActCM	0.826647
POU1F1_610.POU1F1_610CM-ActCM	0.605703
POU1F1_610.POU1F1_610NCM-ActCM	0.00470323
POU1F1_610.POU1F1_610CM-ActNCM	0.156863
POU1F1_610.POU1F1_610NCM-ActNCM	0.000169059
POU1F1_610.POU1F1_610NCM-CM	0.149003
POU2F2_609.POU2F2_609ActNCM-ActCM	0.0143593
POU2F2_609.POU2F2_609CM-ActCM	0.209929
POU2F2_609.POU2F2_609NCM-ActCM	0
POU2F2_609.POU2F2_609CM-ActNCM	0.712069
POU2F2_609.POU2F2_609NCM-ActNCM	0
POU2F2_609.POU2F2_609NCM-CM	0
PAX3_608.PAX3_608ActNCM-ActCM	0.901562
PAX3_608.PAX3_608CM-ActCM	0.991289
PAX3_608.PAX3_608NCM-ActCM	0.989313
PAX3_608.PAX3_608CM-ActNCM	0.978969
PAX3_608.PAX3_608NCM-ActNCM	0.982051
PAX3_608.PAX3_608NCM-CM	0.999997
PAX4_607.PAX4_607ActNCM-ActCM	0.343322
PAX4_607.PAX4_607CM-ActCM	0.930807
PAX4_607.PAX4_607NCM-ActCM	0.0358894
PAX4_607.PAX4_607CM-ActNCM	0.713716
PAX4_607.PAX4_607NCM-ActNCM	0.730339
PAX4_607.PAX4_607NCM-CM	0.156205
PAX2_606.PAX2_606ActNCM-ActCM	0.958438
PAX2_606.PAX2_606CM-ActCM	0.902296
PAX2_606.PAX2_606NCM-ActCM	0.0505384
PAX2_606.PAX2_606CM-ActNCM	0.997799
PAX2_606.PAX2_606NCM-ActNCM	0.164648
PAX2_606.PAX2_606NCM-CM	0.235722
PAX7_605.PAX7_605ActNCM-ActCM	0.0712936
PAX7_605.PAX7_605CM-ActCM	0.666787
PAX7_605.PAX7_605NCM-ActCM	0.931379
PAX7_605.PAX7_605CM-ActNCM	0.00211683
PAX7_605.PAX7_605NCM-ActNCM	0.258237
PAX7_605.PAX7_605NCM-CM	0.304115
PAX6_604.PAX6_604ActNCM-ActCM	0.925455
PAX6_604.PAX6_604CM-ActCM	0.996165
PAX6_604.PAX6_604NCM-ActCM	0.0414307
PAX6_604.PAX6_604CM-ActNCM	0.978447
PAX6_604.PAX6_604NCM-ActNCM	0.179974
PAX6_604.PAX6_604NCM-CM	0.0735615
DUX4_603.DUX4_603ActNCM-ActCM	0.548662
DUX4_603.DUX4_603CM-ActCM	0.354006
DUX4_603.DUX4_603NCM-ActCM	0.943017
DUX4_603.DUX4_603CM-ActNCM	0.0163005
DUX4_603.DUX4_603NCM-ActNCM	0.872415
DUX4_603.DUX4_603NCM-CM	0.121968
ENSG00000250589_602.ENSG00000250589_602ActNCM-ActCM	0.548662
ENSG00000250589_602.ENSG00000250589_602CM-ActCM	0.354006
ENSG00000250589_602.ENSG00000250589_602NCM-ActCM	0.943017
ENSG00000250589_602.ENSG00000250589_602CM-ActNCM	0.0163005
ENSG00000250589_602.ENSG00000250589_602NCM-ActNCM	0.872415
ENSG00000250589_602.ENSG00000250589_602NCM-CM	0.121968
ENSG00000237516_601.ENSG00000237516_601ActNCM-ActCM	0.548662
ENSG00000237516_601.ENSG00000237516_601CM-ActCM	0.354006
ENSG00000237516_601.ENSG00000237516_601NCM-ActCM	0.943017
ENSG00000237516_601.ENSG00000237516_601CM-ActNCM	0.0163005
ENSG00000237516_601.ENSG00000237516_601NCM-ActNCM	0.872415
ENSG00000237516_601.ENSG00000237516_601NCM-CM	0.121968
AL6628305_600.AL6628305_600ActNCM-ActCM	0.0128066
AL6628305_600.AL6628305_600CM-ActCM	0.999886
AL6628305_600.AL6628305_600NCM-ActCM	2.48e-06
AL6628305_600.AL6628305_600CM-ActNCM	0.0158307
AL6628305_600.AL6628305_600NCM-ActNCM	0.167815
AL6628305_600.AL6628305_600NCM-CM	3.5e-06
CR9338788_599.CR9338788_599ActNCM-ActCM	0.0128066
CR9338788_599.CR9338788_599CM-ActCM	0.999886
CR9338788_599.CR9338788_599NCM-ActCM	2.48e-06
CR9338788_599.CR9338788_599CM-ActNCM	0.0158307
CR9338788_599.CR9338788_599NCM-ActNCM	0.167815
CR9338788_599.CR9338788_599NCM-CM	3.5e-06
ENSG00000236207_598.ENSG00000236207_598ActNCM-ActCM	0.548662
ENSG00000236207_598.ENSG00000236207_598CM-ActCM	0.354006
ENSG00000236207_598.ENSG00000236207_598NCM-ActCM	0.943017
ENSG00000236207_598.ENSG00000236207_598CM-ActNCM	0.0163005
ENSG00000236207_598.ENSG00000236207_598NCM-ActNCM	0.872415
ENSG00000236207_598.ENSG00000236207_598NCM-CM	0.121968
NKX11_597.NKX11_597ActNCM-ActCM	0.040768
NKX11_597.NKX11_597CM-ActCM	0.999056
NKX11_597.NKX11_597NCM-ActCM	0.420703
NKX11_597.NKX11_597CM-ActNCM	0.0276936
NKX11_597.NKX11_597NCM-ActNCM	0.676109
NKX11_597.NKX11_597NCM-CM	0.341908
ENSG00000234550_596.ENSG00000234550_596ActNCM-ActCM	0.548662
ENSG00000234550_596.ENSG00000234550_596CM-ActCM	0.354006
ENSG00000234550_596.ENSG00000234550_596NCM-ActCM	0.943017
ENSG00000234550_596.ENSG00000234550_596CM-ActNCM	0.0163005
ENSG00000234550_596.ENSG00000234550_596NCM-ActNCM	0.872415
ENSG00000234550_596.ENSG00000234550_596NCM-CM	0.121968
ENSG00000234254_595.ENSG00000234254_595ActNCM-ActCM	0.319167
ENSG00000234254_595.ENSG00000234254_595CM-ActCM	0.998345
ENSG00000234254_595.ENSG00000234254_595NCM-ActCM	0.0259989
ENSG00000234254_595.ENSG00000234254_595CM-ActNCM	0.412315
ENSG00000234254_595.ENSG00000234254_595NCM-ActNCM	0.688997
ENSG00000234254_595.ENSG00000234254_595NCM-CM	0.0415184
ENSG00000233794_594.ENSG00000233794_594ActNCM-ActCM	0.548662
ENSG00000233794_594.ENSG00000233794_594CM-ActCM	0.354006
ENSG00000233794_594.ENSG00000233794_594NCM-ActCM	0.943017
ENSG00000233794_594.ENSG00000233794_594CM-ActNCM	0.0163005
ENSG00000233794_594.ENSG00000233794_594NCM-ActNCM	0.872415
ENSG00000233794_594.ENSG00000233794_594NCM-CM	0.121968
ENSG00000233698_593.ENSG00000233698_593ActNCM-ActCM	0.548662
ENSG00000233698_593.ENSG00000233698_593CM-ActCM	0.354006
ENSG00000233698_593.ENSG00000233698_593NCM-ActCM	0.943017
ENSG00000233698_593.ENSG00000233698_593CM-ActNCM	0.0163005
ENSG00000233698_593.ENSG00000233698_593NCM-ActNCM	0.872415
ENSG00000233698_593.ENSG00000233698_593NCM-CM	0.121968
ENSG00000233361_592.ENSG00000233361_592ActNCM-ActCM	0.548662
ENSG00000233361_592.ENSG00000233361_592CM-ActCM	0.354006
ENSG00000233361_592.ENSG00000233361_592NCM-ActCM	0.943017
ENSG00000233361_592.ENSG00000233361_592CM-ActNCM	0.0163005
ENSG00000233361_592.ENSG00000233361_592NCM-ActNCM	0.872415
ENSG00000233361_592.ENSG00000233361_592NCM-CM	0.121968
ENSG00000233294_591.ENSG00000233294_591ActNCM-ActCM	0.548662
ENSG00000233294_591.ENSG00000233294_591CM-ActCM	0.354006
ENSG00000233294_591.ENSG00000233294_591NCM-ActCM	0.943017
ENSG00000233294_591.ENSG00000233294_591CM-ActNCM	0.0163005
ENSG00000233294_591.ENSG00000233294_591NCM-ActNCM	0.872415
ENSG00000233294_591.ENSG00000233294_591NCM-CM	0.121968
ENSG00000232923_590.ENSG00000232923_590ActNCM-ActCM	0.548662
ENSG00000232923_590.ENSG00000232923_590CM-ActCM	0.354006
ENSG00000232923_590.ENSG00000232923_590NCM-ActCM	0.943017
ENSG00000232923_590.ENSG00000232923_590CM-ActNCM	0.0163005
ENSG00000232923_590.ENSG00000232923_590NCM-ActNCM	0.872415
ENSG00000232923_590.ENSG00000232923_590NCM-CM	0.121968
BX9272396_589.BX9272396_589ActNCM-ActCM	0.0128066
BX9272396_589.BX9272396_589CM-ActCM	0.999886
BX9272396_589.BX9272396_589NCM-ActCM	2.48e-06
BX9272396_589.BX9272396_589CM-ActNCM	0.0158307
BX9272396_589.BX9272396_589NCM-ActNCM	0.167815
BX9272396_589.BX9272396_589NCM-CM	3.5e-06
AL5921702_588.AL5921702_588ActNCM-ActCM	0.548662
AL5921702_588.AL5921702_588CM-ActCM	0.354006
AL5921702_588.AL5921702_588NCM-ActCM	0.943017
AL5921702_588.AL5921702_588CM-ActNCM	0.0163005
AL5921702_588.AL5921702_588NCM-ActNCM	0.872415
AL5921702_588.AL5921702_588NCM-CM	0.121968
ENSG00000230776_587.ENSG00000230776_587ActNCM-ActCM	0.548662
ENSG00000230776_587.ENSG00000230776_587CM-ActCM	0.354006
ENSG00000230776_587.ENSG00000230776_587NCM-ActCM	0.943017
ENSG00000230776_587.ENSG00000230776_587CM-ActNCM	0.0163005
ENSG00000230776_587.ENSG00000230776_587NCM-ActNCM	0.872415
ENSG00000230776_587.ENSG00000230776_587NCM-CM	0.121968
ENSG00000230380_586.ENSG00000230380_586ActNCM-ActCM	0.548662
ENSG00000230380_586.ENSG00000230380_586CM-ActCM	0.354006
ENSG00000230380_586.ENSG00000230380_586NCM-ActCM	0.943017
ENSG00000230380_586.ENSG00000230380_586CM-ActNCM	0.0163005
ENSG00000230380_586.ENSG00000230380_586NCM-ActNCM	0.872415
ENSG00000230380_586.ENSG00000230380_586NCM-CM	0.121968
CT4768282_585.CT4768282_585ActNCM-ActCM	0.548662
CT4768282_585.CT4768282_585CM-ActCM	0.354006
CT4768282_585.CT4768282_585NCM-ActCM	0.943017
CT4768282_585.CT4768282_585CM-ActNCM	0.0163005
CT4768282_585.CT4768282_585NCM-ActNCM	0.872415
CT4768282_585.CT4768282_585NCM-CM	0.121968
ENSG00000229544_584.ENSG00000229544_584ActNCM-ActCM	0.373101
ENSG00000229544_584.ENSG00000229544_584CM-ActCM	0.999052
ENSG00000229544_584.ENSG00000229544_584NCM-ActCM	0.0482232
ENSG00000229544_584.ENSG00000229544_584CM-ActNCM	0.298985
ENSG00000229544_584.ENSG00000229544_584NCM-ActNCM	0.762374
ENSG00000229544_584.ENSG00000229544_584NCM-CM	0.0330512
ENSG00000228710_583.ENSG00000228710_583ActNCM-ActCM	0.548662
ENSG00000228710_583.ENSG00000228710_583CM-ActCM	0.354006
ENSG00000228710_583.ENSG00000228710_583NCM-ActCM	0.943017
ENSG00000228710_583.ENSG00000228710_583CM-ActNCM	0.0163005
ENSG00000228710_583.ENSG00000228710_583NCM-ActNCM	0.872415
ENSG00000228710_583.ENSG00000228710_583NCM-CM	0.121968
DUX4L6_582.DUX4L6_582ActNCM-ActCM	0.548662
DUX4L6_582.DUX4L6_582CM-ActCM	0.354006
DUX4L6_582.DUX4L6_582NCM-ActCM	0.943017
DUX4L6_582.DUX4L6_582CM-ActNCM	0.0163005
DUX4L6_582.DUX4L6_582NCM-ActNCM	0.872415
DUX4L6_582.DUX4L6_582NCM-CM	0.121968
DUX4L3_581.DUX4L3_581ActNCM-ActCM	0.548662
DUX4L3_581.DUX4L3_581CM-ActCM	0.354006
DUX4L3_581.DUX4L3_581NCM-ActCM	0.943017
DUX4L3_581.DUX4L3_581CM-ActNCM	0.0163005
DUX4L3_581.DUX4L3_581NCM-ActNCM	0.872415
DUX4L3_581.DUX4L3_581NCM-CM	0.121968
DUX4L2_580.DUX4L2_580ActNCM-ActCM	0.548662
DUX4L2_580.DUX4L2_580CM-ActCM	0.354006
DUX4L2_580.DUX4L2_580NCM-ActCM	0.943017
DUX4L2_580.DUX4L2_580CM-ActNCM	0.0163005
DUX4L2_580.DUX4L2_580NCM-ActNCM	0.872415
DUX4L2_580.DUX4L2_580NCM-CM	0.121968
ENSG00000227522_579.ENSG00000227522_579ActNCM-ActCM	0.548662
ENSG00000227522_579.ENSG00000227522_579CM-ActCM	0.354006
ENSG00000227522_579.ENSG00000227522_579NCM-ActCM	0.943017
ENSG00000227522_579.ENSG00000227522_579CM-ActNCM	0.0163005
ENSG00000227522_579.ENSG00000227522_579NCM-ActNCM	0.872415
ENSG00000227522_579.ENSG00000227522_579NCM-CM	0.121968
DUX4L5_578.DUX4L5_578ActNCM-ActCM	0.548662
DUX4L5_578.DUX4L5_578CM-ActCM	0.354006
DUX4L5_578.DUX4L5_578NCM-ActCM	0.943017
DUX4L5_578.DUX4L5_578CM-ActNCM	0.0163005
DUX4L5_578.DUX4L5_578NCM-ActNCM	0.872415
DUX4L5_578.DUX4L5_578NCM-CM	0.121968
AC2261502_577.AC2261502_577ActNCM-ActCM	0.084519
AC2261502_577.AC2261502_577CM-ActCM	0.904346
AC2261502_577.AC2261502_577NCM-ActCM	1.09e-05
AC2261502_577.AC2261502_577CM-ActNCM	0.332117
AC2261502_577.AC2261502_577NCM-ActNCM	0.0706438
AC2261502_577.AC2261502_577NCM-CM	0.000239315
ENSG00000226866_576.ENSG00000226866_576ActNCM-ActCM	0.548662
ENSG00000226866_576.ENSG00000226866_576CM-ActCM	0.354006
ENSG00000226866_576.ENSG00000226866_576NCM-ActCM	0.943017
ENSG00000226866_576.ENSG00000226866_576CM-ActNCM	0.0163005
ENSG00000226866_576.ENSG00000226866_576NCM-ActNCM	0.872415
ENSG00000226866_576.ENSG00000226866_576NCM-CM	0.121968
CR8124782_575.CR8124782_575ActNCM-ActCM	0.0128066
CR8124782_575.CR8124782_575CM-ActCM	0.999886
CR8124782_575.CR8124782_575NCM-ActCM	2.48e-06
CR8124782_575.CR8124782_575CM-ActNCM	0.0158307
CR8124782_575.CR8124782_575NCM-ActNCM	0.167815
CR8124782_575.CR8124782_575NCM-CM	3.5e-06
ENSG00000225958_574.ENSG00000225958_574ActNCM-ActCM	0.548662
ENSG00000225958_574.ENSG00000225958_574CM-ActCM	0.354006
ENSG00000225958_574.ENSG00000225958_574NCM-ActCM	0.943017
ENSG00000225958_574.ENSG00000225958_574CM-ActNCM	0.0163005
ENSG00000225958_574.ENSG00000225958_574NCM-ActNCM	0.872415
ENSG00000225958_574.ENSG00000225958_574NCM-CM	0.121968
BX2846861_573.BX2846861_573ActNCM-ActCM	0.0128066
BX2846861_573.BX2846861_573CM-ActCM	0.999886
BX2846861_573.BX2846861_573NCM-ActCM	2.48e-06
BX2846861_573.BX2846861_573CM-ActNCM	0.0158307
BX2846861_573.BX2846861_573NCM-ActNCM	0.167815
BX2846861_573.BX2846861_573NCM-CM	3.5e-06
ENSG00000224558_572.ENSG00000224558_572ActNCM-ActCM	0.548662
ENSG00000224558_572.ENSG00000224558_572CM-ActCM	0.354006
ENSG00000224558_572.ENSG00000224558_572NCM-ActCM	0.943017
ENSG00000224558_572.ENSG00000224558_572CM-ActNCM	0.0163005
ENSG00000224558_572.ENSG00000224558_572NCM-ActNCM	0.872415
ENSG00000224558_572.ENSG00000224558_572NCM-CM	0.121968
ENSG00000217642_571.ENSG00000217642_571ActNCM-ActCM	0.548662
ENSG00000217642_571.ENSG00000217642_571CM-ActCM	0.354006
ENSG00000217642_571.ENSG00000217642_571NCM-ActCM	0.943017
ENSG00000217642_571.ENSG00000217642_571CM-ActNCM	0.0163005
ENSG00000217642_571.ENSG00000217642_571NCM-ActNCM	0.872415
ENSG00000217642_571.ENSG00000217642_571NCM-CM	0.121968
ENSG00000215754_570.ENSG00000215754_570ActNCM-ActCM	0.548662
ENSG00000215754_570.ENSG00000215754_570CM-ActCM	0.354006
ENSG00000215754_570.ENSG00000215754_570NCM-ActCM	0.943017
ENSG00000215754_570.ENSG00000215754_570CM-ActNCM	0.0163005
ENSG00000215754_570.ENSG00000215754_570NCM-ActNCM	0.872415
ENSG00000215754_570.ENSG00000215754_570NCM-CM	0.121968
HMX1_569.HMX1_569ActNCM-ActCM	0.0845019
HMX1_569.HMX1_569CM-ActCM	0.758963
HMX1_569.HMX1_569NCM-ActCM	1.76e-05
HMX1_569.HMX1_569CM-ActNCM	0.510455
HMX1_569.HMX1_569NCM-ActNCM	0.0899564
HMX1_569.HMX1_569NCM-CM	0.00120419
HOMEZ_568.HOMEZ_568ActNCM-ActCM	0.881425
HOMEZ_568.HOMEZ_568CM-ActCM	0.8679
HOMEZ_568.HOMEZ_568NCM-ActCM	0.0208402
HOMEZ_568.HOMEZ_568CM-ActNCM	0.999989
HOMEZ_568.HOMEZ_568NCM-ActNCM	0.13917
HOMEZ_568.HOMEZ_568NCM-CM	0.148837
NOTO_567.NOTO_567ActNCM-ActCM	0.999046
NOTO_567.NOTO_567CM-ActCM	0.998305
NOTO_567.NOTO_567NCM-ActCM	0.122968
NOTO_567.NOTO_567CM-ActNCM	0.999991
NOTO_567.NOTO_567NCM-ActNCM	0.16547
NOTO_567.NOTO_567NCM-CM	0.175739
AL8454643_566.AL8454643_566ActNCM-ActCM	0.0128066
AL8454643_566.AL8454643_566CM-ActCM	0.999886
AL8454643_566.AL8454643_566NCM-ActCM	2.48e-06
AL8454643_566.AL8454643_566CM-ActNCM	0.0158307
AL8454643_566.AL8454643_566NCM-ActNCM	0.167815
AL8454643_566.AL8454643_566NCM-CM	3.5e-06
DPRX_565.DPRX_565ActNCM-ActCM	1
DPRX_565.DPRX_565CM-ActCM	0.933635
DPRX_565.DPRX_565NCM-ActCM	0.932016
DPRX_565.DPRX_565CM-ActNCM	0.93106
DPRX_565.DPRX_565NCM-ActNCM	0.929406
DPRX_565.DPRX_565NCM-CM	1
DUXA_564.DUXA_564ActNCM-ActCM	0.127508
DUXA_564.DUXA_564CM-ActCM	0.338959
DUXA_564.DUXA_564NCM-ActCM	0.948226
DUXA_564.DUXA_564CM-ActNCM	0.000705941
DUXA_564.DUXA_564NCM-ActNCM	0.354541
DUXA_564.DUXA_564NCM-CM	0.119681
PBX2_563.PBX2_563ActNCM-ActCM	0.0128066
PBX2_563.PBX2_563CM-ActCM	0.999886
PBX2_563.PBX2_563NCM-ActCM	2.48e-06
PBX2_563.PBX2_563CM-ActNCM	0.0158307
PBX2_563.PBX2_563NCM-ActNCM	0.167815
PBX2_563.PBX2_563NCM-CM	3.5e-06
HOXC5_562.HOXC5_562ActNCM-ActCM	0.392682
HOXC5_562.HOXC5_562CM-ActCM	0.249739
HOXC5_562.HOXC5_562NCM-ActCM	7.71e-05
HOXC5_562.HOXC5_562CM-ActNCM	0.992665
HOXC5_562.HOXC5_562NCM-ActNCM	0.0261032
HOXC5_562.HOXC5_562NCM-CM	0.0556338
HOXC6_561.HOXC6_561ActNCM-ActCM	0.550197
HOXC6_561.HOXC6_561CM-ActCM	0.509712
HOXC6_561.HOXC6_561NCM-ActCM	0.0106532
HOXC6_561.HOXC6_561CM-ActNCM	0.999907
HOXC6_561.HOXC6_561NCM-ActNCM	0.282205
HOXC6_561.HOXC6_561NCM-CM	0.314214
DMBX1_560.DMBX1_560ActNCM-ActCM	0.99662
DMBX1_560.DMBX1_560CM-ActCM	0.999962
DMBX1_560.DMBX1_560NCM-ActCM	0.998381
DMBX1_560.DMBX1_560CM-ActNCM	0.9984
DMBX1_560.DMBX1_560NCM-ActNCM	0.999964
DMBX1_560.DMBX1_560NCM-CM	0.999405
BSX_559.BSX_559ActNCM-ActCM	0.43266
BSX_559.BSX_559CM-ActCM	0.322183
BSX_559.BSX_559NCM-ActCM	0.68738
BSX_559.BSX_559CM-ActNCM	0.00745762
BSX_559.BSX_559NCM-ActNCM	0.977523
BSX_559.BSX_559NCM-CM	0.0262358
HMX2_558.HMX2_558ActNCM-ActCM	0.0819557
HMX2_558.HMX2_558CM-ActCM	0.721847
HMX2_558.HMX2_558NCM-ActCM	0.000167971
HMX2_558.HMX2_558CM-ActNCM	0.542683
HMX2_558.HMX2_558NCM-ActNCM	0.260381
HMX2_558.HMX2_558NCM-CM	0.00883901
HMX3_557.HMX3_557ActNCM-ActCM	0.0235701
HMX3_557.HMX3_557CM-ActCM	0.830375
HMX3_557.HMX3_557NCM-ActCM	0.00145712
HMX3_557.HMX3_557CM-ActNCM	0.190892
HMX3_557.HMX3_557NCM-ActNCM	0.841018
HMX3_557.HMX3_557NCM-CM	0.0251148
SHOX_556.SHOX_556ActNCM-ActCM	0.261248
SHOX_556.SHOX_556CM-ActCM	1
SHOX_556.SHOX_556NCM-ActCM	0.0343076
SHOX_556.SHOX_556CM-ActNCM	0.264549
SHOX_556.SHOX_556NCM-ActNCM	0.812108
SHOX_556.SHOX_556NCM-CM	0.0349914
PBX1_555.PBX1_555ActNCM-ActCM	0.00133341
PBX1_555.PBX1_555CM-ActCM	0.665973
PBX1_555.PBX1_555NCM-ActCM	7.84e-07
PBX1_555.PBX1_555CM-ActNCM	9.51e-06
PBX1_555.PBX1_555NCM-ActNCM	0.363844
PBX1_555.PBX1_555NCM-CM	0
DBX2_554.DBX2_554ActNCM-ActCM	0.999194
DBX2_554.DBX2_554CM-ActCM	0.941636
DBX2_554.DBX2_554NCM-ActCM	0.270136
DBX2_554.DBX2_554CM-ActNCM	0.972141
DBX2_554.DBX2_554NCM-ActNCM	0.336503
DBX2_554.DBX2_554NCM-CM	0.601212
MIXL1_553.MIXL1_553ActNCM-ActCM	0.622368
MIXL1_553.MIXL1_553CM-ActCM	0.969315
MIXL1_553.MIXL1_553NCM-ActCM	0.000962673
MIXL1_553.MIXL1_553CM-ActNCM	0.874224
MIXL1_553.MIXL1_553NCM-ActNCM	0.0500878
MIXL1_553.MIXL1_553NCM-CM	0.00502979
SIX6_552.SIX6_552ActNCM-ActCM	0.321016
SIX6_552.SIX6_552CM-ActCM	0.998759
SIX6_552.SIX6_552NCM-ActCM	0.0392223
SIX6_552.SIX6_552CM-ActNCM	0.405367
SIX6_552.SIX6_552NCM-ActNCM	0.773024
SIX6_552.SIX6_552NCM-CM	0.0586383
POU6F1_551.POU6F1_551ActNCM-ActCM	0.1008
POU6F1_551.POU6F1_551CM-ActCM	0.749352
POU6F1_551.POU6F1_551NCM-ActCM	0.00282883
POU6F1_551.POU6F1_551CM-ActNCM	0.568601
POU6F1_551.POU6F1_551NCM-ActNCM	0.626106
POU6F1_551.POU6F1_551NCM-CM	0.0617608
NKX25_550.NKX25_550ActNCM-ActCM	0.55991
NKX25_550.NKX25_550CM-ActCM	0.969315
NKX25_550.NKX25_550NCM-ActCM	0.5716
NKX25_550.NKX25_550CM-ActNCM	0.828685
NKX25_550.NKX25_550NCM-ActNCM	0.999998
NKX25_550.NKX25_550NCM-CM	0.837695
HOXB4_549.HOXB4_549ActNCM-ActCM	0.935439
HOXB4_549.HOXB4_549CM-ActCM	0.678731
HOXB4_549.HOXB4_549NCM-ActCM	0.037133
HOXB4_549.HOXB4_549CM-ActNCM	0.952104
HOXB4_549.HOXB4_549NCM-ActNCM	0.155305
HOXB4_549.HOXB4_549NCM-CM	0.398138
HOXC10_548.HOXC10_548ActNCM-ActCM	0.74626
HOXC10_548.HOXC10_548CM-ActCM	0.993347
HOXC10_548.HOXC10_548NCM-ActCM	0.259429
HOXC10_548.HOXC10_548CM-ActNCM	0.881492
HOXC10_548.HOXC10_548NCM-ActNCM	0.842326
HOXC10_548.HOXC10_548NCM-CM	0.399784
HOXC9_547.HOXC9_547ActNCM-ActCM	0.541844
HOXC9_547.HOXC9_547CM-ActCM	0.648967
HOXC9_547.HOXC9_547NCM-ActCM	0.00689571
HOXC9_547.HOXC9_547CM-ActNCM	0.99831
HOXC9_547.HOXC9_547NCM-ActNCM	0.227574
HOXC9_547.HOXC9_547NCM-CM	0.163512
GSX2_546.GSX2_546ActNCM-ActCM	0.321136
GSX2_546.GSX2_546CM-ActCM	0.873244
GSX2_546.GSX2_546NCM-ActCM	0.000889284
GSX2_546.GSX2_546CM-ActNCM	0.778841
GSX2_546.GSX2_546NCM-ActNCM	0.155441
GSX2_546.GSX2_546NCM-CM	0.0128842
ALX1_545.ALX1_545ActNCM-ActCM	0.0137004
ALX1_545.ALX1_545CM-ActCM	0.969171
ALX1_545.ALX1_545NCM-ActCM	0.0195973
ALX1_545.ALX1_545CM-ActNCM	0.0503886
ALX1_545.ALX1_545NCM-ActNCM	0.999427
ALX1_545.ALX1_545NCM-CM	0.0680615
NKX26_544.NKX26_544ActNCM-ActCM	0.491393
NKX26_544.NKX26_544CM-ActCM	0.34505
NKX26_544.NKX26_544NCM-ActCM	0.0166012
NKX26_544.NKX26_544CM-ActNCM	0.994639
NKX26_544.NKX26_544NCM-ActNCM	0.409044
NKX26_544.NKX26_544NCM-CM	0.562924
LBX2_543.LBX2_543ActNCM-ActCM	0.402903
LBX2_543.LBX2_543CM-ActCM	0.582048
LBX2_543.LBX2_543NCM-ActCM	0.481714
LBX2_543.LBX2_543CM-ActNCM	0.99164
LBX2_543.LBX2_543NCM-ActNCM	0.999212
LBX2_543.LBX2_543NCM-CM	0.998589
IRX3_542.IRX3_542ActNCM-ActCM	0.62101
IRX3_542.IRX3_542CM-ActCM	0.903669
IRX3_542.IRX3_542NCM-ActCM	0.031169
IRX3_542.IRX3_542CM-ActNCM	0.232162
IRX3_542.IRX3_542NCM-ActNCM	0.000479124
IRX3_542.IRX3_542NCM-CM	0.165676
TGIF1_541.TGIF1_541ActNCM-ActCM	0.896764
TGIF1_541.TGIF1_541CM-ActCM	0.923933
TGIF1_541.TGIF1_541NCM-ActCM	0.0478663
TGIF1_541.TGIF1_541CM-ActNCM	0.999846
TGIF1_541.TGIF1_541NCM-ActNCM	0.233061
TGIF1_541.TGIF1_541NCM-CM	0.201991
SIX5_540.SIX5_540ActNCM-ActCM	0.922509
SIX5_540.SIX5_540CM-ActCM	0.454455
SIX5_540.SIX5_540NCM-ActCM	0.998446
SIX5_540.SIX5_540CM-ActNCM	0.153141
SIX5_540.SIX5_540NCM-ActNCM	0.966405
SIX5_540.SIX5_540NCM-CM	0.358769
IRX5_539.IRX5_539ActNCM-ActCM	0.936186
IRX5_539.IRX5_539CM-ActCM	0.110389
IRX5_539.IRX5_539NCM-ActCM	0.00523607
IRX5_539.IRX5_539CM-ActNCM	0.342655
IRX5_539.IRX5_539NCM-ActNCM	0.0326154
IRX5_539.IRX5_539NCM-CM	0.710563
TGIF2LY_538.TGIF2LY_538ActNCM-ActCM	0.118237
TGIF2LY_538.TGIF2LY_538CM-ActCM	0.995728
TGIF2LY_538.TGIF2LY_538NCM-ActCM	0.00388283
TGIF2LY_538.TGIF2LY_538CM-ActNCM	0.191821
TGIF2LY_538.TGIF2LY_538NCM-ActNCM	0.638207
TGIF2LY_538.TGIF2LY_538NCM-CM	0.0084672
[truncated: 3,222 more rows]
