# Supplementary material for: Single-cell chromatin accessibility and transcriptomic characterization of Behcet’s disease
Source: Commun Biol. 2023 Oct 17;6:1048. doi: 10.1038/s42003-023-05420-x (PMC10582193; doi:10.1038/s42003-023-05420-x)
Supplement: Supplementary file 7 — Supplementary Data 4 [file 42003_2023_5420_MOESM7_ESM.xlsx]

## Sheet: DEGs in CD4 CTL 
DEGs in CD4 CTL between BD and nonBD groups using Seurat
p_val	avg_log2FC	pct.1	pct.2	p_val_adj	cluster	gene
2.08869e-137	1.84287	0.697	0.254	3.90961e-133	BD	DUSP2
1.06663e-111	0.856463	0.992	0.971	1.99652e-107	BD	FTH1
1.91155e-74	1.39368	0.58	0.268	3.57804e-70	BD	CXCR4
3.81682e-63	0.422718	0.998	0.996	7.14433e-59	BD	TPT1
2.61473e-60	1.15891	0.672	0.451	4.89424e-56	BD	JUNB
5.49614e-58	0.369966	0.999	0.991	1.02877e-53	BD	FAU
5.62492e-54	0.294868	1	1	1.05287e-49	BD	EEF1A1
1.34674e-52	1.14481	0.589	0.341	2.52083e-48	BD	ZFP36
1.36302e-45	1.33916	0.509	0.292	2.5513e-41	BD	EEF1G
1.43596e-43	1.10324	0.449	0.213	2.68783e-39	BD	TNFAIP3
5.02314e-41	0.331838	0.992	0.986	9.40232e-37	BD	NACA
1.15258e-40	0.45014	0.956	0.909	2.1574e-36	BD	EEF1B2
1.41936e-38	0.916964	0.483	0.269	2.65677e-34	BD	DNAJB1
3.54543e-36	1.06695	0.355	0.146	6.63634e-32	BD	DDIT4
4.25919e-36	0.931003	0.574	0.375	7.97235e-32	BD	IRF1
1.18454e-32	0.323103	0.989	0.98	2.21722e-28	BD	RACK1
6.77055e-32	0.383019	0.959	0.928	1.26731e-27	BD	H3F3B
8.40058e-31	0.320728	0.983	0.976	1.57242e-26	BD	EIF1
1.39533e-30	0.435007	0.892	0.815	2.61178e-26	BD	PABPC1
4.58811e-27	0.947503	0.265	0.101	8.58802e-23	BD	MAP3K8
2.25344e-25	0.870303	0.206	0.062	4.21799e-21	BD	TENT5C
4.19036e-24	0.463974	0.881	0.828	7.84352e-20	BD	ZFP36L2
3.67572e-23	0.412608	0.859	0.788	6.88021e-19	BD	SARAF
3.17518e-20	0.273448	0.975	0.94	5.9433e-16	BD	EEF1D
4.7342e-19	0.698959	0.115	0.019	8.86148e-15	BD	NR4A2
5.39664e-19	0.671114	0.421	0.271	1.01014e-14	BD	NFKBIA
2.28161e-18	0.35224	0.872	0.802	4.27072e-14	BD	LITAF
1.48295e-17	0.283295	0.933	0.884	2.77579e-13	BD	COX4I1
1.20827e-16	0.285166	0.937	0.913	2.26163e-12	BD	EEF2
1.66129e-16	0.532497	0.716	0.654	3.1096e-12	BD	PTPRCAP
1.2399e-15	0.800468	0.178	0.074	2.32085e-11	BD	CREM
2.20859e-15	0.251967	0.944	0.916	4.13405e-11	BD	PFDN5
2.4556e-15	0.263539	0.968	0.941	4.5964e-11	BD	GAPDH
9.96545e-15	0.629826	0.277	0.159	1.86533e-10	BD	RNASEK
1.10712e-14	0.530217	0.341	0.215	2.07231e-10	BD	CD69
2.31844e-14	0.576504	0.133	0.044	4.33966e-10	BD	CD55
3.41874e-14	0.312992	0.825	0.76	6.3992e-10	BD	SLC25A6
4.38223e-14	0.273522	0.92	0.895	8.20265e-10	BD	HNRNPA1
4.44741e-14	0.625383	0.366	0.246	8.32466e-10	BD	PIK3R1
5.98563e-14	0.524371	0.525	0.423	1.12039e-09	BD	ARPC1B
1.16058e-13	0.611689	0.162	0.067	2.17237e-09	BD	CSNK2B
1.30316e-13	0.590877	0.383	0.267	2.43926e-09	BD	HERPUD1
1.75309e-13	0.653242	0.198	0.099	3.28143e-09	BD	CEMIP2
1.85979e-13	0.529056	0.4	0.279	3.48116e-09	BD	P2RY8
2.47059e-13	0.62025	0.172	0.078	4.62446e-09	BD	PDE4B
5.54478e-13	0.309545	0.769	0.683	1.03787e-08	BD	CIRBP
1.18971e-12	0.56233	0.18	0.085	2.22691e-08	BD	UBE2V1
1.35233e-12	0.286451	0.833	0.77	2.53128e-08	BD	HINT1
1.71258e-12	0.479495	0.453	0.34	3.20561e-08	BD	ISG20
1.87679e-12	0.482807	0.419	0.299	3.51298e-08	BD	SH2D2A
5.58756e-12	0.552738	0.15	0.066	1.04588e-07	BD	MTFP1
6.84005e-12	0.33841	0.669	0.572	1.28032e-07	BD	ATP6V1G1
2.59661e-11	0.539109	0.145	0.063	4.86033e-07	BD	PDE4D
3.04973e-11	0.476993	0.249	0.149	5.70848e-07	BD	MAPK1IP1L
3.07401e-11	0.488412	0.172	0.084	5.75392e-07	BD	PLSCR3
3.19016e-11	0.323548	0.857	0.78	5.97135e-07	BD	CD74
9.93767e-11	0.501454	0.319	0.217	1.86013e-06	BD	DYNLT1
1.0052e-10	0.331698	0.617	0.509	1.88153e-06	BD	LDHB
1.38222e-10	0.541188	0.299	0.198	2.58725e-06	BD	HLA-DRB5
1.87546e-10	0.388494	0.553	0.458	3.51048e-06	BD	ALDOA
2.22112e-10	1.03085	0.119	0.048	4.15749e-06	BD	TRBV28
5.20212e-10	0.464277	0.144	0.067	9.73732e-06	BD	BTG2
1.59319e-09	0.519591	0.174	0.094	2.98213e-05	BD	SLA2
1.70639e-09	0.286603	0.856	0.824	3.19402e-05	BD	SRGN
1.80451e-09	0.358046	0.467	0.364	3.37768e-05	BD	ATP6V0C
3.03159e-09	0.393612	0.237	0.146	5.67452e-05	BD	PRDM1
5.25204e-09	0.268282	0.768	0.703	9.83077e-05	BD	EIF3F
6.09873e-09	0.420137	0.442	0.354	0.000114156	BD	CD5
6.31377e-09	0.591208	0.623	0.585	0.000118181	BD	CRIP1
1.56859e-08	0.256734	0.841	0.796	0.000293608	BD	FXYD5
1.60531e-08	0.401305	0.362	0.27	0.000300483	BD	DNAJB6
1.67476e-08	0.328465	0.532	0.444	0.000313482	BD	SRSF7
2.13567e-08	0.447825	0.195	0.118	0.000399756	BD	ARL6IP1
3.27437e-08	0.342689	0.466	0.371	0.000612897	BD	GYPC
4.41412e-08	0.260037	0.672	0.611	0.000826236	BD	GUK1
4.87856e-08	0.317184	0.446	0.352	0.000913169	BD	NDUFS5
6.72495e-08	0.297138	0.575	0.488	0.00125878	BD	EIF3H
7.47112e-08	0.324533	0.442	0.354	0.00139844	BD	NSA2
8.32293e-08	0.452445	0.315	0.232	0.00155789	BD	SYTL3
8.47874e-08	0.349504	0.4	0.315	0.00158705	BD	SELENOK
9.31734e-08	0.313177	0.564	0.478	0.00174402	BD	LDHA
9.39641e-08	0.40876	0.126	0.064	0.00175882	BD	NAA10
1.25321e-07	0.362425	0.164	0.094	0.00234575	BD	HLA-DQB1
1.30188e-07	0.39144	0.122	0.062	0.00243685	BD	OSER1
1.35099e-07	0.429469	0.187	0.116	0.00252878	BD	VPS37B
1.39599e-07	0.442938	0.224	0.147	0.00261302	BD	ARID5B
2.02144e-07	0.31752	0.422	0.327	0.00378373	BD	SCAND1
2.29337e-07	0.361808	0.148	0.082	0.00429274	BD	ZNF394
2.48469e-07	0.381247	0.104	0.049	0.00465085	BD	ATG2A
2.85343e-07	0.3922	0.339	0.262	0.00534105	BD	DDX6
3.84483e-07	0.303039	0.516	0.435	0.00719675	BD	CLEC2B
4.0769e-07	0.253168	0.364	0.273	0.00763114	BD	BIN1
4.24255e-07	0.401422	0.131	0.072	0.0079412	BD	FOSL2
7.26074e-07	0.334047	0.272	0.192	0.0135906	BD	NCBP2-AS2
7.53821e-07	0.389156	0.206	0.135	0.01411	BD	CCDC59
7.59357e-07	0.294158	0.62	0.563	0.0142136	BD	CCL4
8.84678e-07	0.26133	0.59	0.51	0.0165594	BD	EIF3L
1.14759e-06	0.348964	0.502	0.425	0.0214805	BD	SPOCK2
1.26932e-06	0.37246	0.262	0.187	0.0237592	BD	SLC2A3
1.42822e-06	0.303108	0.394	0.32	0.0267335	BD	UQCRFS1
1.66872e-06	0.330204	0.395	0.314	0.0312351	BD	CYTIP
2.74286e-06	0.407917	0.347	0.28	0.0513409	BD	CD7
2.92164e-06	0.290296	0.378	0.299	0.0546873	BD	EIF5
2.98795e-06	0.302699	0.374	0.294	0.0559285	BD	CYTOR
3.08843e-06	0.274862	0.543	0.477	0.0578093	BD	HMGN1
3.23349e-06	0.335023	0.258	0.188	0.0605245	BD	MRPL10
3.42247e-06	0.34915	0.177	0.114	0.0640617	BD	NDUFA13
3.54448e-06	0.343487	0.145	0.087	0.0663456	BD	SYAP1
4.11797e-06	0.336487	0.203	0.14	0.0770802	BD	ABT1
5.25843e-06	0.275794	0.506	0.436	0.0984273	BD	IER2
5.60362e-06	0.295044	0.174	0.111	0.104888	BD	C15orf61
6.18626e-06	0.282667	0.504	0.437	0.115794	BD	WIPF1
9.78693e-06	0.367972	0.142	0.089	0.183192	BD	USP36
1.17249e-05	0.278025	0.363	0.293	0.219466	BD	EMD
1.2685e-05	0.352765	0.102	0.057	0.237437	BD	ETF1
1.33185e-05	0.32268	0.298	0.226	0.249297	BD	RUNX3
1.72703e-05	0.280975	0.28	0.208	0.323265	BD	SF3A1
1.79301e-05	0.320944	0.153	0.1	0.335615	BD	OVCA2
1.89725e-05	0.324494	0.201	0.141	0.355126	BD	SAMSN1
1.90236e-05	0.302352	0.213	0.149	0.356083	BD	UFD1
1.97851e-05	0.358035	0.265	0.205	0.370337	BD	RNF125
2.18471e-05	0.290931	0.35	0.28	0.408934	BD	EML4
2.18653e-05	0.308526	0.191	0.134	0.409275	BD	ISCA1
2.39358e-05	0.389072	0.215	0.157	0.448031	BD	SRRT
2.50549e-05	0.258614	0.38	0.31	0.468977	BD	MDH2
2.68455e-05	0.277026	0.141	0.088	0.502493	BD	ATF7IP2
3.06574e-05	0.287038	0.309	0.239	0.573844	BD	CDKN1B
3.81632e-05	0.293473	0.307	0.243	0.714338	BD	SF3A2
4.13655e-05	0.287515	0.333	0.265	0.77428	BD	FBL
5.47494e-05	0.323781	0.143	0.095	1	BD	CLDND1
5.56656e-05	0.320966	0.452	0.405	1	BD	NME2
6.54817e-05	0.273196	0.374	0.306	1	BD	KLF3
7.45016e-05	0.292385	0.313	0.25	1	BD	C1QBP
8.15108e-05	0.27029	0.112	0.068	1	BD	N4BP2L1
8.37654e-05	0.263619	0.217	0.161	1	BD	ACADVL
8.40566e-05	0.273853	0.259	0.198	1	BD	CACYBP
8.68857e-05	0.270764	0.357	0.295	1	BD	RNF7
0.000103965	0.281836	0.134	0.087	1	BD	AUTS2
0.00010416	0.268162	0.329	0.267	1	BD	DCTN3
0.000113847	0.299508	0.175	0.123	1	BD	EPB41L4A-AS1
0.000129674	0.278027	0.201	0.148	1	BD	SNRPN
0.000138436	0.358075	0.25	0.196	1	BD	IL2RG
0.000200994	0.25912	0.254	0.196	1	BD	RAB5C
0.000207892	0.32384	0.123	0.081	1	BD	ZFAND2A
0.000217793	0.259709	0.203	0.15	1	BD	HIST1H4C
0.000218531	0.305489	0.113	0.072	1	BD	MT1E
0.000225781	0.259352	0.314	0.253	1	BD	EIF3I
0.000238275	0.263847	0.139	0.095	1	BD	PTP4A1
0.000245506	0.272584	0.294	0.241	1	BD	MGAT4A
0.00026402	0.276637	0.211	0.159	1	BD	KXD1
0.000268358	0.288072	0.221	0.168	1	BD	GADD45B
0.000270089	0.28621	0.217	0.166	1	BD	PSMA1
0.000335151	0.282687	0.307	0.253	1	BD	CASP4
0.000350972	0.272208	0.131	0.088	1	BD	CBLL1
0.000634713	0.277305	0.101	0.066	1	BD	PLXND1
0.000650355	0.278438	0.195	0.149	1	BD	PDE3B
0.00079591	0.253663	0.241	0.191	1	BD	FKBP11
0.000920293	0.276885	0.398	0.348	1	BD	FYN
0.00108703	0.255713	0.148	0.107	1	BD	ARID5A
0.00123236	0.256963	0.216	0.17	1	BD	CBLB
0.0016936	0.251687	0.319	0.272	1	BD	STK17B
0.00182294	0.264299	0.154	0.116	1	BD	PCGF5
0.00249977	0.349963	0.218	0.179	1	BD	HIST1H1E
1.31689e-74	-1.96531	0.007	0.141	2.46496e-70	BD	TRBV5-5
4.25203e-72	-0.649586	1	0.999	7.95895e-68	BD	MALAT1
2.84031e-61	-0.911348	0.502	0.736	5.31648e-57	BD	KLF6
2.50834e-53	-1.80184	0.021	0.149	4.69511e-49	BD	TRBV3-1
5.24046e-46	-1.05359	0.058	0.216	9.8091e-42	BD	TRAV9-2
2.38716e-36	-0.458053	0.885	0.93	4.46829e-32	BD	TXNIP
3.46575e-32	-0.683208	0.315	0.514	6.48719e-28	BD	CX3CR1
1.22819e-31	-0.713349	0.068	0.199	2.29893e-27	BD	CISH
6.01845e-31	-0.944819	0.178	0.349	1.12653e-26	BD	TRGV2
7.10417e-24	-0.782235	0.049	0.147	1.32976e-19	BD	TRAV17
9.13316e-24	-0.572817	0.45	0.614	1.70954e-19	BD	GIMAP4
1.55912e-23	-0.390661	0.704	0.831	2.91836e-19	BD	CYBA
2.30576e-23	-0.509549	0.56	0.705	4.31593e-19	BD	GIMAP7
2.54129e-23	-0.834865	0.13	0.263	4.75678e-19	BD	KLRD1
1.51057e-22	-0.439392	0.596	0.759	2.82749e-18	BD	PCBP1
6.59315e-22	-0.630476	0.293	0.449	1.23411e-17	BD	LINC00861
8.92028e-21	-0.412028	0.621	0.76	1.6697e-16	BD	S100A11
1.22333e-20	-0.565258	0.037	0.117	2.28983e-16	BD	XIST
1.70497e-19	-0.533766	0.089	0.195	3.19136e-15	BD	YWHAH
2.73149e-19	-0.605972	0.09	0.196	5.11281e-15	BD	PTGDR
8.41364e-17	-0.370551	0.513	0.667	1.57487e-12	BD	TRIR
9.41803e-17	-0.452453	0.504	0.628	1.76287e-12	BD	HOPX
2.54041e-16	-0.508312	0.334	0.47	4.75513e-12	BD	TRBC1
1.20282e-15	-0.473595	0.437	0.57	2.25144e-11	BD	PLEK
5.34649e-15	-0.448594	0.299	0.431	1.00076e-10	BD	DDX17
1.29917e-14	-0.420715	0.308	0.435	2.43179e-10	BD	BTN3A2
1.38999e-14	-0.498067	0.372	0.489	2.60179e-10	BD	PTP4A2
1.40054e-14	-0.516932	0.161	0.271	2.62154e-10	BD	MYBL1
3.75453e-14	-0.452968	0.429	0.553	7.02774e-10	BD	ACTR3
4.9928e-14	-0.25975	0.978	0.983	9.34552e-10	BD	CD52
7.17172e-14	-0.442388	0.076	0.159	1.3424e-09	BD	TRGC2
9.65831e-14	-0.506619	0.179	0.284	1.80784e-09	BD	DENND2D
1.04608e-12	-0.422643	0.303	0.423	1.95805e-08	BD	ARF6
1.72387e-12	-0.431491	0.212	0.322	3.22674e-08	BD	SRSF9
3.2732e-12	-0.411042	0.413	0.529	6.12677e-08	BD	KLRG1
3.37631e-12	-0.434751	0.108	0.195	6.31977e-08	BD	GIMAP6
5.26432e-12	-0.469891	0.311	0.422	9.85375e-08	BD	XBP1
5.93746e-12	-0.454197	0.305	0.423	1.11137e-07	BD	DYNLL1
8.57653e-12	-0.271295	0.884	0.921	1.60536e-07	BD	PTPRC
9.21853e-12	-0.272286	0.922	0.952	1.72552e-07	BD	ACTG1
1.17173e-11	-0.419373	0.049	0.11	2.19324e-07	BD	LILRB1
1.39628e-11	-0.401243	0.392	0.516	2.61356e-07	BD	IFITM3
1.64745e-11	-0.454028	0.114	0.198	3.0837e-07	BD	PATL2
2.30933e-11	-0.394804	0.242	0.351	4.3226e-07	BD	FMNL1
4.51001e-11	-0.420939	0.323	0.429	8.44184e-07	BD	S1PR1
4.8892e-11	-0.320523	0.64	0.73	9.15161e-07	BD	CD2
4.9236e-11	-0.462377	0.166	0.258	9.21599e-07	BD	SLFN5
1.03873e-10	-0.392187	0.259	0.368	1.94429e-06	BD	CDC42EP3
1.15141e-10	-0.441255	0.118	0.198	2.15521e-06	BD	TTC14
2.39095e-10	-0.39854	0.154	0.245	4.47538e-06	BD	PLEKHF1
3.61925e-10	-0.382756	0.064	0.127	6.7745e-06	BD	MDFIC
4.95146e-10	-0.425278	0.129	0.209	9.26814e-06	BD	TMEM35B
2.1621e-09	-0.334978	0.46	0.552	4.04701e-05	BD	PPP1R18
3.38076e-09	-0.345021	0.343	0.447	6.32811e-05	BD	NEAT1
3.39196e-09	-0.351015	0.193	0.284	6.34907e-05	BD	SIT1
3.61928e-09	-0.334489	0.157	0.242	6.77456e-05	BD	ABHD17A
8.55637e-09	-0.365739	0.262	0.352	0.000160158	BD	CSK
1.01906e-08	-0.316262	0.422	0.514	0.000190748	BD	EFHD2
1.07726e-08	-0.365565	0.262	0.355	0.000201641	BD	PIM1
1.10763e-08	-0.295348	0.298	0.396	0.000207326	BD	SNX3
1.44633e-08	-0.31291	0.323	0.423	0.000270724	BD	CELF2
1.51773e-08	-0.376361	0.36	0.456	0.000284088	BD	ITM2A
1.59543e-08	-0.320192	0.421	0.516	0.000298633	BD	CD53
1.59571e-08	-0.718261	0.058	0.11	0.000298685	BD	TRGV9
2.1837e-08	-0.336082	0.258	0.348	0.000408746	BD	NFATC2
3.55375e-08	-0.269842	0.079	0.14	0.00066519	BD	THEMIS2
3.88837e-08	-0.36891	0.232	0.317	0.000727825	BD	KHDRBS1
4.39328e-08	-0.364506	0.215	0.298	0.000822334	BD	SFPQ
4.87329e-08	-0.265918	0.512	0.612	0.000912182	BD	2023-09-07
6.107e-08	-0.343718	0.118	0.187	0.00114311	BD	ITGAM
6.96907e-08	-0.457772	0.115	0.181	0.00130447	BD	MYADM
9.95027e-08	-0.295056	0.164	0.241	0.00186249	BD	ORAI1
1.17811e-07	-0.361397	0.188	0.265	0.00220518	BD	PTPN6
1.27891e-07	-0.323035	0.149	0.222	0.00239386	BD	SLAMF1
1.35949e-07	-0.314919	0.128	0.198	0.0025447	BD	LYZ
1.51925e-07	-0.350425	0.199	0.281	0.00284373	BD	RTN4
1.6048e-07	-0.33608	0.062	0.113	0.00300386	BD	LAIR1
1.65749e-07	-0.288685	0.062	0.114	0.00310248	BD	SEC22B
1.71051e-07	-0.331045	0.061	0.111	0.00320173	BD	LPAR6
2.26038e-07	-0.334275	0.092	0.152	0.00423098	BD	CHD9
2.4686e-07	-0.35535	0.092	0.151	0.00462073	BD	INPP4A
3.58353e-07	-0.286883	0.374	0.461	0.00670765	BD	GNB2
4.18087e-07	-0.304428	0.316	0.404	0.00782575	BD	N4BP2L2
5.25985e-07	-0.291793	0.344	0.432	0.0098454	BD	PRDX1
5.62487e-07	-0.355281	0.186	0.26	0.0105286	BD	CCDC88C
6.96572e-07	-0.302871	0.068	0.119	0.0130384	BD	TTC16
7.1512e-07	-0.333242	0.162	0.231	0.0133856	BD	ARAP2
7.2751e-07	-0.293344	0.068	0.118	0.0136175	BD	NFATC2IP
7.50469e-07	-0.344112	0.126	0.187	0.0140473	BD	TNIK
9.11324e-07	-0.371584	0.17	0.24	0.0170582	BD	TPM4
9.69215e-07	-0.25383	0.267	0.35	0.0181418	BD	ATP2B4
1.0146e-06	-0.348695	0.076	0.127	0.0189913	BD	GIMAP5
1.10718e-06	-0.293495	0.365	0.449	0.0207243	BD	IKZF1
1.26746e-06	-0.317287	0.308	0.389	0.0237243	BD	CD164
1.50099e-06	-0.330213	0.099	0.156	0.0280955	BD	ELAVL1
1.52378e-06	-0.264506	0.36	0.445	0.0285222	BD	LBH
1.7432e-06	-0.320735	0.095	0.15	0.0326293	BD	INPP4B
1.87562e-06	-0.30442	0.074	0.124	0.0351079	BD	SPEN
2.20708e-06	-0.282627	0.309	0.387	0.041312	BD	CDK2AP2
2.3727e-06	-0.297648	0.064	0.11	0.0444122	BD	PURA
2.37878e-06	-0.302649	0.313	0.392	0.044526	BD	KIAA1551
2.58135e-06	-0.343183	0.199	0.269	0.0483177	BD	SSBP4
2.6185e-06	-0.311697	0.111	0.168	0.0490131	BD	PNP
2.80834e-06	-0.285494	0.117	0.177	0.0525666	BD	LPCAT1
3.09756e-06	-0.255581	0.185	0.258	0.0579802	BD	LSM6
3.18637e-06	-0.305118	0.1	0.155	0.0596425	BD	KIAA1109
3.42762e-06	-0.308548	0.089	0.141	0.0641583	BD	ZBTB7A
3.69029e-06	-0.316327	0.06	0.103	0.0690748	BD	TRNT1
4.62472e-06	-0.277845	0.133	0.195	0.0865655	BD	ARPP19
4.74574e-06	-0.260744	0.351	0.427	0.0888308	BD	SPN
4.74852e-06	-0.302858	0.224	0.294	0.0888828	BD	NUCKS1
4.87685e-06	-0.290341	0.087	0.138	0.0912848	BD	MARK3
4.88232e-06	-0.252044	0.076	0.125	0.0913873	BD	MLEC
5.02387e-06	-0.302318	0.309	0.385	0.0940369	BD	ARHGAP30
5.17573e-06	-0.313551	0.238	0.31	0.0968792	BD	LUC7L3
5.31779e-06	-0.306414	0.077	0.124	0.0995384	BD	PANK2
6.04662e-06	-0.250894	0.416	0.491	0.113181	BD	RIPOR2
6.19845e-06	-0.273124	0.089	0.14	0.116023	BD	MPLKIP
7.9416e-06	-0.277961	0.068	0.113	0.148651	BD	HNRNPAB
8.0103e-06	-0.277064	0.224	0.295	0.149937	BD	PRPF38B
9.2563e-06	-0.34214	0.263	0.327	0.173259	BD	EIF3A
9.77332e-06	-0.286661	0.427	0.501	0.182937	BD	PRMT2
1.01727e-05	-0.26081	0.072	0.118	0.190412	BD	TMEM14A
1.04317e-05	-0.264016	0.171	0.233	0.19526	BD	ABI3
1.08382e-05	-0.29123	0.083	0.13	0.20287	BD	CDK4
1.3224e-05	-0.309722	0.11	0.162	0.247527	BD	CXCR3
1.32688e-05	-0.287964	0.138	0.196	0.248365	BD	SMARCA5
1.34572e-05	-0.361292	0.169	0.227	0.251892	BD	MT1X
1.34967e-05	-0.25768	0.091	0.141	0.252632	BD	NSF
1.45309e-05	-0.264972	0.087	0.136	0.27199	BD	TMEM259
1.55413e-05	-0.302298	0.213	0.281	0.290902	BD	STUB1
1.70747e-05	-0.253171	0.123	0.178	0.319603	BD	CEP350
1.83422e-05	-0.255603	0.158	0.218	0.343328	BD	FNTA
1.83784e-05	-0.252651	0.427	0.502	0.344007	BD	CAST
1.90593e-05	-0.291868	0.091	0.14	0.356751	BD	FCGR3A
2.02668e-05	-0.291693	0.205	0.269	0.379354	BD	S1PR4
2.08823e-05	-0.275082	0.325	0.394	0.390875	BD	APOBEC3G
2.23811e-05	-0.278359	0.281	0.35	0.418929	BD	PPP1R2
2.33116e-05	-0.283944	0.113	0.164	0.436347	BD	MYLIP
2.40781e-05	-0.25338	0.061	0.101	0.450694	BD	SH2D3C
2.63465e-05	-0.26068	0.285	0.352	0.493154	BD	UBXN4
2.74664e-05	-0.289204	0.098	0.147	0.514117	BD	STARD3NL
3.61296e-05	-0.449709	0.35	0.41	0.676275	BD	MT2A
4.08978e-05	-0.278206	0.239	0.3	0.765525	BD	ROCK1
4.2346e-05	-0.253013	0.102	0.15	0.792633	BD	SMARCC1
5.56096e-05	-0.251315	0.096	0.142	1	BD	ASF1A
5.67668e-05	-0.253106	0.109	0.158	1	BD	DHX36
5.84847e-05	-0.254216	0.223	0.285	1	BD	IQGAP2
6.27534e-05	-0.257532	0.114	0.164	1	BD	SIRT7
7.52123e-05	-0.255023	0.14	0.195	1	BD	MMP24OS
8.0199e-05	-0.265514	0.255	0.318	1	BD	ARHGAP15
8.84451e-05	-0.264768	0.103	0.149	1	BD	IVNS1ABP
9.28061e-05	-0.263254	0.112	0.159	1	BD	GPR174
0.00010477	-0.309603	0.186	0.241	1	BD	CTDSP1
0.000109433	-0.343636	0.07	0.107	1	BD	KLRF1
0.000130838	-0.269962	0.127	0.176	1	BD	GIMAP2
0.000156536	-0.255925	0.124	0.171	1	BD	CD226
0.000187717	-0.275226	0.165	0.217	1	BD	BATF
0.000203893	-0.253734	0.438	0.494	1	BD	TUBB
0.000267171	-0.284254	0.143	0.189	1	BD	VCL
0.000325324	-0.261693	0.114	0.156	1	BD	PSMC6
0.000361318	-0.251941	0.188	0.239	1	BD	MRPL51
0.000408832	-0.256296	0.09	0.128	1	BD	TMEM273
0.000410635	-0.254178	0.195	0.245	1	BD	ARHGEF3
0.000442557	-0.262804	0.123	0.167	1	BD	H1FX
0.000619107	-0.255492	0.18	0.228	1	BD	NKTR
0.000797376	-0.257167	0.128	0.169	1	BD	C16orf54
0.00115362	-0.258399	0.15	0.191	1	BD	WAPL

## Sheet: DEGs in CD4 Naive 
Supplementary Data 4b. DEGs in CD4 Naive between BD and nonBD groups using Seurat
p_val	avg_log2FC	pct.1	pct.2	p_val_adj	cluster	gene
0	1.66537	0.659	0.351	0	BD	JUNB
0	1.61532	0.754	0.568	0	BD	EEF1G
0	0.889321	0.675	0.493	0	BD	PTPRCAP
0	0.267826	0.993	0.988	0	BD	RACK1
2.10879e-306	0.348497	0.982	0.961	3.94723e-302	BD	EIF1
2.32469e-256	1.05872	0.183	0.037	4.35135e-252	BD	SOCS3
8.9388e-225	0.73199	0.478	0.291	1.67316e-220	BD	NFKBIA
9.63815e-223	0.860887	0.299	0.133	1.80407e-218	BD	RNASEK
7.62384e-194	0.294024	0.978	0.966	1.42703e-189	BD	FTH1
3.29765e-191	0.270069	0.981	0.971	6.17254e-187	BD	SARAF
2.54094e-190	0.501217	0.714	0.567	4.75612e-186	BD	SMDT1
2.02344e-189	0.804504	0.181	0.055	3.78748e-185	BD	CSNK2B
1.94865e-188	0.30256	0.982	0.967	3.64748e-184	BD	FTL
9.27845e-171	0.314919	0.969	0.953	1.73674e-166	BD	IFITM1
7.25983e-149	0.335738	0.915	0.877	1.35889e-144	BD	H3F3B
2.86369e-142	0.687957	0.314	0.179	5.36026e-138	BD	BTG2
2.46737e-139	0.570266	0.411	0.264	4.61843e-135	BD	ZFP36
1.19589e-130	0.35076	0.836	0.761	2.23846e-126	BD	CIRBP
1.69461e-127	0.432838	0.836	0.787	3.17198e-123	BD	ZFP36L2
2.80117e-126	0.472617	0.624	0.501	5.24323e-122	BD	FLT3LG
1.52407e-121	0.80324	0.279	0.162	2.85276e-117	BD	DDIT4
3.3848e-120	0.518813	0.472	0.339	6.33566e-116	BD	DNAJB1
6.27558e-118	0.313013	0.911	0.867	1.17466e-113	BD	VIM
9.83503e-115	0.575101	0.406	0.283	1.84092e-110	BD	ARPC1B
7.8918e-113	0.589276	0.132	0.046	1.47719e-108	BD	RCC1
5.44751e-112	0.672522	0.343	0.224	1.01966e-107	BD	IRF1
1.52332e-102	0.592205	0.101	0.029	2.85135e-98	BD	DUSP2
1.35726e-98	0.471689	0.508	0.396	2.54052e-94	BD	NME2
3.29154e-98	0.54583	0.191	0.096	6.16111e-94	BD	UBE2V1
7.97116e-94	0.527619	0.251	0.148	1.49204e-89	BD	PLSCR3
2.03083e-91	0.25103	0.874	0.828	3.8013e-87	BD	LAPTM5
3.02071e-91	0.574837	0.204	0.11	5.65416e-87	BD	SLC2A3
2.96753e-90	0.260955	0.863	0.809	5.55462e-86	BD	GAPDH
3.68674e-80	0.273753	0.805	0.736	6.90084e-76	BD	HNRNPDL
7.61941e-79	0.468129	0.296	0.195	1.4262e-74	BD	IER2
6.42229e-76	0.277774	0.698	0.607	1.20213e-71	BD	SOD1
2.9503e-74	0.440231	0.22	0.13	5.52237e-70	BD	MRPS24
1.37769e-73	0.512109	0.17	0.093	2.57877e-69	BD	CDKN2D
2.22612e-73	0.318384	0.701	0.625	4.16685e-69	BD	IFITM2
3.14816e-67	0.385577	0.485	0.39	5.89273e-63	BD	MGAT4A
9.72237e-63	0.373072	0.344	0.248	1.81983e-58	BD	SF3A2
3.6434e-62	0.326475	0.546	0.451	6.81971e-58	BD	SAP18
8.92527e-62	0.315897	0.547	0.449	1.67063e-57	BD	NDUFB9
4.77535e-61	0.426657	0.181	0.107	8.93849e-57	BD	IL2RG
9.24454e-58	0.331423	0.463	0.368	1.73039e-53	BD	BIN2
1.59232e-57	0.405388	0.159	0.091	2.9805e-53	BD	NDUFA13
1.89113e-56	0.425303	0.27	0.188	3.53982e-52	BD	CD69
2.48091e-56	0.299927	0.612	0.53	4.64376e-52	BD	NSA2
3.64402e-56	0.489397	0.385	0.302	6.82088e-52	BD	CRIP1
1.8434e-55	0.278315	0.633	0.554	3.45047e-51	BD	GYPC
6.06183e-55	0.338218	0.392	0.298	1.13465e-50	BD	PLP2
6.95845e-55	0.352351	0.288	0.204	1.30248e-50	BD	NCBP2-AS2
1.37001e-54	0.331852	0.386	0.295	2.56438e-50	BD	SCAND1
1.40154e-54	0.37668	0.467	0.381	2.6234e-50	BD	PIM1
5.06481e-54	0.333617	0.469	0.383	9.48031e-50	BD	EIF5A
1.68335e-53	0.318629	0.504	0.417	3.1509e-49	BD	ALDOA
8.12463e-53	0.37777	0.175	0.107	1.52077e-48	BD	RAB5C
5.13896e-51	0.336199	0.342	0.258	9.61911e-47	BD	EIF4H
1.47293e-50	0.316464	0.488	0.402	2.75704e-46	BD	CALR
1.77523e-49	0.369543	0.144	0.083	3.32288e-45	BD	ARL6IP1
3.2644e-49	0.255768	0.638	0.556	6.1103e-45	BD	UBXN1
4.57706e-48	0.333256	0.358	0.274	8.56733e-44	BD	CD5
4.30047e-46	0.266782	0.615	0.539	8.04962e-42	BD	CCND3
6.41403e-46	0.355746	0.237	0.166	1.20058e-41	BD	SBDS
6.43253e-46	0.280099	0.387	0.3	1.20404e-41	BD	WAS
3.3994e-45	0.379464	0.147	0.089	6.36299e-41	BD	MHENCR
1.78309e-44	0.35471	0.127	0.073	3.33759e-40	BD	GADD45B
4.66073e-43	0.340656	0.263	0.191	8.72396e-39	BD	FLNA
1.80149e-40	0.328621	0.28	0.208	3.37202e-36	BD	RABAC1
1.24013e-39	0.336513	0.354	0.282	2.32127e-35	BD	RCSD1
6.43569e-39	0.296469	0.125	0.074	1.20463e-34	BD	NAA10
8.10923e-39	0.308707	0.115	0.066	1.51789e-34	BD	TMBIM4
1.60958e-38	0.274953	0.456	0.379	3.01281e-34	BD	GTF3A
5.23936e-38	0.30517	0.273	0.203	9.80703e-34	BD	MRPL54
1.03335e-37	0.349484	0.191	0.132	1.93422e-33	BD	EVI2B
1.56503e-37	0.263203	0.424	0.347	2.92943e-33	BD	CD6
2.37773e-37	0.29046	0.588	0.524	4.45063e-33	BD	S100A4
5.54597e-37	0.31401	0.17	0.113	1.03809e-32	BD	ECH1
2.14729e-34	0.296228	0.254	0.191	4.0193e-30	BD	MAD1L1
9.81208e-33	0.263425	0.292	0.226	1.83662e-28	BD	SNRPN
3.13048e-32	0.289366	0.3	0.235	5.85962e-28	BD	CD55
6.63822e-32	0.31514	0.136	0.089	1.24254e-27	BD	ZNF101
8.86053e-32	0.256473	0.405	0.336	1.65851e-27	BD	RBMX
1.04643e-31	0.254628	0.363	0.295	1.9587e-27	BD	NOL7
3.6492e-30	0.250676	0.325	0.26	6.83057e-26	BD	TKT
6.87596e-30	0.334957	0.33	0.271	1.28704e-25	BD	GIMAP1
2.60684e-29	0.277603	0.12	0.077	4.87948e-25	BD	TRAPPC5
6.88491e-29	0.259002	0.307	0.244	1.28872e-24	BD	EPB41L4A-AS1
2.47365e-28	0.253542	0.126	0.082	4.63017e-24	BD	CENPK
1.22278e-27	0.267407	0.166	0.118	2.2888e-23	BD	TCEA3
8.2286e-27	0.269195	0.101	0.063	1.54023e-22	BD	PIM3
1.7582e-25	0.274098	0.299	0.244	3.291e-21	BD	RASA3
0.000874401	0.285244	0.104	0.093	1	BD	TRBV20-1
0	-0.412218	1	1	0	BD	MALAT1
0	-0.704201	0.887	0.967	0	BD	BTG1
6.29518e-174	-0.763739	0.174	0.307	1.17833e-169	BD	KLF6
1.86364e-169	-0.626043	0.224	0.364	3.48837e-165	BD	STK17A
8.57917e-153	-0.442656	0.555	0.687	1.60585e-148	BD	GIMAP4
6.02567e-150	-0.391918	0.753	0.834	1.12788e-145	BD	PTPRC
1.6497e-148	-0.413768	0.795	0.861	3.08792e-144	BD	IL7R
9.84479e-137	-0.521363	0.339	0.469	1.84275e-132	BD	DDX17
5.81329e-128	-0.381435	0.704	0.79	1.08813e-123	BD	GIMAP7
1.05855e-120	-0.430003	0.536	0.653	1.9814e-116	BD	LINC00861
2.73542e-108	-0.536951	0.206	0.315	5.12016e-104	BD	RGCC
8.42455e-100	-0.443629	0.292	0.404	1.57691e-95	BD	DENND2D
5.80003e-97	-0.315244	0.595	0.703	1.08565e-92	BD	PCBP1
2.2546e-86	-0.407666	0.35	0.451	4.22016e-82	BD	N4BP2L2
1.73247e-83	-0.516391	0.118	0.199	3.24284e-79	BD	LRRN3
2.56097e-67	-0.368916	0.376	0.466	4.79362e-63	BD	ATM
2.30008e-66	-0.321522	0.465	0.55	4.30529e-62	BD	PPP1R2
2.16979e-64	-0.437378	0.135	0.208	4.06142e-60	BD	H1FX
6.36149e-61	-0.351056	0.279	0.366	1.19074e-56	BD	KHDRBS1
2.0664e-60	-0.356712	0.324	0.41	3.86789e-56	BD	RSRP1
3.14071e-60	-0.365953	0.168	0.244	5.87879e-56	BD	ARF6
7.60859e-59	-0.359084	0.318	0.402	1.42418e-54	BD	SRSF11
5.65244e-58	-0.366259	0.171	0.246	1.05802e-53	BD	WSB1
6.2435e-58	-0.360884	0.252	0.334	1.16866e-53	BD	TGFBR2
2.40085e-57	-0.560746	0.183	0.255	4.49391e-53	BD	MT2A
4.66482e-56	-0.360866	0.111	0.176	8.73162e-52	BD	PDE7A
5.47084e-54	-0.354272	0.097	0.156	1.02403e-49	BD	PHF14
2.62363e-52	-0.303834	0.339	0.422	4.9109e-48	BD	TAGAP
2.39941e-49	-0.34528	0.09	0.145	4.49121e-45	BD	DHX36
7.40201e-48	-0.305843	0.324	0.4	1.38551e-43	BD	DDX24
8.27255e-48	-0.309393	0.302	0.379	1.54846e-43	BD	LUC7L3
2.43165e-46	-0.335321	0.22	0.29	4.55156e-42	BD	PTP4A2
3.43353e-46	-0.334497	0.175	0.239	6.42688e-42	BD	PRKACB
2.49772e-45	-0.313793	0.23	0.299	4.67523e-41	BD	CAPZA1
2.59754e-45	-0.377689	0.28	0.348	4.86208e-41	BD	S100A11
2.02619e-44	-0.286469	0.06	0.105	3.79262e-40	BD	PRKCA
3.68012e-43	-0.267641	0.375	0.447	6.88845e-39	BD	MAT2B
4.23522e-43	-0.308536	0.277	0.347	7.92748e-39	BD	CLEC2D
1.26242e-42	-0.30372	0.254	0.323	2.36299e-38	BD	SFPQ
1.59994e-42	-0.297414	0.357	0.426	2.99476e-38	BD	ETS1
3.11978e-42	-0.327781	0.219	0.285	5.83961e-38	BD	BCL11B
3.58747e-42	-0.382508	0.089	0.138	6.71504e-38	BD	LPAR6
1.14251e-40	-0.309483	0.28	0.349	2.13854e-36	BD	C6orf48
3.10363e-40	-0.30388	0.096	0.147	5.80938e-36	BD	NOG
6.469e-40	-0.259736	0.394	0.462	1.21087e-35	BD	RBL2
1.6762e-39	-0.314889	0.199	0.262	3.13752e-35	BD	NKTR
5.02661e-39	-0.314075	0.164	0.223	9.40881e-35	BD	CD40LG
1.45235e-38	-0.304462	0.115	0.168	2.7185e-34	BD	STT3B
1.07159e-37	-0.312173	0.171	0.229	2.0058e-33	BD	DYNLL1
2.56836e-37	-0.28148	0.084	0.131	4.80746e-33	BD	RETREG1
4.12045e-37	-0.290663	0.18	0.24	7.71266e-33	BD	TTC14
6.05125e-37	-0.301497	0.104	0.154	1.13267e-32	BD	WNK1
7.1176e-37	-0.282093	0.232	0.296	1.33227e-32	BD	BTN3A2
4.05333e-36	-0.269973	0.347	0.413	7.58702e-32	BD	TRAT1
8.18134e-36	-0.302824	0.201	0.26	1.53138e-31	BD	CHD2
1.64957e-35	-0.272239	0.24	0.303	3.08766e-31	BD	SET
2.32217e-35	-0.262774	0.062	0.102	4.34664e-31	BD	TLE4
3.07271e-35	-0.297433	0.162	0.218	5.75151e-31	BD	NELL2
3.23089e-35	-0.283705	0.262	0.327	6.04758e-31	BD	IFITM3
4.84189e-35	-0.275243	0.073	0.115	9.06305e-31	BD	TNKS2
9.7468e-35	-0.287204	0.103	0.151	1.82441e-30	BD	RASGRP1
1.02506e-34	-0.286539	0.192	0.25	1.91871e-30	BD	SLFN5
2.22008e-34	-0.268686	0.079	0.122	4.15555e-30	BD	RASSF3
3.12997e-34	-0.277175	0.115	0.164	5.85868e-30	BD	TNIK
1.0664e-33	-0.250715	0.189	0.248	1.99609e-29	BD	FNTA
1.6851e-33	-0.27758	0.104	0.151	3.15418e-29	BD	LIX1L
2.17734e-33	-0.27241	0.135	0.187	4.07555e-29	BD	TMEM106B
4.56314e-33	-0.328043	0.236	0.293	8.54128e-29	BD	KIAA1551
5.12855e-33	-0.259587	0.209	0.267	9.59962e-29	BD	SRSF1
1.05733e-32	-0.27542	0.091	0.136	1.97912e-28	BD	CEP350
2.03602e-32	-0.284045	0.126	0.175	3.81103e-28	BD	ASF1A
2.14664e-32	-0.262216	0.096	0.142	4.01807e-28	BD	MYLIP
3.63043e-32	-0.280814	0.092	0.135	6.79544e-28	BD	AASDHPPT
1.38945e-31	-0.272157	0.143	0.193	2.60078e-27	BD	ASH1L
2.38378e-31	-0.267302	0.134	0.184	4.46197e-27	BD	FMNL1
2.54456e-31	-0.274208	0.17	0.223	4.76291e-27	BD	LNPEP
1.0605e-30	-0.287625	0.185	0.238	1.98504e-26	BD	GIMAP5
1.16188e-30	-0.253792	0.122	0.171	2.1748e-26	BD	GRAMD1A
2.56046e-30	-0.259818	0.155	0.206	4.79268e-26	BD	SMAP2
8.0559e-30	-0.26672	0.221	0.274	1.5079e-25	BD	NOP10
1.24602e-29	-0.282834	0.08	0.119	2.33231e-25	BD	LINC00402
1.38397e-29	-0.282469	0.151	0.2	2.59052e-25	BD	CHRM3-AS2
1.8353e-29	-0.268556	0.103	0.146	3.43532e-25	BD	IVNS1ABP
3.55235e-29	-0.287196	0.191	0.243	6.64928e-25	BD	MAML2
1.31542e-28	-0.261719	0.152	0.201	2.46221e-24	BD	SRSF9
1.44325e-28	-0.266449	0.094	0.135	2.70148e-24	BD	RNPC3
1.66761e-28	-0.27128	0.219	0.272	3.12143e-24	BD	OGT
1.74528e-28	-0.26556	0.127	0.173	3.26681e-24	BD	PSMC6
3.72607e-28	-0.260543	0.067	0.103	6.97446e-24	BD	ID3
1.54097e-27	-0.275093	0.132	0.177	2.88439e-23	BD	ERGIC2
4.74526e-27	-0.267797	0.076	0.112	8.88217e-23	BD	SEC22B
5.5612e-27	-0.250004	0.105	0.146	1.04095e-22	BD	RAB5IF
7.86923e-27	-0.260723	0.068	0.103	1.47296e-22	BD	EVI2A
3.26862e-26	-0.2502	0.141	0.186	6.1182e-22	BD	LBR
3.67377e-26	-0.260666	0.207	0.257	6.87656e-22	BD	CD96
5.85267e-26	-0.256376	0.251	0.303	1.0955e-21	BD	GIMAP2
5.88979e-26	-0.256827	0.154	0.201	1.10245e-21	BD	YPEL3
1.68256e-24	-0.283203	0.145	0.19	3.14942e-20	BD	LYZ
1.48986e-23	-0.277027	0.257	0.307	2.78872e-19	BD	TRBC1
2.03844e-23	-0.251453	0.105	0.142	3.81556e-19	BD	GTF2H5
4.52067e-22	-0.293644	0.176	0.219	8.46179e-18	BD	GPR183
6.37479e-22	-0.329904	0.156	0.196	1.19323e-17	BD	MT1X

## Sheet: DEGs in CD4 TCM
DEGs in CD4 TCM between BD and nonBD groups using Seurat
p_val	avg_log2FC	pct.1	pct.2	p_val_adj	cluster	gene
1.83864e-280	1.88363	0.758	0.42	3.44156e-276	BD	JUNB
1.00198e-146	1.52907	0.665	0.451	1.8755e-142	BD	EEF1G
1.01096e-121	0.414633	0.985	0.97	1.89231e-117	BD	EIF1
3.9962e-107	0.335303	0.996	0.995	7.48009e-103	BD	NACA
1.35823e-90	0.36533	0.988	0.98	2.54234e-86	BD	EEF1B2
3.18904e-90	0.390283	0.993	0.985	5.96925e-86	BD	FTH1
2.34327e-83	0.278323	0.997	0.995	4.38614e-79	BD	RACK1
1.48368e-73	1.26268	0.201	0.048	2.77716e-69	BD	DUSP2
3.49478e-67	0.610357	0.853	0.773	6.54154e-63	BD	ZFP36L2
6.14692e-66	0.98392	0.179	0.039	1.15058e-61	BD	SOCS3
4.88569e-60	0.715928	0.5	0.316	9.14503e-56	BD	NFKBIA
5.31083e-58	0.666217	0.657	0.517	9.94081e-54	BD	PTPRCAP
1.31597e-56	0.32762	0.97	0.945	2.46324e-52	BD	SARAF
1.26197e-55	0.301826	0.968	0.939	2.36215e-51	BD	BTF3
4.1287e-53	0.309782	0.987	0.967	7.7281e-49	BD	FTL
2.12745e-49	0.259415	0.984	0.972	3.98215e-45	BD	PABPC1
2.9321e-49	0.401205	0.828	0.728	5.4883e-45	BD	CIRBP
7.48005e-47	0.76838	0.269	0.126	1.40012e-42	BD	SLC2A3
1.08228e-46	0.627375	0.519	0.358	2.02582e-42	BD	DNAJB1
7.44952e-46	0.264842	0.978	0.961	1.3944e-41	BD	EEF2
8.76938e-46	0.507513	0.679	0.532	1.64145e-41	BD	SMDT1
1.34567e-44	0.33158	0.922	0.889	2.51882e-40	BD	H3F3B
1.0092e-43	0.843826	0.254	0.122	1.88902e-39	BD	DDIT4
1.50226e-42	0.562937	0.528	0.374	2.81193e-38	BD	NME2
1.9387e-41	0.73391	0.276	0.142	3.62887e-37	BD	RNASEK
9.56991e-40	0.336474	0.944	0.909	1.7913e-35	BD	VIM
1.97378e-37	0.288263	0.966	0.942	3.69453e-33	BD	IFITM1
4.13604e-37	0.594637	0.334	0.194	7.74185e-33	BD	CD69
1.40235e-34	0.476559	0.55	0.411	2.62492e-30	BD	FLT3LG
1.58558e-34	0.646653	0.38	0.243	2.96788e-30	BD	IRF1
3.30246e-33	0.273492	0.943	0.911	6.18155e-29	BD	FXYD5
4.12613e-33	0.255884	0.946	0.908	7.72329e-29	BD	HNRNPA1
6.42398e-33	0.541233	0.442	0.3	1.20244e-28	BD	ZFP36
6.69608e-33	0.313721	0.848	0.779	1.25337e-28	BD	SLC25A6
2.48411e-32	0.614494	0.155	0.061	4.64976e-28	BD	CSNK2B
2.57993e-32	0.582501	0.113	0.033	4.82912e-28	BD	RCC1
5.14604e-32	0.330627	0.801	0.698	9.63235e-28	BD	HNRNPDL
6.45449e-32	0.507084	0.497	0.361	1.20815e-27	BD	ARPC1B
2.59028e-27	0.548666	0.172	0.081	4.84848e-23	BD	UBE2V1
3.55585e-27	0.70841	0.486	0.389	6.65583e-23	BD	CRIP1
4.26882e-26	0.531677	0.268	0.161	7.99038e-22	BD	PLSCR3
7.87663e-26	0.503756	0.438	0.322	1.47435e-21	BD	CXCR4
1.03333e-25	0.298533	0.741	0.642	1.93418e-21	BD	EIF3H
1.3227e-25	0.409366	0.486	0.363	2.47583e-21	BD	EIF5A
4.5622e-25	0.302204	0.794	0.714	8.53953e-21	BD	PPDPF
1.28886e-24	0.5117	0.324	0.213	2.41249e-20	BD	BTG2
1.41689e-24	0.461281	0.293	0.184	2.65214e-20	BD	NCBP2-AS2
3.05695e-22	0.259413	0.844	0.793	5.722e-18	BD	LAPTM5
1.9798e-21	0.4727	0.204	0.116	3.70579e-17	BD	CD55
1.06417e-20	0.473227	0.226	0.137	1.99192e-16	BD	TNFAIP3
2.72599e-20	0.439049	0.166	0.087	5.10251e-16	BD	PASK
1.80714e-19	0.31222	0.559	0.449	3.3826e-15	BD	SAP18
2.98149e-19	0.418698	0.259	0.167	5.58075e-15	BD	SBDS
7.10106e-18	0.397161	0.387	0.292	1.32918e-13	BD	FLNA
7.85203e-18	0.351317	0.607	0.516	1.46974e-13	BD	CD7
1.39774e-17	0.411908	0.274	0.186	2.61628e-13	BD	MRPL54
1.70428e-17	0.438485	0.184	0.11	3.19007e-13	BD	CDKN2D
3.1469e-17	0.330799	0.531	0.436	5.89037e-13	BD	GYPC
6.69148e-17	0.405496	0.339	0.246	1.25251e-12	BD	IER2
2.95618e-16	0.385478	0.12	0.06	5.53337e-12	BD	MHENCR
3.5566e-16	0.275428	0.731	0.657	6.65725e-12	BD	TAGLN2
4.6695e-16	0.276008	0.639	0.547	8.74037e-12	BD	SF1
6.28201e-16	0.318369	0.53	0.435	1.17587e-11	BD	NSA2
9.18885e-16	0.407742	0.253	0.174	1.71997e-11	BD	KLF3
9.79778e-16	0.280815	0.571	0.472	1.83395e-11	BD	NDUFB9
1.61262e-15	0.383063	0.43	0.34	3.01851e-11	BD	MGAT4A
3.30879e-15	0.356245	0.246	0.164	6.1934e-11	BD	EPB41L4A-AS1
3.93454e-15	0.363376	0.138	0.076	7.36468e-11	BD	ZNF101
4.85685e-15	0.290134	0.552	0.464	9.09105e-11	BD	HNRNPA0
1.08914e-14	0.349738	0.19	0.118	2.03865e-10	BD	IL2RG
1.09764e-14	0.321149	0.385	0.293	2.05456e-10	BD	EIF5
1.24087e-14	0.335257	0.31	0.224	2.32265e-10	BD	TKT
1.36962e-14	0.3078	0.393	0.302	2.56365e-10	BD	SCAND1
1.05096e-13	0.300326	0.327	0.239	1.9672e-09	BD	SF3A2
1.70714e-13	0.340424	0.417	0.334	3.19542e-09	BD	CDKN1B
2.96345e-13	0.256706	0.669	0.593	5.54698e-09	BD	IFITM2
3.62145e-13	0.294836	0.498	0.407	6.77863e-09	BD	MAL
5.91509e-13	0.314587	0.322	0.241	1.10719e-08	BD	EIF4H
1.82848e-12	0.259568	0.545	0.458	3.42256e-08	BD	CCND3
2.52099e-12	0.319603	0.186	0.122	4.71879e-08	BD	MRPS24
3.8203e-12	0.335462	0.238	0.169	7.15083e-08	BD	G3BP2
4.34923e-12	0.289699	0.486	0.402	8.14088e-08	BD	GTF3A
1.55536e-11	0.274006	0.129	0.077	2.91133e-07	BD	OSER1
2.35416e-11	0.276043	0.468	0.384	4.40651e-07	BD	ANKRD12
2.43177e-11	0.259206	0.458	0.374	4.55178e-07	BD	BIN2
2.48293e-11	0.320939	0.261	0.193	4.64754e-07	BD	ARID5B
3.96884e-11	0.285854	0.378	0.301	7.42887e-07	BD	RBMX
7.03382e-11	0.31647	0.142	0.09	1.31659e-06	BD	TNFSF8
7.40585e-11	0.306914	0.141	0.088	1.38623e-06	BD	ARL6IP1
9.70124e-11	0.302713	0.363	0.29	1.81588e-06	BD	CD5
1.71582e-10	0.293334	0.228	0.164	3.21167e-06	BD	MAPK1IP1L
2.88018e-10	0.282277	0.368	0.295	5.39112e-06	BD	UQCRFS1
2.9496e-10	0.259125	0.502	0.423	5.52107e-06	BD	EIF2S3
3.90758e-10	0.277232	0.226	0.163	7.31421e-06	BD	CCDC59
4.01022e-10	0.304083	0.151	0.099	7.50633e-06	BD	NDUFA13
6.70889e-10	0.257372	0.412	0.341	1.25577e-05	BD	C1QBP
7.74893e-10	0.255013	0.263	0.195	1.45044e-05	BD	SELENOK
1.18149e-09	0.254286	0.292	0.222	2.2115e-05	BD	RABAC1
1.1878e-09	0.368465	0.147	0.098	2.22332e-05	BD	HIST1H1E
1.46864e-09	0.29438	0.27	0.206	2.74899e-05	BD	P2RY8
1.96218e-09	0.277068	0.119	0.075	3.67282e-05	BD	CNOT1
2.30835e-09	0.264903	0.145	0.095	4.32076e-05	BD	MOAP1
3.54927e-09	0.289715	0.136	0.089	6.64352e-05	BD	GADD45B
3.66127e-08	0.268533	0.275	0.217	0.000685316	BD	RASA3
4.98941e-08	0.250108	0.23	0.175	0.000933918	BD	MAD1L1
6.35462e-08	0.303473	0.212	0.159	0.00118946	BD	DYNLT1
7.15688e-08	0.298332	0.13	0.089	0.00133963	BD	PIM3
1.81677e-06	0.261846	0.649	0.607	0.0340063	BD	KLF2
1.54718e-131	-0.632478	0.833	0.923	2.89601e-127	BD	BTG1
1.31891e-109	-0.70464	0.613	0.791	2.46874e-105	BD	GIMAP7
2.50915e-109	-0.787948	0.51	0.712	4.69662e-105	BD	GIMAP4
1.70979e-89	-0.850562	0.351	0.556	3.20038e-85	BD	KLF6
1.05938e-86	-0.255467	0.999	0.999	1.98296e-82	BD	TMSB4X
8.09307e-84	-0.368649	0.98	0.99	1.51486e-79	BD	HLA-C
1.07725e-60	-0.454546	0.747	0.836	2.0164e-56	BD	PTPRC
9.41766e-45	-0.74273	0.102	0.217	1.7628e-40	BD	LPAR6
3.80092e-37	-0.306778	0.863	0.923	7.11456e-33	BD	ITM2B
2.46805e-34	-0.578099	0.209	0.325	4.6197e-30	BD	DENND2D
4.81548e-34	-0.489067	0.51	0.614	9.01362e-30	BD	S100A11
2.29509e-31	-0.291231	0.998	0.999	4.29594e-27	BD	MALAT1
1.38254e-30	-0.449811	0.752	0.806	2.58784e-26	BD	IL7R
1.02127e-29	-0.459862	0.389	0.498	1.91161e-25	BD	LINC00861
1.67008e-27	-0.510363	0.185	0.286	3.12605e-23	BD	STK17A
3.53222e-23	-0.301304	0.526	0.62	6.61161e-19	BD	CYBA
3.6338e-23	-0.447392	0.202	0.297	6.80175e-19	BD	BTN3A2
4.16354e-23	-0.321328	0.596	0.672	7.79331e-19	BD	CALM2
9.06917e-23	-0.470345	0.178	0.266	1.69757e-18	BD	GIMAP2
5.71795e-22	-0.82568	0.203	0.289	1.07029e-17	BD	MT2A
7.51753e-21	-0.350623	0.431	0.521	1.40713e-16	BD	ACTR3
1.98995e-20	-0.408967	0.197	0.286	3.72478e-16	BD	ARF6
2.57229e-20	-0.294365	0.606	0.674	4.81481e-16	BD	TRAF3IP3
2.8694e-20	-0.440518	0.201	0.287	5.37094e-16	BD	DYNLL1
3.19003e-20	-0.446286	0.285	0.373	5.9711e-16	BD	GPR183
3.4267e-20	-0.430802	0.078	0.143	6.4141e-16	BD	C14orf119
5.47215e-20	-0.459232	0.111	0.183	1.02428e-15	BD	ASF1A
3.02634e-19	-0.371756	0.324	0.413	5.66471e-15	BD	N4BP2L2
5.59249e-19	-0.507087	0.149	0.225	1.0468e-14	BD	MT1X
8.13422e-19	-0.257853	0.687	0.747	1.52256e-14	BD	SRSF5
1.88453e-18	-0.397438	0.338	0.422	3.52746e-14	BD	CCR7
3.05074e-18	-0.38907	0.079	0.143	5.71037e-14	BD	ID3
3.28727e-18	-0.447131	0.162	0.239	6.15312e-14	BD	SLFN5
3.82036e-18	-0.412409	0.194	0.275	7.15095e-14	BD	RGCC
6.82059e-18	-0.3892	0.3	0.383	1.27668e-13	BD	RSRP1
4.69668e-17	-0.421038	0.295	0.37	8.79125e-13	BD	DDX17
7.59705e-17	-0.30393	0.376	0.46	1.42202e-12	BD	MAT2B
2.34065e-16	-0.414309	0.174	0.246	4.38123e-12	BD	SIT1
7.34277e-16	-0.309079	0.38	0.467	1.37442e-11	BD	TAGAP
9.72264e-16	-0.436357	0.142	0.208	1.81988e-11	BD	CD40LG
1.02112e-15	-0.379104	0.08	0.137	1.91133e-11	BD	AASDHPPT
1.06798e-15	-0.39111	0.106	0.168	1.99905e-11	BD	TMEM35B
2.62852e-15	-0.37028	0.096	0.156	4.92006e-11	BD	MPLKIP
5.03185e-14	-0.359507	0.269	0.337	9.41861e-10	BD	CAPZA1
1.19991e-13	-0.322434	0.074	0.124	2.246e-09	BD	SLAMF1
1.22444e-13	-0.356701	0.113	0.171	2.29191e-09	BD	PSMC6
1.67379e-13	-0.38149	0.108	0.165	3.133e-09	BD	HLA-DPA1
2.55068e-13	-0.344062	0.128	0.189	4.77436e-09	BD	CDK2AP2
3.5284e-13	-0.31835	0.306	0.378	6.60446e-09	BD	CD53
4.24294e-13	-0.39088	0.126	0.184	7.94193e-09	BD	HLA-DPB1
1.38124e-12	-0.315924	0.29	0.358	2.58541e-08	BD	CD164
1.78554e-12	-0.327022	0.16	0.223	3.34218e-08	BD	WSB1
3.42133e-12	-0.272288	0.468	0.528	6.40404e-08	BD	CD2
4.68568e-12	-0.31386	0.091	0.141	8.77065e-08	BD	CDC42EP3
8.34608e-12	-0.305185	0.27	0.335	1.56222e-07	BD	ATM
1.25987e-11	-0.312112	0.109	0.163	2.35823e-07	BD	TMEM106B
1.6352e-11	-0.268611	0.457	0.517	3.06077e-07	BD	PPP1R2
1.80956e-11	-0.314126	0.219	0.279	3.38713e-07	BD	PPP4C
2.41396e-11	-0.347269	0.253	0.315	4.51846e-07	BD	KIAA1551
2.49496e-11	-0.320079	0.239	0.305	4.67007e-07	BD	IFITM3
2.79371e-11	-0.310445	0.081	0.128	5.22927e-07	BD	TMEM165
4.48197e-11	-0.292309	0.399	0.458	8.38934e-07	BD	TBC1D10C
5.42381e-11	-0.309291	0.118	0.17	1.01523e-06	BD	ERGIC2
5.63367e-11	-0.297724	0.253	0.318	1.05451e-06	BD	CLEC2D
8.11128e-11	-0.279566	0.335	0.398	1.51827e-06	BD	ETS1
1.23604e-10	-0.282359	0.062	0.102	2.31363e-06	BD	GMCL1
1.27475e-10	-0.305582	0.303	0.362	2.38607e-06	BD	LBH
1.55939e-10	-0.320244	0.192	0.248	2.91887e-06	BD	HMGN4
2.12005e-10	-0.282081	0.077	0.121	3.96831e-06	BD	YWHAH
2.17665e-10	-0.27706	0.093	0.14	4.07425e-06	BD	CHTOP
2.69651e-10	-0.31106	0.203	0.26	5.04733e-06	BD	FGFR1OP2
2.84296e-10	-0.265501	0.356	0.415	5.32146e-06	BD	ARPC5
4.43219e-10	-0.283103	0.204	0.261	8.29618e-06	BD	PSMA5
5.36626e-10	-0.318754	0.072	0.113	1.00446e-05	BD	TNFSF10
8.23937e-10	-0.257415	0.175	0.23	1.54225e-05	BD	FNTA
8.95195e-10	-0.31443	0.143	0.193	1.67563e-05	BD	GIMAP5
9.04124e-10	-0.319575	0.102	0.149	1.69234e-05	BD	PYHIN1
1.21176e-09	-0.252603	0.309	0.368	2.26817e-05	BD	APBB1IP
1.2682e-09	-0.277225	0.171	0.224	2.37382e-05	BD	LAPTM4A
1.62933e-09	-0.26513	0.075	0.115	3.04979e-05	BD	EVI2A
2.27986e-09	-0.287518	0.168	0.22	4.26744e-05	BD	DNAJA1
2.88422e-09	-0.26298	0.065	0.103	5.39868e-05	BD	PPP1R15A
3.18869e-09	-0.281039	0.076	0.115	5.96859e-05	BD	CHORDC1
3.38581e-09	-0.259895	0.118	0.167	6.33756e-05	BD	WNK1
4.07371e-09	-0.315282	0.145	0.193	7.62516e-05	BD	C16orf54
5.95403e-09	-0.309497	0.19	0.241	0.000111448	BD	S100A9
9.66495e-09	-0.306471	0.176	0.226	0.000180909	BD	SRSF1
1.01798e-08	-0.277987	0.273	0.325	0.000190545	BD	TUBA4A
1.10782e-08	-0.304297	0.103	0.145	0.000207362	BD	PRDX3
1.43364e-08	-0.257103	0.094	0.136	0.000268348	BD	CCDC167
2.0057e-08	-0.275138	0.116	0.16	0.000375427	BD	IVNS1ABP
2.44321e-08	-0.28219	0.082	0.12	0.000457319	BD	GTF2H5
3.03125e-08	-0.263515	0.298	0.349	0.000567389	BD	SRSF11
5.21943e-08	-0.265194	0.135	0.179	0.000976974	BD	IL6R
5.34766e-08	-0.253043	0.273	0.324	0.00100097	BD	PPP1R18
5.70776e-08	-0.255953	0.101	0.142	0.00106838	BD	LIX1L
7.7574e-08	-0.253815	0.286	0.336	0.00145203	BD	TRAT1
8.70613e-08	-0.257403	0.156	0.202	0.00162961	BD	LINC02273
9.69258e-08	-0.269639	0.099	0.138	0.00181426	BD	ILK
1.03339e-07	-0.293473	0.076	0.112	0.0019343	BD	CXCR3
1.08055e-07	-0.290455	0.071	0.105	0.00202257	BD	MRPL42
1.36907e-07	-0.267408	0.076	0.112	0.00256262	BD	CISH
1.39785e-07	-0.277171	0.165	0.21	0.00261649	BD	CHMP7
1.45914e-07	-0.259231	0.089	0.126	0.00273121	BD	NBR1
1.53723e-07	-0.254205	0.143	0.188	0.00287738	BD	PRKACB
1.77014e-07	-0.256677	0.134	0.177	0.00331335	BD	S100A8
1.82348e-07	-0.267736	0.167	0.212	0.0034132	BD	DOCK8
1.83432e-07	-0.272792	0.085	0.122	0.00343348	BD	SH2D1A
1.97936e-07	-0.279585	0.114	0.154	0.00370497	BD	GPR174
3.79044e-07	-0.278161	0.087	0.122	0.00709494	BD	FBLN5
4.73501e-07	-0.260776	0.1	0.136	0.00886299	BD	TMEM50B
4.92018e-07	-0.250531	0.205	0.25	0.00920959	BD	CCNDBP1
1.19438e-06	-0.256984	0.116	0.154	0.0223564	BD	STT3B
3.00403e-06	-0.256319	0.144	0.182	0.0562295	BD	LYZ
5.18149e-06	-0.260147	0.152	0.19	0.0969872	BD	GIMAP6
3.16048e-05	-0.288973	0.26	0.294	0.591579	BD	TRBC1
9.33421e-05	-0.257088	0.182	0.217	1	BD	STAT1

## Sheet: DEGs in CD4 Tfh
DEGs in CD4 Tfh between BD and nonBD groups using Seurat
p_val	avg_log2FC	pct.1	pct.2	p_val_adj	cluster	gene
0	1.69881	0.845	0.565	0	BD	JUNB
8.93865e-306	1.76594	0.823	0.621	1.67314e-301	BD	EEF1G
7.51913e-165	0.905868	0.818	0.659	1.40743e-160	BD	PTPRCAP
7.76325e-126	0.974633	0.464	0.215	1.45313e-121	BD	RNASEK
5.44795e-111	1.02004	0.291	0.079	1.01975e-106	BD	SOCS3
3.71121e-104	0.90116	0.279	0.078	6.94664e-100	BD	CSNK2B
5.46578e-100	0.723394	0.71	0.527	1.02309e-95	BD	ARPC1B
2.98803e-87	0.968348	0.735	0.615	5.59299e-83	BD	CRIP1
3.79042e-87	0.27198	0.998	0.997	7.0949e-83	BD	EIF1
1.03307e-74	0.924254	0.199	0.052	1.93369e-70	BD	DUSP2
7.30958e-66	0.672327	0.276	0.115	1.36821e-61	BD	UBE2V1
5.36122e-60	0.254026	0.999	0.997	1.00351e-55	BD	FTH1
5.79311e-60	0.265728	0.994	0.985	1.08435e-55	BD	SARAF
1.57958e-58	0.513447	0.699	0.56	2.95667e-54	BD	NME2
3.60811e-57	0.625827	0.184	0.057	6.75366e-53	BD	RCC1
2.56703e-54	0.755266	0.319	0.168	4.80497e-50	BD	DDIT4
4.18219e-54	0.521012	0.608	0.44	7.82823e-50	BD	NFKBIA
2.35154e-53	0.460148	0.913	0.853	4.40161e-49	BD	ZFP36L2
1.05314e-49	0.556469	0.407	0.247	1.97127e-45	BD	PLSCR3
2.55459e-49	0.263808	0.991	0.979	4.78169e-45	BD	IFITM1
6.02569e-48	0.52749	0.559	0.401	1.12789e-43	BD	ZFP36
2.43228e-45	0.490215	0.443	0.285	4.55273e-41	BD	CD69
1.2668e-44	0.593613	0.363	0.22	2.37119e-40	BD	SLC2A3
3.8155e-42	0.52329	0.408	0.262	7.14186e-38	BD	BTG2
8.37591e-40	0.514937	0.308	0.178	1.5678e-35	BD	IL2RG
1.10654e-39	0.499639	0.245	0.124	2.07122e-35	BD	ARL6IP1
1.18087e-39	0.39519	0.637	0.492	2.21034e-35	BD	EIF5A
2.57195e-39	0.412086	0.614	0.476	4.81418e-35	BD	DNAJB1
9.46159e-36	0.43845	0.14	0.051	1.77102e-31	BD	NDUFC2
2.2749e-35	0.42947	0.247	0.129	4.25816e-31	BD	NDUFA13
2.46306e-34	0.473654	0.37	0.241	4.61035e-30	BD	EVI2B
4.81795e-33	0.443761	0.273	0.158	9.01824e-29	BD	MRPS24
1.85416e-32	0.425844	0.182	0.084	3.47061e-28	BD	TMBIM4
6.24562e-30	0.329776	0.765	0.661	1.16905e-25	BD	CD7
1.56716e-29	0.311817	0.847	0.779	2.93341e-25	BD	IFITM2
4.22661e-29	0.255718	0.871	0.792	7.91138e-25	BD	HNRNPDL
3.32422e-28	0.459329	0.458	0.343	6.22227e-24	BD	IRF1
1.70531e-27	0.388941	0.305	0.191	3.19199e-23	BD	CD55
2.25388e-26	0.374197	0.199	0.107	4.21881e-22	BD	NAA10
1.66999e-25	0.306604	0.733	0.639	3.12588e-21	BD	FLT3LG
1.94919e-25	0.388448	0.35	0.238	3.6485e-21	BD	PSMA1
4.83397e-25	0.323616	0.652	0.539	9.04822e-21	BD	GYPC
1.15463e-24	0.372364	0.263	0.165	2.16124e-20	BD	RAB5C
3.94033e-24	0.333331	0.124	0.054	7.3755e-20	BD	MTFP1
1.27162e-23	0.283056	0.678	0.567	2.38021e-19	BD	NSA2
3.16308e-23	0.314553	0.129	0.059	5.92066e-19	BD	CHMP4A
1.40767e-21	0.340054	0.411	0.306	2.63487e-17	BD	SRSF10
1.67856e-20	0.308082	0.171	0.095	3.14193e-16	BD	MHENCR
5.30409e-20	0.27724	0.536	0.425	9.9282e-16	BD	WAS
6.65284e-20	0.320781	0.557	0.458	1.24528e-15	BD	MGAT4A
2.85436e-19	0.321977	0.254	0.169	5.34278e-15	BD	RBM4
3.46257e-19	0.289044	0.116	0.056	6.48124e-15	BD	C11orf98
3.8298e-19	0.260031	0.632	0.52	7.16861e-15	BD	GTF3A
4.25667e-18	0.283219	0.411	0.312	7.96764e-14	BD	MINOS1
5.70747e-18	0.290154	0.171	0.101	1.06832e-13	BD	TRAPPC5
5.7585e-18	0.298225	0.49	0.393	1.07788e-13	BD	RCSD1
8.73025e-18	0.267085	0.596	0.499	1.63413e-13	BD	BIN2
1.15601e-17	0.291696	0.361	0.263	2.16381e-13	BD	NCBP2-AS2
1.19521e-17	0.269543	0.54	0.439	2.2372e-13	BD	CD5
1.7385e-17	0.267611	0.375	0.279	3.25412e-13	BD	MRPL54
5.54521e-17	0.298398	0.251	0.168	1.03795e-12	BD	ECH1
7.99459e-17	0.275776	0.445	0.352	1.49643e-12	BD	TKT
9.27215e-17	0.286407	0.106	0.052	1.73556e-12	BD	CD59
1.12006e-16	0.302126	0.306	0.219	2.09653e-12	BD	SBDS
5.85624e-16	0.320049	0.418	0.332	1.09617e-11	BD	IER2
1.04416e-15	0.251259	0.5	0.401	1.95446e-11	BD	RBMX
1.86656e-15	0.261523	0.107	0.055	3.49383e-11	BD	ARL2
5.36925e-15	0.266255	0.129	0.072	1.00502e-10	BD	BORCS7
6.15072e-15	0.272242	0.198	0.129	1.15129e-10	BD	TCEA3
7.13667e-15	0.273341	0.124	0.07	1.33584e-10	BD	SARNP
9.27691e-15	0.273291	0.48	0.393	1.73645e-10	BD	CXCR4
4.54204e-14	0.299266	0.215	0.147	8.50179e-10	BD	CDKN2D
4.67118e-14	0.326262	0.373	0.299	8.74351e-10	BD	GIMAP1
5.75056e-14	0.259437	0.299	0.22	1.07639e-09	BD	MAPK1IP1L
6.1675e-14	0.259906	0.291	0.212	1.15443e-09	BD	TNFAIP3
6.45944e-14	0.257488	0.531	0.445	1.20908e-09	BD	FLNA
6.60481e-14	0.256881	0.157	0.098	1.23629e-09	BD	STXBP2
7.50354e-14	0.318975	0.173	0.112	1.40451e-09	BD	NPDC1
1.1366e-13	0.252336	0.293	0.214	2.12748e-09	BD	CCDC59
2.19674e-13	0.276329	0.321	0.241	4.11186e-09	BD	CLDND1
4.67146e-13	0.263243	0.413	0.332	8.74403e-09	BD	RABAC1
3.09778e-11	0.257579	0.161	0.108	5.79842e-07	BD	GADD45B
5.46571e-110	-0.558473	0.778	0.882	1.02307e-105	BD	GIMAP7
1.95883e-103	-0.783142	0.559	0.726	3.66654e-99	BD	KLF6
2.42247e-102	-0.466319	0.919	0.964	4.53438e-98	BD	BTG1
3.56515e-90	-0.291301	0.998	0.999	6.67325e-86	BD	HLA-C
2.3286e-69	-0.43915	0.711	0.83	4.35868e-65	BD	GIMAP4
1.71107e-64	-0.315277	0.867	0.948	3.20278e-60	BD	PCBP2
1.28952e-48	-0.38256	0.909	0.931	2.41373e-44	BD	IL7R
8.47943e-47	-0.525479	0.296	0.438	1.58718e-42	BD	IFITM3
4.08419e-45	-0.356519	0.656	0.763	7.64478e-41	BD	PCBP1
5.6082e-43	-0.381176	0.76	0.828	1.04974e-38	BD	S100A11
4.31043e-41	-0.299212	0.883	0.912	8.06827e-37	BD	PTPRC
5.70101e-41	-0.265729	0.954	0.965	1.06712e-36	BD	ITM2B
7.15249e-41	-0.361237	0.642	0.73	1.3388e-36	BD	CYBA
2.41895e-40	-0.508197	0.282	0.407	4.52779e-36	BD	RGCC
6.87142e-35	-0.591951	0.176	0.281	1.28619e-30	BD	LPAR6
3.4014e-33	-0.441356	0.262	0.375	6.36675e-29	BD	STK17A
1.10932e-27	-0.429947	0.286	0.384	2.07642e-23	BD	ARF6
1.42841e-27	-0.34501	0.539	0.622	2.67369e-23	BD	LINC00861
4.66673e-27	-0.434464	0.129	0.215	8.73518e-23	BD	PPP1R15A
6.40971e-27	-0.271618	0.629	0.702	1.19977e-22	BD	TRIR
3.98406e-25	-0.36015	0.328	0.424	7.45736e-21	BD	CD40LG
6.39366e-25	-0.370133	0.144	0.229	1.19676e-20	BD	LIX1L
1.35333e-23	-0.357117	0.559	0.628	2.53316e-19	BD	CCR7
8.16333e-23	-0.375058	0.347	0.434	1.52801e-18	BD	KHDRBS1
8.68695e-22	-0.396342	0.188	0.271	1.62602e-17	BD	H1FX
1.07552e-21	-0.868704	0.286	0.356	2.01315e-17	BD	MT2A
2.69719e-21	-0.366046	0.254	0.34	5.04861e-17	BD	S1PR4
1.07741e-20	-0.367229	0.475	0.555	2.01669e-16	BD	GPR183
3.53668e-20	-0.259556	0.682	0.746	6.61996e-16	BD	ANXA1
3.59013e-20	-0.330251	0.439	0.513	6.72001e-16	BD	DDX17
4.80854e-20	-0.37196	0.317	0.4	9.00063e-16	BD	SFPQ
4.66029e-19	-0.351948	0.135	0.205	8.72314e-15	BD	YWHAH
7.85043e-19	-0.253087	0.569	0.647	1.46944e-14	BD	TAGAP
5.63714e-18	-0.280942	0.538	0.603	1.05516e-13	BD	TRAT1
7.84598e-18	-0.329266	0.352	0.425	1.46861e-13	BD	DYNLL1
1.29691e-17	-0.302712	0.188	0.263	2.42755e-13	BD	RAB5IF
3.20574e-17	-0.305383	0.369	0.445	6.0005e-13	BD	DENND2D
6.59699e-16	-0.329675	0.179	0.246	1.23483e-11	BD	STT3B
7.28924e-16	-0.279379	0.455	0.519	1.3644e-11	BD	RSRP1
1.49783e-15	-0.373556	0.252	0.327	2.80363e-11	BD	CISH
1.03495e-14	-0.268491	0.392	0.458	1.93721e-10	BD	CAPZA1
2.26887e-14	-0.256247	0.46	0.522	4.24687e-10	BD	N4BP2L2
4.15752e-14	-0.297375	0.111	0.167	7.78205e-10	BD	ID3
5.61705e-14	-0.255513	0.52	0.568	1.0514e-09	BD	MAT2B
5.94512e-14	-0.274325	0.246	0.314	1.11281e-09	BD	FNTA
6.80955e-14	-0.288608	0.117	0.174	1.27461e-09	BD	DHX36
3.62983e-13	-0.257624	0.147	0.205	6.79431e-09	BD	C14orf119
1.05723e-12	-0.292562	0.098	0.149	1.97891e-08	BD	CXCR3
1.16163e-12	-0.250057	0.32	0.384	2.17434e-08	BD	BTN3A2
1.23826e-12	-0.287324	0.179	0.238	2.31778e-08	BD	IVNS1ABP
1.69744e-12	-0.273458	0.262	0.322	3.17728e-08	BD	SLFN5
4.14031e-12	-0.300254	0.105	0.155	7.74984e-08	BD	NELL2
1.60092e-11	-0.254142	0.071	0.112	2.99661e-07	BD	HOXB2
5.42238e-11	-0.259487	0.243	0.298	1.01496e-06	BD	CDK2AP2
9.88209e-11	-0.256704	0.097	0.141	1.84973e-06	BD	SERPINB9
1.30343e-10	-0.284247	0.174	0.226	2.43975e-06	BD	ATP2B1
1.58906e-10	-0.291901	0.203	0.255	2.97441e-06	BD	MYADM
2.16189e-10	-0.263085	0.207	0.26	4.04662e-06	BD	GIMAP6
1.14303e-09	-0.258481	0.124	0.169	2.13952e-05	BD	MALT1
1.40675e-09	-0.253549	0.164	0.211	2.63316e-05	BD	ARHGAP25
7.48734e-09	-0.333196	0.225	0.269	0.000140148	BD	MT1X
1.64253e-08	-0.259152	0.191	0.234	0.000307449	BD	ASF1A
6.96688e-06	-0.296207	0.139	0.173	0.130406	BD	JUN

## Sheet: DEGs in CD4 TH1
DEGs in CD4 TH1 between BD and nonBD groups using Seurat
p_val	avg_log2FC	pct.1	pct.2	p_val_adj	cluster	gene
1.5715e-81	1.31653	0.736	0.49	2.94153e-77	BD	JUNB
6.53167e-69	1.53168	0.311	0.074	1.2226e-64	BD	DUSP2
2.38802e-41	0.32389	0.997	0.994	4.4699e-37	BD	FTH1
1.55738e-32	0.827527	0.602	0.444	2.9151e-28	BD	EEF1G
3.13594e-31	0.627245	0.757	0.63	5.86986e-27	BD	PTPRCAP
2.80806e-30	0.650665	0.352	0.177	5.25612e-26	BD	TNFAIP3
2.84325e-29	0.707874	0.42	0.238	5.322e-25	BD	DDIT4
4.11085e-28	0.635943	0.639	0.49	7.69469e-24	BD	ARPC1B
2.00845e-24	0.585938	0.165	0.054	3.75941e-20	BD	SOCS3
4.84929e-24	0.519275	0.527	0.355	9.0769e-20	BD	DNAJB1
1.57083e-22	0.4699	0.628	0.456	2.94028e-18	BD	FLNA
5.29417e-22	0.317928	0.984	0.966	9.90962e-18	BD	GAPDH
1.68439e-20	0.499575	0.373	0.22	3.15285e-16	BD	CD69
4.1432e-20	0.405596	0.928	0.888	7.75523e-16	BD	ZFP36L2
1.20401e-19	0.275293	0.96	0.923	2.25366e-15	BD	H3F3B
1.8259e-18	0.416942	0.534	0.38	3.41772e-14	BD	CD5
2.33448e-18	0.42366	0.511	0.351	4.36968e-14	BD	NFKBIA
2.88745e-18	0.473633	0.34	0.204	5.40473e-14	BD	PLSCR3
2.71828e-17	0.431536	0.645	0.515	5.08808e-13	BD	NME2
9.3665e-17	0.502629	0.305	0.183	1.75322e-12	BD	RNASEK
3.15642e-15	0.461025	0.476	0.345	5.90818e-11	BD	ZFP36
3.23612e-15	0.412319	0.235	0.128	6.05737e-11	BD	NPDC1
4.81323e-15	0.431879	0.335	0.211	9.00941e-11	BD	SLC2A3
6.39032e-15	0.278009	0.888	0.81	1.19614e-10	BD	LAPTM5
6.66502e-15	0.426358	0.646	0.532	1.24756e-10	BD	AQP3
9.10977e-15	0.348326	0.197	0.099	1.70517e-10	BD	UBE2V1
2.61275e-14	0.41381	0.351	0.227	4.89055e-10	BD	LIMS1
5.70509e-14	0.344751	0.601	0.458	1.06788e-09	BD	GYPC
7.3691e-14	0.392449	0.165	0.08	1.37935e-09	BD	CSNK2B
1.45824e-13	0.2565	0.107	0.039	2.72954e-09	BD	C11orf98
1.76722e-13	0.352317	0.587	0.45	3.30789e-09	BD	LITAF
2.23656e-13	0.34708	0.335	0.214	4.18639e-09	BD	NCBP2-AS2
3.05184e-13	0.40054	0.121	0.05	5.71243e-09	BD	CTLA4
1.8184e-12	0.367839	0.223	0.129	3.40369e-08	BD	MRPL10
2.71133e-12	0.314433	0.468	0.339	5.07507e-08	BD	RNF213
1.11904e-11	0.368076	0.552	0.433	2.09461e-07	BD	CD7
1.23939e-11	0.316538	0.589	0.463	2.31988e-07	BD	BIN2
1.42636e-11	0.400014	0.431	0.315	2.66987e-07	BD	IRF1
1.4484e-11	0.354444	0.268	0.168	2.71111e-07	BD	KLF3
2.3555e-11	0.276555	0.105	0.044	4.40902e-07	BD	CD59
2.47875e-11	0.296893	0.717	0.615	4.63972e-07	BD	SRGN
7.50177e-11	0.293857	0.215	0.127	1.40418e-06	BD	NDUFA13
8.67975e-11	0.293975	0.204	0.118	1.62468e-06	BD	BLVRA
1.11726e-10	0.396537	0.434	0.324	2.09129e-06	BD	CXCR4
4.1211e-10	0.274073	0.38	0.27	7.71388e-06	BD	GZMM
5.66294e-10	0.285042	0.112	0.052	1.05999e-05	BD	NR1D1
1.21192e-09	0.256207	0.239	0.15	2.26848e-05	BD	OGDH
1.21725e-09	0.343965	0.173	0.102	2.27845e-05	BD	MIR4435-2HG
1.28017e-09	0.262214	0.274	0.179	2.39622e-05	BD	EVI2B
1.2898e-09	0.304865	0.327	0.226	2.41424e-05	BD	ARID5B
1.30203e-09	0.260192	0.136	0.07	2.43714e-05	BD	CEMIP2
1.319e-09	0.264039	0.136	0.072	2.4689e-05	BD	JAKMIP1
1.39763e-09	0.252806	0.784	0.726	2.61608e-05	BD	COTL1
1.57148e-09	0.414502	0.36	0.263	2.9415e-05	BD	KLRB1
3.10697e-09	0.258253	0.413	0.299	5.81563e-05	BD	ARHGAP4
3.23168e-09	0.283691	0.406	0.297	6.04905e-05	BD	EIF4H
4.44052e-09	0.302215	0.101	0.047	8.31176e-05	BD	GPR25
4.47467e-09	0.255328	0.49	0.375	8.37568e-05	BD	SCAND1
7.28762e-09	0.294547	0.317	0.224	0.00013641	BD	CYTOR
8.23371e-09	0.254839	0.259	0.17	0.000154119	BD	PSMA1
9.89408e-09	0.351695	0.132	0.072	0.000185197	BD	PASK
1.16558e-08	0.268277	0.356	0.257	0.000218173	BD	MRPL54
2.1828e-08	0.297607	0.128	0.07	0.000408576	BD	MTFP1
2.48092e-08	0.303857	0.369	0.269	0.000464379	BD	HERPUD1
2.55324e-08	0.263196	0.631	0.517	0.000477916	BD	SLC25A5
4.78333e-08	0.305083	0.282	0.198	0.000895344	BD	FKBP5
5.66862e-08	0.25073	0.443	0.335	0.00106105	BD	CYTH1
6.80225e-08	0.280493	0.248	0.169	0.00127325	BD	PLEC
8.24872e-08	0.25395	0.231	0.154	0.00154399	BD	IL2RG
9.10109e-08	0.251891	0.178	0.111	0.00170354	BD	TRIB2
9.94899e-08	0.253871	0.615	0.517	0.00186225	BD	LEPROTL1
1.77387e-07	0.250984	0.141	0.083	0.00332032	BD	LGALS3BP
2.57067e-07	0.281766	0.309	0.224	0.00481178	BD	CLDND1
8.01656e-07	0.251842	0.232	0.161	0.0150054	BD	DNTTIP2
9.0455e-07	0.259884	0.422	0.331	0.0169314	BD	MGAT4A
1.45381e-06	0.273245	0.298	0.223	0.0272124	BD	ISG15
2.701e-06	0.270519	0.175	0.117	0.0505573	BD	HLA-DQB1
0.00554426	0.566384	0.644	0.626	1	BD	CRIP1
6.59943e-72	-0.356091	0.998	0.997	1.23528e-67	BD	HLA-C
3.67577e-60	-0.703316	0.712	0.83	6.88031e-56	BD	GIMAP7
1.69813e-58	-0.566673	0.873	0.94	3.17856e-54	BD	BTG1
4.29409e-38	-0.639979	0.573	0.718	8.03767e-34	BD	KLF6
7.16005e-30	-0.52663	0.612	0.723	1.34022e-25	BD	GIMAP4
2.01168e-28	-0.40063	0.848	0.911	3.76546e-24	BD	IL7R
2.21225e-28	-0.381408	0.872	0.922	4.1409e-24	BD	S100A11
5.67159e-26	-0.319026	0.939	0.952	1.06161e-21	BD	ITM2B
1.33174e-23	-0.618733	0.229	0.368	2.49276e-19	BD	RGCC
2.47446e-19	-0.683785	0.187	0.31	4.6317e-15	BD	CISH
4.49169e-19	-0.345405	0.793	0.878	8.40755e-15	BD	ANXA1
5.71407e-15	-0.561291	0.173	0.275	1.06956e-10	BD	LPAR6
3.42156e-14	-0.287885	0.727	0.776	6.40448e-10	BD	CYBA
3.4657e-14	-0.293399	0.813	0.847	6.48709e-10	BD	PTPRC
5.47484e-13	-0.511272	0.074	0.147	1.02478e-08	BD	FXYD7
9.36115e-13	-0.308632	0.586	0.665	1.75222e-08	BD	TRIR
1.24452e-11	-0.478962	0.104	0.18	2.32949e-07	BD	KLRG1
5.96642e-11	-0.307369	0.618	0.671	1.11679e-06	BD	PNRC1
1.1381e-10	-0.386468	0.381	0.461	2.1303e-06	BD	XBP1
1.48638e-10	-0.499773	0.365	0.441	2.78221e-06	BD	GPR183
1.9413e-10	-0.375749	0.386	0.462	3.63372e-06	BD	PDCD4
3.63174e-10	-0.473648	0.207	0.282	6.79789e-06	BD	MYADM
1.19393e-08	-0.311589	0.541	0.587	0.000223479	BD	ARHGAP15
1.25617e-08	-0.33904	0.391	0.453	0.000235129	BD	CAST
2.67865e-08	-0.291047	0.464	0.519	0.000501389	BD	MAT2B
3.16262e-08	-0.43014	0.054	0.103	0.00059198	BD	TYROBP
4.2845e-08	-0.323322	0.059	0.11	0.000801973	BD	SLC40A1
4.3587e-08	-0.367585	0.229	0.299	0.000815861	BD	TNFSF10
6.28186e-08	-0.468239	0.203	0.276	0.00117584	BD	GZMA
6.46051e-08	-0.31318	0.061	0.112	0.00120928	BD	NELL2
9.60738e-08	-0.340919	0.078	0.131	0.00179831	BD	GCSAM
9.77721e-08	-0.382186	0.238	0.3	0.0018301	BD	STK17A
1.51754e-07	-0.326345	0.289	0.355	0.00284052	BD	CDK2AP2
2.105e-07	-0.303969	0.061	0.108	0.00394014	BD	CD200R1
5.32206e-07	-0.327933	0.149	0.213	0.00996183	BD	CTSW
9.18429e-07	-0.30095	0.309	0.368	0.0171912	BD	ARF6
9.20773e-07	-0.283657	0.356	0.415	0.017235	BD	TRAT1
1.05201e-06	-0.287264	0.38	0.43	0.0196916	BD	SNX3
1.09935e-06	-0.303296	0.265	0.332	0.0205776	BD	C1orf162
1.39369e-06	-0.299046	0.141	0.198	0.026087	BD	ERGIC2
1.91247e-06	-0.323794	0.156	0.211	0.0357976	BD	PNP
1.96955e-06	-0.778099	0.277	0.322	0.0368661	BD	MT2A
2.45699e-06	-0.322784	0.239	0.296	0.0459899	BD	GIMAP2
2.47634e-06	-0.260848	0.145	0.204	0.0463522	BD	TRABD2A
2.50174e-06	-0.299021	0.088	0.136	0.0468276	BD	MID1IP1
4.01151e-06	-0.316386	0.423	0.461	0.0750874	BD	TRAM1
5.70232e-06	-0.326816	0.105	0.153	0.106736	BD	CEBPB
6.35059e-06	-0.264496	0.073	0.116	0.11887	BD	RCBTB2
2.16514e-05	-0.314329	0.11	0.154	0.405271	BD	ERAP2
2.26617e-05	-0.270307	0.079	0.12	0.424181	BD	TVP23B
2.43293e-05	-0.27759	0.095	0.137	0.455396	BD	MGAT2
2.66329e-05	-0.295398	0.182	0.233	0.498515	BD	ASF1A
2.81535e-05	-0.295093	0.113	0.157	0.526978	BD	AASDHPPT
4.37573e-05	-0.285665	0.122	0.166	0.819048	BD	PPP1R15A
6.69008e-05	-0.27838	0.196	0.243	1	BD	SRSF1
8.30066e-05	-0.289345	0.132	0.175	1	BD	DYNLT3
8.34104e-05	-0.25275	0.405	0.438	1	BD	DDX24
8.6833e-05	-0.289283	0.353	0.388	1	BD	SRSF11
9.7606e-05	-0.276114	0.078	0.115	1	BD	DPP4
0.000115701	-0.276129	0.09	0.128	1	BD	FHL1
0.00011896	-0.257506	0.367	0.405	1	BD	GATA3
0.000126249	-0.251419	0.161	0.204	1	BD	PSMC6
0.000131751	-0.261266	0.098	0.137	1	BD	STT3A
0.000137122	-0.276203	0.317	0.355	1	BD	ATP1A1
0.000141919	-0.26795	0.23	0.274	1	BD	LINC02273
0.000155715	-0.26807	0.068	0.102	1	BD	TRIM44
0.000162137	-0.309705	0.202	0.243	1	BD	GIMAP6
0.00016437	-0.257058	0.218	0.261	1	BD	WSB1
0.000168064	-0.292688	0.299	0.343	1	BD	CD40LG
0.000168228	-0.274374	0.081	0.117	1	BD	THEMIS2
0.000169498	-0.251406	0.081	0.117	1	BD	HNRNPAB
0.00017271	-0.308116	0.206	0.249	1	BD	S100A9
0.00024101	-0.26921	0.152	0.193	1	BD	LYSMD2
0.000262458	-0.257028	0.197	0.238	1	BD	MRPS18B
0.000284129	-0.250463	0.384	0.419	1	BD	CD164
0.000285224	-0.335226	0.116	0.157	1	BD	GZMK
0.000552201	-0.280839	0.207	0.243	1	BD	BIRC3
0.000568483	-0.285947	0.274	0.304	1	BD	DNAJA1
0.000837435	-0.277488	0.173	0.208	1	BD	C14orf119
0.000895647	-0.271988	0.162	0.196	1	BD	OGFR
0.00108376	-0.275288	0.162	0.197	1	BD	RAB10
0.00117379	-0.263258	0.111	0.144	1	BD	DPM3
0.00121968	-0.253919	0.139	0.175	1	BD	S100A8
0.00124674	-0.269999	0.302	0.331	1	BD	DENND2D
0.00128576	-0.262037	0.13	0.163	1	BD	NGRN
0.00141565	-0.266411	0.163	0.197	1	BD	RPA1
0.00148341	-0.296004	0.209	0.24	1	BD	C16orf54
0.00150684	-0.271398	0.158	0.192	1	BD	GIMAP5
0.00257188	-0.283677	0.18	0.209	1	BD	RRAGA
0.00260154	-0.264495	0.298	0.327	1	BD	CRIP2
0.00437596	-0.264219	0.271	0.294	1	BD	HMGN4
0.00646913	-0.25513	0.179	0.204	1	BD	PABPC4
0.00790535	-0.285044	0.175	0.201	1	BD	CCR7

## Sheet: DEGs in CD4 TH2 
DEGs in CD4 TH2 between BD and nonBD groups using Seurat
p_val	avg_log2FC	pct.1	pct.2	p_val_adj	cluster	gene
4.87091e-24	1.53218	0.774	0.556	9.11738e-20	BD	JUNB
2.07505e-22	1.44741	0.795	0.627	3.88408e-18	BD	EEF1G
1.20802e-18	0.868523	0.818	0.704	2.26116e-14	BD	PTPRCAP
1.61317e-18	0.64201	0.958	0.908	3.01953e-14	BD	ZFP36L2
2.45747e-16	0.386288	1	0.994	4.5999e-12	BD	FTH1
3.93104e-15	0.835937	0.549	0.293	7.35812e-11	BD	DDIT4
2.06255e-14	0.27287	0.999	1	3.86069e-10	BD	NACA
2.82922e-13	0.865335	0.586	0.382	5.29573e-09	BD	ZFP36
1.82419e-12	0.838155	0.253	0.071	3.41451e-08	BD	CSNK2B
7.22023e-12	0.313307	0.997	0.997	1.35148e-07	BD	VIM
7.33109e-12	0.304361	0.997	0.991	1.37223e-07	BD	EEF2
7.47164e-12	0.585278	0.822	0.698	1.39854e-07	BD	NME2
1.36688e-10	0.465114	0.927	0.867	2.55853e-06	BD	IFITM2
7.36193e-10	0.299362	0.999	0.985	1.37801e-05	BD	EEF1B2
3.87148e-09	0.646163	0.625	0.447	7.24663e-05	BD	NFKBIA
7.07895e-09	0.275875	0.988	0.988	0.000132504	BD	FXYD5
2.19054e-08	0.41235	0.801	0.68	0.000410025	BD	SOD1
2.59887e-08	0.59845	0.413	0.24	0.000486457	BD	PLSCR3
4.11439e-08	0.658361	0.396	0.243	0.000770132	BD	RNASEK
6.80003e-08	0.65191	0.447	0.284	0.00127283	BD	CD69
8.89716e-08	0.270904	0.997	0.985	0.00166537	BD	IFITM1
1.44606e-07	0.577503	0.712	0.621	0.00270674	BD	ARPC1B
2.48262e-07	0.596117	0.245	0.109	0.00464696	BD	NDUFA13
3.95989e-07	0.35788	0.848	0.778	0.00741212	BD	SERP1
5.31511e-07	0.250378	0.984	0.953	0.00994882	BD	GAPDH
5.41484e-07	0.85791	0.208	0.086	0.0101355	BD	DUSP2
6.59462e-07	0.409485	0.643	0.518	0.0123438	BD	EIF5A
7.98326e-07	0.962728	0.722	0.663	0.0149431	BD	CRIP1
1.17201e-06	0.647999	0.182	0.071	0.0219377	BD	SOCS3
1.64058e-06	0.338926	0.879	0.808	0.0307083	BD	CIRBP
1.73931e-06	0.263172	0.982	0.953	0.0325565	BD	COX4I1
3.37643e-06	0.257144	0.952	0.908	0.0631999	BD	SLC25A6
5.8723e-06	0.464976	0.353	0.216	0.109918	BD	SH3YL1
9.37176e-06	0.487412	0.462	0.331	0.175421	BD	TKT
1.13206e-05	0.530657	0.508	0.37	0.211899	BD	CXCR4
1.17261e-05	0.345132	0.697	0.553	0.21949	BD	FLT3LG
1.94903e-05	0.422424	0.686	0.589	0.364819	BD	LGALS1
2.73565e-05	0.403748	0.129	0.044	0.512059	BD	RCC1
2.85597e-05	0.293303	0.903	0.855	0.53458	BD	PPDPF
4.54813e-05	0.477754	0.244	0.136	0.851319	BD	UBE2V1
5.09511e-05	0.410795	0.269	0.157	0.953702	BD	CBLL1
8.09439e-05	0.343624	0.677	0.571	1	BD	NSA2
8.15004e-05	0.40088	0.568	0.441	1	BD	RABAC1
0.000163313	0.253716	0.743	0.642	1	BD	COX5B
0.00026202	0.284566	0.448	0.322	1	BD	C8orf59
0.000278695	0.55934	0.248	0.157	1	BD	BTG2
0.000361103	0.452869	0.466	0.376	1	BD	IRF1
0.000400344	0.671529	0.17	0.089	1	BD	CDO1
0.000412642	0.323983	0.413	0.299	1	BD	MFNG
0.000529566	0.339311	0.62	0.494	1	BD	LITAF
0.000566427	0.301505	0.39	0.287	1	BD	SF3A2
0.000640502	0.315239	0.417	0.311	1	BD	HERPUD1
0.000688689	0.263396	0.854	0.778	1	BD	EIF3H
0.000712111	0.336858	0.118	0.053	1	BD	BABAM2
0.000762429	0.327695	0.112	0.047	1	BD	MHENCR
0.000861798	0.339918	0.166	0.089	1	BD	DTD1
0.000893142	0.360095	0.152	0.08	1	BD	MTFP1
0.000928776	0.297901	0.439	0.34	1	BD	EWSR1
0.000947965	0.268632	0.129	0.059	1	BD	TMBIM4
0.00105896	0.335342	0.215	0.13	1	BD	NAA10
0.00124275	0.269344	0.468	0.361	1	BD	NOL7
0.00133286	0.397099	0.46	0.37	1	BD	DNAJB1
0.00133578	0.408414	0.332	0.246	1	BD	HOPX
0.00142524	0.311084	0.291	0.198	1	BD	CWC15
0.00146894	0.288946	0.547	0.435	1	BD	BIN1
0.00149729	0.285452	0.326	0.228	1	BD	DGCR6L
0.00152652	0.289343	0.726	0.654	1	BD	CCND3
0.00159512	0.323864	0.365	0.269	1	BD	NCBP2-AS2
0.00160487	0.378209	0.416	0.314	1	BD	PIK3R1
0.00160799	0.30086	0.429	0.331	1	BD	CD5
0.00164687	0.303179	0.139	0.071	1	BD	SMIM7
0.00211648	0.30844	0.422	0.325	1	BD	CD6
0.00215927	0.303572	0.132	0.068	1	BD	PSENEN
0.00237024	0.254519	0.682	0.609	1	BD	C9orf16
0.00270112	0.290137	0.483	0.388	1	BD	MAL
0.00275623	0.280166	0.649	0.577	1	BD	FLNA
0.00279606	0.279607	0.127	0.065	1	BD	ARL2
0.00282759	0.258648	0.465	0.355	1	BD	SELENOK
0.00296266	0.470222	0.368	0.287	1	BD	TNFAIP3
0.00315452	0.261185	0.26	0.178	1	BD	POLR2F
0.00328999	0.334183	0.221	0.145	1	BD	PRDM1
0.00368354	0.316876	0.722	0.642	1	BD	KLF2
0.00369146	0.29344	0.368	0.281	1	BD	GRB2
0.00376813	0.296484	0.142	0.08	1	BD	DBF4
0.00385106	0.342646	0.541	0.459	1	BD	AQP3
0.00401696	0.262532	0.169	0.101	1	BD	MRPL38
0.00450201	0.338572	0.2	0.13	1	BD	GRHPR
0.00453186	0.283938	0.236	0.163	1	BD	UFD1
0.00459474	0.326872	0.179	0.112	1	BD	MRPS2
0.00518483	0.271303	0.369	0.275	1	BD	SMAP1
0.00529541	0.322896	0.151	0.089	1	BD	SOCS1
0.00576129	0.264568	0.23	0.157	1	BD	VTI1B
0.00576668	0.371048	0.236	0.166	1	BD	HIST1H1E
0.00652536	0.268869	0.184	0.115	1	BD	LCMT1
0.00671004	0.286874	0.378	0.299	1	BD	SNRPC
0.00685938	0.296251	0.332	0.263	1	BD	SHKBP1
0.00686429	0.251764	0.281	0.201	1	BD	CTSB
0.0069116	0.271319	0.498	0.426	1	BD	SCAND1
0.00727227	0.258629	0.181	0.115	1	BD	USP36
0.00731586	0.306378	0.167	0.107	1	BD	GUSB
0.00745102	0.287831	0.114	0.062	1	BD	CHMP4A
0.00801758	0.271543	0.291	0.219	1	BD	RNF125
0.00833721	0.265607	0.102	0.053	1	BD	CREM
0.00862834	0.325942	0.43	0.361	1	BD	MGAT4A
0.0097141	0.251024	0.362	0.284	1	BD	SNRPN
1.48387e-18	-0.660896	0.735	0.873	2.7775e-14	BD	GIMAP7
2.04678e-18	-0.528259	1	1	3.83116e-14	BD	MALAT1
2.3186e-12	-0.279278	0.999	1	4.33996e-08	BD	HLA-C
5.27383e-12	-0.610063	0.587	0.763	9.87155e-08	BD	KLF6
2.4324e-10	-0.482366	0.652	0.799	4.55297e-06	BD	PCBP1
3.02835e-09	-0.514693	0.374	0.556	5.66846e-05	BD	N4BP2L2
1.69927e-08	-0.470243	0.634	0.757	0.000318069	BD	GIMAP4
5.30968e-07	-0.508789	0.272	0.417	0.00993867	BD	GIMAP2
1.74944e-06	-0.464636	0.076	0.175	0.0327461	BD	JUN
1.79161e-06	-0.303223	0.703	0.825	0.0335354	BD	CYBA
2.78896e-06	-0.281012	0.912	0.944	0.0522038	BD	S100A11
4.7697e-06	-0.511564	0.169	0.29	0.0892793	BD	ATP2B4
6.14602e-06	-0.379547	0.045	0.121	0.115041	BD	CCR2
6.8977e-06	-0.386759	0.522	0.621	0.129111	BD	XBP1
7.13192e-06	-0.370174	0.109	0.216	0.133495	BD	GPR171
7.26523e-06	-0.282559	0.921	0.935	0.135991	BD	ITM2B
8.14585e-06	-0.299197	0.806	0.864	0.152474	BD	PTPRC
1.15894e-05	-0.404485	0.314	0.441	0.21693	BD	LUC7L3
1.3847e-05	-0.417856	0.191	0.308	0.259189	BD	ERGIC2
1.43108e-05	-0.323165	0.632	0.743	0.26787	BD	TRIR
1.70925e-05	-0.430433	0.206	0.32	0.319938	BD	ATP2B1
2.37414e-05	-0.405056	0.182	0.302	0.444392	BD	CCDC167
2.56834e-05	-0.46527	0.212	0.322	0.480742	BD	WSB1
2.84586e-05	-0.43861	0.152	0.254	0.532688	BD	PSMC6
3.25672e-05	-0.378662	0.066	0.145	0.609593	BD	FAM219B
3.32096e-05	-0.399963	0.055	0.13	0.621617	BD	ATP2B1-AS1
3.47833e-05	-0.427919	0.29	0.423	0.651073	BD	CD8B
3.60506e-05	-0.382691	0.323	0.447	0.674796	BD	PTP4A2
3.72968e-05	-0.41298	0.33	0.45	0.698121	BD	TUBA1A
5.24547e-05	-0.304654	0.037	0.101	0.981847	BD	ZNF397
7.46777e-05	-0.594038	0.203	0.293	1	BD	STK17A
7.87831e-05	-0.361975	0.321	0.447	1	BD	KIAA1551
9.03788e-05	-0.252389	0.966	0.97	1	BD	IL7R
9.9044e-05	-0.394474	0.105	0.189	1	BD	PHF14
0.00010687	-0.345411	0.146	0.246	1	BD	NASP
0.000113529	-0.40822	0.302	0.405	1	BD	MRPL51
0.000125094	-0.308233	0.504	0.607	1	BD	TMEM50A
0.000144513	-0.271552	0.728	0.811	1	BD	CALM2
0.000217175	-0.371156	0.148	0.24	1	BD	PRPF31
0.000227093	-0.356366	0.286	0.399	1	BD	CD8A
0.000227373	-0.380053	0.197	0.299	1	BD	LYSMD2
0.000230263	-0.374772	0.224	0.325	1	BD	C16orf54
0.000279463	-0.387536	0.371	0.464	1	BD	SRSF11
0.000287998	-0.27678	0.046	0.107	1	BD	PHF23
0.000293432	-0.334493	0.154	0.249	1	BD	ARHGAP25
0.00031518	-0.266833	0.046	0.107	1	BD	CKAP5
0.000352871	-0.378319	0.429	0.521	1	BD	CDK2AP2
0.000424014	-0.403156	0.151	0.24	1	BD	BLOC1S4
0.000452762	-0.311339	0.091	0.166	1	BD	MED29
0.000454878	-0.332504	0.085	0.157	1	BD	TRIM44
0.000459598	-0.397407	0.118	0.198	1	BD	CCR4
0.000481404	-0.350628	0.117	0.201	1	BD	CD200R1
0.000544009	-0.292147	0.055	0.115	1	BD	PPP2R5A
0.000557332	-0.333038	0.079	0.148	1	BD	PDE7A
0.000561924	-0.380824	0.164	0.251	1	BD	GIT2
0.000585245	-0.338207	0.103	0.178	1	BD	PPID
0.000594011	-0.257539	0.532	0.633	1	BD	CD3G
0.000608163	-0.3363	0.067	0.13	1	BD	PHACTR2
0.000620686	-0.356654	0.223	0.322	1	BD	CHD2
0.000627548	-0.419801	0.151	0.237	1	BD	H1FX
0.000650848	-0.316602	0.256	0.352	1	BD	G3BP1
0.000689999	-0.401982	0.393	0.485	1	BD	RAC1
0.000701528	-0.274105	0.057	0.118	1	BD	VIM-AS1
0.000864404	-0.26057	0.326	0.432	1	BD	TNFSF10
0.000909897	-0.334102	0.129	0.207	1	BD	EDEM3
0.000916583	-0.320193	0.138	0.219	1	BD	GIMAP5
0.000990842	-0.287101	0.628	0.698	1	BD	SELL
0.000995427	-0.290444	0.486	0.574	1	BD	RBM39
0.0010179	-0.275051	0.109	0.183	1	BD	NENF
0.00114755	-0.335232	0.369	0.462	1	BD	APBB1IP
0.00120445	-0.37162	0.187	0.269	1	BD	YTHDC1
0.0013406	-0.332128	0.211	0.302	1	BD	SRSF1
0.00145188	-0.281357	0.066	0.124	1	BD	THEMIS2
0.00145262	-0.34938	0.332	0.417	1	BD	KHDRBS1
0.00152334	-0.339471	0.199	0.278	1	BD	IFI6
0.00164777	-0.299194	0.126	0.198	1	BD	SLC4A7
0.00169872	-0.406837	0.173	0.251	1	BD	SETX
0.00181903	-0.384809	0.172	0.249	1	BD	BDP1
0.00182212	-0.322997	0.257	0.34	1	BD	SLFN5
0.00183609	-0.357027	0.232	0.314	1	BD	PHIP
0.00194897	-0.299938	0.233	0.32	1	BD	FNTA
0.00197853	-0.321395	0.07	0.127	1	BD	CASP6
0.00199174	-0.366947	0.311	0.393	1	BD	SFPQ
0.00199437	-0.340468	0.196	0.275	1	BD	CTDSP1
0.00199451	-0.351238	0.211	0.287	1	BD	RAB5IF
0.00216301	-0.322169	0.13	0.201	1	BD	THUMPD3-AS1
0.00216924	-0.259771	0.063	0.118	1	BD	TRAPPC6B
0.0022056	-0.304984	0.084	0.145	1	BD	HNRNPAB
0.00222061	-0.356342	0.126	0.198	1	BD	2023-09-11
0.00225079	-0.291523	0.051	0.101	1	BD	PPP3R1
0.00235522	-0.306739	0.078	0.136	1	BD	VPS25
0.00246604	-0.274282	0.096	0.16	1	BD	HSPA1A
0.00266533	-0.343286	0.209	0.284	1	BD	ITSN2
0.00269197	-0.377179	0.401	0.464	1	BD	CD164
0.00269998	-0.311971	0.329	0.411	1	BD	TERF2IP
0.00275278	-0.302995	0.067	0.121	1	BD	CRY1
0.00289241	-0.296164	0.185	0.26	1	BD	RTF1
0.00299178	-0.307422	0.474	0.559	1	BD	RSRP1
0.00300602	-0.269716	0.094	0.157	1	BD	NFAT5
0.00324514	-0.379612	0.428	0.5	1	BD	DYNLL1
0.00377645	-0.254305	0.063	0.115	1	BD	PRKD3
0.00380344	-0.254154	0.061	0.112	1	BD	SMIM30
0.00386088	-0.262706	0.429	0.506	1	BD	FKBP8
0.00397108	-0.252579	0.169	0.246	1	BD	PRPF19
0.00415394	-0.662103	0.268	0.337	1	BD	MT2A
0.00432548	-0.291192	0.251	0.328	1	BD	YME1L1
0.00436917	-0.381555	0.138	0.198	1	BD	GTF2H5
0.00449269	-0.310511	0.136	0.204	1	BD	DPM3
0.00449997	-0.265291	0.13	0.195	1	BD	BAZ1B
0.00465999	-0.300878	0.141	0.207	1	BD	CTNNB1
0.00467301	-0.276755	0.138	0.204	1	BD	TSEN15
0.00470752	-0.323702	0.25	0.328	1	BD	TMEM14C
0.00486377	-0.274641	0.138	0.207	1	BD	NOP56
0.00492869	-0.411318	0.211	0.278	1	BD	KMT2A
0.00509732	-0.285291	0.078	0.133	1	BD	NME6
0.00514409	-0.363489	0.233	0.308	1	BD	MYADM
0.00519476	-0.357217	0.303	0.373	1	BD	CMPK1
0.00519768	-0.272856	0.096	0.154	1	BD	SLC30A5
0.00522624	-0.2501	0.36	0.438	1	BD	ARID4B
0.0053832	-0.295165	0.102	0.163	1	BD	PRF1
0.00545271	-0.267102	0.079	0.133	1	BD	KHDC4
0.00545739	-0.267993	0.13	0.195	1	BD	MALT1
0.00565611	-0.258737	0.075	0.127	1	BD	ZC3H6
0.00581493	-0.350166	0.291	0.367	1	BD	PPP1R12A
0.00583061	-0.262234	0.087	0.142	1	BD	ATP8B2
0.00584979	-0.252467	0.061	0.109	1	BD	NT5C2
0.00589082	-0.257677	0.073	0.127	1	BD	MYO9B
0.00600608	-0.268152	0.293	0.373	1	BD	PNRC2
0.00605693	-0.294079	0.108	0.169	1	BD	JADE1
0.00617592	-0.262613	0.093	0.148	1	BD	UNG
0.00673921	-0.258974	0.197	0.266	1	BD	ZNRD1
0.00699114	-0.306892	0.176	0.246	1	BD	ASF1A
0.00747609	-0.259141	0.517	0.589	1	BD	PPP1R2
0.00760188	-0.29733	0.419	0.5	1	BD	DDX17
0.00761189	-0.277334	0.263	0.34	1	BD	LINC00861
0.00762403	-0.289257	0.06	0.107	1	BD	ZNF652
0.00789279	-0.314216	0.108	0.166	1	BD	TRMT10C
0.00824718	-0.282045	0.205	0.275	1	BD	SRSF9
0.00853349	-0.277601	0.078	0.127	1	BD	CWC22
0.0086558	-0.294607	0.061	0.107	1	BD	SHPRH
0.00881084	-0.326082	0.389	0.456	1	BD	INPP4B
0.00896147	-0.271764	0.259	0.334	1	BD	LINC02273
0.00898261	-0.283302	0.151	0.213	1	BD	NGRN
0.00903082	-0.257441	0.227	0.299	1	BD	RPA2
0.00907554	-0.283967	0.148	0.21	1	BD	SMARCA5
0.00912288	-0.269081	0.202	0.272	1	BD	BPTF
0.00915018	-0.276144	0.106	0.163	1	BD	MYLIP
0.00921916	-0.269517	0.108	0.163	1	BD	STOM
0.00930544	-0.269677	0.29	0.361	1	BD	FAM107B
0.00976484	-0.267056	0.078	0.127	1	BD	NFYB
0.00993915	-0.25302	0.078	0.127	1	BD	PUS7L

## Sheet: DEGs in CD4 TH17 
DEGs in CD4 TH17 between BD and nonBD groups using Seurat
p_val	avg_log2FC	pct.1	pct.2	p_val_adj	cluster	gene
0	1.80159	0.871	0.632	0	BD	JUNB
1.36655e-246	1.66958	0.775	0.572	2.55792e-242	BD	EEF1G
9.80951e-203	0.554212	0.999	0.996	1.83614e-198	BD	FTH1
1.48004e-172	0.860168	0.941	0.876	2.77034e-168	BD	ZFP36L2
1.91262e-139	1.09661	0.59	0.337	3.58004e-135	BD	ZFP36
3.02543e-129	1.59279	0.292	0.061	5.663e-125	BD	DUSP2
9.94569e-128	0.319039	0.999	0.998	1.86163e-123	BD	NACA
6.52714e-121	0.819585	0.775	0.65	1.22175e-116	BD	PTPRCAP
8.20652e-117	0.292001	0.999	0.998	1.5361e-112	BD	RACK1
1.29747e-116	0.267226	1	0.999	2.4286e-112	BD	FAU
1.74421e-106	1.2076	0.72	0.616	3.26481e-102	BD	CRIP1
3.7035e-101	0.39425	0.982	0.962	6.93221e-97	BD	FXYD5
7.46716e-95	0.94137	0.463	0.242	1.3977e-90	BD	DDIT4
2.393e-88	0.921252	0.398	0.196	4.47922e-84	BD	RNASEK
4.17106e-85	0.300592	0.994	0.989	7.80739e-81	BD	EEF1D
1.97081e-82	0.36472	0.98	0.954	3.68897e-78	BD	GAPDH
2.63141e-79	0.30057	0.996	0.996	4.92547e-75	BD	EEF1B2
3.61917e-78	0.931428	0.241	0.073	6.77436e-74	BD	SOCS3
1.73665e-76	0.354894	0.994	0.987	3.25067e-72	BD	VIM
1.83256e-76	0.271892	0.996	0.993	3.43019e-72	BD	EIF1
5.83904e-68	0.797051	0.225	0.071	1.09295e-63	BD	CSNK2B
3.66391e-67	0.365523	0.968	0.948	6.85811e-63	BD	H3F3B
2.67471e-66	0.584322	0.709	0.581	5.00653e-62	BD	NME2
2.77215e-66	0.479976	0.87	0.823	5.18891e-62	BD	IFITM2
6.24914e-61	0.270986	0.992	0.986	1.16971e-56	BD	PABPC1
7.59627e-59	0.262604	0.986	0.976	1.42187e-54	BD	BTF3
4.21569e-56	0.589039	0.661	0.549	7.89092e-52	BD	ARPC1B
3.88204e-55	0.329386	0.928	0.887	7.26641e-51	BD	SLC25A6
1.27544e-53	0.29096	0.991	0.98	2.38737e-49	BD	IFITM1
1.32391e-50	0.257276	0.994	0.991	2.47809e-46	BD	FTL
5.72434e-50	0.31145	0.965	0.949	1.07148e-45	BD	S100A10
7.22386e-50	0.564924	0.581	0.441	1.35216e-45	BD	DNAJB1
4.70069e-49	0.272259	0.979	0.972	8.79874e-45	BD	SARAF
2.61365e-44	0.410836	0.754	0.656	4.89223e-40	BD	SMDT1
3.1766e-44	0.591612	0.55	0.417	5.94595e-40	BD	CXCR4
2.27196e-42	0.48993	0.63	0.5	4.25266e-38	BD	NFKBIA
4.02413e-39	0.56969	0.224	0.106	7.53237e-35	BD	UBE2V1
1.84295e-38	0.281986	0.898	0.846	3.44964e-34	BD	EIF3F
5.41182e-37	0.550578	0.116	0.032	1.01298e-32	BD	TENT5C
1.07821e-36	0.504218	0.51	0.381	2.01819e-32	BD	IER2
1.44405e-36	0.533317	0.355	0.23	2.70297e-32	BD	PLSCR3
1.35349e-35	0.478326	0.46	0.326	2.53346e-31	BD	CD69
2.27054e-35	0.49846	0.137	0.047	4.25e-31	BD	RCC1
2.61075e-35	0.299221	0.858	0.802	4.8868e-31	BD	CIRBP
3.60607e-35	0.547889	0.163	0.067	6.74984e-31	BD	MTFP1
2.85683e-34	0.576854	0.358	0.236	5.34742e-30	BD	SLC2A3
5.70806e-31	0.536719	0.322	0.209	1.06843e-26	BD	BTG2
6.97942e-29	0.463284	0.245	0.141	1.30641e-24	BD	MRPS24
5.37254e-28	0.415732	0.46	0.348	1.00563e-23	BD	RABAC1
2.16079e-27	0.483345	0.313	0.206	4.04457e-23	BD	DYNLT1
1.17595e-26	0.262091	0.892	0.846	2.20115e-22	BD	TAGLN2
8.68785e-25	0.251177	0.864	0.809	1.62619e-20	BD	SNRPD2
1.05944e-24	0.275645	0.805	0.745	1.98306e-20	BD	EIF3H
2.30601e-24	0.514255	0.429	0.332	4.31639e-20	BD	IRF1
2.89518e-24	0.415171	0.264	0.167	5.4192e-20	BD	CD55
7.85482e-24	0.281196	0.731	0.656	1.47027e-19	BD	FLT3LG
1.31607e-23	0.430291	0.127	0.056	2.46342e-19	BD	CSRNP1
1.40717e-23	0.383906	0.358	0.253	2.63395e-19	BD	SF3A2
9.73466e-23	0.452133	0.271	0.178	1.82213e-18	BD	IL2RG
2.17821e-22	0.438697	0.111	0.046	4.07718e-18	BD	SOCS1
2.53669e-22	0.397995	0.212	0.126	4.74818e-18	BD	NDUFA13
3.22662e-22	0.438531	0.541	0.443	6.03959e-18	BD	LGALS1
4.66363e-22	0.287107	0.671	0.593	8.72939e-18	BD	ALDOA
8.62086e-22	0.341333	0.474	0.372	1.61365e-17	BD	WAS
9.61485e-22	0.29267	0.657	0.576	1.79971e-17	BD	NDUFB9
1.9464e-21	0.48678	0.221	0.139	3.64328e-17	BD	GADD45B
1.98198e-21	0.451375	0.732	0.69	3.70987e-17	BD	KLF2
3.51965e-21	0.376733	0.394	0.3	6.58808e-17	BD	SELENOK
5.14589e-21	0.44521	0.211	0.131	9.63207e-17	BD	PDE4B
7.73431e-21	0.305218	0.615	0.532	1.44771e-16	BD	NSA2
9.80313e-21	0.290622	0.619	0.531	1.83495e-16	BD	C9orf16
1.10194e-20	0.283325	0.731	0.664	2.06262e-16	BD	PLP2
1.15064e-20	0.318556	0.482	0.38	2.15377e-16	BD	BIN1
1.3828e-20	0.387636	0.184	0.106	2.58833e-16	BD	NAA10
2.34702e-20	0.361464	0.14	0.071	4.39316e-16	BD	TMBIM4
4.71403e-20	0.373902	0.249	0.162	8.82373e-16	BD	RAB5C
5.68173e-20	0.353834	0.497	0.406	1.06351e-15	BD	CDKN1B
2.0281e-19	0.420959	0.245	0.164	3.7962e-15	BD	CDKN2D
2.60173e-19	0.355318	0.422	0.331	4.86993e-15	BD	CD5
4.75731e-19	0.389547	0.306	0.219	8.90473e-15	BD	HERPUD1
1.18565e-18	0.37534	0.121	0.06	2.21931e-14	BD	CREM
1.06938e-16	0.290852	0.508	0.426	2.00166e-12	BD	GYPC
1.71407e-16	0.287245	0.521	0.438	3.2084e-12	BD	ATP6V0C
2.80886e-16	0.257234	0.634	0.565	5.25762e-12	BD	SAP18
6.6277e-16	0.32108	0.53	0.46	1.24057e-11	BD	LITAF
6.91819e-16	0.364467	0.186	0.119	1.29495e-11	BD	PDE4D
7.39385e-16	0.310395	0.115	0.059	1.38398e-11	BD	NDUFC2
8.01747e-16	0.289631	0.6	0.534	1.50071e-11	BD	FLNA
8.67165e-16	0.303472	0.332	0.248	1.62316e-11	BD	NCBP2-AS2
9.62712e-16	0.286904	0.514	0.434	1.802e-11	BD	TXN
1.28871e-15	0.28717	0.417	0.332	2.41221e-11	BD	EMD
1.71954e-15	0.358174	0.271	0.194	3.21864e-11	BD	HOPX
2.01813e-15	0.320398	0.304	0.228	3.77754e-11	BD	SBDS
2.37089e-15	0.306244	0.467	0.389	4.43783e-11	BD	SCAND1
2.46325e-15	0.275001	0.549	0.479	4.6107e-11	BD	BIN2
3.28661e-15	0.324445	0.56	0.489	6.15187e-11	BD	CD7
3.99794e-15	0.330961	0.141	0.083	7.48334e-11	BD	OSER1
1.93644e-14	0.326842	0.287	0.212	3.62463e-10	BD	PSMA1
5.20611e-14	0.269962	0.104	0.054	9.74479e-10	BD	SARNP
6.86931e-14	0.298872	0.266	0.195	1.2858e-09	BD	MAPK1IP1L
2.6684e-13	0.341621	0.173	0.114	4.99471e-09	BD	TNFRSF18
3.53286e-13	0.342011	0.167	0.109	6.6128e-09	BD	PIM3
7.42131e-13	0.266115	0.109	0.06	1.38912e-08	BD	CHMP4A
2.43123e-12	0.276414	0.381	0.309	4.55078e-08	BD	EIF4H
3.60953e-12	0.276686	0.297	0.226	6.75633e-08	BD	SNRPN
8.76391e-12	0.272216	0.328	0.261	1.64043e-07	BD	MRPL54
1.07566e-11	0.259319	0.393	0.324	2.01342e-07	BD	TKT
1.44208e-11	0.351078	0.18	0.124	2.69929e-07	BD	ID2
2.96023e-11	0.282769	0.194	0.137	5.54095e-07	BD	NINJ1
5.20864e-11	0.280919	0.371	0.309	9.74953e-07	BD	P2RY8
6.9249e-11	0.260504	0.267	0.202	1.2962e-06	BD	EPB41L4A-AS1
1.60558e-10	0.304275	0.267	0.207	3.00532e-06	BD	LGALS3
1.17884e-09	0.260452	0.191	0.138	2.20656e-05	BD	ARL6IP1
1.52872e-09	0.263759	0.171	0.122	2.86146e-05	BD	SAMSN1
2.07355e-09	0.252304	0.231	0.176	3.88128e-05	BD	SOD2
3.19715e-09	0.255257	0.164	0.115	5.98443e-05	BD	NR1D1
6.13767e-09	0.284168	0.267	0.213	0.000114885	BD	EVI2B
9.02613e-09	0.269843	0.173	0.126	0.000168951	BD	GLUL
2.0422e-225	-0.660705	0.999	1	3.82259e-221	BD	MALAT1
1.3903e-224	-1.07818	0.527	0.795	2.60236e-220	BD	KLF6
4.29633e-130	-0.67637	0.624	0.813	8.04188e-126	BD	GIMAP7
1.04032e-108	-0.322176	0.995	1	1.94727e-104	BD	HLA-B
6.10525e-94	-0.488413	0.801	0.907	1.14278e-89	BD	PTPRC
4.69372e-87	-0.439494	0.953	0.962	8.7857e-83	BD	IL7R
1.64602e-76	-0.557397	0.537	0.716	3.08102e-72	BD	GIMAP4
3.11637e-72	-0.342095	0.934	0.976	5.83323e-68	BD	ITM2B
1.89618e-70	-0.427711	0.647	0.816	3.54927e-66	BD	PCBP1
1.5466e-64	-0.610031	0.327	0.497	2.89493e-60	BD	DDX17
2.61594e-58	-0.325757	0.944	0.974	4.89652e-54	BD	TXNIP
7.75252e-55	-0.324135	0.882	0.941	1.45112e-50	BD	BTG1
4.38153e-47	-0.629623	0.146	0.267	8.20135e-43	BD	PPP1R15A
1.52263e-41	-1.19192	0.219	0.33	2.85006e-37	BD	MT2A
1.09523e-39	-0.532443	0.124	0.229	2.05004e-35	BD	LPAR6
7.59285e-39	-0.39121	0.514	0.638	1.42123e-34	BD	ACTR3
1.48858e-37	-0.419154	0.363	0.496	2.78632e-33	BD	N4BP2L2
9.4147e-37	-0.415043	0.049	0.122	1.76224e-32	BD	ATP2B1-AS1
8.3431e-36	-0.465882	0.352	0.476	1.56166e-31	BD	LINC00861
1.52349e-35	-0.440834	0.271	0.396	2.85167e-31	BD	LUC7L3
4.06571e-35	-0.45322	0.197	0.312	7.61019e-31	BD	YWHAH
3.86192e-34	-0.458784	0.141	0.243	7.22874e-30	BD	TTC14
1.02094e-33	-0.472472	0.186	0.295	1.911e-29	BD	CCR7
1.13331e-33	-0.452896	0.194	0.304	2.12133e-29	BD	SLFN5
2.65136e-33	-0.428789	0.35	0.474	4.96281e-29	BD	NEAT1
8.64312e-32	-0.405057	0.309	0.429	1.61782e-27	BD	DYNLL1
8.99942e-31	-0.439912	0.242	0.355	1.68451e-26	BD	CISH
2.14724e-28	-0.355852	0.375	0.488	4.01921e-24	BD	CAPZA1
2.76218e-28	-0.41313	0.241	0.344	5.17025e-24	BD	DENND2D
2.0858e-27	-0.347019	0.434	0.541	3.9042e-23	BD	ARPC5
2.13046e-27	-0.647469	0.133	0.219	3.98779e-23	BD	FOS
4.66435e-27	-0.261417	0.821	0.889	8.73073e-23	BD	S100A11
1.00751e-25	-0.367441	0.272	0.378	1.88586e-21	BD	CLEC2D
1.14725e-25	-0.345738	0.377	0.485	2.14742e-21	BD	RSRP1
2.07867e-25	-0.377856	0.069	0.135	3.89085e-21	BD	TRIM56
6.29576e-25	-0.279788	0.641	0.735	1.17844e-20	BD	TRAF3IP3
2.6941e-24	-0.357034	0.126	0.208	5.04281e-20	BD	MDFIC
5.76708e-24	-0.384883	0.249	0.347	1.07948e-19	BD	LBH
9.18228e-23	-0.553415	0.168	0.248	1.71874e-18	BD	MT1X
1.11938e-22	-0.352068	0.304	0.401	2.09526e-18	BD	ARF6
2.33505e-22	-0.268579	0.731	0.791	4.37075e-18	BD	TSC22D3
3.18098e-22	-0.34355	0.345	0.445	5.95416e-18	BD	SRSF11
3.71923e-22	-0.348917	0.352	0.449	6.96166e-18	BD	TRAT1
6.5092e-22	-0.28706	0.412	0.517	1.21839e-17	BD	MAT2B
1.00399e-21	-0.28611	0.537	0.626	1.87927e-17	BD	CD3G
2.40972e-21	-0.410683	0.322	0.417	4.51051e-17	BD	ITGA4
2.81524e-21	-0.318772	0.348	0.441	5.26957e-17	BD	CD164
4.05926e-21	-0.309659	0.444	0.538	7.59813e-17	BD	RBL2
4.94282e-21	-0.333659	0.302	0.394	9.25196e-17	BD	ACTR2
6.64345e-21	-0.333644	0.316	0.413	1.24352e-16	BD	KHDRBS1
1.03677e-20	-0.327488	0.156	0.236	1.94062e-16	BD	STT3B
1.1498e-20	-0.366183	0.31	0.4	2.1522e-16	BD	KIAA1551
4.48197e-20	-0.317962	0.188	0.271	8.38936e-16	BD	SRSF1
7.82235e-20	-0.330096	0.258	0.347	1.46419e-15	BD	BTN3A2
1.01052e-19	-0.31453	0.401	0.489	1.89149e-15	BD	DDX24
1.13334e-19	-0.446326	0.152	0.229	2.12138e-15	BD	JUN
1.25118e-19	-0.372785	0.133	0.204	2.34195e-15	BD	MYLIP
1.48122e-19	-0.317264	0.14	0.216	2.77255e-15	BD	IL6R
1.52589e-19	-0.334303	0.186	0.266	2.85616e-15	BD	C16orf54
1.85413e-19	-0.326974	0.193	0.276	3.47056e-15	BD	WSB1
2.7596e-19	-0.346654	0.352	0.442	5.16543e-15	BD	GPR183
3.40463e-19	-0.296617	0.36	0.449	6.37278e-15	BD	APBB1IP
3.4159e-19	-0.322298	0.161	0.238	6.39388e-15	BD	PNP
3.86164e-19	-0.326345	0.138	0.21	7.22821e-15	BD	TMEM106B
5.46063e-19	-0.302538	0.194	0.278	1.02212e-14	BD	CCND2
6.1377e-19	-0.326777	0.25	0.335	1.14886e-14	BD	G3BP1
6.34598e-19	-0.368327	0.296	0.379	1.18784e-14	BD	SFPQ
7.92637e-19	-0.346194	0.2	0.28	1.48366e-14	BD	STK17A
7.97984e-19	-0.321604	0.148	0.222	1.49367e-14	BD	SLAMF1
1.05061e-18	-0.255476	0.49	0.579	1.96654e-14	BD	PPP1R2
3.92983e-18	-0.301158	0.113	0.179	7.35586e-14	BD	DHX36
4.55568e-18	-0.330647	0.146	0.217	8.52732e-14	BD	GIMAP6
5.61771e-18	-0.299096	0.385	0.47	1.05152e-13	BD	CELF2
6.40081e-18	-0.318707	0.08	0.137	1.1981e-13	BD	GPR171
6.92644e-18	-0.326872	0.237	0.321	1.29649e-13	BD	NKTR
8.26683e-18	-0.285323	0.152	0.224	1.54738e-13	BD	ASF1A
1.23119e-17	-0.332663	0.272	0.353	2.30454e-13	BD	ATM
1.89804e-17	-0.317948	0.167	0.24	3.55276e-13	BD	SMG1
2.10638e-17	-0.315046	0.196	0.271	3.94273e-13	BD	IFI16
2.18388e-17	-0.306679	0.274	0.358	4.08779e-13	BD	CD40LG
3.12121e-17	-0.301846	0.079	0.134	5.84229e-13	BD	TTC39C-AS1
3.1873e-17	-0.275307	0.203	0.283	5.96599e-13	BD	FNTA
3.22869e-17	-0.340717	0.31	0.392	6.04346e-13	BD	SYNE2
4.12838e-17	-0.295216	0.131	0.198	7.7275e-13	BD	TNIK
4.36242e-17	-0.287754	0.18	0.255	8.16558e-13	BD	NIPBL
4.4115e-17	-0.318006	0.153	0.224	8.25745e-13	BD	PRKACB
5.39466e-17	-0.331407	0.103	0.164	1.00977e-12	BD	GPR174
7.04142e-17	-0.316454	0.329	0.411	1.31801e-12	BD	PPP2R5C
2.29592e-16	-0.292322	0.113	0.175	4.2975e-12	BD	MALT1
2.95859e-16	-0.304725	0.261	0.34	5.53789e-12	BD	FAM107B
4.11562e-16	-0.300667	0.11	0.17	7.70362e-12	BD	AASDHPPT
4.2838e-16	-0.28161	0.12	0.183	8.01843e-12	BD	TMEM165
4.73998e-16	-0.316439	0.205	0.276	8.87229e-12	BD	GIMAP2
6.26608e-16	-0.277242	0.071	0.122	1.17288e-11	BD	MLEC
6.95005e-16	-0.289039	0.109	0.168	1.30091e-11	BD	PHF14
1.31787e-15	-0.286008	0.164	0.231	2.46679e-11	BD	TNFSF10
1.39121e-15	-0.28845	0.129	0.192	2.60407e-11	BD	RASGRP1
1.45957e-15	-0.282229	0.091	0.146	2.73202e-11	BD	PDE7A
1.66274e-15	-0.318613	0.137	0.2	3.11232e-11	BD	GIMAP5
3.00168e-15	-0.275464	0.469	0.545	5.61855e-11	BD	PRRC2C
5.66453e-15	-0.298418	0.227	0.298	1.06029e-10	BD	ZRANB2
1.79001e-14	-0.267818	0.167	0.233	3.35055e-10	BD	JMJD1C
1.93308e-14	-0.266442	0.083	0.134	3.61834e-10	BD	NEK7
2.49999e-14	-0.263887	0.082	0.133	4.67949e-10	BD	CTCF
2.7954e-14	-0.288972	0.108	0.162	5.23243e-10	BD	YIPF4
2.99199e-14	-0.282643	0.11	0.166	5.60041e-10	BD	BAZ1B
3.98842e-14	-0.305663	0.208	0.274	7.46552e-10	BD	CHD2
4.60074e-14	-0.292484	0.156	0.219	8.61167e-10	BD	ASH1L
4.68421e-14	-0.273291	0.186	0.255	8.76791e-10	BD	ATP2B1
6.75066e-14	-0.256935	0.27	0.344	1.26359e-09	BD	SIT1
8.28903e-14	-0.257437	0.298	0.371	1.55154e-09	BD	ARHGAP30
1.93653e-13	-0.292788	0.154	0.215	3.6248e-09	BD	IKZF3
2.06635e-13	-0.278264	0.318	0.386	3.86779e-09	BD	PTP4A2
2.50629e-13	-0.314861	0.2	0.265	4.69128e-09	BD	MYADM
2.96844e-13	-0.279654	0.131	0.188	5.55632e-09	BD	CEP350
3.05773e-13	-0.250044	0.094	0.145	5.72346e-09	BD	TLE4
3.08175e-13	-0.302447	0.214	0.279	5.76843e-09	BD	BCL11B
3.70852e-13	-0.265618	0.209	0.275	6.94161e-09	BD	TMCO1
4.63391e-13	-0.264317	0.307	0.379	8.67376e-09	BD	BRD2
1.14207e-12	-0.261703	0.257	0.324	2.13773e-08	BD	ANKRD44
1.20796e-12	-0.276888	0.226	0.292	2.26105e-08	BD	MYCBP2
1.38332e-12	-0.262896	0.168	0.23	2.5893e-08	BD	IQGAP2
1.62098e-12	-0.250352	0.144	0.201	3.03415e-08	BD	PSMC6
2.47716e-12	-0.307785	0.448	0.515	4.63674e-08	BD	KLRB1
5.24561e-12	-0.321703	0.136	0.19	9.81873e-08	BD	KLRG1
8.93688e-12	-0.257411	0.287	0.352	1.6728e-07	BD	CD96
1.44241e-11	-0.259225	0.238	0.302	2.6999e-07	BD	DOCK8
1.51901e-11	-0.250396	0.176	0.236	2.84329e-07	BD	WNK1
1.71415e-11	-0.258614	0.173	0.231	3.20855e-07	BD	PCM1
2.19108e-11	-0.253816	0.095	0.141	4.10126e-07	BD	MTR
2.35838e-11	-0.253205	0.156	0.212	4.41441e-07	BD	SMARCA5
3.11785e-11	-0.4978	0.449	0.49	5.83599e-07	BD	DUSP1
4.05059e-11	-0.27044	0.189	0.246	7.5819e-07	BD	BPTF
4.44523e-11	-0.255911	0.136	0.188	8.32058e-07	BD	TMEM63A
4.62075e-11	-0.253201	0.239	0.3	8.64912e-07	BD	CDK2AP2
6.28915e-11	-0.270298	0.098	0.143	1.1772e-06	BD	FBLN5
2.08328e-10	-0.25798	0.163	0.216	3.89949e-06	BD	IVNS1ABP
1.34784e-09	-0.268836	0.158	0.209	2.52288e-05	BD	LYZ

## Sheet: DEGs in CD4 TREG
DEGs in CD4 TREG between BD and nonBD groups using Seurat
p_val	avg_log2FC	pct.1	pct.2	p_val_adj	cluster	gene
6.76424e-45	1.79304	0.639	0.353	1.26613e-40	BD	EEF1G
5.0363e-22	0.670596	0.882	0.761	9.42694e-18	BD	IFITM1
2.62377e-21	0.772372	0.827	0.747	4.91118e-17	BD	PTPRCAP
1.20163e-20	1.01236	0.708	0.534	2.24922e-16	BD	JUNB
4.40511e-19	1.15533	0.653	0.505	8.24548e-15	BD	CRIP1
1.75755e-16	0.706273	0.673	0.541	3.28978e-12	BD	ARPC1B
5.85592e-16	0.853324	0.393	0.205	1.09611e-11	BD	RNASEK
4.35302e-14	0.254557	0.997	0.998	8.14799e-10	BD	FAU
1.62546e-13	0.615026	0.664	0.497	3.04253e-09	BD	IFITM2
4.8409e-13	0.651595	0.566	0.392	9.06119e-09	BD	DNAJB1
5.90438e-13	0.286716	0.994	0.983	1.10518e-08	BD	EIF1
6.30805e-13	0.749584	0.228	0.085	1.18074e-08	BD	CSNK2B
1.49937e-12	0.335202	0.968	0.927	2.80652e-08	BD	SARAF
5.89942e-12	0.549603	0.629	0.471	1.10425e-07	BD	NME2
7.65331e-11	0.412251	0.951	0.893	1.43255e-06	BD	EEF1B2
2.59369e-10	0.388303	0.872	0.78	4.85487e-06	BD	PPDPF
4.76937e-09	0.25182	0.99	0.992	8.9273e-05	BD	FTL
6.16736e-09	0.500971	0.358	0.212	0.000115441	BD	PLSCR3
8.95416e-09	0.539501	0.221	0.105	0.000167604	BD	UBE2V1
2.03628e-07	0.484816	0.208	0.105	0.0038115	BD	NAA10
8.17422e-07	0.430386	0.311	0.193	0.0153005	BD	PSMA1
1.22234e-06	0.46805	0.27	0.166	0.0228797	BD	ECH1
2.49779e-06	0.554969	0.235	0.139	0.0467536	BD	CD69
2.96901e-06	0.285324	0.951	0.927	0.055574	BD	H3F3B
6.64933e-06	0.408118	0.524	0.417	0.124462	BD	CD7
8.32473e-06	0.338721	0.561	0.451	0.155822	BD	ZFAS1
9.47681e-06	0.282314	0.74	0.653	0.177387	BD	PPIB
1.10084e-05	0.346211	0.403	0.295	0.206054	BD	PSMA6
1.23022e-05	0.430554	0.276	0.18	0.230272	BD	ARL6IP1
1.30894e-05	0.429409	0.128	0.059	0.245007	BD	C11orf98
2.1615e-05	0.418018	0.372	0.278	0.40459	BD	MRPL54
2.32762e-05	0.322588	0.831	0.764	0.435684	BD	CIRBP
2.66992e-05	0.490366	0.302	0.205	0.499755	BD	CRIP2
2.77681e-05	0.399877	0.129	0.061	0.519763	BD	IL6ST
2.78466e-05	0.361502	0.422	0.317	0.521233	BD	RABAC1
2.8744e-05	0.361726	0.62	0.527	0.53803	BD	PLP2
3.68105e-05	0.332575	0.596	0.495	0.689019	BD	RCSD1
4.34481e-05	0.401745	0.233	0.147	0.813261	BD	PRPF4B
4.75692e-05	0.420546	0.127	0.061	0.890401	BD	DUSP2
5.01322e-05	0.256228	0.645	0.566	0.938375	BD	ARF1
8.14596e-05	0.41168	0.217	0.137	1	BD	NDUFA13
8.56496e-05	0.412918	0.237	0.154	1	BD	RAB5C
9.61653e-05	0.328347	0.141	0.073	1	BD	TMBIM4
9.99109e-05	0.311646	0.647	0.575	1	BD	LEPROTL1
0.000101627	0.386614	0.18	0.107	1	BD	DUSP4
0.000117035	0.330778	0.12	0.059	1	BD	SMIM7
0.00013937	0.330149	0.276	0.186	1	BD	EIF2A
0.00015206	0.287516	0.517	0.431	1	BD	SCAND1
0.000169474	0.357579	0.382	0.292	1	BD	NFKBIA
0.000181011	0.407848	0.486	0.408	1	BD	ZFP36
0.00018953	0.336833	0.128	0.066	1	BD	XPO4
0.000202712	0.324631	0.426	0.339	1	BD	HNRNPM
0.000215097	0.258019	0.748	0.71	1	BD	HNRNPDL
0.000267446	0.328506	0.256	0.175	1	BD	CCDC59
0.000289885	0.409776	0.139	0.08	1	BD	CD59
0.000297189	0.25246	0.646	0.566	1	BD	BIN2
0.000352671	0.325497	0.171	0.103	1	BD	STXBP2
0.000497313	0.302078	0.127	0.069	1	BD	MTFP1
0.000507771	0.311146	0.124	0.066	1	BD	NR1D1
0.000525954	0.330169	0.377	0.293	1	BD	MAD1L1
0.000537902	0.387155	0.105	0.054	1	BD	RCC1
0.000557087	0.328777	0.22	0.146	1	BD	ISCA1
0.000851079	0.46531	0.412	0.346	1	BD	IRF1
0.000974216	0.284444	0.325	0.247	1	BD	SORL1
0.00101206	0.391543	0.243	0.176	1	BD	IL2RG
0.0014797	0.274775	0.399	0.32	1	BD	NOL7
0.00151607	0.298484	0.133	0.08	1	BD	HDAC10
0.00159977	0.512014	0.169	0.114	1	BD	DDIT4
0.00169096	0.305845	0.199	0.136	1	BD	BRMS1
0.00173236	0.340047	0.206	0.142	1	BD	CDKN2D
0.00181588	0.584785	0.156	0.098	1	BD	TRBV20-1
0.0018687	0.250539	0.472	0.392	1	BD	LGALS1
0.00187016	0.274512	0.223	0.154	1	BD	RELA
0.00200537	0.302863	0.23	0.163	1	BD	RBM4
0.00212762	0.357694	0.164	0.107	1	BD	FKBP5
0.00222936	0.298156	0.134	0.083	1	BD	ARPC4
0.00234799	0.309163	0.393	0.319	1	BD	SF3A2
0.00237798	0.307218	0.409	0.341	1	BD	EIF5
0.00253058	0.250684	0.114	0.066	1	BD	GPS2
0.00271975	0.262963	0.592	0.532	1	BD	FLT3LG
0.00300296	0.260534	0.304	0.232	1	BD	NCBP2-AS2
0.00304173	0.272363	0.566	0.508	1	BD	CALR
0.00355187	0.27071	0.142	0.092	1	BD	DMAP1
0.00356365	0.295336	0.215	0.156	1	BD	C18orf32
0.00412311	0.279099	0.202	0.146	1	BD	PELI1
0.00448274	0.263461	0.114	0.069	1	BD	SARNP
0.0046437	0.289305	0.169	0.117	1	BD	SAMSN1
0.00488312	0.296824	0.196	0.139	1	BD	C7orf50
0.00505995	0.263342	0.336	0.275	1	BD	DGUOK
0.00511043	0.276936	0.155	0.103	1	BD	DDX50
0.00574212	0.251396	0.109	0.066	1	BD	PSENEN
0.00663855	0.275976	0.174	0.124	1	BD	CD55
0.00695648	0.27001	0.257	0.198	1	BD	SMAP1
0.00742298	0.332139	0.26	0.205	1	BD	MAPKAPK5-AS1
0.00752558	0.260194	0.216	0.163	1	BD	RASAL3
0.00755889	0.254419	0.221	0.164	1	BD	TAF9
0.00767531	0.253039	0.11	0.069	1	BD	DNAJC3
0.00798216	0.312397	0.395	0.344	1	BD	CD5
0.00824337	0.251973	0.226	0.175	1	BD	KTN1
0.00848516	0.272232	0.459	0.395	1	BD	CCND3
0.00861977	0.26858	0.175	0.125	1	BD	RPP21
0.00891951	0.28316	0.497	0.446	1	BD	NSA2
0.0089449	0.286811	0.153	0.107	1	BD	PTP4A1
0.00924755	0.262896	0.148	0.103	1	BD	ZNF394
0.00965164	0.265188	0.169	0.12	1	BD	METAP2
0.00972803	0.328403	0.271	0.222	1	BD	EVI2B
8.87915e-24	-0.547397	0.864	0.949	1.662e-19	BD	BTG1
4.62664e-17	-0.271801	0.995	0.997	8.66015e-13	BD	HLA-C
6.97556e-15	-0.814737	0.321	0.512	1.30569e-10	BD	HLA-DRB5
2.47859e-12	-0.577884	0.32	0.49	4.63943e-08	BD	SLFN5
1.34314e-11	-0.582474	0.542	0.68	2.51408e-07	BD	KLF6
1.72866e-11	-0.321179	1	1	3.2357e-07	BD	MALAT1
9.34847e-10	-0.652474	0.129	0.253	1.74985e-05	BD	LPAR6
3.49567e-09	-0.563841	0.299	0.439	6.5432e-05	BD	S1PR4
5.08949e-09	-0.307839	0.662	0.803	9.5265e-05	BD	CYBA
2.32554e-08	-0.425086	0.532	0.669	0.000435294	BD	GIMAP7
5.03963e-08	-0.583147	0.185	0.305	0.000943318	BD	CCR4
2.14212e-07	-0.396359	0.061	0.146	0.00400962	BD	GLS
4.48571e-07	-0.401693	0.578	0.681	0.00839636	BD	CD2
5.48923e-07	-0.410682	0.446	0.568	0.0102747	BD	MCL1
5.82863e-07	-0.38924	0.535	0.625	0.01091	BD	GIMAP4
8.93234e-07	-0.374353	0.394	0.529	0.0167196	BD	DYNLL1
1.43745e-06	-0.630636	0.184	0.285	0.0269063	BD	MT1X
1.44471e-06	-0.442674	0.169	0.278	0.0270421	BD	YWHAH
1.5542e-06	-0.401157	0.04	0.105	0.0290916	BD	RSPRY1
1.8981e-06	-0.365232	0.446	0.556	0.0355287	BD	GNB2
3.01711e-06	-0.606033	0.128	0.219	0.0564742	BD	CXCR3
4.53116e-06	-0.275375	0.533	0.661	0.0848142	BD	HLA-DRB1
6.57129e-06	-0.269189	0.623	0.719	0.123001	BD	PCBP1
6.73166e-06	-0.39428	0.052	0.119	0.126003	BD	EI24
6.73489e-06	-0.360434	0.216	0.319	0.126064	BD	CLTB
7.38778e-06	-0.31877	0.564	0.666	0.138284	BD	TRIR
7.64636e-06	-0.363369	0.412	0.517	0.143125	BD	DDX17
1.31386e-05	-0.377848	0.159	0.254	0.245929	BD	TNFRSF25
1.50554e-05	-0.363125	0.06	0.127	0.281807	BD	NEK7
1.71813e-05	-0.386867	0.246	0.347	0.321599	BD	RGCC
1.83111e-05	-0.379254	0.297	0.407	0.342747	BD	SUN2
1.93902e-05	-0.345409	0.156	0.251	0.362946	BD	RASGRP1
2.02622e-05	-0.30907	0.178	0.278	0.379268	BD	ATP2B4
6.72352e-05	-0.358766	0.191	0.281	1	BD	RAB5IF
0.00010617	-0.325945	0.049	0.103	1	BD	POGZ
0.000108663	-0.286982	0.121	0.198	1	BD	MPRIP
0.000109976	-1.00835	0.327	0.407	1	BD	MT2A
0.000119361	-0.258657	0.738	0.803	1	BD	TSC22D3
0.000163088	-0.306492	0.109	0.18	1	BD	DHX36
0.000176692	-0.295674	0.075	0.139	1	BD	MARK3
0.000180597	-0.312323	0.151	0.231	1	BD	HSPA1A
0.000181925	-0.283038	0.065	0.124	1	BD	SART1
0.000185604	-0.329787	0.074	0.134	1	BD	STAMBPL1
0.000221622	-0.320307	0.074	0.134	1	BD	STIP1
0.000224618	-0.294154	0.09	0.154	1	BD	PKIA
0.000230539	-0.265761	0.069	0.129	1	BD	ABHD13
0.000231282	-0.287122	0.078	0.141	1	BD	POLR2H
0.000267107	-0.328205	0.1	0.164	1	BD	HTATSF1
0.000273608	-0.306771	0.107	0.175	1	BD	CDIPT
0.000279794	-0.343714	0.1	0.166	1	BD	ANKH
0.00028428	-0.333203	0.275	0.364	1	BD	SFPQ
0.000285986	-0.280794	0.093	0.159	1	BD	PHF20L1
0.000295651	-0.270783	0.091	0.156	1	BD	CAPNS1
0.000308539	-0.254567	0.069	0.127	1	BD	ZRSR2
0.000309044	-0.278962	0.113	0.183	1	BD	YIPF4
0.000321763	-0.302395	0.303	0.395	1	BD	ATRX
0.000377655	-0.283041	0.43	0.522	1	BD	CSK
0.000383441	-0.370899	0.301	0.383	1	BD	BAX
0.000387778	-0.267447	0.437	0.522	1	BD	APBB1IP
0.00039505	-0.282441	0.214	0.302	1	BD	TM9SF2
0.000432835	-0.263952	0.073	0.131	1	BD	SNF8
0.000462131	-0.268835	0.578	0.653	1	BD	TRBC2
0.000464651	-0.332105	0.157	0.229	1	BD	FAM110A
0.000579366	-0.272912	0.128	0.2	1	BD	FAM118A
0.000600012	-0.317389	0.445	0.517	1	BD	HLA-F
0.000604399	-0.276858	0.075	0.132	1	BD	SEC23B
0.00066936	-0.30455	0.139	0.207	1	BD	VPS35
0.000721871	-0.262475	0.519	0.598	1	BD	MAT2B
0.000749803	-0.291704	0.137	0.207	1	BD	CDC42EP3
0.000778556	-0.303469	0.114	0.178	1	BD	AASDHPPT
0.00078734	-0.355648	0.116	0.178	1	BD	FANK1
0.000808044	-0.256808	0.056	0.105	1	BD	HPS3
0.000819357	-0.281133	0.361	0.453	1	BD	SRSF11
0.000826665	-0.281091	0.168	0.237	1	BD	CDC123
0.000841852	-0.321075	0.168	0.239	1	BD	IKZF3
0.000859282	-0.273381	0.127	0.193	1	BD	AKTIP
0.000926106	-0.253616	0.086	0.142	1	BD	MTA2
0.00102476	-0.291441	0.386	0.469	1	BD	RAD21
0.0010282	-0.332719	0.261	0.336	1	BD	THOC3
0.00109778	-0.251261	0.441	0.527	1	BD	RSRP1
0.00112491	-0.295765	0.15	0.217	1	BD	UBE2A
0.0012004	-0.293955	0.331	0.41	1	BD	PARP1
0.00120324	-0.319654	0.162	0.229	1	BD	TNIK
0.00138156	-0.257432	0.201	0.273	1	BD	SUCLG1
0.00141508	-0.282999	0.078	0.131	1	BD	CHORDC1
0.0015879	-0.301103	0.234	0.305	1	BD	PRPF38B
0.00179333	-0.272539	0.23	0.303	1	BD	DOCK8
0.0018429	-0.289183	0.15	0.21	1	BD	ERGIC2
0.00185259	-0.281918	0.084	0.136	1	BD	MRPS14
0.00215508	-0.263511	0.199	0.271	1	BD	RAB14
0.00230632	-0.269083	0.088	0.141	1	BD	NFATC2IP
0.00247142	-0.314559	0.353	0.437	1	BD	TRBC1
0.00247771	-0.250544	0.097	0.151	1	BD	HDAC3
0.00248183	-0.253301	0.074	0.122	1	BD	ARFRP1
0.00251559	-0.295533	0.155	0.217	1	BD	CHMP7
0.002526	-0.288013	0.064	0.108	1	BD	PPP2R5A
0.0025385	-0.297916	0.272	0.346	1	BD	ATP2B1
0.00268222	-0.263322	0.097	0.149	1	BD	TMEM43
0.00273577	-0.250389	0.083	0.132	1	BD	CSGALNACT1
0.00301372	-0.264234	0.39	0.461	1	BD	NCOR1
0.00312282	-0.269167	0.404	0.473	1	BD	CD164
0.00320538	-0.279684	0.199	0.261	1	BD	HLA-DMA
0.0036207	-0.256914	0.478	0.542	1	BD	HNRNPU
0.00375791	-0.278734	0.188	0.249	1	BD	ZNRD1
0.00376816	-0.256467	0.157	0.219	1	BD	FLII
0.00379815	-0.265306	0.133	0.188	1	BD	SIRT7
0.00417898	-0.325084	0.079	0.124	1	BD	SERPINB9
0.00425258	-0.260229	0.225	0.293	1	BD	IQGAP2
0.0044939	-0.25136	0.1	0.151	1	BD	RASSF3
0.00453831	-0.25931	0.064	0.105	1	BD	CPTP
0.0054443	-0.283427	0.257	0.32	1	BD	CDK2AP2
0.00560928	-0.261326	0.451	0.522	1	BD	NEAT1
0.00566074	-0.28648	0.116	0.166	1	BD	ABHD3
0.00601553	-0.266897	0.081	0.125	1	BD	RRM1
0.00618331	-0.254042	0.284	0.356	1	BD	LSM8
0.00656048	-0.253376	0.201	0.261	1	BD	AP1M1
0.00675146	-0.292074	0.104	0.149	1	BD	B3GNT2
0.00705589	-0.254477	0.151	0.205	1	BD	CALCOCO1
0.00711905	-0.250528	0.13	0.183	1	BD	CPNE3
0.00730888	-0.262082	0.113	0.159	1	BD	TGS1
0.0078596	-0.264897	0.385	0.439	1	BD	TAP1
0.00792953	-0.262236	0.134	0.186	1	BD	HACD1
0.0079305	-0.260763	0.283	0.346	1	BD	WSB1
0.00799906	-0.286658	0.162	0.214	1	BD	CAPRIN1
0.00826518	-0.253487	0.147	0.2	1	BD	OGFR
0.00897176	-0.278227	0.235	0.293	1	BD	UBL3
0.00925707	-0.291516	0.134	0.186	1	BD	CCR7
0.00977897	-0.297865	0.235	0.29	1	BD	PRKAR1A

## Sheet: DEGs in CD8 MAIT
DEGs in CD8 MAIT between BD and nonBD groups using Seurat
p_val	avg_log2FC	pct.1	pct.2	p_val_adj	cluster	gene
0	1.76231	0.868	0.462	0	BD	DUSP2
3.11145e-292	0.37801	1	0.999	5.82401e-288	BD	EEF1A1
7.75364e-257	0.913215	0.991	0.951	1.45133e-252	BD	FTH1
3.49965e-199	0.434751	0.999	0.995	6.55064e-195	BD	TPT1
1.35141e-194	1.36343	0.729	0.41	2.52956e-190	BD	ZFP36
1.22019e-186	1.17241	0.856	0.638	2.28395e-182	BD	JUNB
5.36519e-181	1.1515	0.75	0.441	1.00426e-176	BD	CXCR4
8.1514e-141	0.417535	0.993	0.98	1.52578e-136	BD	NACA
3.60222e-137	1.46843	0.657	0.443	6.74263e-133	BD	EEF1G
1.47911e-133	0.715027	0.968	0.923	2.76861e-129	BD	ZFP36L2
2.4504e-125	0.546889	0.975	0.926	4.58667e-121	BD	H3F3B
4.60208e-124	1.11681	0.566	0.278	8.61418e-120	BD	DDIT4
1.88908e-119	0.517419	0.978	0.956	3.53599e-115	BD	NKG7
2.49662e-118	0.332773	0.999	0.994	4.67317e-114	BD	FAU
2.40207e-106	0.414312	0.985	0.957	4.4962e-102	BD	EEF1D
3.87321e-100	0.685214	0.834	0.671	7.24987e-96	BD	SRGN
3.93121e-96	0.854462	0.663	0.428	7.35843e-92	BD	NFKBIA
6.01182e-94	0.360102	0.989	0.973	1.12529e-89	BD	EIF1
7.27012e-88	0.323002	0.993	0.981	1.36082e-83	BD	RACK1
2.87807e-82	0.735143	0.725	0.539	5.38717e-78	BD	LITAF
1.47285e-81	0.713158	0.795	0.667	2.75689e-77	BD	PTPRCAP
2.15804e-78	0.442751	0.953	0.884	4.03941e-74	BD	GAPDH
5.61902e-75	1.06325	0.302	0.1	1.05177e-70	BD	MAP3K8
5.93996e-70	0.589238	0.795	0.664	1.11184e-65	BD	IFITM2
1.05497e-69	0.330145	0.987	0.966	1.9747e-65	BD	EEF1B2
1.70622e-65	0.933579	0.22	0.052	3.1937e-61	BD	TENT5C
3.63608e-63	0.53739	0.776	0.618	6.80601e-59	BD	CD7
1.24991e-56	0.326968	0.962	0.93	2.33957e-52	BD	EEF2
7.11435e-56	0.732365	0.537	0.354	1.33166e-51	BD	DNAJB1
1.2158e-55	0.684745	0.473	0.277	2.27574e-51	BD	SELENOK
2.55793e-53	0.338786	0.945	0.89	4.78794e-49	BD	COX4I1
6.22621e-53	0.315544	0.955	0.896	1.16542e-48	BD	ARHGDIB
6.90915e-51	0.808541	0.353	0.179	1.29325e-46	BD	HERPUD1
4.96862e-50	0.522959	0.596	0.405	9.30027e-46	BD	CD69
1.37486e-49	0.360103	0.942	0.916	2.57347e-45	BD	IFITM1
3.23027e-49	0.924684	0.182	0.048	6.04642e-45	BD	NR4A2
1.0637e-46	0.781024	0.223	0.08	1.99104e-42	BD	MTFP1
2.86019e-46	0.286901	0.965	0.932	5.35371e-42	BD	PFDN5
3.44189e-46	0.40077	0.845	0.737	6.44253e-42	BD	CIRBP
4.90526e-46	0.650829	0.5	0.325	9.18166e-42	BD	TNFAIP3
6.29907e-46	0.288977	0.963	0.932	1.17906e-41	BD	BTF3
4.57688e-45	0.444692	0.881	0.812	8.56701e-41	BD	CD74
1.41637e-44	0.722571	0.328	0.168	2.65116e-40	BD	RNASEK
2.54569e-43	0.255643	0.991	0.978	4.76501e-39	BD	FTL
3.22676e-43	1.3926	0.384	0.236	6.03985e-39	BD	GNLY
1.09318e-42	0.537454	0.563	0.395	2.04621e-38	BD	ISG20
1.40897e-42	0.553761	0.544	0.376	2.63731e-38	BD	ID2
2.39086e-41	1.02997	0.13	0.024	4.4752e-37	BD	GZMB
4.35512e-41	0.293666	0.953	0.911	8.15192e-37	BD	HNRNPA1
4.90559e-38	0.334357	0.875	0.788	9.18229e-34	BD	SLC25A6
4.5707e-37	0.664625	0.18	0.062	8.55543e-33	BD	CSNK2B
7.82102e-37	0.657101	0.163	0.051	1.46394e-32	BD	CSRNP1
1.08288e-36	0.487229	0.608	0.463	2.02694e-32	BD	NME2
5.82073e-36	0.352428	0.902	0.858	1.08952e-31	BD	CST7
2.95267e-34	0.754875	0.171	0.062	5.5268e-30	BD	CREM
6.91636e-33	0.283216	0.918	0.866	1.2946e-28	BD	SARAF
4.6175e-32	0.67346	0.216	0.101	8.64304e-28	BD	PDE4D
6.12755e-32	0.575388	0.331	0.196	1.14695e-27	BD	DYNLT1
1.12212e-31	0.607288	0.488	0.352	2.10039e-27	BD	IRF1
1.71774e-30	0.355764	0.724	0.607	3.21526e-26	BD	GUK1
4.44278e-30	0.332248	0.784	0.694	8.31599e-26	BD	EIF3F
1.29563e-29	0.496893	0.425	0.284	2.42516e-25	BD	EMD
2.66476e-29	0.555505	0.126	0.037	4.98789e-25	BD	PER1
1.20543e-28	0.339112	0.81	0.74	2.25633e-24	BD	PPDPF
1.07885e-27	0.383301	0.722	0.609	2.01939e-23	BD	SPOCK2
4.10046e-26	0.542532	0.248	0.136	7.67524e-22	BD	IL2RG
4.10273e-26	0.349224	0.694	0.585	7.67948e-22	BD	EIF3L
4.90038e-26	0.530552	0.214	0.108	9.17254e-22	BD	UBE2V1
6.10224e-26	0.283469	0.834	0.754	1.14222e-21	BD	PSME1
6.25875e-26	0.290624	0.847	0.776	1.17151e-21	BD	FXYD5
1.70296e-25	0.495389	0.434	0.308	3.1876e-21	BD	SH2D2A
1.75113e-25	0.312497	0.761	0.661	3.27776e-21	BD	EDF1
2.45944e-25	0.531266	0.515	0.399	4.60358e-21	BD	CRIP1
2.46252e-25	0.256347	0.877	0.817	4.60935e-21	BD	LAPTM5
4.2097e-25	0.595784	0.386	0.272	7.87972e-21	BD	PIK3R1
8.38838e-25	0.515514	0.238	0.13	1.57014e-20	BD	CD55
9.77637e-24	0.518795	0.21	0.11	1.82994e-19	BD	FOSL2
1.70799e-23	0.268611	0.789	0.706	3.19702e-19	BD	CHCHD2
1.9465e-23	0.375126	0.564	0.435	3.64345e-19	BD	ALDOA
6.07479e-23	0.452857	0.515	0.411	1.13708e-18	BD	ARPC1B
1.42128e-22	0.48273	0.269	0.163	2.66035e-18	BD	RUNX3
2.66577e-22	0.266766	0.836	0.759	4.98979e-18	BD	EIF3K
5.43428e-22	0.506172	0.134	0.055	1.01719e-17	BD	SOCS3
1.28663e-21	0.342111	0.58	0.458	2.40831e-17	BD	C9orf16
1.5067e-21	0.335106	0.659	0.558	2.82024e-17	BD	EIF3H
1.63155e-21	0.27131	0.811	0.729	3.05394e-17	BD	SNRPD2
4.05037e-21	0.389292	0.507	0.39	7.58149e-17	BD	IER2
1.4806e-20	0.291073	0.767	0.683	2.77139e-16	BD	HNRNPDL
1.9101e-20	0.686825	0.3	0.203	3.57533e-16	BD	TYROBP
4.41631e-20	0.460737	0.165	0.082	8.26645e-16	BD	RGS2
4.82079e-20	0.442258	0.468	0.361	9.02355e-16	BD	MGAT4A
5.39381e-20	0.260486	0.729	0.629	1.00961e-15	BD	UBB
1.86752e-19	0.377109	0.368	0.259	3.49563e-15	BD	CASP4
2.22815e-19	0.369025	0.411	0.298	4.17064e-15	BD	RABAC1
3.13679e-19	0.341138	0.485	0.368	5.87144e-15	BD	NSA2
3.54588e-19	0.372709	0.556	0.445	6.63718e-15	BD	SRSF7
3.86856e-19	0.343334	0.547	0.435	7.24117e-15	BD	SAP18
4.39777e-19	0.318718	0.572	0.464	8.23175e-15	BD	HIGD2A
4.67411e-19	0.264447	0.765	0.678	8.74899e-15	BD	SSR4
8.54808e-19	0.376831	0.481	0.367	1.60003e-14	BD	LEPROTL1
2.12126e-18	0.396819	0.282	0.181	3.97058e-14	BD	BTG2
2.83464e-18	0.320381	0.583	0.476	5.30587e-14	BD	SMDT1
3.49588e-18	0.414705	0.221	0.131	6.54359e-14	BD	EPB41L4A-AS1
3.7263e-18	0.452485	0.289	0.192	6.97488e-14	BD	TOB1
4.14279e-18	0.262606	0.699	0.608	7.75447e-14	BD	EIF3G
5.08749e-18	0.398792	0.11	0.044	9.52277e-14	BD	RCC1
1.95322e-17	0.3968	0.177	0.097	3.65603e-13	BD	NDUFA13
2.7509e-17	0.37523	0.282	0.186	5.14913e-13	BD	MRPL54
4.96418e-17	0.309923	0.511	0.404	9.29195e-13	BD	ATP6V0C
9.45999e-17	0.391103	0.165	0.089	1.77072e-12	BD	NAA10
1.51154e-16	0.323496	0.515	0.411	2.8293e-12	BD	LDHA
1.60048e-16	0.345278	0.118	0.053	2.99578e-12	BD	JAKMIP1
1.65207e-16	0.261412	0.651	0.546	3.09234e-12	BD	COX6A1
1.83089e-16	0.339907	0.436	0.334	3.42705e-12	BD	CYTIP
2.75804e-16	0.4286	0.199	0.119	5.1625e-12	BD	PDE4B
3.08746e-16	0.293491	0.591	0.485	5.7791e-12	BD	ZFAS1
4.27884e-16	0.419375	0.182	0.106	8.00912e-12	BD	GTF3C1
9.77702e-16	0.293245	0.604	0.509	1.83006e-11	BD	LY6E
1.00066e-15	0.293719	0.565	0.461	1.87303e-11	BD	BIN2
1.02301e-15	0.320374	0.311	0.212	1.91487e-11	BD	NCBP2-AS2
1.31176e-15	0.380671	0.249	0.163	2.45535e-11	BD	MRPL10
1.31596e-15	0.322086	0.389	0.286	2.46322e-11	BD	UQCRFS1
1.48449e-15	0.374733	0.218	0.136	2.77867e-11	BD	ABT1
1.60761e-15	0.401067	0.208	0.128	3.00912e-11	BD	LGALS3
1.89479e-15	0.383269	0.209	0.13	3.54667e-11	BD	CD5
5.189e-15	0.305842	0.521	0.421	9.71276e-11	BD	EIF5A
5.7725e-15	0.350456	0.136	0.07	1.0805e-10	BD	RHOC
8.7155e-15	0.266194	0.594	0.502	1.63137e-10	BD	UCP2
1.89928e-14	0.338388	0.227	0.144	3.55507e-10	BD	CCDC59
2.02223e-14	0.349199	0.112	0.053	3.78522e-10	BD	ATG2A
2.41135e-14	0.346736	0.258	0.173	4.51356e-10	BD	SNRPN
2.58533e-14	0.339687	0.226	0.145	4.83922e-10	BD	RAB5C
2.97006e-14	0.360633	0.183	0.11	5.55935e-10	BD	MRPS24
3.07618e-14	0.373526	0.225	0.144	5.758e-10	BD	GADD45B
3.23462e-14	0.259403	0.605	0.508	6.05457e-10	BD	GTF3A
4.9362e-14	0.302014	0.365	0.271	9.23958e-10	BD	PSMB6
5.30081e-14	0.295414	0.465	0.366	9.92206e-10	BD	CLEC2B
1.01001e-13	0.305493	0.324	0.235	1.89054e-09	BD	SF3A2
1.08961e-13	0.356092	0.178	0.107	2.03953e-09	BD	ARL6IP1
1.56704e-13	0.413929	0.121	0.063	2.93319e-09	BD	SPON2
3.18806e-13	0.253763	0.686	0.604	5.9674e-09	BD	SERP1
4.17025e-13	0.378388	0.175	0.107	7.80588e-09	BD	NFE2L2
4.20298e-13	0.313224	0.35	0.261	7.86713e-09	BD	DNAJB6
4.94279e-13	0.287495	0.484	0.388	9.25192e-09	BD	C19orf53
5.50092e-13	0.281725	0.371	0.281	1.02966e-08	BD	MDH2
6.59283e-13	0.29655	0.241	0.159	1.23405e-08	BD	BCAS2
6.78476e-13	0.341905	0.259	0.18	1.26997e-08	BD	MAPK1IP1L
1.3957e-12	0.297671	0.167	0.101	2.61247e-08	BD	MRPL55
1.39825e-12	0.273451	0.444	0.354	2.61725e-08	BD	HOPX
1.56275e-12	0.380361	0.236	0.165	2.92516e-08	BD	YPEL5
1.64832e-12	0.35284	0.23	0.155	3.08533e-08	BD	CLDND1
4.66401e-12	0.32998	0.199	0.13	8.7301e-08	BD	ISCA1
5.16821e-12	0.319233	0.101	0.051	9.67386e-08	BD	SNAI3
7.3887e-12	0.271352	0.174	0.107	1.38302e-07	BD	SDHB
9.10221e-12	0.330305	0.303	0.226	1.70375e-07	BD	PRDM1
1.61327e-11	0.279343	0.398	0.31	3.01972e-07	BD	GSTP1
1.63506e-11	0.311853	0.115	0.062	3.06051e-07	BD	OSER1
1.82646e-11	0.273622	0.312	0.231	3.41876e-07	BD	KLF3
1.91427e-11	0.262813	0.359	0.273	3.58314e-07	BD	SF3B6
1.9898e-11	0.348249	0.122	0.069	3.72451e-07	BD	SLA2
2.06768e-11	0.258352	0.421	0.334	3.87028e-07	BD	SCAND1
4.64052e-11	0.265876	0.301	0.222	8.68613e-07	BD	SIVA1
4.99717e-11	0.278558	0.363	0.278	9.3537e-07	BD	TSPO
5.7608e-11	0.255844	0.469	0.384	1.07831e-06	BD	NDUFS5
6.36683e-11	0.290896	0.308	0.23	1.19174e-06	BD	TNFRSF14
6.49578e-11	0.250201	0.317	0.235	1.21588e-06	BD	EIF3I
2.23621e-10	0.280797	0.347	0.269	4.18574e-06	BD	G3BP2
2.89997e-10	0.341509	0.23	0.166	5.42817e-06	BD	SYTL3
2.92069e-10	0.263204	0.172	0.112	5.46695e-06	BD	PCGF5
3.02458e-10	0.281284	0.144	0.089	5.66141e-06	BD	ZNF394
3.32643e-10	0.283057	0.405	0.326	6.22641e-06	BD	SNHG8
4.54227e-10	0.288093	0.261	0.192	8.50223e-06	BD	DOK2
4.74489e-10	0.318785	0.375	0.302	8.88148e-06	BD	ERN1
5.48772e-10	0.29519	0.192	0.131	1.02719e-05	BD	ECH1
6.29696e-10	0.268821	0.184	0.122	1.17867e-05	BD	MRPL11
6.59009e-10	0.25411	0.403	0.324	1.23353e-05	BD	RWDD1
2.28103e-09	0.261383	0.415	0.34	4.26963e-05	BD	RBM8A
2.55863e-09	0.250121	0.139	0.088	4.78924e-05	BD	SSSCA1
4.96105e-09	0.251625	0.193	0.135	9.28609e-05	BD	VPS37B
5.69057e-09	0.285714	0.188	0.132	0.000106516	BD	TRAPPC2L
1.18675e-08	0.271456	0.233	0.173	0.000222136	BD	C18orf32
1.83901e-08	0.404947	0.13	0.085	0.000344226	BD	GZMH
3.90453e-08	0.424962	0.219	0.165	0.00073085	BD	TRBV6-4
4.92472e-08	0.258631	0.283	0.22	0.000921809	BD	SLC3A2
1.39769e-07	0.359176	0.212	0.158	0.0026162	BD	HIST1H1E
4.66496e-07	0.295797	0.239	0.188	0.00873188	BD	HIST1H4C
5.97811e-07	0.286645	0.191	0.145	0.0111898	BD	LINC01871
1.31459e-06	0.296741	0.262	0.212	0.0246065	BD	SLC2A3
0	-0.764622	0.999	0.999	0	BD	MALAT1
3.51508e-176	-1.64462	0.204	0.47	6.57952e-172	BD	MT1X
9.57211e-150	-2.22777	0.364	0.585	1.79171e-145	BD	MT2A
1.90072e-105	-1.04057	0.298	0.519	3.55777e-101	BD	KLF6
1.19883e-83	-0.68958	0.495	0.685	2.24397e-79	BD	GIMAP4
1.49345e-78	-0.700461	0.431	0.621	2.79544e-74	BD	GIMAP7
1.99132e-63	-0.718532	0.305	0.474	3.72735e-59	BD	DDX17
3.83313e-56	-0.434325	0.81	0.882	7.17486e-52	BD	PTPRC
1.06441e-49	-0.669026	0.282	0.431	1.99237e-45	BD	SFPQ
4.95807e-47	-0.351277	0.951	0.967	9.28052e-43	BD	IL7R
6.95441e-47	-0.627306	0.26	0.409	1.30173e-42	BD	LINC00861
9.84788e-47	-0.630217	0.27	0.42	1.84333e-42	BD	CEBPD
5.39265e-43	-0.441463	0.666	0.761	1.0094e-38	BD	KLRG1
2.39597e-41	-0.58322	0.223	0.358	4.48478e-37	BD	NEAT1
3.03199e-41	-0.571982	0.194	0.327	5.67528e-37	BD	YWHAH
4.09434e-39	-0.605299	0.193	0.318	7.66379e-35	BD	EOMES
6.51073e-38	-0.553298	0.316	0.448	1.21868e-33	BD	ATM
2.49805e-37	-0.518124	0.275	0.408	4.67585e-33	BD	KHDRBS1
5.91979e-35	-0.486492	0.419	0.542	1.10807e-30	BD	RBL2
6.33028e-34	-0.467947	0.525	0.635	1.1849e-29	BD	S100A11
8.72463e-33	-0.465921	0.464	0.58	1.63308e-28	BD	TRAF3IP3
1.38383e-32	-0.496982	0.331	0.454	2.59025e-28	BD	N4BP2L2
1.06221e-31	-0.492574	0.297	0.419	1.98824e-27	BD	PTP4A2
2.87906e-31	-0.519739	0.061	0.137	5.38903e-27	BD	CISH
9.78076e-31	-0.4693	0.404	0.519	1.83076e-26	BD	ACTR3
2.85666e-29	-0.614124	0.165	0.269	5.3471e-25	BD	LYZ
1.32279e-28	-0.434791	0.633	0.705	2.47601e-24	BD	AHNAK
4.00111e-28	-0.531332	0.107	0.194	7.48928e-24	BD	INPP4A
1.0798e-27	-0.460204	0.383	0.49	2.02117e-23	BD	CELF2
3.08759e-27	-0.489108	0.4	0.501	5.77935e-23	BD	PPP2R5C
3.81752e-27	-0.483014	0.159	0.256	7.14563e-23	BD	SLAMF1
2.03625e-26	-0.516389	0.326	0.428	3.81145e-22	BD	SLC4A10
6.3128e-26	-0.486653	0.125	0.213	1.18163e-21	BD	PTGDR
9.64977e-26	-0.469154	0.234	0.338	1.80624e-21	BD	LUC7L3
6.26384e-25	-0.471284	0.141	0.232	1.17247e-20	BD	CCDC88C
9.56917e-25	-0.513499	0.163	0.255	1.79116e-20	BD	SLFN5
1.29809e-24	-0.48858	0.173	0.268	2.42976e-20	BD	TRAT1
2.9803e-24	-0.441809	0.25	0.353	5.57853e-20	BD	FMNL1
4.60007e-24	-0.447886	0.078	0.149	8.61042e-20	BD	GIMAP5
5.72512e-24	-0.425078	0.474	0.557	1.07163e-19	BD	TC2N
6.33517e-24	-0.436974	0.286	0.386	1.18582e-19	BD	ARHGAP15
6.62454e-24	-0.44568	0.236	0.333	1.23998e-19	BD	S1PR1
3.52514e-23	-0.282177	0.696	0.771	6.59835e-19	BD	PNRC1
3.72459e-23	-0.442275	0.306	0.404	6.97168e-19	BD	SRSF11
2.26605e-22	-0.452309	0.179	0.269	4.24159e-18	BD	NKTR
2.95065e-22	-0.380094	0.324	0.43	5.52303e-18	BD	ARF6
9.37333e-22	-0.425145	0.336	0.431	1.7545e-17	BD	LBH
1.18007e-21	-0.281957	0.561	0.671	2.20886e-17	BD	PCBP1
1.32363e-21	-0.282043	0.764	0.811	2.47758e-17	BD	HNRNPA2B1
2.39971e-21	-0.470893	0.127	0.207	4.49177e-17	BD	ASH1L
6.67602e-21	-0.324804	0.463	0.558	1.24962e-16	BD	HNRNPF
1.15141e-20	-0.420449	0.248	0.338	2.15522e-16	BD	DENND2D
1.1742e-20	-0.399735	0.431	0.519	2.19788e-16	BD	RIPOR2
1.77793e-20	-0.457479	0.126	0.203	3.32794e-16	BD	CXXC5
1.84679e-20	-0.479795	0.281	0.368	3.45682e-16	BD	KIAA1551
4.01544e-20	-0.412005	0.283	0.377	7.5161e-16	BD	STK17A
5.3708e-20	-0.419339	0.38	0.464	1.00531e-15	BD	SYNE2
6.90571e-20	-0.429669	0.128	0.205	1.29261e-15	BD	TTC14
8.77099e-19	-0.411393	0.135	0.211	1.64175e-14	BD	GRAMD1A
9.84134e-19	-0.341038	0.057	0.113	1.8421e-14	BD	KRIT1
1.27924e-18	-0.396036	0.194	0.277	2.39447e-14	BD	OGT
1.32337e-18	-0.408857	0.102	0.171	2.47709e-14	BD	PHF14
7.91374e-18	-0.371901	0.342	0.429	1.48129e-13	BD	IKZF1
7.96362e-18	-0.440091	0.122	0.193	1.49063e-13	BD	MYADM
8.25978e-18	-0.381245	0.176	0.255	1.54607e-13	BD	IFI16
9.2867e-18	-0.410563	0.123	0.194	1.73828e-13	BD	CEP350
1.63463e-17	-0.413839	0.115	0.184	3.0597e-13	BD	GPR183
2.25749e-17	-0.410805	0.119	0.187	4.22557e-13	BD	TMEM165
3.67012e-17	-0.410015	0.144	0.218	6.86974e-13	BD	CD40LG
4.75073e-17	-0.378086	0.17	0.247	8.89241e-13	BD	DOCK8
7.68539e-17	-0.391939	0.303	0.383	1.43855e-12	BD	SAMHD1
1.67478e-16	-0.386836	0.15	0.223	3.13485e-12	BD	GIMAP2
2.07492e-16	-0.688817	0.103	0.167	3.88384e-12	BD	JUN
2.7006e-16	-0.390529	0.192	0.269	5.05498e-12	BD	ZRANB2
3.18036e-16	-0.335506	0.101	0.164	5.95301e-12	BD	SETD5
4.56537e-16	-0.294383	0.472	0.552	8.54547e-12	BD	MBNL1
5.58328e-16	-0.38051	0.148	0.22	1.04508e-11	BD	KMT2A
7.73623e-16	-0.373847	0.311	0.398	1.44807e-11	BD	PIM1
8.22568e-16	-0.401607	0.188	0.261	1.53968e-11	BD	PYHIN1
1.0035e-15	-0.304902	0.381	0.463	1.87836e-11	BD	ETS1
1.01739e-15	-0.313671	0.062	0.114	1.90435e-11	BD	RIF1
1.02241e-15	-0.314227	0.471	0.546	1.91375e-11	BD	LCP2
1.0676e-15	-0.471043	0.121	0.185	1.99834e-11	BD	PPP1R15A
2.38554e-15	-0.360541	0.09	0.149	4.46526e-11	BD	TLE4
2.43251e-15	-0.40276	0.13	0.196	4.55318e-11	BD	GIMAP6
2.57951e-15	-0.360114	0.177	0.25	4.82832e-11	BD	FNTA
2.79817e-15	-0.340344	0.06	0.111	5.23761e-11	BD	ARIH1
4.88205e-15	-0.37907	0.187	0.259	9.13823e-11	BD	MYCBP2
6.12487e-15	-0.377738	0.163	0.233	1.14645e-10	BD	MYLIP
6.50741e-15	-0.338891	0.271	0.348	1.21806e-10	BD	ARHGAP30
6.78858e-15	-0.321977	0.443	0.517	1.27069e-10	BD	PRRC2C
6.80094e-15	-0.348902	0.352	0.429	1.273e-10	BD	RSRP1
1.45984e-14	-0.322178	0.059	0.107	2.73252e-10	BD	PDCD7
2.24108e-14	-0.374784	0.245	0.319	4.19485e-10	BD	MACF1
2.61697e-14	-0.358718	0.101	0.159	4.89845e-10	BD	NPEPPS
2.6673e-14	-0.31172	0.339	0.416	4.99265e-10	BD	SET
2.72413e-14	-0.340445	0.455	0.514	5.09902e-10	BD	HNRNPU
2.74496e-14	-0.336864	0.123	0.186	5.13801e-10	BD	DHX36
2.75756e-14	-0.340649	0.134	0.199	5.16161e-10	BD	WNK1
2.80577e-14	-0.443822	0.236	0.306	5.25184e-10	BD	MYBL1
3.37821e-14	-0.358973	0.25	0.32	6.32334e-10	BD	ANKRD44
3.98738e-14	-0.339	0.177	0.248	7.46357e-10	BD	OFD1
4.06779e-14	-0.323021	0.151	0.219	7.61408e-10	BD	PCM1
4.10818e-14	-0.378515	0.146	0.211	7.6897e-10	BD	C16orf54
4.22589e-14	-0.313448	0.068	0.118	7.91002e-10	BD	EDEM3
4.66164e-14	-0.342368	0.219	0.292	8.72566e-10	BD	CITED2
5.24412e-14	-0.360313	0.299	0.371	9.81595e-10	BD	MCL1
5.38071e-14	-0.36033	0.121	0.182	1.00716e-09	BD	ZNF638
9.14429e-14	-0.369921	0.166	0.234	1.71163e-09	BD	ATP2B4
1.03895e-13	-0.320249	0.064	0.112	1.9447e-09	BD	CTCF
1.12788e-13	-0.358761	0.17	0.236	2.11117e-09	BD	SRSF1
1.23809e-13	-0.374984	0.178	0.246	2.31747e-09	BD	BPTF
1.33685e-13	-0.33431	0.114	0.173	2.50231e-09	BD	ERGIC2
1.38647e-13	-0.362841	0.21	0.279	2.59519e-09	BD	IKZF3
1.85891e-13	-0.319932	0.075	0.126	3.4795e-09	BD	CCR2
2.26667e-13	-0.323141	0.076	0.127	4.24275e-09	BD	ARMC10
2.51379e-13	-0.32686	0.184	0.253	4.70532e-09	BD	OGA
3.13083e-13	-0.310701	0.07	0.12	5.86028e-09	BD	PPP1R10
3.38605e-13	-0.347033	0.274	0.346	6.33801e-09	BD	ITGA4
3.45706e-13	-0.323684	0.095	0.149	6.47093e-09	BD	LPCAT1
5.71119e-13	-0.311476	0.215	0.285	1.06902e-08	BD	ROCK1
6.14364e-13	-0.320648	0.072	0.12	1.14997e-08	BD	TRIM56
7.64715e-13	-0.353431	0.117	0.175	1.43139e-08	BD	STT3B
9.28539e-13	-0.333603	0.204	0.27	1.73804e-08	BD	DYNLL1
9.50762e-13	-0.33035	0.26	0.332	1.77964e-08	BD	MYC
9.55291e-13	-0.340278	0.117	0.174	1.78811e-08	BD	NEK7
9.7631e-13	-0.344456	0.081	0.131	1.82746e-08	BD	INPP4B
1.01101e-12	-0.368793	0.089	0.141	1.89241e-08	BD	ZBTB7A
1.32068e-12	-0.319484	0.172	0.238	2.47204e-08	BD	LNPEP
1.58109e-12	-0.299035	0.075	0.123	2.95948e-08	BD	SLC7A6
1.59055e-12	-0.324986	0.426	0.485	2.9772e-08	BD	FYB1
1.92009e-12	-0.368621	0.242	0.306	3.59403e-08	BD	PTPN6
2.30732e-12	-0.299034	0.231	0.3	4.31884e-08	BD	EIF3A
2.35108e-12	-0.34679	0.087	0.137	4.40075e-08	BD	VPS13A
2.45042e-12	-0.680412	0.11	0.163	4.58671e-08	BD	FOS
2.6309e-12	-0.364345	0.147	0.207	4.92451e-08	BD	GPR171
2.85272e-12	-0.339701	0.097	0.15	5.33971e-08	BD	UBN1
2.91506e-12	-0.288557	0.339	0.407	5.4564e-08	BD	CD164
4.43409e-12	-0.349847	0.238	0.304	8.29973e-08	BD	PRPF38B
5.8135e-12	-0.336586	0.101	0.153	1.08817e-07	BD	IKZF2
5.98797e-12	-0.351134	0.15	0.21	1.12083e-07	BD	DPYD
6.25784e-12	-0.322252	0.111	0.165	1.17134e-07	BD	TNKS2
6.29056e-12	-0.334511	0.09	0.139	1.17747e-07	BD	ITGA6
6.4822e-12	-0.316694	0.123	0.179	1.21334e-07	BD	TNIK
7.62593e-12	-0.278088	0.436	0.499	1.42742e-07	BD	TUBB
9.50474e-12	-0.309815	0.109	0.162	1.7791e-07	BD	LARS
9.92477e-12	-0.295557	0.415	0.475	1.85772e-07	BD	STK4
1.10689e-11	-0.327832	0.088	0.137	2.07188e-07	BD	PDE7A
1.20037e-11	-0.316879	0.127	0.183	2.24684e-07	BD	GON4L
1.66928e-11	-0.266729	0.371	0.437	3.12457e-07	BD	RORA
1.70399e-11	-0.336586	0.146	0.204	3.18953e-07	BD	BCL11B
1.90825e-11	-0.285178	0.325	0.39	3.57186e-07	BD	SRRM2
1.91329e-11	-0.396335	0.185	0.251	3.5813e-07	BD	TRBV6-1
2.00921e-11	-0.341046	0.158	0.217	3.76085e-07	BD	YTHDC1
2.12625e-11	-0.334273	0.206	0.27	3.97991e-07	BD	WSB1
2.18621e-11	-0.336867	0.121	0.175	4.09214e-07	BD	NIN
2.44145e-11	-0.279826	0.195	0.259	4.5699e-07	BD	CHD2
2.49137e-11	-0.307358	0.231	0.294	4.66335e-07	BD	MRFAP1L1
2.58846e-11	-0.34149	0.221	0.285	4.84508e-07	BD	UTRN
2.86691e-11	-0.300099	0.062	0.103	5.36629e-07	BD	MDFIC
3.26625e-11	-0.305597	0.326	0.394	6.11376e-07	BD	BRD2
3.40057e-11	-0.302121	0.3	0.364	6.36519e-07	BD	ADD3
3.5173e-11	-0.336508	0.155	0.212	6.58367e-07	BD	IQGAP2
4.19815e-11	-0.299666	0.157	0.216	7.8581e-07	BD	ZNF292
4.57671e-11	-0.296487	0.097	0.146	8.56669e-07	BD	USP8
4.92574e-11	-0.32032	0.283	0.346	9.22e-07	BD	SPTAN1
5.32999e-11	-0.297035	0.163	0.222	9.97667e-07	BD	ARAP2
5.41118e-11	-0.338608	0.15	0.206	1.01286e-06	BD	SETX
5.71152e-11	-0.268078	0.072	0.117	1.06908e-06	BD	PBRM1
6.07011e-11	-0.287605	0.244	0.309	1.1362e-06	BD	RBBP6
6.11467e-11	-0.315236	0.167	0.224	1.14454e-06	BD	ARHGAP25
6.39615e-11	-0.294653	0.27	0.334	1.19723e-06	BD	CDC42EP3
6.70276e-11	-0.318326	0.074	0.118	1.25462e-06	BD	MTR
9.04604e-11	-0.285883	0.073	0.117	1.69324e-06	BD	SPEN
9.23844e-11	-0.254697	0.357	0.424	1.72925e-06	BD	MAT2B
9.69765e-11	-0.283028	0.327	0.391	1.81521e-06	BD	CAPZA1
1.24111e-10	-0.340149	0.138	0.191	2.32312e-06	BD	KCNA3
1.44996e-10	-0.298302	0.076	0.119	2.71404e-06	BD	TRIM44
1.53076e-10	-0.274932	0.326	0.392	2.86527e-06	BD	SNX3
1.88549e-10	-0.314679	0.087	0.133	3.52926e-06	BD	TRIP11
2.49721e-10	-0.291959	0.094	0.14	4.67429e-06	BD	TNRC6C
2.57081e-10	-0.297275	0.107	0.157	4.81203e-06	BD	ATP2B1
2.57613e-10	-0.285019	0.088	0.134	4.82201e-06	BD	SLC38A2
2.7451e-10	-0.289242	0.114	0.164	5.13827e-06	BD	PCF11
3.00611e-10	-0.283689	0.292	0.357	5.62683e-06	BD	BTN3A2
3.36593e-10	-0.263241	0.072	0.114	6.30035e-06	BD	DOCK11
3.36714e-10	-0.315618	0.18	0.238	6.30261e-06	BD	NIPBL
3.72811e-10	-0.283619	0.26	0.323	6.97828e-06	BD	ACTR2
5.10976e-10	-0.298498	0.261	0.318	9.56445e-06	BD	TAF15
5.50343e-10	-0.28712	0.084	0.129	1.03013e-05	BD	RNPC3
7.27387e-10	-0.258598	0.441	0.499	1.36152e-05	BD	RBM39
1.12467e-09	-0.275441	0.181	0.237	2.10516e-05	BD	PHF3
1.16899e-09	-0.296116	0.25	0.307	2.18811e-05	BD	NUCKS1
1.1857e-09	-0.277642	0.202	0.26	2.21939e-05	BD	ZBTB38
1.24563e-09	-0.3213	0.185	0.239	2.33157e-05	BD	COTL1
1.45009e-09	-0.292879	0.32	0.376	2.71428e-05	BD	APBB1IP
1.55449e-09	-0.277299	0.087	0.13	2.90969e-05	BD	MTA2
1.97529e-09	-0.262686	0.101	0.148	3.69734e-05	BD	MAPK1
2.07038e-09	-0.263204	0.316	0.375	3.87533e-05	BD	CCNL1
2.34784e-09	-0.261258	0.146	0.199	4.39469e-05	BD	JMJD1C
2.61566e-09	-0.296431	0.21	0.265	4.896e-05	BD	PPP3CC
3.11031e-09	-0.276996	0.1	0.144	5.82187e-05	BD	PTPRA
3.50486e-09	-0.263184	0.251	0.308	6.5604e-05	BD	TTC3
3.57057e-09	-0.293874	0.152	0.202	6.68339e-05	BD	SENP6
4.61073e-09	-0.31378	0.105	0.149	8.63036e-05	BD	PPP4R3A
7.36559e-09	-0.276837	0.188	0.241	0.000137869	BD	GPRIN3
7.39473e-09	-0.296648	0.081	0.12	0.000138415	BD	CREBZF
7.58399e-09	-0.289952	0.247	0.303	0.000141957	BD	STK10
8.45123e-09	-0.267845	0.295	0.351	0.00015819	BD	ATRX
8.79506e-09	-0.325518	0.15	0.199	0.000164626	BD	SMG1
1.12235e-08	-0.255825	0.074	0.113	0.000210081	BD	YLPM1
1.15574e-08	-0.261189	0.07	0.108	0.000216331	BD	GTPBP6
1.20128e-08	-0.251617	0.209	0.264	0.000224856	BD	SRSF9
1.49964e-08	-0.299193	0.12	0.164	0.000280702	BD	ASF1A
1.80399e-08	-0.268935	0.147	0.196	0.000337671	BD	MAT2A
1.80881e-08	-0.270071	0.347	0.399	0.000338572	BD	CAST
1.88071e-08	-0.25814	0.078	0.117	0.000352031	BD	SEC22B
1.97945e-08	-0.262849	0.16	0.21	0.000370514	BD	UBE3A
2.01725e-08	-0.290515	0.155	0.204	0.000377588	BD	IVNS1ABP
2.61635e-08	-0.268832	0.096	0.138	0.000489729	BD	NSD1
2.75955e-08	-0.260467	0.317	0.368	0.000516532	BD	CANX
2.81916e-08	-0.279573	0.241	0.292	0.00052769	BD	GPBP1
2.95982e-08	-0.287477	0.1	0.14	0.000554019	BD	UBQLN2
3.52129e-08	-0.264616	0.132	0.178	0.000659114	BD	CCAR1
3.99944e-08	-0.27349	0.095	0.135	0.000748616	BD	TRAF5
4.04156e-08	-0.256585	0.263	0.318	0.000756498	BD	ZC3HAV1
4.69974e-08	-0.254668	0.081	0.119	0.000879697	BD	ZFC3H1
6.21619e-08	-0.280524	0.169	0.216	0.00116355	BD	RORC
6.72578e-08	-0.271588	0.158	0.205	0.00125893	BD	ST3GAL1
6.7298e-08	-0.267563	0.09	0.128	0.00125968	BD	VCL
6.83798e-08	-0.286985	0.118	0.161	0.00127993	BD	CELF1
6.96043e-08	-0.270012	0.092	0.131	0.00130285	BD	ERBIN
7.22739e-08	-0.289129	0.136	0.179	0.00135282	BD	KMT2C
7.32652e-08	-0.268828	0.107	0.148	0.00137138	BD	RAD23B
7.95772e-08	-0.281385	0.088	0.126	0.00148953	BD	CAMK2D
8.14958e-08	-0.274765	0.247	0.296	0.00152544	BD	TCF7
8.89582e-08	-0.271652	0.081	0.117	0.00166512	BD	ATAD1
8.94972e-08	-0.264495	0.133	0.178	0.00167521	BD	TGFBR2
9.15556e-08	-0.294619	0.147	0.192	0.00171374	BD	SYNCRIP
9.43271e-08	-0.269113	0.09	0.128	0.00176561	BD	ARID1B
9.7366e-08	-0.290763	0.132	0.181	0.0018225	BD	TRBV20-1
1.01048e-07	-0.258768	0.308	0.355	0.00189141	BD	PAK2
1.0275e-07	-0.267161	0.192	0.239	0.00192327	BD	SERINC1
1.4634e-07	-0.257904	0.101	0.141	0.00273918	BD	HNRNPAB
1.63125e-07	-0.279064	0.109	0.149	0.00305338	BD	GPATCH8
1.73891e-07	-0.274342	0.146	0.19	0.00325489	BD	KDM5A
1.75422e-07	-0.259924	0.098	0.136	0.00328356	BD	BAZ1B
1.77609e-07	-0.25225	0.152	0.198	0.00332449	BD	SMARCA5
2.05134e-07	-0.25914	0.28	0.327	0.00383969	BD	PLAC8
2.1686e-07	-0.278524	0.083	0.119	0.00405919	BD	NRIP1
2.23606e-07	-0.281307	0.124	0.166	0.00418546	BD	KLF12
2.71868e-07	-0.257176	0.101	0.139	0.00508883	BD	TIA1
2.76015e-07	-0.280677	0.114	0.153	0.00516644	BD	TMEM106B
2.89097e-07	-0.270582	0.228	0.276	0.00541132	BD	DPP4
3.39677e-07	-0.265114	0.074	0.107	0.00635807	BD	COG5
3.71396e-07	-0.262189	0.179	0.225	0.00695179	BD	YY1
4.0833e-07	-0.264549	0.252	0.298	0.00764311	BD	RBM25
4.89469e-07	-0.265455	0.226	0.272	0.00916189	BD	ANXA2R
5.30254e-07	-0.27458	0.228	0.274	0.0099253	BD	ACAP2
5.3285e-07	-0.263978	0.166	0.209	0.00997389	BD	PPP4R3B
5.99843e-07	-0.290356	0.155	0.197	0.0112279	BD	DENND4C
8.02981e-07	-0.251686	0.299	0.343	0.0150302	BD	CDC25B
8.68203e-07	-0.276587	0.14	0.18	0.016251	BD	PHYKPL
1.3403e-06	-0.254503	0.091	0.125	0.0250877	BD	C12orf65
1.83904e-06	-0.263081	0.156	0.197	0.0344232	BD	PRKACB
1.93267e-06	-0.260992	0.19	0.232	0.0361756	BD	OSBPL8
7.70223e-06	-0.251551	0.263	0.304	0.14417	BD	SCAF11
8.40067e-06	-0.257429	0.183	0.22	0.157244	BD	TUBA1A
8.59747e-06	-0.250956	0.092	0.123	0.160928	BD	GABPB1-AS1
1.21011e-05	-0.252074	0.144	0.182	0.226509	BD	H1FX
3.1539e-05	-0.262203	0.204	0.238	0.590346	BD	GLG1

## Sheet: DEGs in CD8 NAIVE
DEGs in CD8 NAIVE between BD and nonBD groups using Seurat
p_val	avg_log2FC	pct.1	pct.2	p_val_adj	cluster	gene
0	1.6388	0.803	0.654	0	BD	EEF1G
0	1.55966	0.669	0.356	0	BD	JUNB
5.2949e-287	0.95909	0.781	0.602	9.911e-283	BD	PTPRCAP
3.65322e-246	0.291341	0.998	0.998	6.8381e-242	BD	RACK1
7.78991e-228	0.282138	0.998	0.997	1.45812e-223	BD	NACA
7.21616e-224	0.390555	0.988	0.977	1.35072e-219	BD	EIF1
7.92288e-195	0.42083	0.982	0.963	1.483e-190	BD	IFITM1
3.93673e-149	0.345049	0.981	0.971	7.36877e-145	BD	FTH1
3.30942e-134	0.758746	0.569	0.396	6.19458e-130	BD	ARPC1B
3.08771e-133	0.283914	0.992	0.981	5.77957e-129	BD	EEF2
1.96002e-131	0.893921	0.329	0.145	3.66877e-127	BD	RNASEK
7.26354e-128	0.261729	0.992	0.989	1.35959e-123	BD	EEF1D
1.93145e-126	0.308671	0.991	0.981	3.61528e-122	BD	FTL
1.87724e-115	0.553889	0.695	0.548	3.51382e-111	BD	FLT3LG
1.69126e-113	0.847535	0.199	0.055	3.16571e-109	BD	CSNK2B
2.21782e-104	0.251734	0.988	0.977	4.15132e-100	BD	BTF3
3.21723e-100	0.392231	0.871	0.783	6.02201e-96	BD	CIRBP
7.96484e-99	0.346577	0.946	0.915	1.49086e-94	BD	VIM
1.15963e-94	0.611298	0.485	0.319	2.1706e-90	BD	NFKBIA
1.08791e-91	0.534745	0.653	0.522	2.03635e-87	BD	NME2
1.59123e-90	0.438534	0.761	0.634	2.97847e-86	BD	SMDT1
2.12099e-88	0.325444	0.914	0.862	3.97008e-84	BD	FXYD5
4.25474e-83	0.376551	0.921	0.883	7.96402e-79	BD	LTB
5.32847e-83	0.336684	0.913	0.876	9.97383e-79	BD	H3F3B
1.03806e-78	0.346905	0.881	0.828	1.94304e-74	BD	CD7
1.5394e-77	0.650634	0.16	0.05	2.88144e-73	BD	RCC1
2.75133e-77	0.393214	0.88	0.818	5.14993e-73	BD	ZFP36L2
3.59082e-77	0.311229	0.909	0.857	6.7213e-73	BD	SLC25A6
4.15792e-75	0.292458	0.912	0.863	7.78279e-71	BD	LAPTM5
6.01021e-75	0.329518	0.881	0.823	1.12499e-70	BD	GAPDH
1.2943e-73	0.643916	0.121	0.027	2.42267e-69	BD	CD8B2
1.35929e-67	0.450053	0.715	0.604	2.54432e-63	BD	LINC02446
1.39253e-67	0.293133	0.881	0.823	2.60653e-63	BD	EIF3F
9.7401e-67	0.337956	0.804	0.727	1.82315e-62	BD	PSME1
9.52093e-65	0.476183	0.51	0.378	1.78213e-60	BD	DNAJB1
1.3684e-64	0.543775	0.369	0.236	2.56137e-60	BD	ZFP36
5.18e-63	0.260969	0.928	0.889	9.69593e-59	BD	ATP5MC2
2.1595e-60	0.344328	0.827	0.759	4.04215e-56	BD	PPDPF
4.39324e-60	0.446597	0.538	0.413	8.22327e-56	BD	ALDOA
2.54786e-59	0.668072	0.352	0.23	4.76908e-55	BD	IRF1
2.14876e-58	0.564343	0.236	0.124	4.02206e-54	BD	UBE2V1
5.4392e-58	0.337172	0.772	0.682	1.01811e-53	BD	GYPC
1.08777e-56	0.260459	0.891	0.858	2.03609e-52	BD	RAC2
5.85635e-56	0.548626	0.45	0.331	1.09619e-51	BD	PIM1
2.49437e-55	0.467385	0.578	0.473	4.66896e-51	BD	MGAT4A
3.51676e-54	0.340803	0.776	0.702	6.58268e-50	BD	IFITM2
1.40359e-53	0.335928	0.696	0.59	2.62724e-49	BD	SOD1
9.89698e-53	0.370683	0.661	0.555	1.85252e-48	BD	NSA2
1.83421e-51	0.556064	0.241	0.136	3.43328e-47	BD	BTG2
1.00298e-50	0.516669	0.112	0.037	1.87738e-46	BD	DUSP2
1.67785e-50	0.299555	0.764	0.686	3.1406e-46	BD	GABARAP
4.87951e-50	0.478817	0.251	0.145	9.13347e-46	BD	MRPS24
1.04588e-49	0.301175	0.752	0.671	1.95767e-45	BD	EIF3G
9.81357e-49	0.304693	0.741	0.659	1.8369e-44	BD	LSP1
5.64746e-48	0.384562	0.526	0.408	1.05709e-43	BD	BIN2
4.34713e-47	0.473951	0.222	0.123	8.13695e-43	BD	PLSCR3
8.75428e-47	0.289659	0.759	0.678	1.63863e-42	BD	EDF1
5.92098e-46	0.325642	0.708	0.616	1.10829e-41	BD	HIGD2A
7.16542e-45	0.358475	0.566	0.45	1.34122e-40	BD	NDUFB9
3.17252e-44	0.499602	0.207	0.114	5.93833e-40	BD	IL2RG
3.35852e-44	0.27292	0.826	0.772	6.28648e-40	BD	S100A6
9.63062e-44	0.474818	0.179	0.092	1.80266e-39	BD	MHENCR
1.19581e-42	0.257809	0.822	0.757	2.23832e-38	BD	HNRNPDL
2.41978e-42	0.253129	0.834	0.783	4.52934e-38	BD	GPSM3
5.07502e-42	0.37589	0.528	0.418	9.49943e-38	BD	AIF1
6.42801e-42	0.576407	0.332	0.234	1.2032e-37	BD	DDIT4
7.53186e-42	0.503643	0.297	0.198	1.40981e-37	BD	CRIP1
4.80002e-40	0.389328	0.448	0.34	8.98467e-36	BD	PCED1B
7.15196e-40	0.30197	0.679	0.589	1.3387e-35	BD	UBXN1
8.49169e-39	0.398059	0.395	0.291	1.58947e-34	BD	RABAC1
6.8839e-38	0.450647	0.188	0.106	1.28853e-33	BD	NDUFA13
5.98178e-37	0.260524	0.782	0.714	1.11967e-32	BD	CNN2
1.45549e-36	0.373266	0.378	0.274	2.72439e-32	BD	SNRPN
1.76371e-36	0.255064	0.792	0.728	3.30132e-32	BD	RGS10
2.53749e-36	0.412222	0.132	0.062	4.74968e-32	BD	CENPK
5.67804e-36	0.294019	0.594	0.494	1.06282e-31	BD	SAP18
7.34842e-36	0.366502	0.368	0.263	1.37548e-31	BD	SF3A2
1.09268e-35	0.381947	0.134	0.064	2.04527e-31	BD	ARL2
3.47499e-35	0.32651	0.558	0.467	6.50449e-31	BD	EIF5A
3.62082e-35	0.321476	0.549	0.456	6.77745e-31	BD	PSME2
8.90079e-35	0.338535	0.547	0.454	1.66605e-30	BD	MAL
1.13387e-34	0.362183	0.337	0.238	2.12237e-30	BD	NCBP2-AS2
3.46836e-33	0.352843	0.382	0.282	6.49207e-29	BD	EIF4H
5.77405e-33	0.292137	0.573	0.479	1.08079e-28	BD	GTF3A
7.51538e-33	0.261031	0.723	0.652	1.40673e-28	BD	APRT
1.45721e-31	0.380448	0.168	0.095	2.7276e-27	BD	NAA10
1.87234e-31	0.348603	0.409	0.315	3.50464e-27	BD	PLP2
4.53183e-31	0.284614	0.616	0.532	8.48268e-27	BD	LY6E
1.11763e-30	0.313109	0.416	0.32	2.09198e-26	BD	WAS
1.19877e-30	0.436456	0.167	0.098	2.24386e-26	BD	SLC2A3
5.59976e-30	0.290365	0.554	0.464	1.04816e-25	BD	PAXX
6.46912e-30	0.368187	0.224	0.144	1.21089e-25	BD	CD69
6.59026e-30	0.255017	0.659	0.576	1.23356e-25	BD	ATP5F1D
1.04766e-29	0.32059	0.528	0.443	1.961e-25	BD	CALR
4.51995e-28	0.349946	0.214	0.139	8.46045e-24	BD	ECH1
5.584e-28	0.275612	0.561	0.476	1.04521e-23	BD	GUK1
6.0153e-28	0.353831	0.171	0.102	1.12594e-23	BD	GADD45B
3.58008e-27	0.330098	0.435	0.348	6.70119e-23	BD	PIM2
5.67968e-27	0.3374	0.149	0.086	1.06312e-22	BD	TRAPPC5
3.30179e-26	0.270261	0.636	0.558	6.18028e-22	BD	TAGLN2
4.17647e-26	0.255892	0.615	0.536	7.81751e-22	BD	SLC25A5
6.98489e-26	0.257309	0.626	0.548	1.30743e-21	BD	SNHG8
7.91419e-26	0.250327	0.658	0.588	1.48138e-21	BD	PPIB
1.10357e-25	0.355708	0.175	0.109	2.06567e-21	BD	CDKN2D
4.74714e-25	0.477759	0.197	0.129	8.8857e-21	BD	S100B
9.32397e-25	0.283995	0.448	0.362	1.74526e-20	BD	UQCRFS1
1.10677e-24	0.252913	0.558	0.477	2.07165e-20	BD	EIF3D
1.2125e-24	0.30068	0.414	0.332	2.26956e-20	BD	SCAND1
1.24749e-24	0.315633	0.233	0.16	2.33506e-20	BD	KXD1
3.1326e-24	0.275598	0.45	0.37	5.8636e-20	BD	BIN1
3.53638e-24	0.314233	0.118	0.064	6.6194e-20	BD	OSER1
6.2167e-24	0.325855	0.26	0.187	1.16364e-19	BD	IER2
3.93183e-23	0.29905	0.118	0.065	7.35961e-19	BD	C11orf98
4.52878e-23	0.306362	0.338	0.258	8.47697e-19	BD	FLNA
7.09601e-23	0.311876	0.192	0.126	1.32823e-18	BD	RAB5C
7.22223e-23	0.251886	0.56	0.478	1.35186e-18	BD	C9orf16
9.47849e-23	0.253692	0.527	0.446	1.77418e-18	BD	PKM
3.87119e-22	0.306029	0.328	0.252	7.24609e-18	BD	CD5
5.23545e-22	0.269593	0.438	0.359	9.79971e-18	BD	ARRB2
5.75428e-22	0.256299	0.418	0.335	1.07709e-17	BD	MDH2
4.49313e-21	0.285209	0.339	0.264	8.41025e-17	BD	APH1A
4.69626e-21	0.27338	0.43	0.353	8.79045e-17	BD	CD55
8.17995e-21	0.289623	0.246	0.177	1.53112e-16	BD	SBDS
1.12222e-20	0.279748	0.398	0.324	2.10056e-16	BD	TKT
3.06136e-20	0.318735	0.316	0.246	5.73025e-16	BD	ATF7IP2
3.46191e-20	0.281605	0.184	0.124	6.48001e-16	BD	ABT1
1.03342e-19	0.273945	0.109	0.062	1.93436e-15	BD	BORCS7
1.82003e-19	0.26081	0.391	0.315	3.40673e-15	BD	RALY
1.91243e-19	0.254061	0.646	0.594	3.57968e-15	BD	S100A4
9.07683e-19	0.290443	0.164	0.109	1.699e-14	BD	ARL6IP1
1.35197e-18	0.2633	0.171	0.116	2.53062e-14	BD	TXN
1.89779e-18	0.322086	0.179	0.124	3.55229e-14	BD	ZNF101
3.00526e-18	0.293206	0.17	0.116	5.62524e-14	BD	MOAP1
3.60592e-18	0.270097	0.318	0.248	6.74957e-14	BD	MINOS1
2.08243e-17	0.273179	0.186	0.13	3.89788e-13	BD	PCGF5
2.65215e-17	0.259503	0.363	0.295	4.96429e-13	BD	AIP
3.75053e-17	0.252066	0.287	0.221	7.02024e-13	BD	PDCD5
6.22564e-17	0.254235	0.256	0.194	1.16532e-12	BD	INO80E
8.37047e-17	0.263191	0.232	0.172	1.56678e-12	BD	DNAJC4
4.9785e-16	0.256372	0.307	0.243	9.31876e-12	BD	EIF1B
1.16519e-15	0.258818	0.262	0.202	2.181e-11	BD	TOB1
4.28215e-15	0.294442	0.287	0.228	8.01534e-11	BD	XBP1
2.88944e-14	0.268397	0.19	0.141	5.40844e-10	BD	EVI2B
3.59111e-12	0.273019	0.296	0.246	6.72184e-08	BD	ATP5ME
0	-0.683216	1	1	0	BD	MALAT1
0	-0.765732	0.92	0.986	0	BD	BTG1
1.01862e-142	-0.693684	0.335	0.518	1.90666e-138	BD	STK17A
1.44414e-130	-0.307393	0.955	0.981	2.70314e-126	BD	TXNIP
1.02162e-129	-0.658745	0.381	0.551	1.91227e-125	BD	DDX17
3.00912e-110	-0.509072	0.527	0.685	5.63247e-106	BD	GIMAP4
5.03851e-105	-0.409817	0.784	0.865	9.43108e-101	BD	PTPRC
5.67591e-93	-0.438186	0.816	0.878	1.06242e-88	BD	IL7R
2.62761e-77	-0.424911	0.669	0.763	4.91837e-73	BD	GIMAP7
7.65034e-77	-0.55934	0.191	0.314	1.43199e-72	BD	RGCC
3.58077e-73	-0.46539	0.505	0.623	6.70248e-69	BD	LINC00861
1.40283e-65	-0.482587	0.116	0.214	2.62581e-61	BD	PHF14
1.29228e-61	-0.458855	0.369	0.487	2.41889e-57	BD	N4BP2L2
3.28747e-61	-0.464519	0.353	0.471	6.15349e-57	BD	DENND2D
1.57699e-58	-0.275204	0.685	0.799	2.95181e-54	BD	PCBP1
1.90409e-58	-0.44646	0.29	0.409	3.56408e-54	BD	SFPQ
3.23828e-57	-0.280629	0.875	0.916	6.06141e-53	BD	DDX5
1.0548e-55	-0.421295	0.345	0.46	1.97437e-51	BD	LUC7L3
4.29393e-55	-0.470418	0.123	0.214	8.03738e-51	BD	PDE7A
1.70724e-52	-0.274728	0.739	0.82	3.19561e-48	BD	SRSF5
2.41419e-50	-0.376875	0.498	0.596	4.51889e-46	BD	ATM
5.86999e-48	-0.412198	0.166	0.26	1.09874e-43	BD	ARF6
5.39584e-47	-0.441785	0.291	0.393	1.00999e-42	BD	LRRN3
6.47169e-47	-0.392774	0.341	0.443	1.21137e-42	BD	SRSF11
1.71658e-46	-0.393009	0.343	0.445	3.2131e-42	BD	RSRP1
5.57971e-46	-0.285027	0.698	0.777	1.04441e-41	BD	HSP90AA1
6.09578e-46	-0.398717	0.223	0.322	1.14101e-41	BD	SLFN5
7.56151e-45	-0.422611	0.159	0.246	1.41536e-40	BD	JMJD1C
5.34069e-43	-0.410578	0.243	0.34	9.9967e-39	BD	PTP4A2
6.98841e-43	-0.382587	0.114	0.191	1.30809e-38	BD	STT3B
1.61515e-42	-0.36879	0.353	0.451	3.02324e-38	BD	CLEC2D
3.27766e-42	-0.396582	0.206	0.3	6.13512e-38	BD	SMAP2
4.97819e-42	-0.508854	0.125	0.202	9.31817e-38	BD	KLF6
5.3229e-42	-0.380585	0.389	0.486	9.96341e-38	BD	TGFBR2
1.53091e-40	-0.463792	0.273	0.363	2.86556e-36	BD	KIAA1551
3.28415e-40	-0.389074	0.096	0.165	6.14728e-36	BD	IVNS1ABP
2.22718e-39	-0.362762	0.33	0.425	4.16883e-35	BD	KHDRBS1
1.62079e-38	-0.382516	0.203	0.29	3.0338e-34	BD	NKTR
6.23804e-38	-0.371054	0.228	0.316	1.16764e-33	BD	CHD2
7.27149e-38	-0.407808	0.191	0.276	1.36108e-33	BD	ANXA1
1.35254e-37	-0.382328	0.196	0.28	2.53168e-33	BD	TTC14
3.89073e-37	-0.335733	0.265	0.358	7.28267e-33	BD	ZRANB2
6.38479e-37	-0.350203	0.218	0.306	1.1951e-32	BD	SRSF1
1.61854e-36	-0.371311	0.111	0.18	3.02958e-32	BD	CRTAM
4.36143e-36	-0.301746	0.464	0.552	8.16372e-32	BD	RBL2
7.16359e-36	-0.315875	0.453	0.534	1.34088e-31	BD	RBM39
1.79195e-35	-0.357172	0.118	0.188	3.35418e-31	BD	DHX36
2.55208e-35	-0.418392	0.131	0.203	4.77699e-31	BD	LYZ
4.34435e-35	-0.350637	0.161	0.241	8.13176e-31	BD	ASH1L
6.45384e-35	-0.370563	0.188	0.267	1.20803e-30	BD	WSB1
6.82496e-35	-0.352552	0.075	0.133	1.2775e-30	BD	EVI2A
1.12548e-34	-0.39178	0.16	0.236	2.10667e-30	BD	DYNLL1
2.80262e-34	-0.339384	0.306	0.394	5.24595e-30	BD	ELF1
3.95016e-34	-0.269507	0.713	0.767	7.39392e-30	BD	CCR7
7.06002e-33	-0.338072	0.313	0.397	1.3215e-28	BD	C6orf48
1.07097e-32	-0.271811	0.484	0.574	2.00464e-28	BD	CTSW
1.2172e-32	-0.332813	0.087	0.147	2.27836e-28	BD	INPP4A
2.13126e-32	-0.314449	0.282	0.367	3.98929e-28	BD	BTN3A2
1.02317e-31	-0.322392	0.133	0.204	1.91517e-27	BD	MYLIP
1.78576e-31	-0.346454	0.221	0.297	3.34259e-27	BD	GIMAP2
3.20791e-31	-0.325879	0.286	0.37	6.00456e-27	BD	CD164
5.21921e-31	-0.31027	0.348	0.431	9.76932e-27	BD	DDX24
5.74567e-31	-0.362038	0.129	0.196	1.07547e-26	BD	H1FX
4.03625e-30	-0.272911	0.495	0.568	7.55505e-26	BD	PPP1R2
5.75434e-30	-0.335773	0.229	0.308	1.0771e-25	BD	PRKACB
6.04448e-30	-0.299183	0.07	0.123	1.13141e-25	BD	LCLAT1
6.17337e-30	-0.327635	0.261	0.343	1.15553e-25	BD	FAM107B
6.81164e-30	-0.33795	0.333	0.411	1.275e-25	BD	SLC38A1
6.94125e-30	-0.298421	0.063	0.113	1.29926e-25	BD	PDCD7
1.0611e-29	-0.29294	0.295	0.379	1.98617e-25	BD	TC2N
1.86504e-29	-0.281281	0.473	0.549	3.49097e-25	BD	ACTR3
5.46901e-29	-0.312824	0.122	0.186	1.02369e-24	BD	MDM4
1.02831e-28	-0.319529	0.111	0.172	1.9248e-24	BD	RNPC3
1.63036e-28	-0.334901	0.176	0.246	3.0517e-24	BD	PCM1
1.84558e-28	-0.311395	0.235	0.312	3.45456e-24	BD	NOP10
2.13353e-28	-0.337146	0.274	0.349	3.99354e-24	BD	OGT
2.7484e-28	-0.324002	0.121	0.183	5.14446e-24	BD	WNK1
8.08726e-28	-0.269306	0.501	0.575	1.51377e-23	BD	HNRNPU
1.15471e-27	-0.274242	0.478	0.547	2.16138e-23	BD	NAP1L1
1.4178e-27	-0.301524	0.371	0.446	2.65384e-23	BD	APBB1IP
8.33862e-27	-0.300951	0.088	0.142	1.56082e-22	BD	TNKS2
8.66995e-27	-0.317851	0.093	0.148	1.62284e-22	BD	PURA
1.26087e-26	-0.305334	0.089	0.143	2.3601e-22	BD	TLE4
1.30649e-26	-0.314393	0.065	0.113	2.4455e-22	BD	MALT1
1.44609e-26	-0.338191	0.107	0.163	2.70679e-22	BD	CEP350
2.09933e-26	-0.303548	0.324	0.401	3.92952e-22	BD	SET
5.21985e-26	-0.304158	0.187	0.256	9.77051e-22	BD	DOCK8
6.40767e-26	-0.271533	0.465	0.532	1.19939e-21	BD	ACTN1
6.57329e-26	-0.297936	0.18	0.248	1.23039e-21	BD	GRAMD1A
7.18961e-26	-0.277723	0.073	0.122	1.34575e-21	BD	HNRNPAB
7.28082e-26	-0.285173	0.105	0.163	1.36282e-21	BD	NOG
8.93528e-26	-0.322539	0.183	0.248	1.67251e-21	BD	DNAJA1
1.15776e-25	-0.296019	0.106	0.162	2.1671e-21	BD	PPP1CB
1.16938e-25	-0.311182	0.169	0.235	2.18885e-21	BD	CHD3
2.42697e-25	-0.285044	0.075	0.123	4.5428e-21	BD	RIC1
2.58925e-25	-0.276792	0.245	0.318	4.84656e-21	BD	CAPZA1
3.41547e-25	-0.292738	0.115	0.172	6.39308e-21	BD	RASGRP1
4.45574e-25	-0.288603	0.312	0.384	8.34025e-21	BD	UBXN4
1.51554e-24	-0.321913	0.178	0.241	2.83678e-20	BD	TMEM106B
1.82745e-24	-0.298475	0.242	0.313	3.42062e-20	BD	GPBP1
2.35972e-24	-0.300803	0.126	0.184	4.41692e-20	BD	ASF1A
2.43076e-24	-0.300092	0.161	0.224	4.54989e-20	BD	ITSN2
2.50067e-24	-0.298123	0.093	0.145	4.68076e-20	BD	GSPT1
3.4928e-24	-0.315664	0.096	0.148	6.53783e-20	BD	NBPF19
3.83642e-24	-0.296863	0.227	0.295	7.18102e-20	BD	BRD2
6.1388e-24	-0.314781	0.242	0.309	1.14906e-19	BD	BCL11B
8.49086e-24	-0.292728	0.096	0.148	1.58932e-19	BD	HSPH1
8.58022e-24	-0.27752	0.169	0.232	1.60605e-19	BD	LAPTM4A
8.75719e-24	-0.282902	0.104	0.156	1.63917e-19	BD	C14orf119
1.37887e-23	-0.311447	0.129	0.185	2.58096e-19	BD	ERGIC2
1.5431e-23	-0.293702	0.089	0.139	2.88838e-19	BD	RASSF3
1.82605e-23	-0.260319	0.112	0.168	3.418e-19	BD	RAD23B
3.43606e-23	-0.285901	0.122	0.178	6.43163e-19	BD	TRIM44
3.53183e-23	-0.299163	0.158	0.219	6.61088e-19	BD	FMNL1
8.63434e-23	-0.268978	0.088	0.138	1.61618e-18	BD	PDS5A
1.14558e-22	-0.289389	0.074	0.12	2.14429e-18	BD	SACM1L
1.32085e-22	-0.285464	0.265	0.335	2.47237e-18	BD	ARID4B
1.79983e-22	-0.309639	0.105	0.157	3.36893e-18	BD	NPEPPS
2.77659e-22	-0.298909	0.086	0.133	5.19722e-18	BD	SEC22B
3.2354e-22	-0.292198	0.114	0.167	6.05602e-18	BD	LIX1L
3.25157e-22	-0.277703	0.229	0.293	6.08629e-18	BD	FGFR1OP2
5.71107e-22	-0.289015	0.286	0.353	1.069e-17	BD	SMCHD1
6.73545e-22	-0.275607	0.099	0.149	1.26074e-17	BD	TRIM56
1.52799e-21	-0.260966	0.292	0.36	2.86009e-17	BD	TAF15
1.93102e-21	-0.303322	0.204	0.267	3.61447e-17	BD	PHF3
2.12988e-21	-0.257304	0.382	0.451	3.98671e-17	BD	ETS1
2.16403e-21	-0.309124	0.212	0.275	4.05064e-17	BD	MAML2
2.62241e-21	-0.268178	0.244	0.309	4.90863e-17	BD	FNBP4
3.15168e-21	-0.255926	0.07	0.113	5.89932e-17	BD	KRIT1
3.38795e-21	-0.268863	0.293	0.358	6.34157e-17	BD	TAF7
3.38983e-21	-0.257703	0.155	0.215	6.34509e-17	BD	EBLN3P
6.24073e-21	-0.257821	0.098	0.147	1.16814e-16	BD	TMEM165
6.69246e-21	-0.290936	0.156	0.212	1.25269e-16	BD	PPM1K
7.83403e-21	-0.273686	0.19	0.25	1.46637e-16	BD	KRAS
8.68461e-21	-0.259259	0.074	0.118	1.62559e-16	BD	HACD3
1.1996e-20	-0.26227	0.067	0.109	2.24541e-16	BD	STIM2
1.54576e-20	-0.263125	0.134	0.189	2.89336e-16	BD	CCDC88C
1.6839e-20	-0.274387	0.102	0.151	3.15193e-16	BD	SERPINB9
2.17716e-20	-0.257868	0.241	0.305	4.07521e-16	BD	MYCBP2
2.40655e-20	-0.260303	0.069	0.111	4.50458e-16	BD	UBE4A
2.52115e-20	-0.263442	0.201	0.264	4.71908e-16	BD	ITGA6
4.48297e-20	-0.255308	0.106	0.156	8.39123e-16	BD	AASDHPPT
5.34266e-20	-0.27283	0.173	0.231	1.00004e-15	BD	ZNF292
5.99209e-20	-0.262699	0.108	0.158	1.1216e-15	BD	RETREG1
6.02227e-20	-0.293803	0.143	0.196	1.12725e-15	BD	SMG1
6.32713e-20	-0.272247	0.131	0.182	1.18431e-15	BD	RAB5IF
9.72456e-20	-0.279324	0.133	0.186	1.82024e-15	BD	KMT2A
1.125e-19	-0.265736	0.316	0.381	2.10577e-15	BD	CD96
1.22266e-19	-0.259667	0.108	0.157	2.28858e-15	BD	MTR
1.54966e-19	-0.263018	0.075	0.117	2.90065e-15	BD	CHORDC1
1.95288e-19	-0.250375	0.108	0.157	3.65539e-15	BD	SETX
3.70242e-19	-0.296671	0.211	0.269	6.9302e-15	BD	CHMP7
4.46146e-19	-0.271795	0.188	0.246	8.35097e-15	BD	NIPBL
4.8776e-19	-0.261891	0.293	0.356	9.12988e-15	BD	ANKRD44
6.26859e-19	-0.264065	0.169	0.223	1.17336e-14	BD	LBR
6.52381e-19	-0.263508	0.173	0.23	1.22113e-14	BD	BPTF
7.36425e-19	-0.268537	0.215	0.273	1.37844e-14	BD	LNPEP
1.104e-18	-0.257235	0.077	0.118	2.06646e-14	BD	GPR174
1.22275e-18	-0.254666	0.223	0.281	2.28873e-14	BD	G3BP1
1.28962e-18	-0.258167	0.1	0.146	2.41392e-14	BD	DENND4C
2.66945e-18	-0.265285	0.269	0.329	4.99667e-14	BD	ATRX
2.8547e-18	-0.26059	0.154	0.207	5.34344e-14	BD	ZNF638
3.2166e-18	-0.250836	0.099	0.143	6.02084e-14	BD	USP14
5.59534e-18	-0.26605	0.295	0.354	1.04734e-13	BD	ITGA4
1.04495e-16	-0.397131	0.276	0.328	1.95593e-12	BD	MT2A
1.12941e-16	-0.265241	0.147	0.197	2.11403e-12	BD	GTF2I
1.26393e-16	-0.271303	0.134	0.18	2.36583e-12	BD	MPLKIP
1.58221e-16	-0.26223	0.136	0.183	2.96159e-12	BD	CDC40
2.3781e-15	-0.252143	0.174	0.222	4.45133e-11	BD	LUC7L2
3.91416e-15	-0.257598	0.182	0.231	7.32653e-11	BD	PHYKPL
1.698e-14	-0.32186	0.218	0.264	3.17831e-10	BD	MT1X
1.04465e-09	-0.376233	0.147	0.178	1.95537e-05	BD	DUSP1

[truncated: 4 more sheets: DEGs in CD8 TCM, DEGs in CD8 TEM, DEGs in CD8 TEX , DEGs in CD8 TREG]
