# Supplementary material for: Single-cell chromatin accessibility and transcriptomic characterization of Behcet’s disease
Source: Commun Biol. 2023 Oct 17;6:1048. doi: 10.1038/s42003-023-05420-x (PMC10582193; doi:10.1038/s42003-023-05420-x)
Supplement: Supplementary file 8 — Supplementary Data 5 [file 42003_2023_5420_MOESM8_ESM.xlsx]

## Sheet: DEGs in CD4 CTL 
DEGs in CD4 CTL between BD and nonBD groups using muscat
gene	cluster_id	logFC	logCPM	F	p_val	p_adj.loc	p_adj.glb	contrast
TRBV7-2	CD4CTL	3.65673	8.76607	9.50625	0.00388686	0.086566	0.0638478	BD-nonBD
TRBV12-3	CD4CTL	3.57249	8.00145	7.0784	0.0115219	0.148451	0.1114	BD-nonBD
TRBV6-5	CD4CTL	3.05578	6.43366	11.5676	0.0016394	0.0551308	0.0409813	BD-nonBD
TRBV5-1	CD4CTL	2.84222	7.9814	14.152	0.000591699	0.0348098	0.0242076	BD-nonBD
TRBV5-4	CD4CTL	2.73775	7.13297	6.21954	0.0172964	0.181583	0.13786	BD-nonBD
TRBV20-1	CD4CTL	2.51327	8.40344	13.6173	0.000726762	0.0384075	0.0268541	BD-nonBD
TRBV7-3	CD4CTL	2.37609	6.51647	8.69694	0.00553252	0.102461	0.076244	BD-nonBD
DUSP2	CD4CTL	2.19098	10.006	63.8228	1.56899e-09	4.8921e-06	2.351e-05	BD-nonBD
TENT5C	CD4CTL	1.90539	7.18088	35.96	6.66737e-07	0.000415777	0.000898218	BD-nonBD
MAP3K8	CD4CTL	1.80614	7.6926	40.175	2.31779e-07	0.000240895	0.000572604	BD-nonBD
EEF1G	CD4CTL	1.75405	9.57275	11.6374	0.00159347	0.0551308	0.0404212	BD-nonBD
CREM	CD4CTL	1.69148	7.21183	12.8475	0.000981677	0.0416892	0.0313055	BD-nonBD
CD55	CD4CTL	1.64231	6.66198	22.8703	2.83482e-05	0.00574849	0.00559149	BD-nonBD
CXCR4	CD4CTL	1.64115	9.35195	27.9647	5.98443e-06	0.00203099	0.0025962	BD-nonBD
DDIT4	CD4CTL	1.6371	8.43104	12.7447	0.00102237	0.0421058	0.0320165	BD-nonBD
CSNK2B	CD4CTL	1.59068	7.01352	8.35896	0.00642807	0.11197	0.0823145	BD-nonBD
TNFAIP3	CD4CTL	1.55718	8.77545	27.3764	7.11275e-06	0.00203099	0.00281346	BD-nonBD
ZFP36	CD4CTL	1.41621	9.46628	24.3322	1.78841e-05	0.00464688	0.00448387	BD-nonBD
JUNB	CD4CTL	1.38336	9.81264	46.0656	5.83337e-08	9.09423e-05	0.000273577	BD-nonBD
PDE4B	CD4CTL	1.36826	7.00389	29.305	4.06251e-06	0.00158336	0.00226299	BD-nonBD
UBE2V1	CD4CTL	1.34965	7.18614	9.33425	0.00418674	0.0900096	0.0662782	BD-nonBD
MTFP1	CD4CTL	1.29512	6.78837	19.1462	9.71867e-05	0.0111116	0.0100781	BD-nonBD
PDE4D	CD4CTL	1.2821	6.72984	10.3354	0.00273036	0.0753386	0.0532968	BD-nonBD
ATG2A	CD4CTL	1.21223	6.29173	18.6661	0.000114676	0.0121328	0.0108381	BD-nonBD
RNASEK	CD4CTL	1.17956	7.95663	7.64073	0.00888987	0.12715	0.097255	BD-nonBD
CEMIP2	CD4CTL	1.17827	7.26548	12.327	0.00120693	0.0453399	0.0349323	BD-nonBD
PLSCR3	CD4CTL	1.15187	7.01018	12.7349	0.00102631	0.0421058	0.0320822	BD-nonBD
BTG2	CD4CTL	1.12792	6.78663	20.3352	6.49495e-05	0.00964346	0.00833392	BD-nonBD
CTLA4	CD4CTL	1.12255	6.17976	13.1405	0.000874968	0.0407186	0.0294287	BD-nonBD
DNAJB1	CD4CTL	1.10041	8.73981	35.0117	8.53166e-07	0.000443362	0.000970136	BD-nonBD
SLA2	CD4CTL	1.08429	7.06553	11.5806	0.00163072	0.0551308	0.0408563	BD-nonBD
NAA10	CD4CTL	1.04632	6.57589	7.04133	0.0117226	0.148708	0.112383	BD-nonBD
FOSL2	CD4CTL	1.02445	6.62832	14.5066	0.000517022	0.0314986	0.0225045	BD-nonBD
NFKBIA	CD4CTL	0.985748	8.81804	18.0709	0.000141105	0.0141924	0.011976	BD-nonBD
ETF1	CD4CTL	0.985216	6.27346	15.9294	0.000304153	0.0253172	0.0173803	BD-nonBD
OSER1	CD4CTL	0.963288	6.48807	9.01509	0.00481067	0.0961517	0.0710959	BD-nonBD
ZNF394	CD4CTL	0.946597	6.7714	19.0694	9.97838e-05	0.0111116	0.0102036	BD-nonBD
HERPUD1	CD4CTL	0.920806	8.48734	12.8543	0.000979066	0.0416892	0.0312668	BD-nonBD
IRF1	CD4CTL	0.906537	9.34533	14.7641	0.000469079	0.0298488	0.0214936	BD-nonBD
ARL6IP1	CD4CTL	0.88267	7.36084	5.97701	0.0194457	0.188661	0.146454	BD-nonBD
MAPK1IP1L	CD4CTL	0.858337	7.52873	27.3516	7.16514e-06	0.00203099	0.00282524	BD-nonBD
VPS37B	CD4CTL	0.849668	7.12768	13.1672	0.000865874	0.0407186	0.0293201	BD-nonBD
TMEM11	CD4CTL	0.842643	6.24895	11.1893	0.00191394	0.0602794	0.0441592	BD-nonBD
PIK3R1	CD4CTL	0.831745	8.39337	9.39677	0.00407498	0.0888517	0.0654364	BD-nonBD
CRIP1	CD4CTL	0.821467	9.99587	5.38512	0.0260064	0.214046	0.17162	BD-nonBD
SYAP1	CD4CTL	0.820645	6.72382	10.1618	0.00293796	0.0759102	0.0552204	BD-nonBD
USP36	CD4CTL	0.818853	6.79609	11.5601	0.00164438	0.0551308	0.0410101	BD-nonBD
ATF7IP2	CD4CTL	0.795631	6.82371	8.44018	0.00619954	0.109831	0.080802	BD-nonBD
FTH1	CD4CTL	0.776335	12.1928	21.4445	4.49676e-05	0.00737941	0.00698437	BD-nonBD
ARPC1B	CD4CTL	0.770276	9.18938	9.23454	0.00437182	0.0907442	0.0677761	BD-nonBD
OVCA2	CD4CTL	0.768516	6.8581	15.4444	0.000363751	0.0265682	0.0189479	BD-nonBD
HLA-DQB1	CD4CTL	0.768411	7.03115	4.38306	0.0433038	0.274434	0.223531	BD-nonBD
PRDM1	CD4CTL	0.761678	7.6752	7.66402	0.00879585	0.12715	0.0966899	BD-nonBD
ARID5B	CD4CTL	0.753176	7.57525	9.30315	0.00424356	0.0900096	0.0666788	BD-nonBD
DYNLT1	CD4CTL	0.749957	7.99768	15.4249	0.000366399	0.0265682	0.0189842	BD-nonBD
CCNT1	CD4CTL	0.747434	6.20242	6.47652	0.015296	0.170942	0.129299	BD-nonBD
ISG20	CD4CTL	0.740668	8.7396	15.8633	0.000311625	0.0253172	0.0175437	BD-nonBD
N4BP2L1	CD4CTL	0.736913	6.41449	12.2523	0.00124348	0.0461568	0.0354853	BD-nonBD
AUTS2	CD4CTL	0.729621	6.70841	8.7255	0.00546322	0.102461	0.0757906	BD-nonBD
CD69	CD4CTL	0.715059	8.1463	24.0349	1.96215e-05	0.00470613	0.00465203	BD-nonBD
ZFAND2A	CD4CTL	0.714417	6.5368	7.28928	0.010448	0.140245	0.105711	BD-nonBD
PTPRCAP	CD4CTL	0.714161	10.2239	8.31198	0.00656434	0.113007	0.0830686	BD-nonBD
BTG3	CD4CTL	0.706329	6.18792	4.89675	0.0332435	0.238931	0.194446	BD-nonBD
DTD1	CD4CTL	0.704502	6.42045	6.74879	0.0134455	0.159403	0.120686	BD-nonBD
ECH1	CD4CTL	0.704388	7.09546	6.29042	0.0167178	0.177625	0.135553	BD-nonBD
CCDC59	CD4CTL	0.681264	7.31497	19.1013	9.86961e-05	0.0111116	0.010129	BD-nonBD
P2RY8	CD4CTL	0.679238	8.4215	14.5634	0.000506009	0.0314986	0.0222916	BD-nonBD
MT1F	CD4CTL	0.677363	6.22322	6.29152	0.0167091	0.177625	0.135526	BD-nonBD
ABT1	CD4CTL	0.66916	7.26422	11.5018	0.00168394	0.0558566	0.0415247	BD-nonBD
SARNP	CD4CTL	0.668811	6.20478	4.17477	0.048299	0.286305	0.236846	BD-nonBD
CD7	CD4CTL	0.655018	8.67911	6.90441	0.0124974	0.152709	0.115957	BD-nonBD
SH2D2A	CD4CTL	0.648556	8.48883	10.8497	0.00220225	0.0653963	0.0474737	BD-nonBD
NDUFA13	CD4CTL	0.645863	7.10026	4.13956	0.0492045	0.287771	0.239312	BD-nonBD
DDX6	CD4CTL	0.64315	8.18883	13.6978	0.000704512	0.0378736	0.0264211	BD-nonBD
SAMSN1	CD4CTL	0.640409	7.29136	6.03211	0.0189332	0.187409	0.144504	BD-nonBD
MOAP1	CD4CTL	0.639858	6.52311	13.4871	0.000764395	0.0384417	0.0275075	BD-nonBD
UFD1	CD4CTL	0.63311	7.36805	10.2224	0.00286369	0.0759102	0.0545007	BD-nonBD
CLDND1	CD4CTL	0.627969	6.86404	5.77119	0.021497	0.196917	0.154665	BD-nonBD
ISCA1	CD4CTL	0.625541	7.20604	8.86807	0.00513086	0.0987533	0.0735043	BD-nonBD
SYTL3	CD4CTL	0.618664	8.07583	7.16715	0.0110561	0.146694	0.108804	BD-nonBD
MRPS24	CD4CTL	0.613617	6.95692	5.63621	0.022969	0.200609	0.160294	BD-nonBD
CACYBP	CD4CTL	0.613029	7.71922	15.5076	0.00035533	0.0265682	0.0187057	BD-nonBD
HIST1H1E	CD4CTL	0.604671	7.81336	5.03569	0.0309836	0.233915	0.187581	BD-nonBD
PSMA1	CD4CTL	0.598502	7.53898	4.34117	0.0442611	0.276012	0.226183	BD-nonBD
EPB41L4A-AS1	CD4CTL	0.597017	7.07528	9.98249	0.00317005	0.0766218	0.0572267	BD-nonBD
LENG1	CD4CTL	0.595199	6.3643	6.5034	0.0151015	0.170104	0.128404	BD-nonBD
ZFP36L2	CD4CTL	0.590144	11.1265	7.29015	0.0104438	0.140245	0.105711	BD-nonBD
DBF4	CD4CTL	0.584753	6.44845	4.62263	0.0382488	0.253206	0.209564	BD-nonBD
PTP4A1	CD4CTL	0.574969	6.74051	7.94466	0.00774295	0.119481	0.0904543	BD-nonBD
CBLL1	CD4CTL	0.573833	6.65355	6.2834	0.0167742	0.177625	0.135807	BD-nonBD
CD5	CD4CTL	0.570664	8.70769	11.4138	0.00174557	0.0566946	0.042305	BD-nonBD
SOD2	CD4CTL	0.568689	6.81675	7.36766	0.0100767	0.13841	0.103754	BD-nonBD
COX19	CD4CTL	0.568338	6.42023	6.41112	0.0157802	0.173296	0.131413	BD-nonBD
UNC13D	CD4CTL	0.566655	6.75433	12.2135	0.00126296	0.0463283	0.0357483	BD-nonBD
DNAJB6	CD4CTL	0.563954	8.23682	9.31707	0.00421803	0.0900096	0.0664589	BD-nonBD
C15orf61	CD4CTL	0.56076	6.98673	6.11426	0.0181961	0.183018	0.141544	BD-nonBD
RNF125	CD4CTL	0.560313	7.72856	5.9432	0.0197676	0.189066	0.147739	BD-nonBD
ALDOA	CD4CTL	0.554838	9.18774	31.1762	2.39853e-06	0.00106837	0.00166949	BD-nonBD
SRRT	CD4CTL	0.548568	7.46855	6.69833	0.0137693	0.160797	0.122239	BD-nonBD
ARID5A	CD4CTL	0.544957	6.88237	4.63139	0.0380767	0.252602	0.209075	BD-nonBD
ACYP2	CD4CTL	0.544286	6.3808	6.52036	0.0175282	0.181715	0.138803	BD-nonBD
ELF2	CD4CTL	0.543698	6.93117	6.39837	0.0158765	0.173296	0.131767	BD-nonBD
SLIRP	CD4CTL	0.541186	6.67524	7.33484	0.0102304	0.139294	0.104473	BD-nonBD
UBE2J1	CD4CTL	0.53861	7.01967	9.18151	0.00447379	0.0907442	0.0683889	BD-nonBD
SREK1IP1	CD4CTL	0.535001	6.32552	5.07234	0.0304159	0.230746	0.185667	BD-nonBD
CARHSP1	CD4CTL	0.53498	6.69916	5.75243	0.0216953	0.196917	0.155373	BD-nonBD
SCNM1	CD4CTL	0.531461	7.0645	13.8017	0.000676828	0.0378736	0.0258791	BD-nonBD
SELENOK	CD4CTL	0.52206	8.36766	10.0189	0.00312138	0.0766218	0.0569177	BD-nonBD
NCBP2-AS2	CD4CTL	0.518817	7.72482	6.85884	0.0127674	0.153701	0.117294	BD-nonBD
SNHG15	CD4CTL	0.518706	6.66238	5.75339	0.0216852	0.196917	0.155359	BD-nonBD
CEBPZ	CD4CTL	0.515459	6.75245	4.15027	0.0489271	0.287771	0.238708	BD-nonBD
INTS11	CD4CTL	0.513046	7.06748	7.82382	0.00817871	0.123067	0.0930329	BD-nonBD
SSSCA1	CD4CTL	0.511319	6.42081	6.90383	0.0125008	0.152709	0.115973	BD-nonBD
SMAP1	CD4CTL	0.502252	7.21242	7.61435	0.00931495	0.130829	0.0997477	BD-nonBD
MRPL10	CD4CTL	0.501663	7.67603	7.98035	0.00761906	0.11886	0.0896625	BD-nonBD
NDUFS4	CD4CTL	0.500564	6.40284	4.84061	0.0342071	0.240024	0.197291	BD-nonBD
SRP72	CD4CTL	0.498148	7.30038	9.80794	0.00341486	0.0794592	0.0596215	BD-nonBD
KLF3	CD4CTL	0.491477	8.42911	4.99421	0.0316403	0.235395	0.189528	BD-nonBD
CYTIP	CD4CTL	0.486439	8.49543	7.10737	0.0113675	0.147442	0.110638	BD-nonBD
FKBP11	CD4CTL	0.48121	7.65513	7.55304	0.00925373	0.130829	0.0993716	BD-nonBD
ATP6V0C	CD4CTL	0.478721	8.70217	22.5569	3.1342e-05	0.00574849	0.00575541	BD-nonBD
SF3A2	CD4CTL	0.47593	8.00349	11.6929	0.00155799	0.0551308	0.0399343	BD-nonBD
PDCL3	CD4CTL	0.473216	6.65818	4.35039	0.0440482	0.275981	0.225635	BD-nonBD
PCGF5	CD4CTL	0.472687	6.92463	4.34817	0.0440994	0.275981	0.225738	BD-nonBD
UQCRC2	CD4CTL	0.471806	7.64966	9.85958	0.0033404	0.0783111	0.0589458	BD-nonBD
DCTN3	CD4CTL	0.466415	8.03016	13.4229	0.000783678	0.0387858	0.0278413	BD-nonBD
RAB5C	CD4CTL	0.465367	7.6913	4.19283	0.0478417	0.285221	0.235686	BD-nonBD
NSA2	CD4CTL	0.461213	8.65087	20.0103	7.24437e-05	0.0102672	0.00874073	BD-nonBD
ACADVL	CD4CTL	0.458259	7.41926	8.71509	0.00548837	0.102461	0.0759444	BD-nonBD
SLC2A3	CD4CTL	0.454467	7.65663	4.77565	0.0353605	0.241256	0.200824	BD-nonBD
RSAD1	CD4CTL	0.454182	6.6902	5.97453	0.0194691	0.188661	0.146501	BD-nonBD
ERLEC1	CD4CTL	0.454165	7.09202	10.0022	0.00314355	0.0766218	0.0571018	BD-nonBD
GYPC	CD4CTL	0.45341	8.81278	10.4302	0.00262371	0.0738716	0.0521459	BD-nonBD
DDA1	CD4CTL	0.444353	6.81712	5.33919	0.0266079	0.216051	0.173551	BD-nonBD
EEF1B2	CD4CTL	0.443623	11.525	15.241	0.000392326	0.0271838	0.0196082	BD-nonBD
SGF29	CD4CTL	0.443315	6.69005	5.42721	0.0254683	0.212896	0.169642	BD-nonBD
ZNF622	CD4CTL	0.439366	6.64898	5.1228	0.0296526	0.228854	0.183482	BD-nonBD
ASNA1	CD4CTL	0.438543	7.1828	10.2563	0.00282298	0.0759102	0.0541603	BD-nonBD
NME2	CD4CTL	0.438061	8.9413	6.70175	0.0137471	0.160797	0.122139	BD-nonBD
PABPC1	CD4CTL	0.437698	10.8254	13.7178	0.000699074	0.0378736	0.0262911	BD-nonBD
HMGA1	CD4CTL	0.433692	6.93923	5.27424	0.0274844	0.219625	0.176537	BD-nonBD
KXD1	CD4CTL	0.431702	7.35406	8.67296	0.00559143	0.102553	0.0766388	BD-nonBD
ZBP1	CD4CTL	0.431367	7.0655	6.80606	0.0130879	0.156352	0.118911	BD-nonBD
SNRPN	CD4CTL	0.429295	7.2703	4.29527	0.0453365	0.278662	0.22896	BD-nonBD
B4GALT1	CD4CTL	0.426624	7.20494	4.70613	0.036642	0.24783	0.204522	BD-nonBD
ADSL	CD4CTL	0.423754	6.49761	4.16852	0.0498635	0.288986	0.240927	BD-nonBD
EIF4A1	CD4CTL	0.422677	6.63589	4.31896	0.0447778	0.277569	0.227567	BD-nonBD
EML4	CD4CTL	0.418101	8.21115	6.15856	0.0178115	0.181715	0.139852	BD-nonBD
GTF2B	CD4CTL	0.415196	6.9468	4.56383	0.0394267	0.258261	0.212746	BD-nonBD
RUNX3	CD4CTL	0.414682	7.9824	5.2496	0.0278252	0.219925	0.17762	BD-nonBD
SCAND1	CD4CTL	0.413576	8.48873	12.5547	0.00110229	0.0440635	0.0333008	BD-nonBD
C19orf24	CD4CTL	0.413231	7.40158	9.20354	0.00443113	0.0907442	0.0680957	BD-nonBD
STRAP	CD4CTL	0.412444	7.91235	11.2978	0.00183048	0.0582808	0.0432323	BD-nonBD
SARAF	CD4CTL	0.410475	10.5213	16.3179	0.000263896	0.0235094	0.0160705	BD-nonBD
IFITM2	CD4CTL	0.410362	10.8223	5.51748	0.0243544	0.209192	0.165409	BD-nonBD
UQCRFS1	CD4CTL	0.409588	8.36638	8.48269	0.00608341	0.108389	0.0800889	BD-nonBD
DUSP12	CD4CTL	0.407369	6.69757	5.90575	0.0201309	0.190785	0.149257	BD-nonBD
ASAH1	CD4CTL	0.406711	6.656	5.85406	0.0206442	0.192735	0.151516	BD-nonBD
MCRIP1	CD4CTL	0.405679	7.20016	6.48039	0.0152678	0.170942	0.129165	BD-nonBD
ZNF511	CD4CTL	0.405233	6.72077	5.19784	0.0285558	0.223442	0.180009	BD-nonBD
SRSF7	CD4CTL	0.404627	9.04506	8.88422	0.00509461	0.0986989	0.0731724	BD-nonBD
INO80E	CD4CTL	0.403154	7.76261	7.99352	0.00757388	0.11886	0.0893456	BD-nonBD
BCAS2	CD4CTL	0.403129	7.11278	7.71726	0.00866616	0.12686	0.0958485	BD-nonBD
CD74	CD4CTL	0.40255	11.2659	6.60301	0.0144042	0.166342	0.125094	BD-nonBD
RNF114	CD4CTL	0.401131	7.04211	4.45118	0.0417958	0.268147	0.219595	BD-nonBD
SAP18	CD4CTL	0.398639	9.02132	15.5936	0.000344205	0.0265682	0.0184107	BD-nonBD
MRPL54	CD4CTL	0.397851	7.95042	6.95516	0.012204	0.151602	0.114543	BD-nonBD
SMIM37	CD4CTL	0.397834	7.03952	4.77678	0.0353401	0.241256	0.200777	BD-nonBD
PCIF1	CD4CTL	0.397328	7.01139	4.12703	0.0495313	0.287771	0.240152	BD-nonBD
PIGT	CD4CTL	0.397126	7.07831	4.97778	0.0319046	0.236291	0.190376	BD-nonBD
C1QBP	CD4CTL	0.396942	8.05903	8.8866	0.00508928	0.0986989	0.0731226	BD-nonBD
EIF1	CD4CTL	0.394485	11.817	14.4646	0.000525313	0.0314986	0.0226764	BD-nonBD
HMGB2	CD4CTL	0.393923	8.20336	6.3951	0.0159013	0.173296	0.131882	BD-nonBD
FOXN3	CD4CTL	0.393904	7.41473	4.32856	0.0445535	0.276728	0.226994	BD-nonBD
ITGB1BP1	CD4CTL	0.393607	7.37161	6.10205	0.0183037	0.183508	0.141996	BD-nonBD
CD6	CD4CTL	0.392424	8.82042	6.4239	0.0156842	0.173296	0.130972	BD-nonBD
CHCHD3	CD4CTL	0.392229	6.67922	4.69926	0.0367715	0.248168	0.204962	BD-nonBD
SLC25A5	CD4CTL	0.392102	8.80722	15.278	0.000386962	0.0271838	0.0194676	BD-nonBD
SPOCK2	CD4CTL	0.389485	9.04255	5.43275	0.0253984	0.212882	0.169378	BD-nonBD
CLEC2B	CD4CTL	0.38874	9.01918	5.7139	0.0221089	0.196959	0.156972	BD-nonBD
PHF20	CD4CTL	0.385578	7.41406	7.1106	0.0113505	0.147442	0.110562	BD-nonBD
TPT1	CD4CTL	0.38513	13.4994	12.5894	0.00108719	0.0440243	0.0330486	BD-nonBD
CLPP	CD4CTL	0.385065	7.31806	6.80919	0.0130686	0.156352	0.118828	BD-nonBD
CHMP3	CD4CTL	0.383249	6.62972	5.11128	0.0322417	0.23654	0.191584	BD-nonBD
SF3A1	CD4CTL	0.382411	7.76853	7.00495	0.0119233	0.148708	0.113241	BD-nonBD
M6PR	CD4CTL	0.381671	8.17769	6.15151	0.0178721	0.181715	0.140082	BD-nonBD
H3F3B	CD4CTL	0.381301	11.4391	22.5603	3.13076e-05	0.00574849	0.00575541	BD-nonBD
NDUFS5	CD4CTL	0.379317	8.58454	8.02402	0.00747033	0.11886	0.0887121	BD-nonBD
CYTOR	CD4CTL	0.378883	8.3191	4.59443	0.0388089	0.256369	0.211083	BD-nonBD
MDH2	CD4CTL	0.376946	8.30891	13.518	0.000755265	0.0384417	0.0273993	BD-nonBD
CRTAP	CD4CTL	0.374402	7.08256	5.24429	0.0278992	0.219925	0.177922	BD-nonBD
POLR1D	CD4CTL	0.374262	8.26082	8.78407	0.00532398	0.100607	0.0748603	BD-nonBD
CASP4	CD4CTL	0.373698	8.00769	10.198	0.00289332	0.0759102	0.0547849	BD-nonBD
SNHG8	CD4CTL	0.373594	7.64804	5.40239	0.0257842	0.214046	0.170845	BD-nonBD
LDHA	CD4CTL	0.373397	9.14441	9.99661	0.00315107	0.0766218	0.0571406	BD-nonBD
FBL	CD4CTL	0.371578	8.18551	6.54883	0.0147791	0.168796	0.126771	BD-nonBD
PNKP	CD4CTL	0.370599	6.73045	4.14464	0.0490727	0.287771	0.239062	BD-nonBD
SDHB	CD4CTL	0.368199	7.11131	4.1671	0.0484947	0.28692	0.23741	BD-nonBD
MRPS16	CD4CTL	0.367698	6.53714	4.52228	0.0413404	0.265843	0.218337	BD-nonBD
EIF5	CD4CTL	0.366054	8.40347	5.34154	0.0265769	0.216051	0.173498	BD-nonBD
LITAF	CD4CTL	0.364404	10.4805	10.1668	0.00293174	0.0759102	0.0551478	BD-nonBD
DNTTIP2	CD4CTL	0.360987	7.21452	5.19084	0.0286563	0.223442	0.180294	BD-nonBD
GPS1	CD4CTL	0.3607	7.03001	5.18527	0.0287364	0.223442	0.180549	BD-nonBD
CDKN1B	CD4CTL	0.359951	8.02101	5.2482	0.0278446	0.219925	0.1777	BD-nonBD
TAF1D	CD4CTL	0.359462	7.51493	5.38322	0.0260311	0.214046	0.171711	BD-nonBD
OLA1	CD4CTL	0.358732	7.22349	6.3897	0.0327603	0.238423	0.19304	BD-nonBD
MRPL43	CD4CTL	0.356915	7.7031	4.57534	0.039193	0.257964	0.212184	BD-nonBD
H2AFJ	CD4CTL	0.355973	6.76579	5.88037	0.0246371	0.209369	0.166498	BD-nonBD
ATP6V1G1	CD4CTL	0.35477	9.5059	9.42643	0.00402307	0.0883376	0.0650304	BD-nonBD
NDUFA6	CD4CTL	0.352541	8.06332	9.43156	0.00401416	0.0883376	0.0649611	BD-nonBD
LDHB	CD4CTL	0.352524	9.53584	8.10985	0.00718703	0.117943	0.0871782	BD-nonBD
NOL7	CD4CTL	0.351425	7.79101	6.15777	0.0178183	0.181715	0.139878	BD-nonBD
SAP30BP	CD4CTL	0.348862	7.32601	4.82906	0.0344092	0.240024	0.197881	BD-nonBD
NARF	CD4CTL	0.3473	6.96839	4.80065	0.0349118	0.240829	0.19951	BD-nonBD
APH1A	CD4CTL	0.345788	8.13828	6.89749	0.012538	0.152709	0.116154	BD-nonBD
VPS51	CD4CTL	0.345577	7.8527	7.38318	0.0100048	0.138031	0.103451	BD-nonBD
FBXL5	CD4CTL	0.34468	7.30768	5.11635	0.029749	0.22903	0.183723	BD-nonBD
FXYD5	CD4CTL	0.34354	10.524	7.77318	0.00836911	0.124051	0.09422	BD-nonBD
HMGN1	CD4CTL	0.337834	9.15095	12.3397	0.00120079	0.0453399	0.0348539	BD-nonBD
EIF3D	CD4CTL	0.335978	8.47165	11.9778	0.00138842	0.0497597	0.0375007	BD-nonBD
EMD	CD4CTL	0.335154	8.17716	7.04111	0.0117238	0.148708	0.112388	BD-nonBD
SRGN	CD4CTL	0.333889	10.4923	5.13736	0.0294364	0.227748	0.182833	BD-nonBD
PHB	CD4CTL	0.332408	7.37844	5.51894	0.0243368	0.209192	0.165347	BD-nonBD
MIER1	CD4CTL	0.332022	7.0646	4.23246	0.046855	0.282034	0.233093	BD-nonBD
SNRPB	CD4CTL	0.330207	8.42185	5.96538	0.0195558	0.188661	0.14689	BD-nonBD
ARIH2	CD4CTL	0.327067	7.96927	6.53689	0.0148631	0.16891	0.127115	BD-nonBD
RNF7	CD4CTL	0.325817	8.19634	5.08795	0.0301775	0.229627	0.184969	BD-nonBD
EIF3L	CD4CTL	0.315997	9.34313	9.73507	0.00352298	0.080695	0.0605894	BD-nonBD
C9orf16	CD4CTL	0.313489	9.1207	8.33554	0.00649563	0.112519	0.0826056	BD-nonBD
RBMX	CD4CTL	0.312141	7.98478	4.84274	0.03417	0.240024	0.197214	BD-nonBD
RHOG	CD4CTL	0.311788	8.6858	8.58202	0.00582104	0.105351	0.0783058	BD-nonBD
LSM10	CD4CTL	0.310291	7.00314	4.22852	0.0469519	0.282073	0.233312	BD-nonBD
FBXO7	CD4CTL	0.307876	7.62632	5.75943	0.0216212	0.196917	0.155087	BD-nonBD
PSMD7	CD4CTL	0.307696	7.73906	4.24525	0.0465413	0.281692	0.23233	BD-nonBD
GAPDH	CD4CTL	0.307663	11.6167	10.1554	0.00294584	0.0759102	0.0552782	BD-nonBD
ZC3H15	CD4CTL	0.305572	7.99513	5.8597	0.0205875	0.192735	0.151308	BD-nonBD
CIRBP	CD4CTL	0.304089	10.0424	5.65131	0.022799	0.200609	0.159641	BD-nonBD
NDUFB9	CD4CTL	0.302687	9.02019	8.01995	0.00748406	0.11886	0.0888348	BD-nonBD
SNRPC	CD4CTL	0.301403	7.7481	5.85391	0.0206457	0.192735	0.151516	BD-nonBD
BTF3	CD4CTL	0.298882	11.1404	12.3725	0.00118519	0.0453399	0.0346295	BD-nonBD
HNRNPA1	CD4CTL	0.296968	11.0239	10.6104	0.00243295	0.0702401	0.0500494	BD-nonBD
RNASET2	CD4CTL	0.296696	8.39049	6.40064	0.0158593	0.173296	0.131713	BD-nonBD
EIF3H	CD4CTL	0.295549	9.23744	8.19185	0.00692712	0.116122	0.0855532	BD-nonBD
SQSTM1	CD4CTL	0.294813	8.25921	5.98985	0.019325	0.188661	0.146043	BD-nonBD
C9orf78	CD4CTL	0.291833	8.57968	5.48119	0.0247956	0.209519	0.167166	BD-nonBD
UFC1	CD4CTL	0.291177	8.64288	5.88699	0.0203155	0.191951	0.150056	BD-nonBD
COX5B	CD4CTL	0.290786	9.30841	10.8908	0.00216499	0.064908	0.0471343	BD-nonBD
MEA1	CD4CTL	0.282229	7.31692	4.53513	0.0400159	0.260553	0.21451	BD-nonBD
SLC25A6	CD4CTL	0.279533	10.3385	8.88342	0.00509639	0.0986989	0.0731912	BD-nonBD
RACK1	CD4CTL	0.279271	12.0559	11.446	0.00172275	0.0565426	0.0420777	BD-nonBD
PGLS	CD4CTL	0.276289	7.90483	4.2416	0.0466305	0.281692	0.232544	BD-nonBD
GUK1	CD4CTL	0.275238	9.55574	7.51661	0.00940957	0.131114	0.100207	BD-nonBD
TOMM20	CD4CTL	0.269825	8.56023	5.10458	0.0299258	0.229627	0.184179	BD-nonBD
NACA	CD4CTL	0.26818	12.1026	9.18698	0.00446316	0.0907442	0.0683266	BD-nonBD
SHISA5	CD4CTL	0.268063	8.61851	5.52534	0.0242599	0.209192	0.165118	BD-nonBD
CNPY3	CD4CTL	0.267337	7.70958	4.12764	0.0495154	0.287771	0.240114	BD-nonBD
SRP14	CD4CTL	0.261012	10.3723	10.2921	0.00278064	0.0759102	0.053775	BD-nonBD
DPP7	CD4CTL	0.260421	8.29764	4.50672	0.0406088	0.263012	0.216251	BD-nonBD
EEF2	CD4CTL	0.25978	11.2027	6.04562	0.0188098	0.187377	0.143987	BD-nonBD
LAPTM5	CD4CTL	0.259661	10.3982	7.28263	0.0104801	0.140245	0.105877	BD-nonBD
RBM8A	CD4CTL	0.255304	8.34647	4.13302	0.0493748	0.287771	0.239754	BD-nonBD
PEBP1	CD4CTL	0.254616	8.67267	5.63796	0.0229492	0.200609	0.160215	BD-nonBD
BIN2	CD4CTL	0.252911	9.33301	5.48812	0.0247107	0.209369	0.16679	BD-nonBD
EIF3G	CD4CTL	0.250735	9.12374	4.26324	0.0461039	0.280218	0.231156	BD-nonBD

## Sheet: DEGs in CD4 Naive 
DEGs in CD4 Naive between BD and nonBD groups using muscat
gene	cluster_id	logFC	logCPM	F	p_val	p_adj.loc	p_adj.glb	contrast
UBE2J2	CD4Naive	0.252412	6.64594	11.3786	0.00182809	0.0307277	0.0431888	BD-nonBD
ACAP3	CD4Naive	0.475165	3.84224	6.55724	0.0149203	0.0944329	0.1274	BD-nonBD
INTS11	CD4Naive	0.349893	6.77158	14.0621	0.000639828	0.0175238	0.0251645	BD-nonBD
AURKAIP1	CD4Naive	0.257101	7.61313	12.2145	0.001308	0.0254814	0.0363679	BD-nonBD
PEX10	CD4Naive	0.541523	4.34669	6.21729	0.0175315	0.102097	0.138808	BD-nonBD
DNAJC11	CD4Naive	0.329456	4.98941	7.25969	0.010761	0.0797185	0.107271	BD-nonBD
PEX14	CD4Naive	0.374725	4.4803	7.40308	0.0100767	0.076507	0.103754	BD-nonBD
TARDBP	CD4Naive	0.848894	5.18261	8.09293	0.00737915	0.0650707	0.0882065	BD-nonBD
MAD2L2	CD4Naive	0.325047	5.61517	8.15166	0.00718837	0.0643017	0.0871782	BD-nonBD
AGTRAP	CD4Naive	0.358999	5.90373	7.4124	0.0100339	0.0764614	0.103574	BD-nonBD
SZRD1	CD4Naive	0.383749	6.53778	21.2482	5.19428e-05	0.00535873	0.00751831	BD-nonBD
NECAP2	CD4Naive	0.264877	7.51383	8.07305	0.00744495	0.0654253	0.0885585	BD-nonBD
SDHB	CD4Naive	0.359501	6.6417	18.0182	0.000153092	0.00860641	0.012442	BD-nonBD
MINOS1	CD4Naive	0.454656	7.79156	7.03655	0.0119273	0.0834381	0.113264	BD-nonBD
ECE1	CD4Naive	0.275366	5.60487	5.29526	0.0274613	0.13253	0.176448	BD-nonBD
CDC42	CD4Naive	0.26979	8.92742	5.41415	0.0258916	0.128383	0.171187	BD-nonBD
TCEA3	CD4Naive	0.555789	6.79348	17.0654	0.00021358	0.00984581	0.0145367	BD-nonBD
NUDC	CD4Naive	0.256623	7.26219	12.1887	0.00132141	0.0255455	0.0365826	BD-nonBD
RCC1	CD4Naive	1.7842	6.36551	15.482	0.000377309	0.01362	0.0192133	BD-nonBD
LAPTM5	CD4Naive	0.350986	10.525	24.0645	2.13712e-05	0.00419495	0.00485771	BD-nonBD
TMEM39B	CD4Naive	0.277198	5.00551	4.70918	0.0368801	0.156033	0.205275	BD-nonBD
AGO4	CD4Naive	0.585325	2.7804	5.66231	0.0229205	0.119505	0.160139	BD-nonBD
MRPS15	CD4Naive	0.412865	6.91247	36.0595	7.62917e-07	0.000835931	0.000926211	BD-nonBD
ZC3H12A	CD4Naive	0.752216	3.74731	5.71147	0.0223772	0.118158	0.158018	BD-nonBD
HIVEP3	CD4Naive	0.506445	3.79622	5.25962	0.0279518	0.1336	0.17814	BD-nonBD
SLC2A1	CD4Naive	0.46528	4.0579	7.95438	0.00785109	0.067258	0.0910729	BD-nonBD
DPH2	CD4Naive	0.302974	4.82409	5.23026	0.0283632	0.134743	0.179395	BD-nonBD
DMAP1	CD4Naive	0.351586	5.88773	11.775	0.00155828	0.0279053	0.0399353	BD-nonBD
PLK3	CD4Naive	0.656793	5.83281	14.4725	0.000548248	0.0162073	0.0232562	BD-nonBD
TOE1	CD4Naive	0.307609	4.42152	4.53448	0.0403339	0.164627	0.215434	BD-nonBD
KTI12	CD4Naive	0.476117	4.92429	6.73841	0.0137032	0.0899251	0.121894	BD-nonBD
MRPL37	CD4Naive	0.427764	6.2806	17.7952	0.0001654	0.00885174	0.0128561	BD-nonBD
GADD45A	CD4Naive	1.26157	3.08776	9.02652	0.00489436	0.0527459	0.0717303	BD-nonBD
LRRC8D	CD4Naive	0.311449	5.32805	6.43164	0.0158324	0.0972917	0.131656	BD-nonBD
DNTTIP2	CD4Naive	0.380628	6.76142	20.9026	5.81168e-05	0.00569667	0.00796302	BD-nonBD
BCAS2	CD4Naive	0.257869	6.6476	6.90485	0.0126791	0.0860504	0.116801	BD-nonBD
SRGAP2C	CD4Naive	0.963236	2.98002	9.52644	0.00394752	0.0468272	0.0644544	BD-nonBD
POLR3C	CD4Naive	0.287376	5.58199	8.97266	0.00501003	0.0532573	0.0725364	BD-nonBD
SF3B4	CD4Naive	0.385295	7.1301	17.1212	0.000209417	0.00970192	0.0143783	BD-nonBD
APH1A	CD4Naive	0.288379	7.81306	11.3592	0.0018425	0.0308407	0.0433462	BD-nonBD
ENSA	CD4Naive	0.366258	7.47457	22.2097	3.81523e-05	0.00474471	0.00644491	BD-nonBD
PSMD4	CD4Naive	0.317228	7.36814	20.4571	6.72484e-05	0.00577384	0.00846611	BD-nonBD
S100A10	CD4Naive	0.278836	9.39509	11.8039	0.00154038	0.0277752	0.0397142	BD-nonBD
S100A6	CD4Naive	0.274773	10.066	9.04396	0.00485752	0.0526907	0.0714713	BD-nonBD
S100A4	CD4Naive	0.357486	9.86654	5.7331	0.0221426	0.117603	0.157126	BD-nonBD
ILF2	CD4Naive	0.272852	7.48604	9.06287	0.0048179	0.0524115	0.0711424	BD-nonBD
ADAM15	CD4Naive	0.380229	3.68298	4.56992	0.0396057	0.163094	0.21329	BD-nonBD
SLC50A1	CD4Naive	0.267845	5.69559	6.65794	0.01423	0.0921365	0.124313	BD-nonBD
SSR2	CD4Naive	0.295605	9.82488	12.4229	0.00120462	0.0244952	0.0349078	BD-nonBD
UBQLN4	CD4Naive	0.383664	3.80012	4.73362	0.0364234	0.155016	0.203863	BD-nonBD
CCT3	CD4Naive	0.346202	8.01684	15.6697	0.000352321	0.0133911	0.018641	BD-nonBD
PRCC	CD4Naive	0.426103	5.92953	24.2532	2.01696e-05	0.00419495	0.0047146	BD-nonBD
SH2D2A	CD4Naive	0.336798	5.37657	4.36171	0.0441024	0.173064	0.225746	BD-nonBD
TAGLN2	CD4Naive	0.280035	9.53114	5.01304	0.0316195	0.143071	0.189476	BD-nonBD
F11R	CD4Naive	0.858414	3.19615	6.77329	0.0134814	0.089282	0.120855	BD-nonBD
DEDD	CD4Naive	0.299533	5.7712	9.06926	0.0048046	0.052328	0.0710682	BD-nonBD
UFC1	CD4Naive	0.276617	8.1048	13.5692	0.000771835	0.0193316	0.0276419	BD-nonBD
DUSP12	CD4Naive	0.384114	6.27285	18.7533	0.000118951	0.00791194	0.0110755	BD-nonBD
RCSD1	CD4Naive	0.571143	8.15379	9.89928	0.00336971	0.0424166	0.0591962	BD-nonBD
PRDX6	CD4Naive	0.334141	8.27488	9.94182	0.00330979	0.0419901	0.0586235	BD-nonBD
ACBD6	CD4Naive	0.326052	6.64034	11.9033	0.00148033	0.0273509	0.0388335	BD-nonBD
CSRP1	CD4Naive	0.357246	5.74191	7.54631	0.0094398	0.074108	0.100381	BD-nonBD
BTG2	CD4Naive	0.94607	7.79358	22.515	3.46326e-05	0.00464609	0.00608054	BD-nonBD
CD55	CD4Naive	0.572219	7.92326	15.5258	0.000371315	0.0136129	0.0191289	BD-nonBD
SDE2	CD4Naive	0.486297	4.5786	5.85852	0.0208337	0.113888	0.152246	BD-nonBD
ITPKB	CD4Naive	0.277627	5.99429	5.20078	0.0287828	0.136039	0.180718	BD-nonBD
SNAP47	CD4Naive	0.264177	5.16358	5.75182	0.0219417	0.116943	0.156388	BD-nonBD
ARF1	CD4Naive	0.266707	8.52933	14.7241	0.000499074	0.0154398	0.0221292	BD-nonBD
GUK1	CD4Naive	0.280454	8.39798	12.2149	0.00130779	0.0254814	0.0363679	BD-nonBD
GALNT2	CD4Naive	0.416377	4.64232	4.93379	0.0329074	0.146549	0.19347	BD-nonBD
IRF2BP2	CD4Naive	0.32755	6.3734	6.05687	0.018932	0.107179	0.144504	BD-nonBD
ZNF496	CD4Naive	0.569074	3.6262	5.26397	0.0278915	0.133535	0.177895	BD-nonBD
SH3YL1	CD4Naive	0.391865	8.03218	4.95149	0.0326148	0.145804	0.19256	BD-nonBD
TMEM18	CD4Naive	0.284045	6.62942	10.8422	0.0022753	0.0345755	0.0483301	BD-nonBD
RNASEH1-AS1	CD4Naive	0.446615	4.25229	10.9654	0.00216312	0.0339048	0.0471232	BD-nonBD
ITGB1BP1	CD4Naive	0.336729	6.53299	10.7469	0.00236629	0.0354299	0.0493378	BD-nonBD
HS1BP3	CD4Naive	0.371176	4.16944	5.94364	0.0199934	0.111281	0.148688	BD-nonBD
PTRHD1	CD4Naive	0.273117	6.78636	7.9576	0.00783976	0.0672227	0.0910051	BD-nonBD
AGBL5	CD4Naive	0.872302	3.79933	10.6283	0.00248502	0.0364418	0.0507276	BD-nonBD
SUPT7L	CD4Naive	0.360648	5.76705	14.9678	0.000455913	0.0147925	0.0211371	BD-nonBD
BABAM2	CD4Naive	0.446883	5.42267	8.39722	0.00644618	0.0612358	0.0824056	BD-nonBD
YPEL5	CD4Naive	0.471296	7.02445	9.64365	0.00375522	0.045302	0.0627383	BD-nonBD
ZFP36L2	CD4Naive	0.559972	10.6144	7.30314	0.0105485	0.0790883	0.106246	BD-nonBD
LRPPRC	CD4Naive	0.31044	6.56296	11.8535	0.00151006	0.027518	0.0392934	BD-nonBD
ACYP2	CD4Naive	0.278087	5.9904	5.45024	0.0254345	0.126697	0.169496	BD-nonBD
C2orf74	CD4Naive	0.489918	5.32722	9.32589	0.00430142	0.0490868	0.0672104	BD-nonBD
BOLA3	CD4Naive	0.301325	6.48805	10.6245	0.00248896	0.0364422	0.0507617	BD-nonBD
MTHFD2	CD4Naive	0.406519	4.90049	4.54598	0.0400961	0.164121	0.21472	BD-nonBD
DCTN1	CD4Naive	0.411636	6.24742	11.9559	0.00144958	0.0270787	0.0384584	BD-nonBD
AUP1	CD4Naive	0.292576	7.87888	6.26806	0.0171119	0.101044	0.137143	BD-nonBD
CHMP3	CD4Naive	0.332663	6.83603	14.8055	0.000484197	0.0153621	0.0217921	BD-nonBD
MAL	CD4Naive	0.316135	9.27558	10.5629	0.0025532	0.0369455	0.0513958	BD-nonBD
DUSP2	CD4Naive	1.93113	5.95701	47.1064	5.76148e-08	0.000276534	0.000273577	BD-nonBD
ARID5A	CD4Naive	0.533518	6.7507	5.68474	0.0226709	0.118735	0.159166	BD-nonBD
COX5B	CD4Naive	0.314538	9.05735	15.3791	0.0003918	0.0138198	0.0195976	BD-nonBD
MGAT4A	CD4Naive	0.669598	8.85796	12.1062	0.00136539	0.0261078	0.0371432	BD-nonBD
MRPL30	CD4Naive	0.698452	4.72359	8.71846	0.00559693	0.056836	0.0766811	BD-nonBD
GYPC	CD4Naive	0.446149	9.40833	26.7593	9.52774e-06	0.00295741	0.00319518	BD-nonBD
BIN1	CD4Naive	0.366651	8.3108	9.38688	0.00419033	0.0482712	0.0663077	BD-nonBD
ZEB2	CD4Naive	0.94734	3.10351	7.66814	0.00893209	0.0716988	0.0974614	BD-nonBD
NR4A2	CD4Naive	1.42957	3.34106	11.0639	0.00207775	0.0331869	0.0460838	BD-nonBD
WDSUB1	CD4Naive	0.446517	4.30469	7.12273	0.0114614	0.0820991	0.11112	BD-nonBD
LINC01806	CD4Naive	0.882572	3.9482	7.73667	0.00865945	0.0708436	0.0958485	BD-nonBD
METTL5	CD4Naive	0.255678	7.1324	13.1561	0.000904792	0.0211163	0.0299665	BD-nonBD
OLA1	CD4Naive	0.347306	7.32881	20.5481	6.52667e-05	0.00577384	0.00835772	BD-nonBD
MOB4	CD4Naive	0.357921	6.08777	4.2704	0.0462495	0.178704	0.23153	BD-nonBD
MAIP1	CD4Naive	0.273226	4.4558	5.18421	0.0290216	0.136389	0.181478	BD-nonBD
NBEAL1	CD4Naive	0.302334	6.68478	5.63836	0.0231904	0.119917	0.161202	BD-nonBD
CTLA4	CD4Naive	0.698935	4.12684	5.6299	0.0232866	0.119968	0.161548	BD-nonBD
ICOS	CD4Naive	0.451514	5.75605	5.00103	0.031811	0.143728	0.190109	BD-nonBD
EEF1B2	CD4Naive	0.332478	12.5519	17.3653	0.000192189	0.00922507	0.013789	BD-nonBD
MRPL44	CD4Naive	0.413424	6.00469	12.5626	0.00114022	0.0237534	0.0339454	BD-nonBD
ITM2C	CD4Naive	0.377335	5.88926	9.59276	0.00383746	0.0458329	0.0633764	BD-nonBD
RNPEPL1	CD4Naive	0.65501	4.88951	11.1315	0.00202123	0.0326447	0.0454416	BD-nonBD
PASK	CD4Naive	0.72401	6.52778	4.44892	0.042154	0.168471	0.220491	BD-nonBD
PPP1R7	CD4Naive	0.307307	6.93701	13.6346	0.000752755	0.0192218	0.0273463	BD-nonBD
THAP4	CD4Naive	0.271894	5.81724	6.42744	0.015864	0.0972917	0.131713	BD-nonBD
ARPC4	CD4Naive	0.622773	5.77621	7.67389	0.00890884	0.0716988	0.0973705	BD-nonBD
RPUSD3	CD4Naive	0.278385	6.1557	5.89539	0.0204651	0.112764	0.150755	BD-nonBD
JAGN1	CD4Naive	0.325208	6.6789	10.166	0.00301222	0.0399867	0.0559207	BD-nonBD
SH3BP5-AS1	CD4Naive	0.464593	3.35632	5.80396	0.0213924	0.115215	0.154332	BD-nonBD
TBC1D5	CD4Naive	0.344143	5.47176	4.23906	0.0470126	0.180009	0.233484	BD-nonBD
OSBPL10	CD4Naive	1.27469	3.657	17.0274	0.000216467	0.00988106	0.0146314	BD-nonBD
EXOG	CD4Naive	0.609312	5.17736	4.73024	0.0364861	0.155141	0.20409	BD-nonBD
CSRNP1	CD4Naive	0.610816	4.51393	6.42709	0.0158666	0.0972917	0.131713	BD-nonBD
EIF1B	CD4Naive	0.390145	7.62327	7.13226	0.0114111	0.081991	0.110856	BD-nonBD
HIGD1A	CD4Naive	1.15029	4.29133	5.92617	0.0201628	0.111893	0.149365	BD-nonBD
KIAA1143	CD4Naive	0.332869	5.50524	10.1751	0.00300079	0.0399867	0.0557945	BD-nonBD
TMEM42	CD4Naive	0.27195	5.38066	5.74925	0.0219691	0.116943	0.156483	BD-nonBD
TMA7	CD4Naive	0.271353	10.282	4.81557	0.0349364	0.151104	0.199578	BD-nonBD
SHISA5	CD4Naive	0.270668	8.20775	8.61972	0.00584442	0.0583884	0.0784769	BD-nonBD
UQCRC1	CD4Naive	0.290719	7.11425	11.799	0.0015434	0.0277752	0.0397359	BD-nonBD
DALRD3	CD4Naive	0.298905	5.88139	5.80954	0.0213346	0.115048	0.154189	BD-nonBD
ABHD14B	CD4Naive	0.40768	8.21145	22.4383	3.54835e-05	0.00464609	0.00616086	BD-nonBD
ACY1	CD4Naive	0.512406	3.63611	5.81991	0.0212275	0.114768	0.153846	BD-nonBD
GLYCTK	CD4Naive	0.352536	4.59156	5.18796	0.0289673	0.136389	0.181317	BD-nonBD
TKT	CD4Naive	0.485638	7.95243	27.6561	7.3429e-06	0.00287411	0.00283201	BD-nonBD
DCP1A	CD4Naive	0.28546	6.03233	8.65349	0.00575847	0.0580963	0.0779187	BD-nonBD
THOC7	CD4Naive	0.367769	7.27518	27.7715	7.10273e-06	0.00287411	0.00281346	BD-nonBD
CLDND1	CD4Naive	0.505062	6.27664	6.82552	0.0131565	0.0884572	0.11928	BD-nonBD
NDUFB4	CD4Naive	0.286208	8.27111	12.0971	0.00137033	0.0261486	0.0372197	BD-nonBD
SEC22A	CD4Naive	0.771694	3.46889	5.01767	0.031546	0.142808	0.189267	BD-nonBD
ISY1	CD4Naive	0.878262	5.00672	7.38472	0.0101617	0.0769009	0.10411	BD-nonBD
CNBP	CD4Naive	0.294358	9.89625	15.5653	0.000365997	0.0135245	0.0189751	BD-nonBD
EIF2A	CD4Naive	0.256616	8.02145	7.03035	0.0119616	0.0834814	0.113397	BD-nonBD
SEC62	CD4Naive	0.341578	8.2142	8.14065	0.00722372	0.0644941	0.0873669	BD-nonBD
FXR1	CD4Naive	0.294598	7.20552	18.1157	0.000148019	0.00856123	0.012233	BD-nonBD
MCCC1	CD4Naive	0.322476	5.10927	9.8581	0.00342884	0.0428008	0.0596992	BD-nonBD
PARL	CD4Naive	1.41406	2.80051	7.97527	0.00777791	0.0668771	0.0906319	BD-nonBD
TRA2B	CD4Naive	0.310385	7.83847	8.73238	0.00556295	0.0566764	0.0764039	BD-nonBD
CCDC50	CD4Naive	0.792028	2.8839	7.01323	0.0120568	0.083769	0.113871	BD-nonBD
PCYT1A	CD4Naive	0.419063	4.12005	6.55432	0.0149408	0.0944329	0.127522	BD-nonBD
TCTEX1D2	CD4Naive	0.664685	4.11338	10.6506	0.00246223	0.0363597	0.0504265	BD-nonBD
NCBP2-AS2	CD4Naive	0.653148	7.6129	37.4619	5.37472e-07	0.000835931	0.000821375	BD-nonBD
ZNF595	CD4Naive	0.640913	3.1213	4.47802	0.0415251	0.167467	0.21884	BD-nonBD
ZNF718	CD4Naive	0.542724	4.01984	6.55333	0.0149478	0.0944329	0.127533	BD-nonBD
CTBP1	CD4Naive	0.399027	5.29767	10.0001	0.00322952	0.0415952	0.0577342	BD-nonBD
MFSD10	CD4Naive	0.312068	6.40147	8.30247	0.00672233	0.0622695	0.0840484	BD-nonBD
NOP14-AS1	CD4Naive	0.418231	4.18052	8.02873	0.00759392	0.0661502	0.0894944	BD-nonBD
NOP14	CD4Naive	0.268141	5.70523	4.95887	0.0324937	0.145542	0.192229	BD-nonBD
LRPAP1	CD4Naive	0.470374	7.00178	30.3724	3.4156e-06	0.00197839	0.00202755	BD-nonBD
TADA2B	CD4Naive	0.436155	3.41949	5.14452	0.0296025	0.137647	0.183368	BD-nonBD
GRPEL1	CD4Naive	0.521667	6.0394	14.3731	0.000569077	0.0166912	0.0236779	BD-nonBD
NOA1	CD4Naive	0.260616	6.34342	9.26327	0.00441876	0.0495483	0.0680058	BD-nonBD
AREG	CD4Naive	2.92723	3.44182	27.2384	8.28587e-06	0.00288011	0.00303191	BD-nonBD
G3BP2	CD4Naive	0.448685	7.34871	7.53161	0.00950312	0.0741769	0.100717	BD-nonBD
HNRNPDL	CD4Naive	0.393026	10.0749	22.3781	3.61662e-05	0.00464609	0.00621736	BD-nonBD
MCUB	CD4Naive	0.260511	9.01732	8.96606	0.00502441	0.0533493	0.072672	BD-nonBD
SNHG8	CD4Naive	0.322436	8.86875	7.07284	0.0117286	0.082897	0.112389	BD-nonBD
ANXA5	CD4Naive	0.390493	6.19713	7.12035	0.011474	0.0821262	0.111191	BD-nonBD
ELF2	CD4Naive	0.421845	6.70089	10.4874	0.00263438	0.0373504	0.0522341	BD-nonBD
NDUFC1	CD4Naive	0.305219	7.7809	6.77992	0.0134396	0.089282	0.120678	BD-nonBD
SETD7	CD4Naive	0.808313	2.74213	4.60218	0.0389551	0.161942	0.211547	BD-nonBD
SLC9A3	CD4Naive	0.420127	6.0361	13.8542	0.000692298	0.0181751	0.0261887	BD-nonBD
MED10	CD4Naive	0.390252	7.92852	21.8088	4.33595e-05	0.00497739	0.0068661	BD-nonBD
DAP	CD4Naive	0.317642	5.71237	9.51783	0.00396206	0.0468802	0.06454	BD-nonBD
OTULINL	CD4Naive	0.283029	5.86916	4.82509	0.0347681	0.150867	0.199082	BD-nonBD
MTMR12	CD4Naive	0.491754	3.73598	5.84592	0.0209613	0.114014	0.152744	BD-nonBD
CCL28	CD4Naive	0.397313	4.91803	12.1349	0.0013499	0.0260197	0.0369662	BD-nonBD
NDUFS4	CD4Naive	0.278999	6.39417	9.33001	0.00429383	0.0490868	0.0671654	BD-nonBD
NDUFAF2	CD4Naive	0.337583	5.78953	11.4922	0.00174602	0.0297173	0.0423095	BD-nonBD
SREK1IP1	CD4Naive	0.401175	5.91663	7.25571	0.0107807	0.0797385	0.107336	BD-nonBD
SGTB	CD4Naive	0.372466	6.62351	8.91224	0.00514329	0.0540657	0.0736003	BD-nonBD
CDK7	CD4Naive	0.372164	4.42516	7.44539	0.00988391	0.0757967	0.102713	BD-nonBD
BTF3	CD4Naive	0.31994	11.4841	19.0105	0.000108998	0.00751844	0.0105896	BD-nonBD
NSA2	CD4Naive	0.412734	9.29239	24.9799	1.61714e-05	0.00386124	0.0042496	BD-nonBD
GPR150	CD4Naive	0.900902	3.72761	13.8636	0.000689832	0.0181751	0.0261444	BD-nonBD
EPB41L4A-AS1	CD4Naive	0.46964	7.87748	15.7431	0.000343026	0.0133094	0.0183915	BD-nonBD
SLC22A5	CD4Naive	0.503998	4.05374	5.70954	0.0223983	0.118172	0.15806	BD-nonBD
IRF1	CD4Naive	1.01606	8.28842	16.3609	0.000274433	0.0114944	0.0164105	BD-nonBD
HNRNPA0	CD4Naive	0.328892	9.02654	10.936	0.00218937	0.0340539	0.0473642	BD-nonBD
SIL1	CD4Naive	0.571541	4.1204	12.4655	0.00118458	0.0244044	0.0346201	BD-nonBD
UBE2D2	CD4Naive	0.256886	9.29043	18.8377	0.000115582	0.00774314	0.0108979	BD-nonBD
PFDN1	CD4Naive	0.451804	6.58425	20.4864	6.66032e-05	0.00577384	0.00843247	BD-nonBD
EIF4EBP3	CD4Naive	0.296539	5.65336	7.26751	0.0107224	0.0795899	0.107071	BD-nonBD
DCTN4	CD4Naive	0.421353	5.67992	7.49762	0.00965133	0.0749567	0.101638	BD-nonBD
CCDC69	CD4Naive	0.304152	6.90395	5.37798	0.0263585	0.129252	0.172786	BD-nonBD
CCNG1	CD4Naive	0.257535	7.7046	5.64806	0.0230807	0.119801	0.160774	BD-nonBD
SFXN1	CD4Naive	0.287219	7.00039	6.00061	0.0194515	0.109446	0.146458	BD-nonBD
HIGD2A	CD4Naive	0.317281	9.27137	13.9191	0.000675455	0.0180742	0.025864	BD-nonBD
RNF44	CD4Naive	0.31062	6.63531	5.96868	0.0197532	0.110409	0.147686	BD-nonBD
NHP2	CD4Naive	0.315472	7.8285	15.2988	0.000403521	0.0138749	0.0198023	BD-nonBD
ZNF354A	CD4Naive	0.388561	4.39088	8.35126	0.00657858	0.0616295	0.083154	BD-nonBD
RACK1	CD4Naive	0.347384	12.6969	20.5217	6.58353e-05	0.00577384	0.0083962	BD-nonBD
PSMG4	CD4Naive	0.535304	6.58812	29.7352	4.07483e-06	0.00210804	0.00226299	BD-nonBD
FARS2	CD4Naive	0.473715	5.22535	15.971	0.000315821	0.0128425	0.0176646	BD-nonBD
BLOC1S5	CD4Naive	0.823896	4.29824	7.79851	0.00842112	0.0701408	0.0945446	BD-nonBD
EEF1E1	CD4Naive	1.23723	5.05199	10.8577	0.00226089	0.0344573	0.0481283	BD-nonBD
NOL7	CD4Naive	0.427699	8.05172	33.2139	1.58882e-06	0.00113809	0.00136718	BD-nonBD
MCUR1	CD4Naive	0.267379	4.96053	6.45519	0.0156569	0.0968107	0.130838	BD-nonBD
CD83	CD4Naive	0.922586	2.79298	7.97789	0.00776878	0.0668603	0.0905743	BD-nonBD
HCG11	CD4Naive	0.522438	3.29645	6.07863	0.0187352	0.106704	0.143668	BD-nonBD
ABT1	CD4Naive	0.397815	6.74259	8.59101	0.00591856	0.0589149	0.079071	BD-nonBD
GABBR1	CD4Naive	0.590485	3.53267	5.76751	0.0217748	0.116681	0.155744	BD-nonBD
HCG18	CD4Naive	0.38273	5.87265	11.7476	0.00157547	0.0279629	0.040187	BD-nonBD
RPP21	CD4Naive	0.384892	6.66572	7.86393	0.00817664	0.0686069	0.0930161	BD-nonBD
NRM	CD4Naive	0.546879	3.57029	5.34737	0.0267608	0.130339	0.174117	BD-nonBD
LINC00243	CD4Naive	0.5006	4.68131	5.27898	0.0276841	0.132952	0.17718	BD-nonBD
GTF2H4	CD4Naive	1.56522	3.26779	12.3209	0.00125406	0.0251135	0.0356053	BD-nonBD
VARS2	CD4Naive	0.475187	3.99921	5.8103	0.0213267	0.115048	0.154187	BD-nonBD
NFKBIL1	CD4Naive	0.414865	5.22069	14.8161	0.000482284	0.0153621	0.0217606	BD-nonBD
BAG6	CD4Naive	0.373588	6.79004	13.8306	0.000698537	0.0182207	0.0262867	BD-nonBD
CSNK2B	CD4Naive	1.98975	6.78838	15.3234	0.000399884	0.0138428	0.0197186	BD-nonBD
NELFE	CD4Naive	0.313427	6.68859	9.33088	0.00429221	0.0490868	0.0671469	BD-nonBD
AGPAT1	CD4Naive	0.252486	5.42388	5.46185	0.0252894	0.126383	0.169141	BD-nonBD
GPSM3	CD4Naive	0.253735	10.1098	10.1355	0.00305095	0.0401523	0.056262	BD-nonBD
TAPBP	CD4Naive	0.372627	8.22876	18.0759	0.000150066	0.00858382	0.0122877	BD-nonBD
HMGA1	CD4Naive	0.422025	7.47944	14.1067	0.000629132	0.0172817	0.0249088	BD-nonBD
PPARD	CD4Naive	0.414171	4.89432	7.99456	0.00771098	0.0667329	0.0902761	BD-nonBD
PIM1	CD4Naive	0.473947	8.90056	8.03591	0.00756958	0.0659999	0.0893281	BD-nonBD
CCND3	CD4Naive	0.385973	9.34662	7.93145	0.00793228	0.0677043	0.0915799	BD-nonBD
TBCC	CD4Naive	0.293968	6.6892	6.37699	0.016248	0.098649	0.133503	BD-nonBD
C6orf226	CD4Naive	0.547955	6.15095	20.4631	6.71147e-05	0.00577384	0.00845851	BD-nonBD
CNPY3	CD4Naive	0.299411	7.48814	14.6217	0.000518505	0.0157788	0.0225479	BD-nonBD
SUPT3H	CD4Naive	0.403488	6.00019	7.00597	0.0120975	0.083769	0.114019	BD-nonBD
SMAP1	CD4Naive	0.306948	6.71057	14.3688	0.000569996	0.0166912	0.0237036	BD-nonBD
EEF1A1	CD4Naive	0.273247	15.6006	12.3886	0.00122099	0.0246101	0.0351379	BD-nonBD
COX7A2	CD4Naive	0.287639	8.90875	7.92323	0.00796161	0.0677064	0.0917824	BD-nonBD
PRDM1	CD4Naive	0.848622	3.71563	4.25352	0.0466587	0.179437	0.232619	BD-nonBD
GTF3C6	CD4Naive	0.253359	6.67347	9.22446	0.0044932	0.0500337	0.0684985	BD-nonBD
TRAF3IP2	CD4Naive	0.314314	4.96854	5.11186	0.03009	0.138918	0.184668	BD-nonBD
RWDD1	CD4Naive	0.296076	8.05146	15.2731	0.000407345	0.0138749	0.01988	BD-nonBD
TMEM242	CD4Naive	0.313074	5.01989	6.53833	0.0150539	0.0949742	0.128125	BD-nonBD
DYNLT1	CD4Naive	0.570845	6.93969	7.40655	0.0100608	0.076507	0.103749	BD-nonBD
SOD2	CD4Naive	0.442124	6.6648	16.698	0.000243294	0.0105962	0.0154798	BD-nonBD
PSMB1	CD4Naive	0.269889	8.37981	13.8994	0.000680524	0.0181577	0.0259605	BD-nonBD
PRKAR1B	CD4Naive	0.334262	5.65962	6.92096	0.0125844	0.0857878	0.116381	BD-nonBD
COX19	CD4Naive	0.403429	6.15833	20.2842	7.11902e-05	0.00601446	0.00867304	BD-nonBD
ZFAND2A	CD4Naive	0.446707	5.47103	7.98408	0.00774725	0.0667985	0.0904641	BD-nonBD
INTS1	CD4Naive	0.434674	4.58154	9.97898	0.00325835	0.0417356	0.0580606	BD-nonBD
MAD1L1	CD4Naive	0.48522	7.44278	18.9332	0.000111893	0.00766138	0.0107689	BD-nonBD
FOXK1	CD4Naive	0.511532	3.95298	12.5636	0.00113976	0.0237534	0.0339454	BD-nonBD
AP5Z1	CD4Naive	0.302408	5.29994	5.91984	0.0202246	0.112035	0.149638	BD-nonBD
NDUFA4	CD4Naive	0.288048	9.30505	12.456	0.00118902	0.0244166	0.0347033	BD-nonBD
CDCA7L	CD4Naive	0.398613	5.34564	5.71347	0.0223554	0.118146	0.157977	BD-nonBD
MALSU1	CD4Naive	0.282714	6.43595	7.06138	0.011791	0.082897	0.112729	BD-nonBD
PSMA2	CD4Naive	1.85622	4.31594	15.5466	0.0003685	0.0135631	0.0190529	BD-nonBD
BLVRA	CD4Naive	0.397286	5.21624	6.19425	0.0177255	0.102969	0.139477	BD-nonBD
MRPS24	CD4Naive	0.931221	7.17253	24.2266	2.03349e-05	0.00419495	0.00472849	BD-nonBD
NUDCD3	CD4Naive	0.284134	6.0452	6.57041	0.014828	0.0942515	0.126961	BD-nonBD
MYO1G	CD4Naive	0.271049	6.74211	6.14474	0.0181505	0.104915	0.141337	BD-nonBD
SNHG15	CD4Naive	0.397725	6.3779	11.6277	0.00165323	0.0286684	0.0410975	BD-nonBD
HUS1	CD4Naive	0.332475	5.48592	7.4481	0.00987169	0.0757834	0.102692	BD-nonBD
UPP1	CD4Naive	0.380632	7.28135	11.8609	0.00150563	0.0275122	0.0392735	BD-nonBD
MRPS17	CD4Naive	0.828383	4.09438	4.97001	0.0323118	0.145236	0.19179	BD-nonBD
CHCHD2	CD4Naive	0.252751	9.57333	12.4109	0.0012103	0.0245142	0.0349909	BD-nonBD
ZNF107	CD4Naive	0.649059	5.7103	13.9351	0.000671359	0.0180742	0.0258047	BD-nonBD
ZNF138	CD4Naive	0.424535	5.03172	6.26504	0.0171366	0.101116	0.137271	BD-nonBD
ERV3-1	CD4Naive	1.16649	4.05776	6.3895	0.0161519	0.0983046	0.133132	BD-nonBD
RABGEF1	CD4Naive	0.45991	3.67994	4.54255	0.040167	0.164217	0.214938	BD-nonBD
SBDS	CD4Naive	0.634219	7.3492	15.4679	0.000379257	0.0136357	0.0192656	BD-nonBD
BUD23	CD4Naive	0.28217	6.80895	13.5067	0.000790529	0.0195956	0.0279786	BD-nonBD
ABHD11	CD4Naive	0.343429	3.81254	5.09893	0.0302854	0.139475	0.185253	BD-nonBD
EIF4H	CD4Naive	0.483701	7.96334	25.1186	1.55087e-05	0.00380044	0.00418764	BD-nonBD
RFC2	CD4Naive	0.280953	4.62491	4.89706	0.0335236	0.147739	0.195283	BD-nonBD
RHBDD2	CD4Naive	0.465489	6.54087	15.4889	0.000376357	0.01362	0.0192127	BD-nonBD
MDH2	CD4Naive	0.370949	8.0817	23.4902	2.55168e-05	0.00437797	0.00525667	BD-nonBD
ZP3	CD4Naive	0.828159	2.85732	13.02	0.000953797	0.0215577	0.0307926	BD-nonBD
TMEM243	CD4Naive	0.263492	8.17907	7.66447	0.00894695	0.0716988	0.0975523	BD-nonBD
TP53TG1	CD4Naive	0.250637	6.1661	5.8697	0.0207212	0.11357	0.151801	BD-nonBD
DBF4	CD4Naive	0.398584	5.70037	7.48944	0.00968733	0.0751387	0.101772	BD-nonBD
ARPC1B	CD4Naive	0.853485	8.44452	13.3574	0.000837195	0.0201446	0.0288099	BD-nonBD
PDAP1	CD4Naive	0.29901	7.30233	21.3544	5.01873e-05	0.00535873	0.00740799	BD-nonBD
ZNF394	CD4Naive	0.4966	6.32006	13.8656	0.000689317	0.0181751	0.0261444	BD-nonBD
TAF6	CD4Naive	0.250538	5.80092	6.26217	0.0171601	0.101136	0.137362	BD-nonBD
SAP25	CD4Naive	0.387932	4.46958	5.80049	0.0214285	0.115276	0.154424	BD-nonBD
SRRT	CD4Naive	0.289106	6.5886	6.25732	0.0171998	0.101266	0.137509	BD-nonBD
FIS1	CD4Naive	0.330053	8.20177	18.5192	0.000128851	0.00816231	0.0114787	BD-nonBD
POLR2J	CD4Naive	0.38791	7.15161	15.0438	0.000443271	0.0145657	0.0207893	BD-nonBD
PMPCB	CD4Naive	0.288382	7.46081	12.7967	0.00104039	0.0224241	0.032305	BD-nonBD
DNAJB9	CD4Naive	0.514045	5.63904	6.26902	0.0171041	0.101044	0.137128	BD-nonBD
IMPDH1	CD4Naive	0.473388	5.76185	12.6905	0.00108445	0.0229509	0.0329908	BD-nonBD
MEST	CD4Naive	0.515789	3.35061	4.5846	0.0393082	0.162573	0.212496	BD-nonBD
CHCHD3	CD4Naive	0.360347	6.01247	10.8219	0.00229437	0.0347294	0.0485572	BD-nonBD
SLC37A3	CD4Naive	0.474151	4.73256	17.3432	0.000193683	0.00924913	0.013857	BD-nonBD
TRBV6-2	CD4Naive	0.568504	6.76084	5.18269	0.0290436	0.136389	0.181519	BD-nonBD
TRBV7-3	CD4Naive	0.580522	6.33043	4.55273	0.0399571	0.163877	0.214373	BD-nonBD
TRBV6-5	CD4Naive	0.352655	7.3276	7.54279	0.00945492	0.074108	0.100458	BD-nonBD
TRBV10-3	CD4Naive	0.358409	7.07462	5.23982	0.0282284	0.134496	0.179055	BD-nonBD
TRBV18	CD4Naive	0.303406	6.76885	4.88038	0.0338077	0.148401	0.196088	BD-nonBD
TRBV20-1	CD4Naive	0.310046	8.81497	4.18506	0.0483606	0.183137	0.23697	BD-nonBD
TRBV21-1	CD4Naive	0.570127	5.38954	15.1316	0.00042913	0.0144262	0.0204089	BD-nonBD
TCAF2	CD4Naive	0.680647	5.37479	6.3685	0.0163136	0.0987728	0.133813	BD-nonBD
CHPF2	CD4Naive	0.294822	4.68803	5.75369	0.0219218	0.116943	0.156352	BD-nonBD
PRKAG2-AS1	CD4Naive	0.409496	5.18245	15.8777	0.000326666	0.0128899	0.0179198	BD-nonBD
SLC25A6	CD4Naive	0.355186	10.4482	16.6004	0.000251908	0.0108234	0.0157303	BD-nonBD
ASMTL	CD4Naive	0.38366	5.33735	12.2827	0.00127313	0.0252987	0.035906	BD-nonBD
P2RY8	CD4Naive	0.379325	7.44885	8.15399	0.00718091	0.0643017	0.0871613	BD-nonBD
ZBED1	CD4Naive	0.266175	4.96146	6.57341	0.014807	0.0941825	0.126892	BD-nonBD
RAB9A	CD4Naive	0.277388	5.51251	4.76939	0.035766	0.153339	0.201853	BD-nonBD
CA5B	CD4Naive	0.477797	6.52822	9.25982	0.00442533	0.0495483	0.0680589	BD-nonBD
APOO	CD4Naive	0.304649	4.04546	5.00465	0.0317531	0.143537	0.189928	BD-nonBD
EIF2S3	CD4Naive	0.302167	9.17996	5.16302	0.0293302	0.13711	0.182445	BD-nonBD
ZNF674-AS1	CD4Naive	0.53124	3.35483	5.62723	0.023317	0.119968	0.161615	BD-nonBD
NDUFB11	CD4Naive	0.267137	9.12393	13.094	0.0009268	0.0212859	0.0303528	BD-nonBD
ELK1	CD4Naive	0.290148	5.42233	5.34996	0.0267265	0.130339	0.173953	BD-nonBD
SLC38A5	CD4Naive	0.357338	4.00426	5.59107	0.0237335	0.121299	0.163121	BD-nonBD
TBC1D25	CD4Naive	0.297979	4.75121	5.11334	0.0300678	0.138918	0.184614	BD-nonBD
RBM3	CD4Naive	0.298046	9.47481	5.74471	0.0220177	0.117092	0.156657	BD-nonBD
WDR13	CD4Naive	0.502173	5.4351	23.0533	2.92393e-05	0.00455795	0.00563549	BD-nonBD
WAS	CD4Naive	0.522	8.19845	18.21	0.000143281	0.00838243	0.012019	BD-nonBD
SUV39H1	CD4Naive	0.63611	3.82177	13.3267	0.000847124	0.0202787	0.0289769	BD-nonBD
PIM2	CD4Naive	0.299411	8.65679	4.44281	0.0422873	0.168787	0.220834	BD-nonBD
PRAF2	CD4Naive	0.331062	4.90056	6.4864	0.0154275	0.0962877	0.129912	BD-nonBD
PLP2	CD4Naive	0.410709	8.31957	6.52354	0.0151593	0.0952521	0.128675	BD-nonBD
FOXP3	CD4Naive	1.38995	3.69985	17.9774	0.00015527	0.00860641	0.0125236	BD-nonBD
MAGED1	CD4Naive	0.343199	4.98377	8.63666	0.00580115	0.0581963	0.0781727	BD-nonBD
TSPYL2	CD4Naive	0.348658	6.18658	8.0907	0.0073865	0.0650739	0.0882368	BD-nonBD
HSD17B10	CD4Naive	0.2965	6.36783	15.9949	0.000313097	0.0128307	0.0175687	BD-nonBD
FAM120C	CD4Naive	0.349782	4.42881	6.2218	0.0174938	0.102037	0.138692	BD-nonBD
FAM104B	CD4Naive	0.294184	4.63539	4.58178	0.0393652	0.162573	0.212646	BD-nonBD
NBDY	CD4Naive	0.262046	7.42044	6.99764	0.0121443	0.083955	0.114219	BD-nonBD
ZC4H2	CD4Naive	0.560554	3.81516	10.2966	0.00285208	0.0390824	0.0543769	BD-nonBD
LAS1L	CD4Naive	0.34408	5.65884	7.75062	0.00860507	0.0707543	0.0956238	BD-nonBD
IGBP1	CD4Naive	0.37294	7.92299	21.421	4.91193e-05	0.00531859	0.00731934	BD-nonBD
IL2RG	CD4Naive	0.937649	6.92163	7.64283	0.00903506	0.0722185	0.0980182	BD-nonBD
RLIM	CD4Naive	0.36804	5.14593	7.25374	0.0107904	0.0797464	0.107411	BD-nonBD
TRMT2B	CD4Naive	0.30007	5.35058	5.85787	0.0208403	0.113888	0.15228	BD-nonBD
SLC25A5	CD4Naive	0.332776	8.93934	18.5796	0.000126217	0.00816231	0.0113865	BD-nonBD
NDUFA1	CD4Naive	0.34408	8.25355	6.19811	0.0176929	0.102908	0.139353	BD-nonBD
ENOX2	CD4Naive	0.354949	4.56717	7.88443	0.00810161	0.0682117	0.0925659	BD-nonBD
RBMX	CD4Naive	0.422834	8.34382	38.4241	4.24376e-07	0.000835931	0.0006996	BD-nonBD
CD99L2	CD4Naive	0.457817	4.04609	5.62065	0.0233922	0.120214	0.161943	BD-nonBD
IDH3G	CD4Naive	0.271048	6.80044	10.1326	0.00305462	0.0401523	0.0563008	BD-nonBD
NAA10	CD4Naive	0.807188	6.27855	11.7685	0.00156236	0.0279246	0.0400025	BD-nonBD
FLNA	CD4Naive	0.538421	7.61611	20.6436	6.32538e-05	0.00577384	0.00824833	BD-nonBD
EMD	CD4Naive	0.253447	7.83977	7.21996	0.0109593	0.0802302	0.108329	BD-nonBD
G6PD	CD4Naive	0.275369	5.75069	4.96139	0.0324525	0.145504	0.192101	BD-nonBD
MPP1	CD4Naive	0.345965	5.02299	7.27807	0.0106705	0.0795899	0.106897	BD-nonBD
INTS10	CD4Naive	0.303652	6.85666	13.2571	0.000870166	0.020566	0.0293805	BD-nonBD
R3HCC1	CD4Naive	0.324852	5.66454	9.58875	0.00384402	0.0458329	0.0634168	BD-nonBD
CCDC25	CD4Naive	0.265423	6.40905	10.1056	0.00308943	0.0403489	0.0565992	BD-nonBD
SARAF	CD4Naive	0.387601	11.7272	25.8204	1.25696e-05	0.00365777	0.00372125	BD-nonBD
LEPROTL1	CD4Naive	0.368968	9.53516	8.20641	0.00701528	0.0634852	0.0861229	BD-nonBD
DCTN6	CD4Naive	0.418048	4.57706	5.65352	0.0230192	0.119751	0.160532	BD-nonBD
EIF4EBP1	CD4Naive	0.365873	4.31497	4.495	0.0411628	0.166614	0.217817	BD-nonBD
RRS1	CD4Naive	0.28421	5.42843	5.75566	0.0219008	0.116943	0.156295	BD-nonBD
LACTB2-AS1	CD4Naive	0.300454	4.3375	4.47009	0.0416955	0.167832	0.219303	BD-nonBD
TPD52	CD4Naive	0.437114	5.08297	4.29373	0.0456901	0.176835	0.229861	BD-nonBD
ZBTB10	CD4Naive	0.548493	3.28397	5.67464	0.022783	0.119121	0.159588	BD-nonBD
FABP5	CD4Naive	0.50322	4.39948	4.7922	0.0353535	0.152272	0.20081	BD-nonBD
C8orf59	CD4Naive	0.316035	8.14749	11.2676	0.00191227	0.0315728	0.044152	BD-nonBD
RIPK2	CD4Naive	0.536466	4.75884	6.30717	0.0167962	0.100059	0.135896	BD-nonBD
PLEKHF2	CD4Naive	0.395572	5.69605	5.49547	0.0248742	0.125069	0.167501	BD-nonBD
CPQ	CD4Naive	0.423678	5.36326	4.80101	0.0351957	0.151943	0.200358	BD-nonBD
PABPC1	CD4Naive	0.299793	12.0422	15.956	0.000317535	0.012856	0.0176973	BD-nonBD
KLF10	CD4Naive	0.793616	3.20027	7.57437	0.00932016	0.0737193	0.099759	BD-nonBD
EIF3H	CD4Naive	0.337792	10.0698	20.6216	6.37101e-05	0.00577384	0.00827373	BD-nonBD
NDUFB9	CD4Naive	0.461196	8.8926	30.3775	3.41082e-06	0.00197839	0.00202755	BD-nonBD
PVT1	CD4Naive	0.520919	5.15978	4.58223	0.039356	0.162573	0.212646	BD-nonBD
CHRAC1	CD4Naive	0.29729	5.86577	8.80723	0.005384	0.0554243	0.0753556	BD-nonBD
PTP4A3	CD4Naive	0.48932	5.48825	15.1576	0.000425033	0.0143402	0.0203111	BD-nonBD
LY6E	CD4Naive	0.355868	9.06522	5.32411	0.027071	0.131404	0.175149	BD-nonBD
ZC3H3	CD4Naive	0.423986	5.32733	11.078	0.00206579	0.0330526	0.0459552	BD-nonBD
GSDMD	CD4Naive	0.313265	6.68183	6.38493	0.0161869	0.0984535	0.133252	BD-nonBD
EEF1D	CD4Naive	0.289094	11.9046	14.8009	0.000485015	0.0153621	0.0217921	BD-nonBD
PUF60	CD4Naive	0.250169	7.33005	11.5999	0.00167183	0.028937	0.0413746	BD-nonBD
CYC1	CD4Naive	0.265618	6.79646	9.69029	0.00368151	0.0450489	0.0621165	BD-nonBD
MAF1	CD4Naive	0.283668	7.60217	13.0245	0.000952124	0.0215577	0.0307757	BD-nonBD
MROH1	CD4Naive	0.338364	4.08438	5.28181	0.0276453	0.132952	0.1771	BD-nonBD
HSF1	CD4Naive	0.36027	7.02678	14.1765	0.000612765	0.0172579	0.0246549	BD-nonBD
RCL1	CD4Naive	0.363419	4.70052	6.84693	0.0130258	0.0878319	0.118583	BD-nonBD
UBAP1	CD4Naive	0.275474	5.76969	8.37519	0.00650929	0.0613483	0.0827113	BD-nonBD
DCTN3	CD4Naive	0.339018	7.35871	17.8067	0.000164742	0.00885174	0.0128424	BD-nonBD
HINT2	CD4Naive	0.336041	6.39038	8.69766	0.00564812	0.057231	0.0770602	BD-nonBD
RECK	CD4Naive	0.364548	5.09814	7.35298	0.0103103	0.0777406	0.104974	BD-nonBD
HNRNPK	CD4Naive	0.283204	9.53128	18.3103	0.000138424	0.00831615	0.01185	BD-nonBD
ISCA1	CD4Naive	0.310255	6.5334	8.30253	0.00672216	0.0622695	0.0840484	BD-nonBD
SEMA4D	CD4Naive	0.311437	7.0209	5.02277	0.0314651	0.142581	0.189044	BD-nonBD
NINJ1	CD4Naive	0.30509	6.56909	7.33258	0.0104071	0.0782803	0.105513	BD-nonBD
ANP32B	CD4Naive	0.278258	9.73673	15.7864	0.000337676	0.0131566	0.0182336	BD-nonBD
TXN	CD4Naive	0.338014	7.08315	15.5803	0.000363991	0.0135039	0.0189494	BD-nonBD
ATP6V1G1	CD4Naive	0.284637	9.72457	8.98088	0.00499219	0.0532573	0.0724187	BD-nonBD
TNFSF8	CD4Naive	0.723268	6.71839	4.56443	0.0397176	0.163361	0.213628	BD-nonBD
PSMB7	CD4Naive	0.28895	6.67216	12.7978	0.00103993	0.0224241	0.0323046	BD-nonBD
ARPC5L	CD4Naive	0.284901	6.62815	7.41867	0.0100052	0.0764071	0.103451	BD-nonBD
HSPA5	CD4Naive	0.315794	7.58161	8.61984	0.00584412	0.0583884	0.0784769	BD-nonBD
DPM2	CD4Naive	0.306249	5.64106	7.22981	0.0109098	0.0800837	0.108122	BD-nonBD
C9orf16	CD4Naive	0.314317	8.61932	13.3767	0.000830997	0.0201002	0.0287108	BD-nonBD
URM1	CD4Naive	0.341713	6.78761	15.4487	0.000381932	0.0136592	0.0193262	BD-nonBD
ZDHHC12	CD4Naive	0.261843	5.96777	7.26677	0.010726	0.0795899	0.10709	BD-nonBD
GTF3C5	CD4Naive	0.396099	5.74276	17.5497	0.00018017	0.00905752	0.0133991	BD-nonBD
SURF2	CD4Naive	0.279097	6.04182	9.58894	0.0038437	0.0458329	0.0634168	BD-nonBD
MRPS2	CD4Naive	0.392253	6.12781	14.1288	0.000623889	0.0172579	0.0248053	BD-nonBD
PMPCA	CD4Naive	0.300306	5.65721	8.80365	0.00539244	0.0554243	0.0753593	BD-nonBD
TMEM141	CD4Naive	0.261404	6.31604	5.50431	0.0247663	0.124661	0.167011	BD-nonBD
EDF1	CD4Naive	0.30805	9.58745	18.6385	0.0001237	0.00814519	0.0112698	BD-nonBD
EXD3	CD4Naive	0.390564	4.38616	7.01642	0.012039	0.083769	0.113766	BD-nonBD
DPH7	CD4Naive	0.306538	5.8542	6.32254	0.0166738	0.0997216	0.135385	BD-nonBD
BET1L	CD4Naive	0.486815	6.71092	15.1077	0.000432932	0.0144497	0.0205004	BD-nonBD
PGGHG	CD4Naive	0.549667	5.38906	9.39835	0.00416978	0.0482348	0.0661412	BD-nonBD
IFITM2	CD4Naive	0.455979	9.83573	12.1871	0.00132226	0.0255455	0.0365868	BD-nonBD
IFITM1	CD4Naive	0.374992	11.8208	8.89166	0.00518955	0.0541761	0.0739748	BD-nonBD
SIGIRR	CD4Naive	0.252404	8.36616	7.0688	0.0117506	0.082897	0.112519	BD-nonBD
PIDD1	CD4Naive	0.415094	3.9246	5.33218	0.026963	0.130975	0.174817	BD-nonBD
CHID1	CD4Naive	0.273072	5.42937	5.49402	0.024892	0.125091	0.167575	BD-nonBD
CTSD	CD4Naive	0.582708	4.73565	8.98659	0.00497983	0.0532401	0.072321	BD-nonBD
LSP1	CD4Naive	0.279082	9.47111	11.2547	0.00192237	0.0316833	0.0442806	BD-nonBD
CD81	CD4Naive	0.5139	3.44216	4.8292	0.0346957	0.150763	0.198867	BD-nonBD
PGAP2	CD4Naive	0.473849	5.38679	18.5521	0.000127408	0.00816231	0.011429	BD-nonBD
STIM1	CD4Naive	0.266822	6.18139	5.07931	0.0305846	0.140298	0.186231	BD-nonBD
TRIM34	CD4Naive	1.10664	3.27548	8.46857	0.00624628	0.0606435	0.0810806	BD-nonBD
EIF3F	CD4Naive	0.318938	10.3106	15.9856	0.000314153	0.0128307	0.0175981	BD-nonBD
PSMA1	CD4Naive	0.490469	7.60354	10.2487	0.00290979	0.0392844	0.0549387	BD-nonBD
LDHA	CD4Naive	0.319361	8.44678	7.97803	0.00776831	0.0668603	0.0905743	BD-nonBD
SVIP	CD4Naive	0.337835	7.04095	10.7153	0.00239735	0.0357053	0.0496622	BD-nonBD
CD59	CD4Naive	1.00318	4.76724	13.1197	0.000917627	0.0212859	0.0301738	BD-nonBD
COMMD9	CD4Naive	0.395223	5.83088	18.3553	0.000136299	0.00831615	0.0117777	BD-nonBD
ZNF408	CD4Naive	0.363728	4.29524	4.40771	0.0430627	0.170376	0.222967	BD-nonBD
PSMC3	CD4Naive	0.342844	6.70425	16.4059	0.000270043	0.0114207	0.0162735	BD-nonBD
KBTBD4	CD4Naive	0.628035	5.66673	19.9022	8.07989e-05	0.00644046	0.00926354	BD-nonBD
TIMM10	CD4Naive	0.33382	6.07721	6.68077	0.0140783	0.0915019	0.123573	BD-nonBD
CLP1	CD4Naive	0.675485	3.92089	11.2265	0.00194452	0.0319353	0.0445119	BD-nonBD
CD6	CD4Naive	0.437549	8.4443	22.5686	3.40514e-05	0.00464609	0.00604209	BD-nonBD
CD5	CD4Naive	0.555116	8.11796	24.7337	1.7423e-05	0.00405607	0.00443679	BD-nonBD
CYB561A3	CD4Naive	0.305358	5.85988	15.6744	0.00035171	0.0133911	0.0186271	BD-nonBD
SDHAF2	CD4Naive	0.64739	5.30707	8.95131	0.0050567	0.0536309	0.0729221	BD-nonBD
FTH1	CD4Naive	0.385638	11.6899	17.9851	0.000154856	0.00860641	0.0125236	BD-nonBD
EEF1G	CD4Naive	1.89606	10.6926	15.8853	0.000325767	0.0128899	0.0179084	BD-nonBD
LBHD1	CD4Naive	0.518372	3.00716	5.81913	0.0212355	0.114768	0.153854	BD-nonBD
UBXN1	CD4Naive	0.349897	9.33381	18.3523	0.000136437	0.00831615	0.0117777	BD-nonBD
BSCL2	CD4Naive	0.292789	5.59258	8.91186	0.00514414	0.0540657	0.0736003	BD-nonBD
SLC3A2	CD4Naive	0.268125	6.91688	10.6514	0.00246139	0.0363597	0.0504227	BD-nonBD
COX8A	CD4Naive	0.293684	8.65933	11.9667	0.00144333	0.0270429	0.0383382	BD-nonBD
NUDT22	CD4Naive	0.28331	6.1939	7.86291	0.0081804	0.0686069	0.0930453	BD-nonBD
DNAJC4	CD4Naive	0.3937	7.01523	18.5683	0.000126701	0.00816231	0.0114039	BD-nonBD
BAD	CD4Naive	0.28672	5.60068	7.09774	0.0115945	0.0824182	0.111757	BD-nonBD
SF1	CD4Naive	0.372293	9.53236	11.8695	0.00150045	0.0275122	0.0391907	BD-nonBD
ARL2	CD4Naive	0.847991	5.51487	9.05525	0.00483382	0.0525234	0.0712632	BD-nonBD
VPS51	CD4Naive	0.262286	8.1218	11.0093	0.00212459	0.0334758	0.0466146	BD-nonBD
ZNHIT2	CD4Naive	0.315892	5.00709	6.67939	0.0140874	0.0915019	0.123634	BD-nonBD
FAU	CD4Naive	0.322944	13.0434	16.6484	0.000247628	0.0107252	0.0156187	BD-nonBD
MRPL49	CD4Naive	0.359735	5.54357	14.2676	0.000592095	0.0170862	0.0242111	BD-nonBD
RELA	CD4Naive	0.360309	6.80616	10.7466	0.00236656	0.0354299	0.0493378	BD-nonBD
SF3B2	CD4Naive	0.287561	8.45106	17.4441	0.000186955	0.00912911	0.0136063	BD-nonBD
BBS1	CD4Naive	0.688015	3.11688	4.63998	0.0382078	0.160122	0.20943	BD-nonBD
ZDHHC24	CD4Naive	0.264612	5.07775	9.19473	0.00455115	0.0503329	0.0689486	BD-nonBD
RBM4	CD4Naive	0.509696	6.96018	5.40257	0.02604	0.128643	0.171733	BD-nonBD
PTPRCAP	CD4Naive	1.0796	9.66557	17.6729	0.000172589	0.00890414	0.0131083	BD-nonBD
AIP	CD4Naive	0.309528	7.83857	9.50592	0.00398226	0.0469403	0.0646554	BD-nonBD
GSTP1	CD4Naive	0.291005	7.95713	6.91521	0.0126181	0.0858512	0.116529	BD-nonBD
TCIRG1	CD4Naive	0.450437	6.09124	10.4378	0.00268922	0.0378784	0.0529234	BD-nonBD
C11orf24	CD4Naive	0.423703	4.14116	7.26776	0.0107212	0.0795899	0.107071	BD-nonBD
LAMTOR1	CD4Naive	0.3115	7.63109	17.2548	0.000199795	0.0094441	0.0140544	BD-nonBD
ANAPC15	CD4Naive	0.324695	6.66746	13.8374	0.000696749	0.0182207	0.0262774	BD-nonBD
LIPT2	CD4Naive	0.792378	4.36232	14.0147	0.000651402	0.0177884	0.0254279	BD-nonBD
AAMDC	CD4Naive	0.309769	4.09245	6.37366	0.0162737	0.0986532	0.133611	BD-nonBD
NDUFC2	CD4Naive	1.55422	5.57213	15.0713	0.000438785	0.0145657	0.0206859	BD-nonBD
CWC15	CD4Naive	0.403566	7.02651	13.32	0.000849338	0.0202796	0.0289984	BD-nonBD
CASP4	CD4Naive	0.356748	6.99312	13.3312	0.000845667	0.0202787	0.0289711	BD-nonBD
ZBTB16	CD4Naive	2.2513	4.22648	6.37525	0.0162614	0.098649	0.133551	BD-nonBD
RBM7	CD4Naive	0.670473	4.79867	10.9624	0.00216584	0.0339048	0.0471365	BD-nonBD
MPZL3	CD4Naive	0.509061	3.71715	5.15462	0.0294535	0.13741	0.182866	BD-nonBD
DDX6	CD4Naive	0.281456	7.84658	5.30943	0.0272689	0.131992	0.17576	BD-nonBD
RNF26	CD4Naive	0.557722	4.99074	19.8303	8.27556e-05	0.0064758	0.00935442	BD-nonBD
GRAMD1B	CD4Naive	0.770427	2.81085	5.92988	0.0201267	0.111759	0.149257	BD-nonBD
ZNF202	CD4Naive	0.446087	3.73373	5.11803	0.0299972	0.138834	0.184415	BD-nonBD
PFKP	CD4Naive	0.38501	5.09592	7.12582	0.0114451	0.0820451	0.111007	BD-nonBD
PRKCQ	CD4Naive	0.273662	6.47084	6.09447	0.0185932	0.106351	0.143098	BD-nonBD
ATP5F1C	CD4Naive	0.27385	8.07292	11.5656	0.0016951	0.0291373	0.0416864	BD-nonBD
VIM	CD4Naive	0.351715	11.1688	9.65947	0.00373004	0.045302	0.0624576	BD-nonBD
COMMD3	CD4Naive	0.495749	4.19152	6.26392	0.0171458	0.101116	0.137302	BD-nonBD
ZNF32	CD4Naive	0.270429	6.46699	8.80595	0.00538702	0.0554243	0.0753588	BD-nonBD
ARID5B	CD4Naive	0.385033	7.057	5.18317	0.0290367	0.136389	0.181519	BD-nonBD
DDX50	CD4Naive	0.422483	6.50609	9.87999	0.00339728	0.042669	0.0594272	BD-nonBD
PPA1	CD4Naive	0.266234	8.17367	10.5124	0.00260715	0.0372359	0.0519477	BD-nonBD
DDIT4	CD4Naive	1.59805	8.19978	9.99065	0.00324238	0.0416456	0.0578549	BD-nonBD
ECD	CD4Naive	0.373337	5.53182	6.94079	0.012469	0.0852506	0.115871	BD-nonBD
DNAJC9	CD4Naive	0.279068	6.2049	10.1775	0.00299777	0.0399867	0.0557914	BD-nonBD
MRPS16	CD4Naive	0.274024	6.44827	9.81428	0.00349299	0.0432536	0.0602999	BD-nonBD
VDAC2	CD4Naive	0.265465	8.03542	11.8143	0.00153395	0.0277362	0.0396461	BD-nonBD
PPIF	CD4Naive	0.522027	4.39867	6.80095	0.0133082	0.088836	0.120093	BD-nonBD
PCGF5	CD4Naive	0.54322	6.72819	13.1784	0.00089702	0.0210024	0.0298095	BD-nonBD
NDUFB8	CD4Naive	1.08714	4.75236	12.7117	0.0010755	0.0228655	0.032872	BD-nonBD
MRPL43	CD4Naive	0.290919	7.38726	11.2881	0.00189644	0.0313671	0.0439225	BD-nonBD
ARMH3	CD4Naive	0.341582	4.33895	4.65956	0.0378269	0.159099	0.208302	BD-nonBD
MFSD13A	CD4Naive	0.566522	3.09898	5.46041	0.0253073	0.126383	0.169188	BD-nonBD
BORCS7	CD4Naive	0.70546	5.77382	7.24842	0.0108168	0.079802	0.107541	BD-nonBD
STN1	CD4Naive	0.260905	6.27532	6.24342	0.0173142	0.101594	0.137912	BD-nonBD
ITPRIP	CD4Naive	0.598693	3.77936	6.54712	0.0149916	0.0946455	0.127764	BD-nonBD
RGS10	CD4Naive	0.277684	9.48047	14.7681	0.000490979	0.0154398	0.021938	BD-nonBD
PSTK	CD4Naive	0.388457	3.66733	5.2509	0.0280734	0.133992	0.17852	BD-nonBD
FAM53B	CD4Naive	0.460188	3.75676	5.46005	0.0253118	0.126383	0.169204	BD-nonBD
EEF1AKMT2	CD4Naive	0.262105	5.73714	6.91197	0.0126371	0.0858956	0.116617	BD-nonBD
EDRF1	CD4Naive	0.31302	5.28383	4.2001	0.0479809	0.182367	0.236048	BD-nonBD
ZNF511	CD4Naive	0.336966	6.19857	9.12773	0.00468466	0.0513207	0.0700636	BD-nonBD
CACNA1C-AS1	CD4Naive	0.546857	3.49071	7.47126	0.00976795	0.0753597	0.10217	BD-nonBD
RHNO1	CD4Naive	0.450993	5.54645	12.8191	0.00103132	0.0224241	0.0321681	BD-nonBD
NDUFA9	CD4Naive	0.766116	5.65052	10.9618	0.00216638	0.0339048	0.0471376	BD-nonBD
GAPDH	CD4Naive	0.358396	10.6669	13.504	0.000791359	0.0195956	0.0279884	BD-nonBD
NOP2	CD4Naive	0.376264	5.60765	13.5102	0.000789452	0.0195956	0.0279532	BD-nonBD
PHB2	CD4Naive	0.299439	8.60279	7.03062	0.0119601	0.0834814	0.113396	BD-nonBD
EMG1	CD4Naive	2.00744	4.60218	13.3583	0.000836906	0.0201446	0.0288099	BD-nonBD
SLC2A3	CD4Naive	1.09614	7.09703	20.1461	7.45175e-05	0.00619559	0.00887472	BD-nonBD
PHC1	CD4Naive	0.50212	4.53666	8.00293	0.00768212	0.0666691	0.0900797	BD-nonBD
CD69	CD4Naive	0.877221	7.91688	8.41283	0.00640186	0.0612358	0.0821085	BD-nonBD
LINC02446	CD4Naive	1.60453	4.47465	6.7609	0.0135597	0.0894881	0.121225	BD-nonBD
CDKN1B	CD4Naive	0.416896	8.10983	10.1123	0.00308077	0.0402923	0.0565298	BD-nonBD
DDX47	CD4Naive	0.963725	3.82757	7.83575	0.00828098	0.0692835	0.0936814	BD-nonBD
H2AFJ	CD4Naive	0.29098	6.56563	6.99205	0.0121758	0.0839964	0.114381	BD-nonBD
WBP11	CD4Naive	0.304748	6.76166	16.834	0.000231815	0.0103285	0.0150979	BD-nonBD
ARHGDIB	CD4Naive	0.274707	11.1748	12.4972	0.00116988	0.024155	0.0343898	BD-nonBD
PCED1B	CD4Naive	0.289544	8.10486	4.76348	0.0358736	0.153549	0.202155	BD-nonBD
ASB8	CD4Naive	0.284347	6.2192	8.40437	0.00642585	0.0612358	0.0822929	BD-nonBD
CCNT1	CD4Naive	0.574052	5.75832	6.5798	0.0147626	0.0941568	0.126698	BD-nonBD
ARF3	CD4Naive	0.420509	5.71268	7.86155	0.00818538	0.0686069	0.0930546	BD-nonBD
TUBA1B	CD4Naive	0.365042	8.62976	11.9333	0.00146269	0.0270787	0.0386106	BD-nonBD
LETMD1	CD4Naive	0.253026	7.39833	7.13352	0.0114045	0.081991	0.110819	BD-nonBD
DAZAP2	CD4Naive	0.317309	9.94731	14.4016	0.000563012	0.016591	0.0235815	BD-nonBD
BIN2	CD4Naive	0.476178	8.60126	34.5782	1.11333e-06	0.000942485	0.00113961	BD-nonBD
CSAD	CD4Naive	0.596065	3.45997	5.9533	0.0199003	0.110965	0.148293	BD-nonBD
TARBP2	CD4Naive	0.321032	5.25123	5.34641	0.0267735	0.130339	0.174151	BD-nonBD
ATP5MC2	CD4Naive	0.293002	10.7005	15.6264	0.000357917	0.013411	0.0187722	BD-nonBD
HNRNPA1	CD4Naive	0.312415	11.393	17.8938	0.000159833	0.00880692	0.0126581	BD-nonBD
SARNP	CD4Naive	0.745031	5.43868	6.42592	0.0158754	0.0972917	0.131764	BD-nonBD
CS	CD4Naive	0.280012	6.37278	11.3113	0.00187868	0.0311841	0.0437428	BD-nonBD
NACA	CD4Naive	0.336042	12.6965	21.9835	4.10038e-05	0.00482639	0.00666138	BD-nonBD
SHMT2	CD4Naive	0.367026	6.23528	14.1979	0.000607834	0.0172566	0.0245788	BD-nonBD
TSFM	CD4Naive	0.422064	5.09193	9.09877	0.00474366	0.0517247	0.0704858	BD-nonBD
TMBIM4	CD4Naive	0.954467	6.12918	7.9046	0.00802849	0.0680267	0.0921743	BD-nonBD
CPSF6	CD4Naive	0.301048	6.61725	7.67652	0.00889825	0.0716988	0.0972819	BD-nonBD
CCDC59	CD4Naive	0.484624	7.34782	20.781	6.04718e-05	0.00577384	0.0081153	BD-nonBD
SNRPF	CD4Naive	0.289896	7.88701	7.57305	0.00932574	0.0737193	0.0997823	BD-nonBD
LTA4H	CD4Naive	0.260481	7.285	10.4763	0.00264657	0.0373974	0.0523584	BD-nonBD
CKAP4	CD4Naive	0.689156	4.29777	7.45411	0.00984466	0.0757007	0.102542	BD-nonBD
USP30	CD4Naive	0.46054	3.70231	6.81243	0.0132371	0.0885283	0.11974	BD-nonBD
MVK	CD4Naive	0.358114	3.82476	5.33369	0.0269428	0.130945	0.17475	BD-nonBD
ERP29	CD4Naive	0.307547	9.47576	17.5205	0.000182023	0.00906418	0.013456	BD-nonBD
PXN	CD4Naive	0.320372	7.00916	10.1462	0.00303734	0.0401187	0.0561407	BD-nonBD
COX6A1	CD4Naive	0.27846	9.05706	15.2679	0.000408123	0.0138749	0.0198987	BD-nonBD
TRIAP1	CD4Naive	0.369277	6.00685	6.39245	0.0161293	0.0982315	0.133005	BD-nonBD
VPS33A	CD4Naive	0.706931	4.47516	5.13665	0.0297192	0.137753	0.183646	BD-nonBD
VPS37B	CD4Naive	0.572887	5.56736	18.0723	0.000150254	0.00858382	0.0122877	BD-nonBD
SNRNP35	CD4Naive	0.253792	5.48295	5.63083	0.023276	0.119968	0.161518	BD-nonBD
NOC4L	CD4Naive	0.326961	4.92728	5.31654	0.0271729	0.13172	0.175457	BD-nonBD
LINC02361	CD4Naive	0.337611	5.55128	9.96675	0.00327518	0.0417486	0.0582411	BD-nonBD
SAP18	CD4Naive	0.4834	8.85713	36.907	6.16844e-07	0.000835931	0.000876427	BD-nonBD
GTF3A	CD4Naive	0.398641	8.61505	20.0906	7.59008e-05	0.00625476	0.0089241	BD-nonBD
POLR1D	CD4Naive	0.331578	8.38502	14.9964	0.000451106	0.0146878	0.020995	BD-nonBD
N4BP2L1	CD4Naive	0.293161	6.54298	9.25582	0.00443296	0.0495555	0.0681104	BD-nonBD
ALG5	CD4Naive	0.363455	5.84356	14.7539	0.000493581	0.0154398	0.022004	BD-nonBD
COG3	CD4Naive	0.300939	5.60951	4.65576	0.0379004	0.159264	0.208538	BD-nonBD
INTS6-AS1	CD4Naive	0.67436	5.04829	14.2363	0.000599102	0.017113	0.0243955	BD-nonBD
IRS2	CD4Naive	0.461908	4.17028	4.40444	0.0431356	0.170492	0.223145	BD-nonBD
RASA3	CD4Naive	0.411483	7.84303	8.43112	0.00635037	0.06108	0.0817876	BD-nonBD
CCNB1IP1	CD4Naive	0.264674	5.89086	6.94285	0.012457	0.0852314	0.115817	BD-nonBD
APEX1	CD4Naive	0.297442	8.26786	12.3805	0.00122493	0.0246129	0.0352208	BD-nonBD
TRAV6	CD4Naive	0.509994	4.84753	8.01653	0.00763549	0.066352	0.0897395	BD-nonBD
TRAV25	CD4Naive	0.323355	4.69941	4.19518	0.0481048	0.182539	0.236427	BD-nonBD
TRAV38-1	CD4Naive	0.579302	4.55583	6.59583	0.0146516	0.093808	0.12616	BD-nonBD
PRMT5	CD4Naive	0.375457	4.52818	6.33896	0.0165441	0.0993928	0.13494	BD-nonBD
DHRS4	CD4Naive	0.351446	6.16708	9.90076	0.00336762	0.0424166	0.0591767	BD-nonBD
PSME1	CD4Naive	0.327394	9.83357	10.7802	0.00233411	0.0350569	0.0490001	BD-nonBD
PSME2	CD4Naive	0.377505	8.62602	13.0979	0.000925397	0.0212859	0.0303322	BD-nonBD
REC8	CD4Naive	0.663572	3.91908	8.33611	0.00662286	0.0619219	0.0833936	BD-nonBD
CHMP4A	CD4Naive	0.91944	5.48178	8.35393	0.0065708	0.0616295	0.0830959	BD-nonBD
DTD2	CD4Naive	0.383234	4.46439	4.42898	0.042591	0.169201	0.221686	BD-nonBD
PSMA6	CD4Naive	0.253538	7.38285	11.8778	0.00149546	0.0275122	0.0390987	BD-nonBD
NFKBIA	CD4Naive	1.13031	8.78984	27.806	7.03274e-06	0.00287411	0.00281346	BD-nonBD
CGRRF1	CD4Naive	0.341003	5.39284	9.32721	0.00429899	0.0490868	0.0671976	BD-nonBD
MAPK1IP1L	CD4Naive	0.446069	6.9543	23.5125	2.53413e-05	0.00437797	0.00522889	BD-nonBD
MED6	CD4Naive	0.663421	5.30708	11.6407	0.00164458	0.0286249	0.0410101	BD-nonBD
DLST	CD4Naive	0.291825	5.85074	8.56085	0.00599755	0.0592723	0.0795597	BD-nonBD
FOXN3	CD4Naive	0.28345	7.11601	6.07247	0.0187906	0.106828	0.143886	BD-nonBD
PSMC1	CD4Naive	0.495731	6.79503	25.205	1.51106e-05	0.00380044	0.00411564	BD-nonBD
RIN3	CD4Naive	0.313585	7.11256	6.96367	0.0123372	0.0846601	0.115152	BD-nonBD
ITPK1	CD4Naive	0.50072	3.91437	7.4423	0.00989785	0.0757967	0.102799	BD-nonBD
MOAP1	CD4Naive	0.531246	6.58741	14.8621	0.000474119	0.0153236	0.0216227	BD-nonBD
IFI27L1	CD4Naive	0.891806	3.55572	23.0392	2.93682e-05	0.00455795	0.00564342	BD-nonBD
EIF5	CD4Naive	0.385049	8.19712	10.1323	0.00305509	0.0401523	0.0563028	BD-nonBD
INF2	CD4Naive	0.353113	5.53956	4.30011	0.0455385	0.176625	0.229495	BD-nonBD
SIVA1	CD4Naive	0.305334	7.7342	10.2907	0.00285912	0.0390956	0.05444	BD-nonBD
NUDT14	CD4Naive	0.35312	4.52471	4.49464	0.0411704	0.166614	0.217817	BD-nonBD
CRIP1	CD4Naive	0.733959	8.51923	7.84916	0.00823117	0.0689286	0.0932975	BD-nonBD
SNRPN	CD4Naive	0.503418	7.69844	11.0354	0.00210208	0.0333985	0.0464002	BD-nonBD
EMC4	CD4Naive	0.333726	7.15338	15.8776	0.000326676	0.0128899	0.0179198	BD-nonBD
SRP14	CD4Naive	0.309795	10.0094	19.1421	0.000104252	0.00730527	0.0103707	BD-nonBD
RPUSD2	CD4Naive	0.388208	5.15716	7.36664	0.0102461	0.0773188	0.104571	BD-nonBD
VPS18	CD4Naive	0.347564	4.46	5.68957	0.0226175	0.118589	0.158912	BD-nonBD
TMEM62	CD4Naive	0.421404	3.7439	6.46758	0.0155655	0.0964392	0.130466	BD-nonBD
SERF2	CD4Naive	0.261326	10.7892	14.7368	0.000496721	0.0154398	0.0220788	BD-nonBD
SORD	CD4Naive	0.512715	2.9765	5.08511	0.0304958	0.140034	0.18593	BD-nonBD
SQOR	CD4Naive	0.527623	5.31637	9.24309	0.00445731	0.049768	0.068277	BD-nonBD
COPS2	CD4Naive	0.286939	6.64788	7.33441	0.0103984	0.0782779	0.105466	BD-nonBD
PPIB	CD4Naive	0.326471	9.21872	16.7208	0.000241326	0.0105962	0.0154011	BD-nonBD
TRIP4	CD4Naive	0.276177	4.38235	4.45492	0.0420234	0.168445	0.220201	BD-nonBD
PKM	CD4Naive	0.306535	9.05056	10.3064	0.00284043	0.0390695	0.0542888	BD-nonBD
PARP6	CD4Naive	0.30213	5.48452	5.81994	0.0212272	0.114768	0.153846	BD-nonBD
HEXA	CD4Naive	0.570469	5.61885	8.58137	0.00594369	0.0589432	0.0792392	BD-nonBD
UBL7	CD4Naive	0.260445	6.54752	6.34008	0.0165353	0.0993928	0.134909	BD-nonBD
COX5A	CD4Naive	0.251744	7.99342	11.3556	0.00184518	0.0308407	0.0433607	BD-nonBD
C15orf39	CD4Naive	0.336914	4.49495	4.308	0.0453517	0.176258	0.22899	BD-nonBD
TMED3	CD4Naive	0.258933	6.20358	8.63923	0.0057946	0.0581963	0.0781248	BD-nonBD
AEN	CD4Naive	0.346148	4.75312	6.48189	0.0154604	0.0963355	0.13005	BD-nonBD
ISG20	CD4Naive	0.296029	8.73447	7.10488	0.0115563	0.0823209	0.111547	BD-nonBD
MFGE8	CD4Naive	0.362341	4.67511	8.1336	0.00724646	0.0646182	0.0874795	BD-nonBD
LYSMD4	CD4Naive	0.433272	3.72507	6.42757	0.015863	0.0972917	0.131713	BD-nonBD
ASB7	CD4Naive	0.307391	4.56862	5.25885	0.0279625	0.1336	0.178162	BD-nonBD
MPG	CD4Naive	0.281622	6.74643	12.8279	0.00102778	0.0224241	0.0321018	BD-nonBD
FAM234A	CD4Naive	1.06656	3.77042	9.70156	0.00366394	0.0448929	0.0619535	BD-nonBD
NME4	CD4Naive	0.344658	6.79409	8.38001	0.00649541	0.0613441	0.0826056	BD-nonBD
CAPN15	CD4Naive	0.682724	3.39278	9.00951	0.00493058	0.0528958	0.0719639	BD-nonBD
METTL26	CD4Naive	0.267216	7.79854	11.7013	0.00160508	0.0282045	0.040531	BD-nonBD
MCRIP2	CD4Naive	0.28599	5.59387	4.3671	0.0439791	0.172799	0.225417	BD-nonBD
RPUSD1	CD4Naive	0.26808	5.08362	6.51695	0.0152065	0.0952903	0.128893	BD-nonBD
CHTF18	CD4Naive	0.459525	3.08193	5.58563	0.0237969	0.121423	0.163351	BD-nonBD
GNPTG	CD4Naive	0.280412	6.73125	10.9357	0.00218961	0.0340539	0.0473642	BD-nonBD
SNHG9	CD4Naive	0.594991	6.18241	4.84018	0.0345031	0.150277	0.198201	BD-nonBD
TBL3	CD4Naive	0.291265	5.08021	4.92827	0.0329992	0.14662	0.193721	BD-nonBD
ZNF598	CD4Naive	0.446617	3.10626	4.30514	0.0454193	0.176376	0.229188	BD-nonBD
TRAF7	CD4Naive	0.285663	5.28359	6.97314	0.012283	0.0844754	0.114866	BD-nonBD
ATP6V0C	CD4Naive	0.386986	8.36134	28.5937	5.61604e-06	0.00261483	0.00251242	BD-nonBD
HCFC1R1	CD4Naive	0.263361	6.28923	8.6159	0.00585423	0.0583884	0.0785624	BD-nonBD
ZNF213-AS1	CD4Naive	0.333758	4.8302	5.94246	0.0200048	0.111281	0.148727	BD-nonBD
NAA60	CD4Naive	0.400185	5.89082	9.42188	0.00412798	0.0478701	0.0658309	BD-nonBD
TFAP4	CD4Naive	0.271425	5.97794	4.99771	0.0318642	0.143829	0.190251	BD-nonBD
PAM16	CD4Naive	0.459505	4.91506	5.72199	0.0222628	0.117881	0.157599	BD-nonBD
CDIP1	CD4Naive	0.259711	5.50133	7.34588	0.0103439	0.0779306	0.105111	BD-nonBD
NAGPA	CD4Naive	0.261044	5.43232	6.13405	0.0182437	0.105127	0.141777	BD-nonBD
ATF7IP2	CD4Naive	0.505304	7.47696	7.11355	0.0115101	0.0822579	0.111332	BD-nonBD
NUBP1	CD4Naive	0.259436	5.08287	5.31165	0.0272389	0.131971	0.175696	BD-nonBD
SOCS1	CD4Naive	1.14013	5.13069	8.50176	0.00615556	0.0602107	0.0805236	BD-nonBD
RSL1D1	CD4Naive	0.311847	8.95317	19.75	8.50036e-05	0.00652572	0.00947509	BD-nonBD
NPIPA1	CD4Naive	0.526149	3.1807	4.90224	0.0334358	0.147561	0.194998	BD-nonBD
ARL6IP1	CD4Naive	0.946489	6.51711	6.61099	0.0145474	0.0935247	0.125712	BD-nonBD
EIF3C	CD4Naive	0.465797	3.35151	5.14302	0.0296248	0.137647	0.183408	BD-nonBD
TUFM	CD4Naive	0.289093	8.10324	5.2712	0.0277914	0.133218	0.177491	BD-nonBD
MVP	CD4Naive	0.270024	7.12158	5.40395	0.0260223	0.128643	0.171682	BD-nonBD
TMEM219	CD4Naive	0.290618	7.98035	12.2336	0.00129812	0.0254486	0.0362582	BD-nonBD
INO80E	CD4Naive	0.387886	7.3259	17.2237	0.000201991	0.00949969	0.0141286	BD-nonBD
ALDOA	CD4Naive	0.472206	8.82596	17.7304	0.000169171	0.00890414	0.013	BD-nonBD
ZNF747	CD4Naive	0.724109	2.85848	8.21146	0.00699954	0.0634661	0.0860241	BD-nonBD
HERPUD1	CD4Naive	0.308033	6.29087	6.51755	0.0152023	0.0952903	0.128879	BD-nonBD
POLR2C	CD4Naive	0.391672	7.04796	10.9046	0.00221778	0.0341792	0.0476738	BD-nonBD
USB1	CD4Naive	0.336639	5.25626	8.04047	0.00755415	0.0659986	0.0892474	BD-nonBD
CNOT1	CD4Naive	0.369103	6.24065	10.9126	0.00221046	0.0341356	0.047607	BD-nonBD
NAE1	CD4Naive	0.307686	6.82791	12.791	0.0010427	0.0224241	0.0323427	BD-nonBD
TRADD	CD4Naive	0.282301	7.0663	4.93447	0.032896	0.146549	0.193432	BD-nonBD
CARMIL2	CD4Naive	0.345086	4.45679	4.91735	0.0331817	0.146927	0.194273	BD-nonBD
PSKH1	CD4Naive	0.419846	3.88435	7.46736	0.00978533	0.075395	0.102262	BD-nonBD
DUS2	CD4Naive	0.583549	3.39605	12.6616	0.0010968	0.0230878	0.0332195	BD-nonBD
DDX28	CD4Naive	0.805043	5.26793	46.9666	5.93931e-08	0.000276534	0.000273577	BD-nonBD
UTP4	CD4Naive	0.325141	5.5891	6.61018	0.014553	0.0935247	0.125713	BD-nonBD
VPS4A	CD4Naive	0.260238	6.30429	8.28149	0.00678516	0.0624342	0.0844833	BD-nonBD
NOB1	CD4Naive	0.262037	6.39711	5.82062	0.0212201	0.114768	0.153828	BD-nonBD
PSMD7	CD4Naive	0.435701	7.42164	25.7119	1.29825e-05	0.00366342	0.00375129	BD-nonBD
KARS	CD4Naive	0.365944	6.32921	14.6507	0.000512924	0.0156602	0.0224286	BD-nonBD
GCSH	CD4Naive	0.642404	3.98449	6.83136	0.0131207	0.0882801	0.119059	BD-nonBD
GALNS	CD4Naive	0.560203	4.07767	9.28011	0.00438688	0.049277	0.0678404	BD-nonBD
ZNF778	CD4Naive	0.60245	3.11781	7.16816	0.0112238	0.0811459	0.109813	BD-nonBD
DEF8	CD4Naive	0.465677	4.46133	15.9403	0.000319339	0.0128697	0.0177175	BD-nonBD
DBNDD1	CD4Naive	0.980243	3.58516	7.20837	0.0110179	0.0802806	0.108626	BD-nonBD
INPP5K	CD4Naive	0.325109	6.19549	11.6346	0.00164864	0.028642	0.0410681	BD-nonBD
DPH1	CD4Naive	0.270172	5.86012	9.96978	0.00327101	0.0417486	0.0582048	BD-nonBD
RAP1GAP2	CD4Naive	0.4718	3.83866	5.82445	0.0211808	0.114768	0.153642	BD-nonBD
SPNS3	CD4Naive	0.331222	5.39361	4.8277	0.0347221	0.150808	0.198941	BD-nonBD
ARRB2	CD4Naive	0.258488	7.92657	9.58208	0.00385495	0.0459045	0.0635035	BD-nonBD
PSMB6	CD4Naive	0.312534	7.51584	17.5583	0.000179632	0.00905752	0.01339	BD-nonBD
SPAG7	CD4Naive	0.31167	6.78173	14.8532	0.000475686	0.0153236	0.0216362	BD-nonBD
C1QBP	CD4Naive	0.278798	8.576	12.8523	0.00101807	0.0224119	0.0319445	BD-nonBD
RNASEK	CD4Naive	1.47258	7.7295	13.6626	0.00074475	0.0192108	0.0271752	BD-nonBD
SLC16A11	CD4Naive	0.50251	3.17352	4.1483	0.0493025	0.185647	0.239566	BD-nonBD
GABARAP	CD4Naive	0.327268	9.5907	18.8851	0.000113736	0.00773074	0.0108104	BD-nonBD
EIF5A	CD4Naive	0.463581	8.62933	10.7123	0.00240029	0.0357053	0.0496648	BD-nonBD
PLSCR3	CD4Naive	0.936723	7.45793	23.2832	2.7214e-05	0.00440826	0.00544511	BD-nonBD
TMEM256	CD4Naive	0.281446	7.40037	8.76235	0.00549054	0.0561163	0.0759544	BD-nonBD
EIF4A1	CD4Naive	0.445934	6.36417	15.6216	0.000358544	0.013411	0.0187895	BD-nonBD
PER1	CD4Naive	0.99687	4.75133	8.91316	0.00514124	0.0540657	0.0735991	BD-nonBD
PIK3R5	CD4Naive	0.296604	5.95862	5.51749	0.0246063	0.124192	0.166384	BD-nonBD
TMEM220	CD4Naive	0.598762	4.41252	13.5985	0.000763215	0.0192801	0.0274933	BD-nonBD
PEMT	CD4Naive	0.37449	4.86147	9.90309	0.00336431	0.0424166	0.0591711	BD-nonBD
TOM1L2	CD4Naive	0.417372	4.92882	6.4496	0.0156984	0.0969385	0.131024	BD-nonBD
DRG2	CD4Naive	0.29002	5.79335	10.633	0.00248025	0.0364418	0.0506631	BD-nonBD
LGALS9	CD4Naive	0.575091	5.31472	5.74935	0.0219681	0.116943	0.156483	BD-nonBD
POLDIP2	CD4Naive	0.348513	6.16996	14.126	0.00062456	0.0172579	0.0248156	BD-nonBD
NSRP1	CD4Naive	0.320116	5.81066	7.20958	0.0110117	0.0802806	0.108593	BD-nonBD
EVI2B	CD4Naive	0.789036	7.07325	6.00974	0.0193661	0.109163	0.146143	BD-nonBD
AATF	CD4Naive	0.318101	6.75561	13.0681	0.000936166	0.0213666	0.0305064	BD-nonBD
STARD3	CD4Naive	0.280522	6.37471	7.97198	0.0077894	0.0669141	0.0907167	BD-nonBD
NR1D1	CD4Naive	0.513371	5.4617	7.02754	0.0119771	0.0834814	0.113459	BD-nonBD
EIF1	CD4Naive	0.423402	11.7639	19.9914	7.8439e-05	0.00635151	0.00909625	BD-nonBD
NT5C3B	CD4Naive	0.483365	5.73566	9.28932	0.00436954	0.049244	0.0677543	BD-nonBD
CNP	CD4Naive	0.29739	4.84768	4.64141	0.0381799	0.160077	0.209326	BD-nonBD
RAB5C	CD4Naive	0.887803	6.813	19.8977	8.09207e-05	0.00644046	0.00926516	BD-nonBD
AARSD1	CD4Naive	0.706212	5.20454	8.05327	0.00751104	0.0657975	0.0889735	BD-nonBD
VAT1	CD4Naive	0.414178	5.66849	5.76239	0.0218291	0.116756	0.155969	BD-nonBD
G6PC3	CD4Naive	0.492398	4.25984	14.595	0.0005237	0.0158644	0.0226442	BD-nonBD
HDAC5	CD4Naive	0.415967	5.65848	12.8247	0.00102908	0.0224241	0.0321176	BD-nonBD
ATXN7L3	CD4Naive	0.344531	3.78297	4.28875	0.0458089	0.177194	0.230185	BD-nonBD
SLC25A39	CD4Naive	0.254515	6.99403	8.21886	0.00697655	0.0633811	0.085856	BD-nonBD
NMT1	CD4Naive	0.35886	5.34799	5.90459	0.0203742	0.11253	0.150284	BD-nonBD
PHB	CD4Naive	0.288288	7.08297	7.99814	0.00769864	0.0666881	0.0901721	BD-nonBD
PDK2	CD4Naive	0.318672	5.17243	6.23584	0.0173769	0.101834	0.138185	BD-nonBD
RSAD1	CD4Naive	0.330077	6.58288	17.3188	0.000195351	0.00928117	0.0139023	BD-nonBD
SPATA20	CD4Naive	0.366947	4.31993	4.25983	0.0465054	0.179172	0.232234	BD-nonBD
NME1	CD4Naive	1.18988	4.43827	12.0309	0.0014069	0.0266044	0.0378195	BD-nonBD
NME2	CD4Naive	0.711904	8.92283	23.5295	2.52081e-05	0.00437797	0.00521514	BD-nonBD
SUPT4H1	CD4Naive	0.294217	7.12636	11.0551	0.00208518	0.0332487	0.0462107	BD-nonBD
TACO1	CD4Naive	0.296082	5.59017	4.61451	0.0387097	0.16121	0.210728	BD-nonBD
AXIN2	CD4Naive	0.603655	3.90109	8.39388	0.00645571	0.0612358	0.0824209	BD-nonBD
AMZ2	CD4Naive	0.251188	6.38749	6.28452	0.0169783	0.100766	0.136645	BD-nonBD
ATP5PD	CD4Naive	0.265761	8.58111	11.742	0.00157901	0.0279629	0.040212	BD-nonBD
GGA3	CD4Naive	0.312725	5.05749	5.29593	0.0274521	0.13253	0.176418	BD-nonBD
MIF4GD	CD4Naive	0.304326	6.04787	13.3096	0.000852731	0.0203085	0.0290667	BD-nonBD
H3F3B	CD4Naive	0.45668	10.9883	21.2546	5.18358e-05	0.00535873	0.00751831	BD-nonBD
UNK	CD4Naive	0.299001	4.95476	5.66698	0.0228683	0.119366	0.159899	BD-nonBD
MRPL38	CD4Naive	0.505075	6.36836	14.6889	0.000505671	0.0154895	0.0222916	BD-nonBD
TEN1	CD4Naive	0.278242	4.90806	5.99869	0.0194695	0.109481	0.146501	BD-nonBD
ST6GALNAC1	CD4Naive	1.45721	2.92449	8.74427	0.00553411	0.0564443	0.076244	BD-nonBD
2023-09-09	CD4Naive	0.305724	9.36493	11.9905	0.00142971	0.0268693	0.0381682	BD-nonBD
TMC6	CD4Naive	0.391899	7.6274	19.639	8.82128e-05	0.0066245	0.00969524	BD-nonBD
SYNGR2	CD4Naive	0.301578	7.66674	6.72489	0.0137902	0.0902417	0.122307	BD-nonBD
SOCS3	CD4Naive	2.41353	6.78846	23.9575	2.20858e-05	0.00419495	0.00493692	BD-nonBD
LGALS3BP	CD4Naive	0.322767	6.34992	5.12908	0.0298319	0.138138	0.183944	BD-nonBD
SGSH	CD4Naive	0.436933	5.22438	15.1154	0.0004317	0.0144497	0.0204738	BD-nonBD
CHMP6	CD4Naive	0.405697	5.50931	9.93595	0.00331798	0.0420368	0.0587156	BD-nonBD
BAIAP2	CD4Naive	0.653689	3.28845	9.65196	0.00374199	0.045302	0.0625706	BD-nonBD
MRPL12	CD4Naive	2.16626	2.72109	12.453	0.00119041	0.0244166	0.0347064	BD-nonBD
MCRIP1	CD4Naive	0.316983	6.56005	10.8778	0.0022423	0.0343457	0.0479124	BD-nonBD
P4HB	CD4Naive	0.302243	7.67812	11.859	0.00150679	0.0275122	0.0392776	BD-nonBD
ARHGDIA	CD4Naive	0.385844	8.10949	19.1175	0.000105123	0.00730527	0.0104002	BD-nonBD
GPS1	CD4Naive	0.255309	6.34603	6.27997	0.0170151	0.100792	0.13676	BD-nonBD
DUS1L	CD4Naive	0.317736	4.32412	4.25269	0.0466791	0.179437	0.232669	BD-nonBD
CD7	CD4Naive	0.342614	10.1403	14.2937	0.000586313	0.0170114	0.0240667	BD-nonBD
OGFOD3	CD4Naive	0.262125	5.14587	5.15861	0.0293948	0.137267	0.182659	BD-nonBD
AFG3L2	CD4Naive	0.25087	5.86736	4.48393	0.0413987	0.167134	0.218526	BD-nonBD
PTPN2	CD4Naive	0.290801	6.89904	15.9291	0.000320638	0.0128697	0.0177628	BD-nonBD
SNRPD1	CD4Naive	0.4282	7.39164	22.9477	3.02223e-05	0.0045719	0.00570258	BD-nonBD
C18orf21	CD4Naive	0.343806	5.19146	7.72359	0.00871079	0.0710288	0.0961249	BD-nonBD
IER3IP1	CD4Naive	0.334793	6.22215	4.52427	0.0405465	0.165161	0.216083	BD-nonBD
C18orf32	CD4Naive	0.494745	6.6599	11.2884	0.00189624	0.0313671	0.0439225	BD-nonBD
ACAA2	CD4Naive	0.398784	5.71911	7.60085	0.00920877	0.0731673	0.099098	BD-nonBD
SEC11C	CD4Naive	0.306538	6.70848	11.9384	0.00145974	0.0270787	0.0385812	BD-nonBD
NFATC1	CD4Naive	0.451742	5.9072	12.1084	0.0013642	0.0261078	0.0371432	BD-nonBD
HSBP1L1	CD4Naive	0.360637	5.80018	9.38503	0.00419366	0.0482712	0.066334	BD-nonBD
RBCK1	CD4Naive	0.41725	7.41811	22.3559	3.64223e-05	0.00464609	0.00624299	BD-nonBD
PSMF1	CD4Naive	0.285175	7.42852	10.001	0.00322824	0.0415952	0.0577338	BD-nonBD
SDCBP2-AS1	CD4Naive	0.508265	3.51756	4.46228	0.0418641	0.168179	0.21974	BD-nonBD
SNRPB	CD4Naive	0.319558	7.75663	15.8257	0.000332885	0.0130794	0.0181082	BD-nonBD
VPS16	CD4Naive	0.26352	5.07179	5.22581	0.028426	0.134827	0.179581	BD-nonBD
C20orf27	CD4Naive	0.311482	6.195	13.0061	0.000958956	0.0215932	0.0308651	BD-nonBD
CDS2	CD4Naive	0.339402	5.91859	13.7103	0.000731315	0.0190224	0.0269518	BD-nonBD
PET117	CD4Naive	0.587356	5.60967	27.0864	8.66013e-06	0.00288011	0.00310422	BD-nonBD
SMIM26	CD4Naive	0.34712	8.00315	13.4531	0.000806951	0.0197745	0.0282646	BD-nonBD
DTD1	CD4Naive	0.81567	5.34221	21.7752	4.38301e-05	0.00497739	0.00692661	BD-nonBD
NXT1	CD4Naive	0.302704	6.19335	4.5809	0.0393829	0.162573	0.212676	BD-nonBD
ENTPD6	CD4Naive	0.293558	5.17836	5.84698	0.0209506	0.114014	0.152716	BD-nonBD
BCL2L1	CD4Naive	0.371617	4.62763	7.2775	0.0106733	0.0795899	0.106918	BD-nonBD
POFUT1	CD4Naive	0.456731	4.13827	8.42608	0.00636451	0.0610993	0.0818486	BD-nonBD
NECAB3	CD4Naive	0.398381	3.80954	4.13884	0.0495482	0.186271	0.240196	BD-nonBD
AHCY	CD4Naive	0.569979	5.89612	26.9238	9.08041e-06	0.00291575	0.00312925	BD-nonBD
ERGIC3	CD4Naive	0.255832	7.87622	10.2388	0.00292178	0.0393174	0.0550688	BD-nonBD
SCAND1	CD4Naive	0.55512	8.16244	32.749	1.79656e-06	0.00119497	0.00141481	BD-nonBD
CNBD2	CD4Naive	0.536267	3.89823	6.35415	0.0164251	0.0990614	0.13439	BD-nonBD
DLGAP4	CD4Naive	0.283702	5.02776	4.81994	0.0348591	0.151046	0.199362	BD-nonBD
ACTR5	CD4Naive	0.380302	3.95498	5.62603	0.0233307	0.119968	0.16165	BD-nonBD
OSER1	CD4Naive	0.700375	6.1293	11.1624	0.00199592	0.0323234	0.0451462	BD-nonBD
SYS1	CD4Naive	0.791881	5.22578	11.2062	0.00196065	0.0320538	0.0447543	BD-nonBD
PIGT	CD4Naive	0.306888	6.07712	12.2066	0.00131206	0.025507	0.0364266	BD-nonBD
PCIF1	CD4Naive	0.54007	6.87189	27.6257	7.40751e-06	0.00287411	0.00284243	BD-nonBD
DDX27	CD4Naive	0.252821	6.22516	7.79186	0.00844638	0.0702061	0.0946816	BD-nonBD
RNF114	CD4Naive	0.27233	6.98116	12.0553	0.0013933	0.0264245	0.0375776	BD-nonBD
UBE2V1	CD4Naive	1.26961	6.95654	15.3683	0.000393349	0.0138221	0.0196208	BD-nonBD
TMEM189	CD4Naive	0.744505	4.79814	23.977	2.19533e-05	0.00419495	0.00492569	BD-nonBD
RBM38	CD4Naive	0.765063	5.08679	9.87652	0.00340226	0.042669	0.0594877	BD-nonBD
ADRM1	CD4Naive	0.306231	6.92247	12.1961	0.00131755	0.0255455	0.0365209	BD-nonBD
ARFGAP1	CD4Naive	0.323121	4.38159	4.36788	0.0439615	0.172799	0.225356	BD-nonBD
PPDPF	CD4Naive	0.371284	9.98828	6.75074	0.0136243	0.0895372	0.121505	BD-nonBD
MHENCR	CD4Naive	0.922876	6.63677	17.1325	0.000208587	0.00970192	0.0143528	BD-nonBD
UCKL1	CD4Naive	0.355398	5.55426	7.639	0.00905079	0.0722202	0.0980921	BD-nonBD
PCMTD2	CD4Naive	0.256055	6.42731	7.63151	0.00908156	0.0724037	0.0982572	BD-nonBD
POLRMT	CD4Naive	0.525781	5.15765	14.7614	0.000492198	0.0154398	0.0219648	BD-nonBD
PTBP1	CD4Naive	0.297003	7.19674	11.5165	0.00172901	0.0295382	0.0421059	BD-nonBD
WDR18	CD4Naive	0.354623	5.66552	5.04041	0.0311876	0.141806	0.188191	BD-nonBD
CNN2	CD4Naive	0.265566	9.73615	15.587	0.000363108	0.0135039	0.0189479	BD-nonBD
SBNO2	CD4Naive	0.815568	3.86722	10.4465	0.00267956	0.0378062	0.0527861	BD-nonBD
ATP5F1D	CD4Naive	0.288317	9.10218	17.4105	0.000189164	0.00912911	0.013662	BD-nonBD
CIRBP	CD4Naive	0.481601	10.2792	20.914	5.79008e-05	0.00569667	0.00794733	BD-nonBD
C19orf24	CD4Naive	0.298351	7.03667	11.6814	0.00161795	0.028267	0.0406788	BD-nonBD
MKNK2	CD4Naive	0.395973	4.89615	7.201	0.0110553	0.0803426	0.108804	BD-nonBD
PLEKHJ1	CD4Naive	0.274104	6.89692	9.78235	0.00354053	0.0436681	0.0607723	BD-nonBD
SF3A2	CD4Naive	0.625314	7.95008	43.825	1.19287e-07	0.000370266	0.000404968	BD-nonBD
LSM7	CD4Naive	0.310412	8.35931	22.475	3.50739e-05	0.00464609	0.00611689	BD-nonBD
GADD45B	CD4Naive	0.848837	6.30614	17.6491	0.000174029	0.00890414	0.0131412	BD-nonBD
SLC39A3	CD4Naive	0.777841	3.37196	8.45994	0.00627009	0.0607471	0.0812212	BD-nonBD
THOP1	CD4Naive	0.367824	4.62964	5.59296	0.0237116	0.121253	0.163094	BD-nonBD
ZNF77	CD4Naive	0.480077	2.83761	6.33347	0.0165874	0.0995244	0.135089	BD-nonBD
NCLN	CD4Naive	0.312858	5.0612	8.32291	0.0066617	0.0620635	0.0836376	BD-nonBD
NFIC	CD4Naive	0.259931	5.97986	5.34352	0.0268119	0.130377	0.17427	BD-nonBD
TBXA2R	CD4Naive	0.730269	3.09433	6.25306	0.0172347	0.101319	0.137637	BD-nonBD
APBA3	CD4Naive	0.27115	5.29291	4.37014	0.0439099	0.172673	0.225241	BD-nonBD
MRPL54	CD4Naive	0.548732	7.57301	27.3303	8.06779e-06	0.00288011	0.00297996	BD-nonBD
EEF2	CD4Naive	0.346114	11.9076	13.6042	0.000761564	0.0192801	0.0274737	BD-nonBD
YJU2	CD4Naive	0.317512	5.28842	8.30499	0.00671481	0.0622695	0.083999	BD-nonBD
MYDGF	CD4Naive	0.253615	6.82047	7.00913	0.0120798	0.083769	0.113988	BD-nonBD
DPP9	CD4Naive	0.298456	4.90797	5.38988	0.0262039	0.128834	0.172191	BD-nonBD
PLIN3	CD4Naive	0.287116	4.86528	6.53575	0.0150723	0.0950257	0.128216	BD-nonBD
DUS3L	CD4Naive	0.655275	5.77057	11.8775	0.00149568	0.0275122	0.0390987	BD-nonBD
NDUFA11	CD4Naive	0.390558	6.61347	4.88453	0.0337368	0.148401	0.195883	BD-nonBD
CAPS	CD4Naive	0.417659	3.10293	4.77888	0.0355937	0.153023	0.201429	BD-nonBD
MLLT1	CD4Naive	0.395783	3.12593	4.33052	0.0448233	0.174803	0.227665	BD-nonBD
CLPP	CD4Naive	0.333273	7.33919	11.5459	0.00170858	0.0292469	0.041874	BD-nonBD
ALKBH7	CD4Naive	0.282515	8.49421	6.23602	0.0173754	0.101834	0.13818	BD-nonBD
GTF2F1	CD4Naive	0.275164	7.05818	9.86503	0.00341882	0.0427356	0.0596478	BD-nonBD
ARHGEF18	CD4Naive	0.739961	2.95886	9.37817	0.004206	0.0483535	0.066417	BD-nonBD
PNPLA6	CD4Naive	0.458755	4.86907	14.4836	0.000545967	0.0161912	0.0231719	BD-nonBD
PET100	CD4Naive	0.337756	7.27527	4.21863	0.0475176	0.181252	0.234823	BD-nonBD
STXBP2	CD4Naive	0.669844	5.83264	10.81	0.00230561	0.0347971	0.04866	BD-nonBD
TRAPPC5	CD4Naive	0.743224	6.2387	8.00033	0.00769107	0.0666846	0.0901439	BD-nonBD
NDUFA7	CD4Naive	1.37207	4.38117	11.3249	0.00186832	0.0310674	0.0435869	BD-nonBD
HNRNPM	CD4Naive	0.383939	8.36923	22.4268	3.56129e-05	0.00464609	0.00617395	BD-nonBD
PIN1	CD4Naive	0.303959	7.03384	14.1569	0.000617319	0.0172579	0.0247095	BD-nonBD
C19orf66	CD4Naive	0.280035	7.30627	5.14829	0.0295468	0.137647	0.183203	BD-nonBD
EIF3G	CD4Naive	0.318677	9.53854	17.4947	0.000183669	0.00909748	0.0135045	BD-nonBD
CDKN2D	CD4Naive	0.979982	6.73997	10.5542	0.00256244	0.0369455	0.0514631	BD-nonBD
SLC44A2	CD4Naive	0.273463	7.50376	9.43058	0.00411264	0.0478701	0.0657413	BD-nonBD
C19orf38	CD4Naive	0.609133	3.07508	4.4402	0.0423444	0.168868	0.220979	BD-nonBD
ECSIT	CD4Naive	0.349018	6.01207	12.9978	0.000962047	0.0215932	0.0308871	BD-nonBD
ZNF44	CD4Naive	0.257811	5.1656	4.94835	0.0326665	0.145965	0.192748	BD-nonBD
JUNB	CD4Naive	1.89899	10.0048	36.2701	7.23498e-07	0.000835931	0.000905072	BD-nonBD
CALR	CD4Naive	0.405218	8.79957	16.2197	0.00028871	0.0119488	0.0168831	BD-nonBD
RAD23A	CD4Naive	0.302082	7.932	13.6322	0.000753431	0.0192218	0.0273578	BD-nonBD
GADD45GIP1	CD4Naive	0.288852	7.44888	10.5018	0.00261873	0.0372869	0.0520922	BD-nonBD
TRMT1	CD4Naive	0.366041	6.5163	8.3863	0.00647737	0.0612358	0.0824872	BD-nonBD
STX10	CD4Naive	0.302525	6.85556	7.07624	0.0117102	0.0828614	0.112312	BD-nonBD
IER2	CD4Naive	0.64479	7.69169	13.1963	0.00089085	0.0210015	0.0296971	BD-nonBD
C19orf53	CD4Naive	0.305008	8.81731	12.2418	0.00129391	0.0254486	0.03623	BD-nonBD
DNAJB1	CD4Naive	0.705201	8.65875	20.5021	6.62593e-05	0.00577384	0.00842284	BD-nonBD
PGLS	CD4Naive	0.365528	7.66766	23.6829	2.40384e-05	0.00437797	0.00510119	BD-nonBD
ARRDC2	CD4Naive	0.493316	6.18965	4.77099	0.0357368	0.153285	0.201781	BD-nonBD
RAB3A	CD4Naive	0.490374	3.32719	8.4293	0.00635547	0.06108	0.0817934	BD-nonBD
LSM4	CD4Naive	0.252392	7.55117	12.9503	0.000979969	0.0218836	0.0312739	BD-nonBD
KXD1	CD4Naive	0.486245	7.00216	25.3038	1.46686e-05	0.00380044	0.0040516	BD-nonBD
COPE	CD4Naive	0.262028	7.80775	11.9879	0.00143118	0.0268693	0.0381682	BD-nonBD
DDX49	CD4Naive	0.346287	5.39472	10.5299	0.00258836	0.0371332	0.0517378	BD-nonBD
GATAD2A	CD4Naive	0.402552	5.12257	9.70615	0.00365681	0.0448929	0.0618931	BD-nonBD
NDUFA13	CD4Naive	1.02325	6.68392	13.0812	0.000931403	0.0213101	0.0304166	BD-nonBD
ZNF101	CD4Naive	0.681926	6.49866	19.4405	9.42837e-05	0.00696802	0.00998906	BD-nonBD
ZNF14	CD4Naive	0.790244	4.59291	10.5962	0.00251827	0.0366982	0.0510404	BD-nonBD
ZNF43	CD4Naive	0.473006	4.81434	11.4623	0.00176725	0.0299212	0.0425625	BD-nonBD
ZNF675	CD4Naive	0.316098	4.61029	5.54315	0.024298	0.123394	0.16524	BD-nonBD
ZNF254	CD4Naive	0.49289	3.53933	6.93275	0.0125156	0.0855067	0.11603	BD-nonBD
UQCRFS1	CD4Naive	0.381368	8.15092	21.9486	4.14638e-05	0.00482639	0.00669453	BD-nonBD
ZNF507	CD4Naive	0.418164	4.96219	7.1866	0.0111288	0.0806473	0.109259	BD-nonBD
PDCD5	CD4Naive	0.31526	7.40335	13.4901	0.00079557	0.0195988	0.0280676	BD-nonBD
PEPD	CD4Naive	0.434595	5.99273	15.1641	0.000424028	0.0143402	0.0202833	BD-nonBD
FXYD5	CD4Naive	0.307676	10.8216	11.658	0.00163321	0.0284803	0.0408821	BD-nonBD
IGFLR1	CD4Naive	0.429341	6.02763	10.7853	0.00232914	0.0350387	0.048947	BD-nonBD
SIPA1L3	CD4Naive	0.501149	3.60725	5.51389	0.0246499	0.124344	0.166542	BD-nonBD
SPINT2	CD4Naive	0.275504	7.08352	5.76658	0.0217847	0.116681	0.1558	BD-nonBD
EIF3K	CD4Naive	0.308059	10.3517	18.0132	0.000153356	0.00860641	0.0124559	BD-nonBD
ECH1	CD4Naive	0.723396	6.76103	14.3373	0.000576767	0.0168365	0.0238201	BD-nonBD
MRPS12	CD4Naive	0.283031	6.50762	9.50117	0.00399034	0.0469457	0.0647598	BD-nonBD
GMFG	CD4Naive	0.277756	9.74385	15.4014	0.000388607	0.0138119	0.0195127	BD-nonBD
ZFP36	CD4Naive	0.800424	8.30629	18.6265	0.000124207	0.00814519	0.0112982	BD-nonBD
SUPT5H	CD4Naive	0.380822	6.76897	18.2604	0.000140819	0.00831911	0.011976	BD-nonBD
AKT2	CD4Naive	0.300784	6.08669	10.2443	0.00291511	0.0392844	0.054998	BD-nonBD
C19orf47	CD4Naive	0.377579	3.48219	5.87749	0.0206432	0.113421	0.151516	BD-nonBD
PLD3	CD4Naive	0.288214	6.54836	7.89383	0.00806745	0.0681089	0.0923618	BD-nonBD
SHKBP1	CD4Naive	0.376575	6.73047	14.7283	0.000498298	0.0154398	0.0221073	BD-nonBD
SNRPA	CD4Naive	0.254052	7.70505	6.42205	0.0159046	0.0973253	0.13189	BD-nonBD
CCDC97	CD4Naive	0.509785	5.57685	13.9256	0.000673775	0.0180742	0.0258312	BD-nonBD
BCKDHA	CD4Naive	0.566816	5.62402	16.3325	0.00027725	0.0115257	0.0165159	BD-nonBD
DMAC2	CD4Naive	0.317554	5.16109	8.37071	0.00652221	0.0613483	0.0827974	BD-nonBD
RABAC1	CD4Naive	0.591778	7.65776	23.4475	2.58579e-05	0.00437797	0.0052781	BD-nonBD
DEDD2	CD4Naive	0.332175	6.43339	16.3956	0.000271045	0.0114207	0.0163013	BD-nonBD
PHLDB3	CD4Naive	0.288141	4.5593	4.62355	0.0385307	0.160824	0.210273	BD-nonBD
BCL3	CD4Naive	1.14743	3.79101	4.67438	0.0375413	0.158171	0.207386	BD-nonBD
CLPTM1	CD4Naive	0.332344	5.78401	6.28291	0.0169913	0.100779	0.136682	BD-nonBD
CLASRP	CD4Naive	0.267603	6.07919	9.33541	0.00428388	0.0490868	0.0670768	BD-nonBD
PPM1N	CD4Naive	0.579504	3.82467	10.2726	0.00288082	0.0391422	0.0546407	BD-nonBD
SNRPD2	CD4Naive	0.277562	10.1352	14.2932	0.000586412	0.0170114	0.0240667	BD-nonBD
CALM3	CD4Naive	0.253817	9.05392	10.5265	0.00259199	0.0371332	0.0517595	BD-nonBD
NAPA-AS1	CD4Naive	0.431483	3.48512	4.60037	0.0389913	0.16202	0.211604	BD-nonBD
SELENOW	CD4Naive	0.325323	8.58695	21.9775	4.10826e-05	0.00482639	0.00666138	BD-nonBD
LIG1	CD4Naive	0.326293	5.55172	8.20011	0.00703497	0.0635399	0.0862294	BD-nonBD
TMEM143	CD4Naive	0.349131	4.11159	7.94935	0.00786882	0.067286	0.091156	BD-nonBD
KDELR1	CD4Naive	0.294768	7.39829	7.89837	0.008051	0.0680316	0.0922704	BD-nonBD
SPHK2	CD4Naive	0.318087	4.23922	7.58937	0.00925686	0.0733672	0.0993982	BD-nonBD
CA11	CD4Naive	0.599313	3.50674	12.8421	0.0010221	0.0224241	0.0320145	BD-nonBD
FTL	CD4Naive	0.345943	12.0365	17.4099	0.000189209	0.00912911	0.013662	BD-nonBD
CD37	CD4Naive	0.288592	10.4252	14.5696	0.000528694	0.0158813	0.0227596	BD-nonBD
FLT3LG	CD4Naive	0.508428	9.34479	15.4422	0.000382844	0.0136592	0.0193419	BD-nonBD
FCGRT	CD4Naive	0.286471	6.68432	4.4501	0.0421283	0.168445	0.220416	BD-nonBD
RCN3	CD4Naive	0.613293	3.37979	5.51208	0.0246718	0.124387	0.166625	BD-nonBD
BCL2L12	CD4Naive	0.302884	4.95474	6.13234	0.0182586	0.105148	0.141833	BD-nonBD
TSKS	CD4Naive	1.12257	2.59486	7.76428	0.00855216	0.0706008	0.0953011	BD-nonBD
MED25	CD4Naive	0.424155	4.87866	12.2389	0.0012954	0.0254486	0.03623	BD-nonBD
AKT1S1	CD4Naive	0.386847	4.31054	7.4425	0.00989694	0.0757967	0.102799	BD-nonBD
TBC1D17	CD4Naive	0.410693	5.84986	16.1383	0.000297303	0.0122499	0.0171622	BD-nonBD
ATF5	CD4Naive	0.441451	4.30193	7.75789	0.00857687	0.0706622	0.0954474	BD-nonBD
JOSD2	CD4Naive	0.359637	5.84446	22.0982	3.95309e-05	0.00482372	0.00656189	BD-nonBD
C19orf48	CD4Naive	0.412155	5.40813	11.8621	0.00150488	0.0275122	0.0392604	BD-nonBD
ETFB	CD4Naive	0.341138	6.8066	18.3436	0.000136846	0.00831615	0.011795	BD-nonBD
ZNF350	CD4Naive	0.312199	4.56679	4.99011	0.0319862	0.14424	0.190647	BD-nonBD
ZNF841	CD4Naive	0.7117	3.66472	5.20313	0.028749	0.135963	0.180602	BD-nonBD
ZNF880	CD4Naive	0.360647	5.69497	7.13728	0.0113847	0.0819279	0.110705	BD-nonBD
ZNF600	CD4Naive	0.466856	4.07554	5.9046	0.0203742	0.11253	0.150284	BD-nonBD
ZNF160	CD4Naive	0.336555	5.69645	6.68963	0.0140199	0.0912963	0.123308	BD-nonBD
ZNF331	CD4Naive	0.31653	5.5548	7.51676	0.00956755	0.0744303	0.101141	BD-nonBD
PRPF31	CD4Naive	0.292058	6.40484	10.1741	0.00300194	0.0399867	0.0558093	BD-nonBD
CNOT3	CD4Naive	0.270437	5.32693	4.26612	0.0463528	0.178877	0.231788	BD-nonBD
ZNF580	CD4Naive	0.474987	5.86387	10.1214	0.00306906	0.0402291	0.0564724	BD-nonBD
ZNF581	CD4Naive	0.427329	6.29851	15.6212	0.000358607	0.013411	0.0187895	BD-nonBD
ZNF548	CD4Naive	0.570604	3.55042	7.4666	0.00978872	0.075395	0.102262	BD-nonBD
ZNF256	CD4Naive	0.465061	3.36721	4.77767	0.0356156	0.153047	0.201479	BD-nonBD
ZBTB45	CD4Naive	0.397557	4.20465	4.29913	0.0455618	0.176625	0.22957	BD-nonBD
TRIM28	CD4Naive	0.428418	5.34613	6.98367	0.0122232	0.0841881	0.114642	BD-nonBD
UBE2M	CD4Naive	0.718807	3.41607	8.35313	0.00657314	0.0616295	0.0831121	BD-nonBD
MZF1	CD4Naive	0.257208	5.49281	6.47102	0.0155401	0.0964392	0.130364	BD-nonBD
MRPL40	CD4Naive	0.347818	6.33332	10.2517	0.00290615	0.0392844	0.0549053	BD-nonBD
UFD1	CD4Naive	0.312753	6.79373	7.98983	0.00772735	0.0667505	0.0903709	BD-nonBD
DGCR6L	CD4Naive	0.282943	7.30346	8.2416	0.00690639	0.0630513	0.0854426	BD-nonBD
UBE2L3	CD4Naive	0.281288	7.46218	11.1911	0.00197274	0.0320595	0.0448667	BD-nonBD
YDJC	CD4Naive	0.257301	6.52877	6.30659	0.0168008	0.100059	0.135904	BD-nonBD
SMARCB1	CD4Naive	0.336945	6.76091	11.8425	0.00151677	0.0275862	0.0394066	BD-nonBD
MIF	CD4Naive	0.284707	9.93529	11.5641	0.00169609	0.0291373	0.0416923	BD-nonBD
NIPSNAP1	CD4Naive	0.262482	6.03184	5.72063	0.0222775	0.117881	0.157634	BD-nonBD
ZMAT5	CD4Naive	0.470229	5.27781	12.9908	0.000964646	0.0215932	0.0309451	BD-nonBD
SF3A1	CD4Naive	0.345501	7.72899	15.3568	0.000395009	0.0138283	0.0196437	BD-nonBD
SEC14L2	CD4Naive	0.757198	3.81882	12.6329	0.00110922	0.0232635	0.0334134	BD-nonBD
MTFP1	CD4Naive	0.932057	5.62135	20.6662	6.27864e-05	0.00577384	0.00823538	BD-nonBD
PIK3IP1	CD4Naive	0.265215	9.19253	4.60744	0.0388502	0.16165	0.211216	BD-nonBD
PATZ1	CD4Naive	0.580636	4.13747	7.52781	0.00951956	0.0741805	0.100816	BD-nonBD
DRG1	CD4Naive	0.328935	6.22243	13.1384	0.00091102	0.0212086	0.0300572	BD-nonBD
MCM5	CD4Naive	0.331254	5.12396	6.58231	0.0147451	0.0941099	0.126589	BD-nonBD
EIF3D	CD4Naive	0.282574	8.68653	12.6672	0.00109439	0.0230878	0.0331898	BD-nonBD
MPST	CD4Naive	0.608493	2.76457	4.19284	0.0481638	0.182689	0.23656	BD-nonBD
RAC2	CD4Naive	0.253777	10.1893	5.79741	0.0214606	0.115382	0.154549	BD-nonBD
SH3BP1	CD4Naive	0.253849	6.50056	5.2714	0.0277886	0.133218	0.177481	BD-nonBD
LGALS1	CD4Naive	0.517946	6.00397	7.77248	0.00852057	0.0705276	0.0951209	BD-nonBD
NOL12	CD4Naive	1.21811	5.0822	17.426	0.000188142	0.00912911	0.0136313	BD-nonBD
EIF3L	CD4Naive	0.251868	10.0418	7.8105	0.00837574	0.0698879	0.094254	BD-nonBD
MAFF	CD4Naive	0.668886	2.92039	6.09983	0.0185454	0.106337	0.142941	BD-nonBD
TOMM22	CD4Naive	0.282925	7.93163	17.7965	0.000165327	0.00885174	0.0128561	BD-nonBD
ATF4	CD4Naive	0.283869	6.67443	6.19667	0.017705	0.102915	0.139406	BD-nonBD
ADSL	CD4Naive	0.40246	7.13913	25.3967	1.42651e-05	0.00380044	0.00396155	BD-nonBD
SGSM3	CD4Naive	0.782721	5.36176	20.7142	6.18075e-05	0.00577384	0.00821709	BD-nonBD
ST13	CD4Naive	0.349836	9.49538	22.8423	3.12382e-05	0.0045719	0.00575541	BD-nonBD
MEI1	CD4Naive	0.268058	5.90372	4.40257	0.0431776	0.170527	0.223223	BD-nonBD
SREBF2	CD4Naive	0.274759	4.90295	4.24747	0.0468064	0.179648	0.23297	BD-nonBD
SMDT1	CD4Naive	0.471687	9.64663	6.59351	0.0146676	0.093808	0.126218	BD-nonBD
CYB5R3	CD4Naive	0.269841	6.07974	5.17542	0.0291492	0.136675	0.181861	BD-nonBD
TSPO	CD4Naive	0.268678	8.48024	8.64034	0.00579178	0.0581963	0.0781248	BD-nonBD
ALG12	CD4Naive	0.316341	5.09556	5.90137	0.020406	0.112571	0.150462	BD-nonBD
PIM3	CD4Naive	0.642754	5.91732	4.49033	0.0412622	0.16684	0.218123	BD-nonBD
HDAC10	CD4Naive	0.39789	5.62996	8.82071	0.00535244	0.0551959	0.0751054	BD-nonBD
PPP6R2	CD4Naive	0.267887	6.00652	5.28474	0.0276052	0.132928	0.177002	BD-nonBD
RABL2B	CD4Naive	0.727303	5.21675	11.7424	0.00157878	0.0279629	0.040212	BD-nonBD
GATD3B	CD4Naive	1.34334	4.80714	4.72593	0.0365664	0.155316	0.204315	BD-nonBD
BTG3	CD4Naive	0.509088	4.27604	8.55699	0.00600772	0.0592723	0.0795936	BD-nonBD
CCT8	CD4Naive	0.285154	7.90037	7.05526	0.0118244	0.0829058	0.11284	BD-nonBD
SOD1	CD4Naive	0.335396	9.51666	13.852	0.000692886	0.0181751	0.0262047	BD-nonBD
URB1-AS1	CD4Naive	0.542503	3.4325	9.30485	0.00434047	0.0491634	0.0675268	BD-nonBD
SON	CD4Naive	0.261203	8.90923	4.16121	0.0489694	0.184991	0.23881	BD-nonBD
U2AF1	CD4Naive	2.0213	5.10971	12.303	0.00126297	0.0251837	0.0357483	BD-nonBD
PFKL	CD4Naive	0.285569	6.70127	8.22525	0.00695677	0.0633249	0.0857472	BD-nonBD
C21orf2	CD4Naive	0.406426	5.73077	10.0377	0.00317877	0.0412266	0.0572811	BD-nonBD
SLC19A1	CD4Naive	0.474752	3.53559	7.27509	0.0106851	0.0795899	0.106954	BD-nonBD
LSS	CD4Naive	0.491027	3.67438	7.18287	0.011148	0.0806606	0.109337	BD-nonBD

## Sheet: DEGs in CD4 TCM
DEGs in CD4 TCM between BD and nonBD groups using muscat
gene	cluster_id	logFC	logCPM	F	p_val	p_adj.loc	p_adj.glb	contrast
UBE2J2	CD4TCM	0.352524	6.74641	10.1878	0.00281301	0.0547643	0.0540647	BD-nonBD
ENO1	CD4TCM	0.275782	8.7222	11.1715	0.00185718	0.0439457	0.0434582	BD-nonBD
MRTO4	CD4TCM	0.374814	5.63072	5.38045	0.0257587	0.171496	0.170712	BD-nonBD
MINOS1	CD4TCM	0.53539	7.72229	8.90183	0.00492424	0.0689038	0.0719306	BD-nonBD
TCEA3	CD4TCM	0.663331	6.56301	13.5307	0.000714812	0.0246208	0.0266288	BD-nonBD
MDS2	CD4TCM	0.590959	5.66404	5.33049	0.026412	0.173985	0.172898	BD-nonBD
RUNX3	CD4TCM	0.443553	5.64007	6.19586	0.0172365	0.137756	0.137641	BD-nonBD
RCC1	CD4TCM	1.90895	6.27435	17.9856	0.000134673	0.0108117	0.0117126	BD-nonBD
LAPTM5	CD4TCM	0.335365	10.466	17.051	0.000188679	0.0122033	0.0136549	BD-nonBD
EIF3I	CD4TCM	0.301077	7.90424	9.25787	0.00420848	0.0654698	0.0664238	BD-nonBD
SMIM12	CD4TCM	0.33428	6.2383	4.14447	0.0486903	0.239796	0.23796	BD-nonBD
MRPS15	CD4TCM	0.268977	6.94715	4.24094	0.0462656	0.232767	0.231587	BD-nonBD
ZC3H12A	CD4TCM	0.738023	5.00481	8.09294	0.00707988	0.0870833	0.086484	BD-nonBD
PPT1	CD4TCM	0.451892	6.83404	10.9087	0.00207289	0.0463549	0.046033	BD-nonBD
HYI	CD4TCM	0.539504	5.013	4.46235	0.0411867	0.219549	0.217871	BD-nonBD
PLK3	CD4TCM	0.498829	6.17507	5.76437	0.0212847	0.153472	0.154034	BD-nonBD
AKR1A1	CD4TCM	0.278196	6.79735	4.83999	0.0338749	0.19504	0.196266	BD-nonBD
MRPL37	CD4TCM	0.418273	6.46143	8.0961	0.00706972	0.0870833	0.0864592	BD-nonBD
GTF2B	CD4TCM	0.297431	6.94821	5.28281	0.0270524	0.174775	0.175099	BD-nonBD
DNTTIP2	CD4TCM	0.368289	6.92675	6.32821	0.0161677	0.132552	0.133209	BD-nonBD
RSBN1	CD4TCM	0.29638	7.26447	8.41322	0.00612529	0.0798808	0.0803288	BD-nonBD
BCAS2	CD4TCM	0.415197	6.92761	9.32973	0.00407796	0.0646219	0.0654663	BD-nonBD
SF3B4	CD4TCM	0.291357	7.40813	5.5386	0.0238031	0.165344	0.163372	BD-nonBD
APH1A	CD4TCM	0.406073	7.93613	13.6221	0.000689577	0.024238	0.0261444	BD-nonBD
ENSA	CD4TCM	0.352143	7.56288	9.9218	0.00315327	0.0570832	0.0571406	BD-nonBD
MRPL9	CD4TCM	0.354665	6.86313	6.85175	0.0125888	0.116316	0.116397	BD-nonBD
ILF2	CD4TCM	0.288814	7.43817	5.57241	0.0234062	0.164154	0.161983	BD-nonBD
SSR2	CD4TCM	0.30565	9.77403	12.6621	0.00100948	0.030349	0.0318099	BD-nonBD
CCT3	CD4TCM	0.261958	7.87572	7.68737	0.00852287	0.0955908	0.0951209	BD-nonBD
TAGLN2	CD4TCM	0.318992	10.0704	6.71293	0.0134461	0.12105	0.120686	BD-nonBD
DEDD	CD4TCM	0.319378	6.05126	4.21618	0.046875	0.234543	0.233133	BD-nonBD
UFC1	CD4TCM	0.292093	8.26798	10.606	0.00235473	0.0493054	0.0491834	BD-nonBD
DUSP12	CD4TCM	0.442665	6.37658	10.3204	0.00265828	0.0531747	0.0524988	BD-nonBD
POGK	CD4TCM	0.630383	4.93158	8.12545	0.0069761	0.0864137	0.085856	BD-nonBD
MPC2	CD4TCM	0.322535	7.12654	9.83975	0.00326683	0.058332	0.0581497	BD-nonBD
PRDX6	CD4TCM	0.263106	8.16346	6.42909	0.0154009	0.128991	0.129811	BD-nonBD
ACBD6	CD4TCM	0.448007	6.48366	11.4469	0.00165653	0.0412078	0.0411337	BD-nonBD
BTG2	CD4TCM	0.657451	7.98699	13.5818	0.000700575	0.0243506	0.0263301	BD-nonBD
CD55	CD4TCM	0.966532	7.24089	38.5051	2.82113e-07	0.000379607	0.000613638	BD-nonBD
SDE2	CD4TCM	0.820889	4.9482	10.3483	0.00262686	0.0529098	0.0521744	BD-nonBD
SH3YL1	CD4TCM	0.450685	7.80639	5.39674	0.0255494	0.171492	0.169893	BD-nonBD
HADHA	CD4TCM	0.252673	8.14014	6.31914	0.0162386	0.132946	0.133456	BD-nonBD
YPEL5	CD4TCM	0.413664	7.3484	6.92014	0.0121881	0.114431	0.114443	BD-nonBD
ZFP36L2	CD4TCM	0.668493	10.9435	10.5447	0.00241666	0.0500619	0.04984	BD-nonBD
MCFD2	CD4TCM	0.4137	5.57404	7.8131	0.0080445	0.0930955	0.0922499	BD-nonBD
PELI1	CD4TCM	0.573183	6.44295	5.03732	0.0306278	0.186784	0.186398	BD-nonBD
DGUOK	CD4TCM	0.250675	7.74434	6.20802	0.0171352	0.137578	0.137271	BD-nonBD
DCTN1	CD4TCM	0.387321	6.43482	5.68545	0.0221306	0.157292	0.157077	BD-nonBD
WBP1	CD4TCM	0.276182	6.48396	5.31166	0.0266629	0.173985	0.173716	BD-nonBD
AUP1	CD4TCM	0.288015	8.06762	7.17749	0.0107989	0.108008	0.107461	BD-nonBD
CHMP3	CD4TCM	0.352312	6.83932	6.26516	0.0166677	0.135024	0.135385	BD-nonBD
MAL	CD4TCM	0.359611	8.94176	7.86024	0.00787262	0.092094	0.0911667	BD-nonBD
DUSP2	CD4TCM	2.47922	7.32028	74.6074	1.5129e-10	8.80657e-07	7.89787e-06	BD-nonBD
MGAT4A	CD4TCM	0.569519	8.71275	9.94052	0.00312794	0.0570832	0.0569616	BD-nonBD
CHCHD5	CD4TCM	0.455771	6.5607	8.51835	0.00584271	0.0778271	0.0784769	BD-nonBD
GYPC	CD4TCM	0.448593	9.06519	21.2765	4.31029e-05	0.00614268	0.00683968	BD-nonBD
BIN1	CD4TCM	0.33346	8.30928	5.52934	0.0239131	0.165712	0.163783	BD-nonBD
CXCR4	CD4TCM	0.664982	8.82352	8.12927	0.00696398	0.0864137	0.0857823	BD-nonBD
NR4A2	CD4TCM	1.60213	4.95582	13.5738	0.000702783	0.0243506	0.0263818	BD-nonBD
METTL5	CD4TCM	0.264386	7.20798	5.48215	0.024482	0.168589	0.165858	BD-nonBD
OLA1	CD4TCM	0.48028	7.26596	21.0818	4.60177e-05	0.00614268	0.00705865	BD-nonBD
NBEAL1	CD4TCM	0.574369	6.67216	10.7217	0.00224248	0.0483362	0.0479124	BD-nonBD
CTLA4	CD4TCM	0.700881	5.88052	8.42049	0.00610527	0.0798808	0.0802239	BD-nonBD
ICOS	CD4TCM	0.590039	6.04775	6.91211	0.0122345	0.114681	0.114687	BD-nonBD
EEF1B2	CD4TCM	0.48355	12.3517	37.9415	3.26067e-07	0.000379607	0.000659691	BD-nonBD
GMPPA	CD4TCM	0.500883	4.98343	5.19426	0.0282868	0.178394	0.179223	BD-nonBD
MRPL44	CD4TCM	0.462111	6.05433	8.91672	0.00489184	0.0689038	0.0717069	BD-nonBD
RNPEPL1	CD4TCM	0.677828	5.54207	7.30399	0.0101792	0.105059	0.104207	BD-nonBD
PASK	CD4TCM	0.773777	7.14728	4.42473	0.0420049	0.221645	0.220158	BD-nonBD
JAGN1	CD4TCM	0.278263	6.72713	4.4484	0.0414881	0.220148	0.218754	BD-nonBD
CSRNP1	CD4TCM	1.03853	5.29343	13.2168	0.000809096	0.0264159	0.0282751	BD-nonBD
EIF1B	CD4TCM	0.41527	7.79229	7.93776	0.00759849	0.0900831	0.0895079	BD-nonBD
KIAA1143	CD4TCM	0.449803	5.73312	7.32064	0.0101005	0.104883	0.103838	BD-nonBD
TMEM42	CD4TCM	0.509869	5.38969	7.33578	0.0100296	0.104816	0.103544	BD-nonBD
SHISA5	CD4TCM	0.311532	8.36879	9.12752	0.00445675	0.0662171	0.0682769	BD-nonBD
ARIH2	CD4TCM	0.276696	7.31576	6.93963	0.0120765	0.114119	0.113973	BD-nonBD
IMPDH2	CD4TCM	0.301876	7.46962	7.7923	0.0081216	0.0936155	0.0927007	BD-nonBD
IFRD2	CD4TCM	0.353022	5.95848	6.62818	0.0140003	0.122624	0.123301	BD-nonBD
ABHD14B	CD4TCM	0.436615	8.27005	22.1176	3.25763e-05	0.00592584	0.00587258	BD-nonBD
TKT	CD4TCM	0.531489	7.94868	21.2056	4.41419e-05	0.00614268	0.00696197	BD-nonBD
DCP1A	CD4TCM	0.376168	6.21094	5.07785	0.0300037	0.184023	0.184415	BD-nonBD
SELENOK	CD4TCM	0.425735	7.57999	7.44226	0.00954518	0.101391	0.100977	BD-nonBD
THOC7	CD4TCM	0.331766	7.43817	10.3302	0.00264716	0.0531348	0.0523584	BD-nonBD
CLDND1	CD4TCM	0.428272	7.43405	5.51688	0.0240619	0.166545	0.164338	BD-nonBD
FAM162A	CD4TCM	0.258996	7.31171	5.93267	0.0195952	0.145675	0.147064	BD-nonBD
SERP1	CD4TCM	0.264756	9.5673	9.58295	0.00365133	0.0616069	0.0618501	BD-nonBD
EIF2A	CD4TCM	0.332349	7.81652	11.2927	0.00176585	0.0427431	0.0425625	BD-nonBD
GMPS	CD4TCM	0.337337	6.34421	5.59176	0.0231823	0.162976	0.161167	BD-nonBD
SEC62	CD4TCM	0.327871	8.02126	8.37989	0.00621787	0.0802533	0.0809089	BD-nonBD
SENP5	CD4TCM	0.529739	5.16475	4.94904	0.0320366	0.190307	0.19079	BD-nonBD
NCBP2-AS2	CD4TCM	0.722883	7.72994	32.2843	1.4892e-06	0.000905705	0.00134038	BD-nonBD
CTBP1	CD4TCM	0.522141	5.55085	8.93483	0.00485274	0.0689038	0.0714227	BD-nonBD
TACC3	CD4TCM	0.39014	6.84282	9.15863	0.00439611	0.0662171	0.0678841	BD-nonBD
NELFA	CD4TCM	0.392971	6.0355	5.37701	0.0258031	0.171496	0.170911	BD-nonBD
RNF4	CD4TCM	0.299402	6.56345	4.63376	0.0376739	0.207218	0.20781	BD-nonBD
LRPAP1	CD4TCM	0.319344	7.11297	7.13675	0.011007	0.109105	0.108575	BD-nonBD
NSG1	CD4TCM	0.788039	5.71238	9.38593	0.00397889	0.0639811	0.0646208	BD-nonBD
N4BP2	CD4TCM	0.669269	5.15521	8.0404	0.0072511	0.0881183	0.0875223	BD-nonBD
SRP72	CD4TCM	0.370322	7.21227	9.54207	0.00371685	0.0621718	0.0623562	BD-nonBD
NOA1	CD4TCM	0.272501	6.39855	4.54768	0.0393953	0.213519	0.212676	BD-nonBD
G3BP2	CD4TCM	0.537823	7.48205	8.12843	0.00696666	0.0864137	0.085795	BD-nonBD
HNRNPDL	CD4TCM	0.395623	10.0764	20.9117	4.87344e-05	0.00614268	0.00730218	BD-nonBD
ABRAXAS1	CD4TCM	0.38809	6.20576	6.19728	0.0172246	0.137756	0.13761	BD-nonBD
AIMP1	CD4TCM	0.312429	7.02618	5.95604	0.0193723	0.145409	0.146161	BD-nonBD
MCUB	CD4TCM	0.308478	9.0077	14.4914	0.000491873	0.0196109	0.0219648	BD-nonBD
SNHG8	CD4TCM	0.357753	8.54508	7.21913	0.0105906	0.107253	0.106464	BD-nonBD
ELF2	CD4TCM	0.353846	6.84481	6.50849	0.014825	0.125777	0.126961	BD-nonBD
EXOC3	CD4TCM	0.497775	4.97369	5.66486	0.0223573	0.158131	0.157984	BD-nonBD
SLC9A3	CD4TCM	0.375083	6.00595	5.67567	0.022238	0.157862	0.157546	BD-nonBD
MED10	CD4TCM	0.271328	8.03803	6.99058	0.0117898	0.112703	0.112729	BD-nonBD
DAP	CD4TCM	0.382911	5.83631	4.86852	0.0333831	0.193356	0.194828	BD-nonBD
BRIX1	CD4TCM	0.307847	6.51269	5.40154	0.025488	0.171492	0.169711	BD-nonBD
SGTB	CD4TCM	0.2986	6.6143	4.31603	0.0444701	0.228253	0.226786	BD-nonBD
BTF3	CD4TCM	0.382563	11.4709	25.122	1.23921e-05	0.00288539	0.00368263	BD-nonBD
NSA2	CD4TCM	0.44956	9.04453	25.843	9.89925e-06	0.00278463	0.00326614	BD-nonBD
EPB41L4A-AS1	CD4TCM	0.609072	7.50817	21.0224	4.6948e-05	0.00614268	0.00713365	BD-nonBD
IRF1	CD4TCM	0.803956	8.47862	14.8835	0.000423251	0.0175517	0.0202726	BD-nonBD
CAMLG	CD4TCM	0.337178	7.40375	8.58267	0.0056767	0.0764909	0.0773014	BD-nonBD
HNRNPA0	CD4TCM	0.325989	9.04652	9.3962	0.00396107	0.0638709	0.0645388	BD-nonBD
ETF1	CD4TCM	0.431963	5.5897	4.50331	0.0403158	0.217094	0.215396	BD-nonBD
HSPA9	CD4TCM	0.259644	7.18809	4.72548	0.0359297	0.20145	0.202337	BD-nonBD
PFDN1	CD4TCM	0.473189	6.74824	8.55724	0.00574173	0.0771884	0.0778017	BD-nonBD
NPM1	CD4TCM	0.323491	11.2401	21.1231	4.53829e-05	0.00614268	0.00700933	BD-nonBD
HIGD2A	CD4TCM	0.294349	9.35871	8.12041	0.00699207	0.0864137	0.0859661	BD-nonBD
UIMC1	CD4TCM	0.345805	5.74644	4.70597	0.0362933	0.202554	0.203448	BD-nonBD
NHP2	CD4TCM	0.379051	7.76341	17.7196	0.000148142	0.0111124	0.0122351	BD-nonBD
RACK1	CD4TCM	0.348625	12.6426	20.9839	4.75616e-05	0.00614268	0.00717718	BD-nonBD
PSMG4	CD4TCM	0.294054	6.59291	4.87676	0.0332424	0.193356	0.194446	BD-nonBD
LYRM4	CD4TCM	0.397005	5.52208	4.61077	0.0381254	0.208187	0.209159	BD-nonBD
FARS2	CD4TCM	0.479966	5.40197	6.02152	0.0187621	0.14371	0.143758	BD-nonBD
NOL7	CD4TCM	0.41867	8.10887	12.5933	0.00103779	0.0306649	0.0322761	BD-nonBD
HIST1H1E	CD4TCM	0.639539	7.00658	8.93012	0.00486288	0.0689038	0.0714965	BD-nonBD
ABT1	CD4TCM	0.46492	7.02272	10.5896	0.00237116	0.0494715	0.0493882	BD-nonBD
BAG6	CD4TCM	0.289798	6.80335	5.00924	0.0310684	0.18728	0.187819	BD-nonBD
CSNK2B	CD4TCM	1.56921	6.77411	10.994	0.00200005	0.0459191	0.0452186	BD-nonBD
TAPBP	CD4TCM	0.31766	8.28235	9.84237	0.00326315	0.058332	0.0581195	BD-nonBD
HMGA1	CD4TCM	0.406567	7.44831	10.0164	0.00302747	0.0568664	0.0560113	BD-nonBD
PIM1	CD4TCM	0.420345	8.26445	8.08944	0.00709114	0.0870833	0.0865858	BD-nonBD
CCND3	CD4TCM	0.369531	9.1959	6.08958	0.0181499	0.140545	0.141337	BD-nonBD
TAF8	CD4TCM	0.409881	5.35159	4.87832	0.0332159	0.193356	0.194357	BD-nonBD
C6orf226	CD4TCM	0.620617	6.26362	15.5598	0.000327613	0.0155652	0.0179335	BD-nonBD
SUPT3H	CD4TCM	0.375607	5.69841	4.15469	0.0484269	0.238893	0.237176	BD-nonBD
PTP4A1	CD4TCM	0.403088	6.44148	5.8432	0.0204745	0.149783	0.150798	BD-nonBD
SMAP1	CD4TCM	0.427008	7.20705	11.8553	0.00140015	0.0377328	0.0377005	BD-nonBD
EEF1A1	CD4TCM	0.345544	15.5691	23.1231	2.34394e-05	0.00470485	0.00506326	BD-nonBD
COX7A2	CD4TCM	0.288101	9.03769	8.93294	0.00485681	0.0689038	0.0714676	BD-nonBD
CYB5R4	CD4TCM	0.324044	5.79135	4.72721	0.0407708	0.218693	0.216688	BD-nonBD
UBE2J1	CD4TCM	0.273585	6.57281	4.41138	0.0422993	0.222024	0.220862	BD-nonBD
PRDM1	CD4TCM	0.769874	5.92915	4.99097	0.0313588	0.188185	0.188715	BD-nonBD
AMD1	CD4TCM	0.359161	6.83007	7.6633	0.00861785	0.0962851	0.0956758	BD-nonBD
RWDD1	CD4TCM	0.31906	8.20138	10.3631	0.00261032	0.0527592	0.0519843	BD-nonBD
TNFAIP3	CD4TCM	0.751814	7.7128	4.17488	0.0479113	0.237589	0.235876	BD-nonBD
HECA	CD4TCM	0.482089	5.61737	5.56123	0.0235367	0.164474	0.162491	BD-nonBD
DYNLT1	CD4TCM	0.603247	7.34917	6.67611	0.013684	0.121796	0.121826	BD-nonBD
SOD2	CD4TCM	0.420467	6.96791	9.19138	0.00433322	0.0660306	0.067485	BD-nonBD
RNASET2	CD4TCM	0.30039	9.32871	7.97763	0.00746147	0.0896548	0.088654	BD-nonBD
PSMB1	CD4TCM	0.300338	8.53942	13.0363	0.000869254	0.027351	0.0293805	BD-nonBD
COX19	CD4TCM	0.611189	6.33013	15.9904	0.000278866	0.0148879	0.016543	BD-nonBD
ZFAND2A	CD4TCM	0.526437	5.8247	6.50579	0.0148443	0.125777	0.127023	BD-nonBD
MAD1L1	CD4TCM	0.40242	7.42597	11.0209	0.00197771	0.0458655	0.0449276	BD-nonBD
BZW2	CD4TCM	0.306116	6.00801	4.62561	0.0378334	0.207762	0.20833	BD-nonBD
BLVRA	CD4TCM	0.622899	5.98208	12.9697	0.000892588	0.0277848	0.029736	BD-nonBD
MRPS24	CD4TCM	0.667792	7.0795	9.92892	0.00314361	0.0570832	0.0571018	BD-nonBD
MYO1G	CD4TCM	0.404303	7.48595	14.9392	0.000414361	0.0174782	0.020078	BD-nonBD
SNHG15	CD4TCM	0.590938	6.42344	9.12121	0.00446915	0.0662171	0.068358	BD-nonBD
HUS1	CD4TCM	0.426383	5.80882	7.9484	0.00756166	0.0899423	0.0893024	BD-nonBD
UPP1	CD4TCM	0.337761	7.14734	7.32008	0.0101032	0.104883	0.103838	BD-nonBD
ZNF107	CD4TCM	0.73525	5.6203	11.5722	0.00157291	0.0399821	0.0401537	BD-nonBD
SBDS	CD4TCM	0.685197	7.50908	13.0998	0.000847578	0.0269604	0.0289769	BD-nonBD
EIF4H	CD4TCM	0.439177	7.99218	15.7423	0.000305932	0.0150247	0.017448	BD-nonBD
RHBDD2	CD4TCM	0.433023	6.86255	15.4494	0.000341524	0.0156536	0.0183361	BD-nonBD
MDH2	CD4TCM	0.410067	8.23401	17.7148	0.000148396	0.0111124	0.0122441	BD-nonBD
DBF4	CD4TCM	0.384743	6.06996	4.45694	0.0413033	0.219768	0.21823	BD-nonBD
ARPC1B	CD4TCM	0.815221	9.00639	15.7258	0.000307829	0.0150247	0.0174802	BD-nonBD
BUD31	CD4TCM	0.258454	6.95782	4.39673	0.0426251	0.22273	0.221765	BD-nonBD
ZNF394	CD4TCM	0.468453	6.38714	9.71881	0.00344225	0.0589333	0.0597864	BD-nonBD
COPS6	CD4TCM	0.284477	7.4153	5.65499	0.0224668	0.158521	0.158371	BD-nonBD
SRRT	CD4TCM	0.263433	6.71081	4.2818	0.0452788	0.22999	0.228851	BD-nonBD
FIS1	CD4TCM	0.267961	8.22938	7.62115	0.00878696	0.0967294	0.0966461	BD-nonBD
POLR2J	CD4TCM	0.289731	7.33797	6.3518	0.0159848	0.131609	0.132266	BD-nonBD
PMPCB	CD4TCM	0.325653	7.3298	10.6244	0.00233653	0.0491008	0.0490254	BD-nonBD
DNAJB9	CD4TCM	0.481672	6.13442	5.3536	0.0261075	0.173089	0.171908	BD-nonBD
NDUFA5	CD4TCM	0.28746	7.41425	7.67264	0.00858084	0.0960559	0.0954713	BD-nonBD
IMPDH1	CD4TCM	0.349089	6.19545	4.836	0.0339442	0.195246	0.19648	BD-nonBD
CHCHD3	CD4TCM	0.494528	6.26834	15.6872	0.000312315	0.0150247	0.0175437	BD-nonBD
AKR1B1	CD4TCM	0.353331	7.01	7.32804	0.0100658	0.104883	0.103749	BD-nonBD
TRBV6-2	CD4TCM	0.890591	6.89112	6.44904	0.015254	0.12813	0.129113	BD-nonBD
TRBV25-1	CD4TCM	1.85865	5.00069	23.7177	1.93459e-05	0.00402188	0.00463979	BD-nonBD
TCAF2	CD4TCM	0.752328	5.63075	7.90521	0.00771232	0.0908773	0.0902826	BD-nonBD
SLC25A6	CD4TCM	0.447304	10.5294	21.281	4.30379e-05	0.00614268	0.00683968	BD-nonBD
P2RY8	CD4TCM	0.447636	7.70102	7.07282	0.0113423	0.111103	0.110496	BD-nonBD
CA5B	CD4TCM	0.449944	6.83735	8.71828	0.00534299	0.0726672	0.0750199	BD-nonBD
SYAP1	CD4TCM	0.640651	5.80916	10.2589	0.00272886	0.0535138	0.0532946	BD-nonBD
SMS	CD4TCM	0.272561	6.67648	4.71148	0.0361901	0.202172	0.203094	BD-nonBD
EIF2S3	CD4TCM	0.334416	8.91067	6.92821	0.0121418	0.11418	0.114219	BD-nonBD
TIMP1	CD4TCM	0.26839	7.57736	4.58456	0.0386474	0.210249	0.210549	BD-nonBD
UXT	CD4TCM	0.268558	9.21293	9.80815	0.00331173	0.0587391	0.0586446	BD-nonBD
RBM3	CD4TCM	0.289433	9.39352	5.21737	0.0279589	0.177867	0.178154	BD-nonBD
WAS	CD4TCM	0.382413	8.39359	6.27902	0.0165563	0.134745	0.134949	BD-nonBD
PQBP1	CD4TCM	0.253055	7.22166	5.37432	0.0258378	0.171496	0.171011	BD-nonBD
PLP2	CD4TCM	0.362682	9.01067	7.65179	0.0086637	0.0964271	0.0958485	BD-nonBD
MAGED1	CD4TCM	0.482093	5.1168	6.28077	0.0165423	0.134745	0.13494	BD-nonBD
HSD17B10	CD4TCM	0.252712	6.55497	4.41738	0.0421667	0.221728	0.220508	BD-nonBD
TSR2	CD4TCM	0.341306	6.87682	6.11609	0.0179172	0.139995	0.140267	BD-nonBD
NBDY	CD4TCM	0.263222	7.34883	4.71252	0.0361708	0.202172	0.203038	BD-nonBD
PJA1	CD4TCM	0.531658	5.31463	7.7334	0.00834428	0.0939499	0.094069	BD-nonBD
IGBP1	CD4TCM	0.307437	7.89974	9.77035	0.0033663	0.0587391	0.0591767	BD-nonBD
IL2RG	CD4TCM	0.8282	7.13668	7.94565	0.00757116	0.0899423	0.0893336	BD-nonBD
BEX4	CD4TCM	0.28888	6.88018	6.50771	0.0148306	0.125777	0.126963	BD-nonBD
BEX2	CD4TCM	0.289099	6.82419	5.31512	0.0266167	0.173985	0.173561	BD-nonBD
SLC25A5	CD4TCM	0.346879	8.82636	11.9154	0.00136618	0.0370332	0.0371521	BD-nonBD
RBMX	CD4TCM	0.426878	8.33403	25.6456	1.05243e-05	0.00278463	0.00333648	BD-nonBD
ARHGAP4	CD4TCM	0.318558	8.00612	8.90884	0.00490895	0.0689038	0.07183	BD-nonBD
NAA10	CD4TCM	0.794165	6.36042	8.12238	0.00698582	0.0864137	0.0859229	BD-nonBD
HCFC1	CD4TCM	0.382867	5.8417	6.2335	0.0169249	0.136454	0.136441	BD-nonBD
FLNA	CD4TCM	0.422094	8.40996	12.3086	0.00116415	0.0333817	0.0343368	BD-nonBD
EMD	CD4TCM	0.311642	8.03444	9.91136	0.00316747	0.0570832	0.0572267	BD-nonBD
MSRA	CD4TCM	0.446454	5.42619	6.09806	0.0180751	0.140474	0.140953	BD-nonBD
SORBS3	CD4TCM	0.338719	6.33985	4.26149	0.0457666	0.231256	0.230083	BD-nonBD
SARAF	CD4TCM	0.398276	11.5227	17.5013	0.000160258	0.011358	0.0126694	BD-nonBD
LEPROTL1	CD4TCM	0.376061	9.37596	6.55052	0.0145296	0.124561	0.125628	BD-nonBD
AP3M2	CD4TCM	0.534916	6.50188	4.11104	0.049563	0.240325	0.240231	BD-nonBD
RRS1	CD4TCM	0.479749	5.70698	5.27381	0.0271751	0.175179	0.175457	BD-nonBD
RIPK2	CD4TCM	0.695392	5.07751	7.65799	0.00863895	0.0963358	0.0957369	BD-nonBD
UQCRB	CD4TCM	0.321018	10.3238	9.75964	0.00338193	0.0587391	0.0592978	BD-nonBD
PABPC1	CD4TCM	0.359732	11.9409	24.7301	1.40171e-05	0.00313822	0.00395707	BD-nonBD
EIF3H	CD4TCM	0.43188	9.88557	27.6132	5.76839e-06	0.00197517	0.00254898	BD-nonBD
NDUFB9	CD4TCM	0.393317	9.10878	17.7428	0.000146914	0.0111124	0.0121931	BD-nonBD
TRAPPC9	CD4TCM	0.586208	5.18181	6.36311	0.0158978	0.131264	0.13186	BD-nonBD
CHRAC1	CD4TCM	0.405582	6.04339	5.78958	0.0210219	0.151822	0.153014	BD-nonBD
LY6E	CD4TCM	0.280523	9.13558	6.16141	0.017527	0.138276	0.138803	BD-nonBD
EEF1D	CD4TCM	0.308838	11.8298	15.2259	0.000371598	0.016512	0.0191371	BD-nonBD
PUF60	CD4TCM	0.263509	7.36983	5.97465	0.0191967	0.144934	0.145596	BD-nonBD
MAF1	CD4TCM	0.267319	7.65369	4.86883	0.0333777	0.193356	0.194828	BD-nonBD
HSF1	CD4TCM	0.347306	7.2621	9.56668	0.00367726	0.0616869	0.062078	BD-nonBD
VPS28	CD4TCM	0.25633	8.55052	9.7324	0.00342205	0.0587603	0.0596715	BD-nonBD
AQP3	CD4TCM	0.297917	9.16669	7.73373	0.00834301	0.0939499	0.0940682	BD-nonBD
RECK	CD4TCM	0.507646	5.12348	4.4334	0.0418146	0.221075	0.219611	BD-nonBD
AGTPBP1	CD4TCM	0.325007	5.74935	4.32357	0.0442939	0.228253	0.22627	BD-nonBD
ISCA1	CD4TCM	0.505124	6.80174	16.7905	0.000207514	0.0129886	0.0143183	BD-nonBD
SPTLC1	CD4TCM	0.276465	5.75876	4.6325	0.0376986	0.207218	0.207903	BD-nonBD
NINJ1	CD4TCM	0.363292	6.53669	7.00318	0.01172	0.11253	0.112365	BD-nonBD
ANP32B	CD4TCM	0.322331	9.55826	20.9773	4.76673e-05	0.00614268	0.0071781	BD-nonBD
TXN	CD4TCM	0.417762	7.74768	16.8229	0.000205068	0.012975	0.0142611	BD-nonBD
TNFSF8	CD4TCM	0.807241	6.77132	10.5722	0.00238863	0.0496579	0.0495675	BD-nonBD
HSPA5	CD4TCM	0.311522	7.67494	6.24486	0.0168322	0.135895	0.13598	BD-nonBD
DPM2	CD4TCM	0.455369	5.87241	9.31133	0.00411097	0.0648509	0.0657385	BD-nonBD
SLC25A25	CD4TCM	0.340498	5.60266	4.27297	0.0454901	0.23066	0.22939	BD-nonBD
C9orf16	CD4TCM	0.402393	8.77887	13.8384	0.000633578	0.0239484	0.0250085	BD-nonBD
URM1	CD4TCM	0.339847	6.77881	6.68816	0.0136056	0.121656	0.121458	BD-nonBD
C9orf78	CD4TCM	0.259276	8.32773	8.65478	0.00549657	0.0742356	0.076	BD-nonBD
SURF4	CD4TCM	0.259218	6.69347	6.47716	0.0150495	0.126961	0.128107	BD-nonBD
EDF1	CD4TCM	0.305397	9.60744	16.6604	0.000217656	0.0133366	0.0146802	BD-nonBD
NPDC1	CD4TCM	0.736714	5.47926	5.41501	0.0253169	0.170963	0.169209	BD-nonBD
MRPL41	CD4TCM	0.315765	7.67995	9.12048	0.00447059	0.0662171	0.0683629	BD-nonBD
BET1L	CD4TCM	0.452507	6.74061	11.5106	0.00161342	0.0403903	0.0406209	BD-nonBD
IFITM2	CD4TCM	0.456937	9.82356	10.069	0.00295984	0.0563048	0.0554081	BD-nonBD
IFITM1	CD4TCM	0.36027	11.821	11.6773	0.00150627	0.0391429	0.0392776	BD-nonBD
PGAP2	CD4TCM	0.498906	5.16161	5.80071	0.0209071	0.151458	0.15255	BD-nonBD
EIF3F	CD4TCM	0.322315	10.2801	16.2726	0.000251119	0.0140565	0.0157172	BD-nonBD
PSMA1	CD4TCM	0.415305	7.50467	4.61949	0.0379534	0.208029	0.208722	BD-nonBD
SVIP	CD4TCM	0.356654	7.13756	7.39669	0.00974934	0.102996	0.102083	BD-nonBD
CD59	CD4TCM	0.91885	5.2877	10.2744	0.00271095	0.053493	0.0530971	BD-nonBD
COMMD9	CD4TCM	0.37411	5.94877	8.41707	0.00611469	0.0798808	0.080284	BD-nonBD
ARHGAP1	CD4TCM	0.410785	6.21459	6.17473	0.017414	0.138102	0.138347	BD-nonBD
PSMC3	CD4TCM	0.334887	6.89135	8.3421	0.0063247	0.0810926	0.0816172	BD-nonBD
KBTBD4	CD4TCM	0.39322	5.89692	5.2103	0.0280588	0.177985	0.1785	BD-nonBD
NUP160	CD4TCM	0.313018	5.85208	4.6395	0.0375621	0.207054	0.207431	BD-nonBD
CD6	CD4TCM	0.312629	8.41794	5.23334	0.0277346	0.176827	0.17736	BD-nonBD
CD5	CD4TCM	0.43875	8.29415	12.1881	0.00122246	0.0343764	0.0351672	BD-nonBD
FTH1	CD4TCM	0.438166	12.1061	20.3436	5.91044e-05	0.00674601	0.00802961	BD-nonBD
EEF1G	CD4TCM	1.91397	10.3835	16.1929	0.000258644	0.0142035	0.0158849	BD-nonBD
UBXN1	CD4TCM	0.263452	9.18457	9.92596	0.00314762	0.0570832	0.0571273	BD-nonBD
DNAJC4	CD4TCM	0.292519	6.97491	6.42	0.0154685	0.129001	0.130083	BD-nonBD
PRDX5	CD4TCM	0.259858	7.90827	9.14948	0.00441386	0.0662171	0.0679904	BD-nonBD
SF1	CD4TCM	0.346393	9.45762	10.0007	0.00304798	0.0568664	0.0562578	BD-nonBD
ARL2	CD4TCM	0.937285	5.62781	6.95763	0.0119744	0.113784	0.113442	BD-nonBD
VPS51	CD4TCM	0.42862	8.0281	17.5692	0.000156383	0.011358	0.0125467	BD-nonBD
FAU	CD4TCM	0.364646	12.9733	19.9901	6.6712e-05	0.00719131	0.00843247	BD-nonBD
FRMD8	CD4TCM	0.387361	5.53974	4.61144	0.0381122	0.208187	0.209145	BD-nonBD
MRPL11	CD4TCM	0.305058	6.95232	5.42212	0.025227	0.170684	0.168873	BD-nonBD
PTPRCAP	CD4TCM	0.887922	9.7912	13.0688	0.000858062	0.0271455	0.0291628	BD-nonBD
LAMTOR1	CD4TCM	0.350383	7.6987	12.2341	0.00119986	0.0339049	0.0348427	BD-nonBD
ANAPC15	CD4TCM	0.327745	6.71172	7.92539	0.00764153	0.0904093	0.0897651	BD-nonBD
CLNS1A	CD4TCM	0.260911	7.78849	5.89748	0.0199361	0.147644	0.148456	BD-nonBD
NDUFC2	CD4TCM	1.27347	5.70171	10.1277	0.00288636	0.0554505	0.0546949	BD-nonBD
CWC15	CD4TCM	0.459463	7.24593	15.2721	0.000365167	0.0163511	0.0189494	BD-nonBD
CASP4	CD4TCM	0.390146	7.50727	8.49655	0.00590014	0.078234	0.0789497	BD-nonBD
PFKP	CD4TCM	0.348027	6.03582	6.56459	0.0144321	0.124274	0.125195	BD-nonBD
VIM	CD4TCM	0.403686	11.5653	14.9979	0.000405205	0.0174718	0.0198373	BD-nonBD
CREM	CD4TCM	0.743075	5.60923	6.65349	0.0138322	0.122181	0.122541	BD-nonBD
ZNF32	CD4TCM	0.251467	6.44187	4.1787	0.0478143	0.237589	0.235611	BD-nonBD
ZNF22	CD4TCM	0.304564	6.78492	7.31903	0.0101081	0.104883	0.103858	BD-nonBD
WASHC2C	CD4TCM	0.522971	5.81412	10.4153	0.00255306	0.0520852	0.0513958	BD-nonBD
ARID5B	CD4TCM	0.444173	7.80303	7.63551	0.00872893	0.0967294	0.0962573	BD-nonBD
DDX50	CD4TCM	0.551095	6.51854	9.08671	0.00453765	0.0665198	0.068841	BD-nonBD
PPA1	CD4TCM	0.301816	7.96993	7.00897	0.0116881	0.112523	0.112231	BD-nonBD
SPOCK2	CD4TCM	0.250914	9.04519	4.72398	0.0359576	0.20145	0.202407	BD-nonBD
DDIT4	CD4TCM	1.64772	8.05616	14.1919	0.000552181	0.0214283	0.023385	BD-nonBD
VDAC2	CD4TCM	0.255134	8.12557	7.1939	0.0107163	0.107737	0.107048	BD-nonBD
PCGF5	CD4TCM	0.608324	6.84096	11.2505	0.00179709	0.0431015	0.0429091	BD-nonBD
FRA10AC1	CD4TCM	0.460191	5.86649	10.8286	0.00214375	0.0472459	0.0468903	BD-nonBD
HPS1	CD4TCM	0.334873	7.07949	8.67218	0.00545401	0.0738321	0.0757252	BD-nonBD
MRPL43	CD4TCM	0.311705	7.47386	7.99152	0.00741434	0.0896119	0.0883744	BD-nonBD
BORCS7	CD4TCM	0.659817	5.79407	5.65175	0.0225028	0.158582	0.158493	BD-nonBD
RGS10	CD4TCM	0.27212	8.85878	8.04175	0.00724663	0.0881183	0.0874795	BD-nonBD
BCCIP	CD4TCM	0.342893	6.94124	11.1059	0.00190869	0.0448004	0.0441134	BD-nonBD
ZNF511	CD4TCM	0.282719	6.34863	4.9116	0.0326552	0.191499	0.192704	BD-nonBD
ADIPOR2	CD4TCM	0.529212	4.80652	4.10146	0.049816	0.240325	0.240832	BD-nonBD
GAPDH	CD4TCM	0.339288	11.218	14.1208	0.000567602	0.0217591	0.0236658	BD-nonBD
NOP2	CD4TCM	0.411549	5.66156	6.26388	0.016678	0.135024	0.135398	BD-nonBD
EMG1	CD4TCM	1.5164	4.71492	7.84433	0.0079302	0.0925084	0.0915627	BD-nonBD
SLC2A3	CD4TCM	1.10696	7.6004	19.5657	7.72334e-05	0.00737009	0.00901597	BD-nonBD
CD69	CD4TCM	0.766925	8.22629	9.17784	0.00435911	0.0660791	0.0676927	BD-nonBD
CLEC2B	CD4TCM	0.323952	7.70867	8.53615	0.00579624	0.0776507	0.0781335	BD-nonBD
SMIM10L1	CD4TCM	0.289048	6.60178	4.88724	0.0330646	0.193242	0.19391	BD-nonBD
CDKN1B	CD4TCM	0.378222	8.48448	6.58173	0.0143143	0.12425	0.124633	BD-nonBD
H2AFJ	CD4TCM	0.42622	6.71072	8.45357	0.00601513	0.0793969	0.0796387	BD-nonBD
WBP11	CD4TCM	0.346855	6.89128	8.77217	0.00521624	0.0716126	0.0741644	BD-nonBD
ZCRB1	CD4TCM	0.256677	6.25601	4.92593	0.0324168	0.19099	0.192027	BD-nonBD
CCNT1	CD4TCM	0.468927	5.87906	4.27954	0.0453328	0.230063	0.22896	BD-nonBD
FKBP11	CD4TCM	0.646877	6.69395	12.1443	0.00124442	0.034794	0.0354897	BD-nonBD
LETMD1	CD4TCM	0.344538	7.28175	10.6914	0.00227129	0.0483362	0.0482709	BD-nonBD
BIN2	CD4TCM	0.325417	8.70924	12.643	0.00101727	0.0303669	0.0319334	BD-nonBD
PFDN5	CD4TCM	0.303379	11.5389	16.2724	0.000251139	0.0140565	0.0157172	BD-nonBD
ATP5MC2	CD4TCM	0.279397	10.7096	13.6862	0.000672446	0.0241395	0.0258119	BD-nonBD
HNRNPA1	CD4TCM	0.309227	11.2793	17.3764	0.00016766	0.0114817	0.0129544	BD-nonBD
SARNP	CD4TCM	0.782529	5.62816	6.59568	0.0142192	0.124093	0.12424	BD-nonBD
IL23A	CD4TCM	0.483235	5.15908	4.78485	0.034848	0.197517	0.199327	BD-nonBD
NACA	CD4TCM	0.428797	12.5292	34.9111	7.2448e-07	0.000605523	0.000905072	BD-nonBD
TMBIM4	CD4TCM	0.753412	6.25908	5.83732	0.0205338	0.149783	0.151041	BD-nonBD
CPSF6	CD4TCM	0.325492	6.79856	5.26672	0.0272724	0.175417	0.17576	BD-nonBD
KRR1	CD4TCM	0.301679	6.58032	4.27079	0.0455424	0.230725	0.229495	BD-nonBD
CCDC59	CD4TCM	0.481023	7.39615	17.1047	0.000185028	0.0122033	0.0135466	BD-nonBD
METAP2	CD4TCM	0.307687	6.89871	5.5561	0.0235968	0.164697	0.162684	BD-nonBD
SNRPF	CD4TCM	0.334984	7.77523	7.15757	0.0109001	0.108603	0.108077	BD-nonBD
C12orf75	CD4TCM	0.373986	6.55983	5.6601	0.02241	0.158311	0.158135	BD-nonBD
MAPKAPK5-AS1	CD4TCM	0.379155	7.49708	12.7886	0.000959549	0.0293976	0.0308651	BD-nonBD
ERP29	CD4TCM	0.368773	9.41694	20.6456	5.33298e-05	0.00631634	0.00765731	BD-nonBD
PXN	CD4TCM	0.307407	7.25659	6.89041	0.0123606	0.115122	0.115246	BD-nonBD
COX6A1	CD4TCM	0.282991	9.31012	11.2021	0.00183363	0.0435655	0.043274	BD-nonBD
VPS37B	CD4TCM	0.630487	5.77596	15.8714	0.000291521	0.0148971	0.0169786	BD-nonBD
RILPL2	CD4TCM	0.380648	7.08922	5.68995	0.0220815	0.157292	0.15684	BD-nonBD
SNRNP35	CD4TCM	0.335946	5.82888	5.38713	0.0256726	0.171496	0.170365	BD-nonBD
LINC02361	CD4TCM	0.483364	5.63155	7.21389	0.0106166	0.107253	0.1066	BD-nonBD
PSPC1	CD4TCM	0.341335	6.18909	4.99973	0.0312192	0.187735	0.188295	BD-nonBD
SAP18	CD4TCM	0.435541	8.93534	26.0392	9.31701e-06	0.00278463	0.00314705	BD-nonBD
GTF3A	CD4TCM	0.430437	8.81647	22.716	2.67614e-05	0.00519261	0.005394	BD-nonBD
TPT1	CD4TCM	0.357378	14.1761	17.5485	0.00015755	0.011358	0.0125776	BD-nonBD
COG3	CD4TCM	0.483321	5.83325	5.83769	0.02053	0.149783	0.151021	BD-nonBD
INTS6-AS1	CD4TCM	0.820403	5.12353	13.7436	0.000657516	0.0241395	0.0255872	BD-nonBD
SUGT1	CD4TCM	0.29729	6.56967	6.57747	0.0143435	0.12425	0.124818	BD-nonBD
COMMD6	CD4TCM	0.287293	10.4199	6.84717	0.0126161	0.116384	0.116529	BD-nonBD
DNAJC3	CD4TCM	0.296077	5.90064	4.32384	0.0442877	0.228253	0.226261	BD-nonBD
RASA3	CD4TCM	0.369463	7.80063	5.71122	0.0218505	0.156447	0.156036	BD-nonBD
APEX1	CD4TCM	0.320786	7.87673	10.6684	0.00229348	0.0485468	0.0485514	BD-nonBD
TRAV8-1	CD4TCM	0.77522	5.83213	5.85623	0.0203439	0.1494	0.150202	BD-nonBD
TRAV27	CD4TCM	0.577163	5.94412	6.14293	0.017685	0.138838	0.139327	BD-nonBD
OXA1L	CD4TCM	0.313414	8.21608	8.1618	0.00686198	0.0864137	0.0850596	BD-nonBD
DHRS4	CD4TCM	0.314323	6.13552	4.1235	0.0492357	0.239834	0.239386	BD-nonBD
CHMP4A	CD4TCM	1.12745	5.56594	8.05648	0.00719823	0.0879865	0.087227	BD-nonBD
KIAA0391	CD4TCM	0.521599	6.34451	11.6577	0.00151852	0.0391557	0.0394294	BD-nonBD
NFKBIA	CD4TCM	0.924533	9.01125	19.36	8.29507e-05	0.00742855	0.0093595	BD-nonBD
FBXO33	CD4TCM	0.83594	4.94625	10.2865	0.00269693	0.053493	0.0529617	BD-nonBD
KLHDC2	CD4TCM	0.290912	7.13376	5.29599	0.0268737	0.174589	0.174469	BD-nonBD
CGRRF1	CD4TCM	0.421131	5.96672	6.51094	0.0148077	0.125777	0.126892	BD-nonBD
MAPK1IP1L	CD4TCM	0.542413	7.36611	14.3725	0.000514923	0.0202525	0.0224715	BD-nonBD
TIMM9	CD4TCM	0.517618	6.38806	18.8635	9.86728e-05	0.00857275	0.010129	BD-nonBD
MED6	CD4TCM	0.445258	5.44003	4.14035	0.0487969	0.239796	0.238295	BD-nonBD
ACOT2	CD4TCM	0.484407	5.2996	5.84271	0.0204795	0.149783	0.150812	BD-nonBD
PSMC1	CD4TCM	0.470773	6.90975	12.3666	0.00113714	0.0327687	0.0339025	BD-nonBD
MOAP1	CD4TCM	0.628083	6.63345	19.4029	8.17209e-05	0.00742855	0.00929998	BD-nonBD
EIF5	CD4TCM	0.44389	8.31016	11.0391	0.00196269	0.0456992	0.0447812	BD-nonBD
CRIP1	CD4TCM	1.00045	9.19281	9.21643	0.00428578	0.0656513	0.0670998	BD-nonBD
SNRPN	CD4TCM	0.522419	7.67217	12.8584	0.000933135	0.0287396	0.0304407	BD-nonBD
SRP14	CD4TCM	0.259609	10.1188	11.9788	0.00133124	0.0365502	0.0367249	BD-nonBD
SQOR	CD4TCM	0.358136	5.8595	5.02465	0.0308635	0.186784	0.187188	BD-nonBD
RSL24D1	CD4TCM	0.286246	8.73452	9.25927	0.0042059	0.0654698	0.066417	BD-nonBD
PPIB	CD4TCM	0.395667	9.4543	25.4515	1.11794e-05	0.00282936	0.00342626	BD-nonBD
PKM	CD4TCM	0.342018	9.25767	15.7998	0.000299427	0.0148971	0.0172086	BD-nonBD
HEXA	CD4TCM	0.488046	5.52949	5.5477	0.0236955	0.165188	0.163034	BD-nonBD
PML	CD4TCM	0.422117	5.96069	7.21096	0.0106311	0.107253	0.106682	BD-nonBD
COX5A	CD4TCM	0.296691	8.23514	9.50925	0.00377036	0.0624624	0.0628639	BD-nonBD
NME4	CD4TCM	0.512062	6.56172	8.26703	0.00654272	0.0836688	0.0829417	BD-nonBD
MLST8	CD4TCM	0.497265	5.64361	8.35537	0.00628696	0.0807867	0.0813427	BD-nonBD
ATP6V0C	CD4TCM	0.363092	8.52296	15.4854	0.00033692	0.0155652	0.0182075	BD-nonBD
NAA60	CD4TCM	0.395202	5.95722	5.21288	0.0280223	0.177985	0.178377	BD-nonBD
USP7	CD4TCM	0.612469	5.4144	9.46969	0.00383595	0.0628106	0.0633705	BD-nonBD
ATF7IP2	CD4TCM	0.532698	7.02071	8.52851	0.00581613	0.0776507	0.0782681	BD-nonBD
SOCS1	CD4TCM	1.65497	5.59836	17.7053	0.000148904	0.0111124	0.0122441	BD-nonBD
RSL1D1	CD4TCM	0.378525	8.7855	15.401	0.000347807	0.015817	0.0185022	BD-nonBD
BFAR	CD4TCM	0.300143	6.53658	6.18515	0.0173262	0.137988	0.137964	BD-nonBD
ARL6IP1	CD4TCM	0.756188	6.68629	5.27422	0.0271695	0.175179	0.175451	BD-nonBD
NDUFAB1	CD4TCM	0.288554	7.6882	10.3825	0.00258885	0.0525076	0.0517409	BD-nonBD
TMEM219	CD4TCM	0.311829	8.14699	9.70979	0.00345572	0.0589904	0.0599207	BD-nonBD
INO80E	CD4TCM	0.324113	7.43665	8.90618	0.00491476	0.0689038	0.0718332	BD-nonBD
ALDOA	CD4TCM	0.341762	9.19566	13.4675	0.000732809	0.024642	0.026953	BD-nonBD
HERPUD1	CD4TCM	0.425493	7.03599	7.50612	0.00926679	0.0998925	0.0994694	BD-nonBD
POLR2C	CD4TCM	0.344719	7.00178	5.01919	0.0309116	0.18685	0.187338	BD-nonBD
CNOT1	CD4TCM	0.637869	6.43043	21.6201	3.84246e-05	0.00614268	0.00644986	BD-nonBD
TRADD	CD4TCM	0.265665	8.16848	6.04091	0.0185855	0.143103	0.143086	BD-nonBD
CENPT	CD4TCM	0.39381	6.12464	4.46242	0.0411853	0.219549	0.217871	BD-nonBD
DDX28	CD4TCM	0.615687	5.32325	9.24078	0.00424018	0.0654698	0.0666593	BD-nonBD
UTP4	CD4TCM	0.436634	5.55932	6.96409	0.0119379	0.113733	0.11331	BD-nonBD
VPS4A	CD4TCM	0.258377	6.63573	4.67585	0.0368624	0.204358	0.20522	BD-nonBD
DDX19A	CD4TCM	0.543558	5.1887	8.80527	0.00513997	0.0710684	0.073593	BD-nonBD
PSMD7	CD4TCM	0.340251	7.5731	8.35944	0.00627543	0.0807867	0.0812639	BD-nonBD
COX4I1	CD4TCM	0.320209	11.1617	17.9666	0.000135588	0.0108117	0.0117578	BD-nonBD
PIEZO1	CD4TCM	0.578797	5.18038	5.99394	0.0190165	0.144506	0.144851	BD-nonBD
APRT	CD4TCM	0.254104	9.60294	10.987	0.00200595	0.0459191	0.0452932	BD-nonBD
TRAPPC2L	CD4TCM	0.340868	6.80542	7.59561	0.00889113	0.0976515	0.097255	BD-nonBD
PSMB6	CD4TCM	0.272205	7.69291	10.134	0.00287862	0.0554505	0.0546239	BD-nonBD
SPAG7	CD4TCM	0.354619	6.83339	8.00874	0.00735641	0.0892118	0.0880796	BD-nonBD
C1QBP	CD4TCM	0.397373	8.45757	20.8598	4.95973e-05	0.00614268	0.00736255	BD-nonBD
RNASEK	CD4TCM	1.36977	7.8159	13.0077	0.000879201	0.0275152	0.0295161	BD-nonBD
EIF5A	CD4TCM	0.414002	8.75048	7.80055	0.00809094	0.0934471	0.0924918	BD-nonBD
PLSCR3	CD4TCM	0.953295	7.70479	24.0844	1.72038e-05	0.00370902	0.00440774	BD-nonBD
EIF4A1	CD4TCM	0.621017	6.49731	17.1009	0.000185284	0.0122033	0.0135533	BD-nonBD
PER1	CD4TCM	1.79902	5.26902	16.3554	0.000243547	0.0140565	0.0154798	BD-nonBD
PEMT	CD4TCM	0.569446	5.13678	6.81629	0.012802	0.117912	0.117468	BD-nonBD
CPD	CD4TCM	0.876825	4.8455	10.7682	0.00219895	0.0479403	0.0474397	BD-nonBD
SLFN12L	CD4TCM	0.324937	5.6891	4.29318	0.0450083	0.229015	0.228102	BD-nonBD
STARD3	CD4TCM	0.299604	6.46945	4.37343	0.043149	0.22446	0.223168	BD-nonBD
NR1D1	CD4TCM	0.604334	5.81722	6.03375	0.0186505	0.143414	0.143341	BD-nonBD
EIF1	CD4TCM	0.415359	11.9261	19.4143	8.13998e-05	0.00742855	0.00929163	BD-nonBD
NT5C3B	CD4TCM	0.587191	5.53634	6.17014	0.0174528	0.138222	0.138523	BD-nonBD
CNP	CD4TCM	0.633502	5.06326	7.95337	0.00754452	0.0899423	0.0892077	BD-nonBD
RAB5C	CD4TCM	0.507188	6.98254	6.31485	0.0162722	0.133035	0.133607	BD-nonBD
AARSD1	CD4TCM	0.684306	5.06309	4.25569	0.0459067	0.231362	0.230482	BD-nonBD
VAT1	CD4TCM	0.558319	6.0121	10.1393	0.00287207	0.0554505	0.0545738	BD-nonBD
LSM12	CD4TCM	0.297024	6.04763	4.36752	0.043283	0.224868	0.22353	BD-nonBD
SLC25A39	CD4TCM	0.366465	6.99805	7.24175	0.0104792	0.106643	0.105877	BD-nonBD
SP2	CD4TCM	0.445733	5.67043	9.36285	0.00958695	0.10165	0.101226	BD-nonBD
ATP5MC1	CD4TCM	0.258594	7.3895	5.39266	0.0256016	0.171492	0.170096	BD-nonBD
RSAD1	CD4TCM	0.307205	6.65682	4.94058	0.0321751	0.190531	0.191327	BD-nonBD
NME2	CD4TCM	0.808365	9.08519	30.4757	2.48671e-06	0.00120626	0.00170064	BD-nonBD
COIL	CD4TCM	0.407779	5.9101	7.74254	0.00830932	0.0939499	0.0938505	BD-nonBD
H3F3B	CD4TCM	0.387913	11.1292	18.7054	0.000104313	0.00892953	0.0103707	BD-nonBD
MRPL38	CD4TCM	0.560616	6.29484	7.77553	0.00818434	0.0936547	0.0930496	BD-nonBD
PRPSAP1	CD4TCM	0.289861	6.06729	4.42328	0.0420367	0.221645	0.220239	BD-nonBD
2023-09-09	CD4TCM	0.31965	9.35859	9.64896	0.0035481	0.0603903	0.0608164	BD-nonBD
TMC6	CD4TCM	0.276218	7.81145	5.53178	0.023884	0.165708	0.163734	BD-nonBD
SOCS3	CD4TCM	2.23321	6.86017	26.2074	8.84633e-06	0.00278463	0.00310422	BD-nonBD
LGALS3BP	CD4TCM	0.435956	5.93866	8.21364	0.00670268	0.0851884	0.0839032	BD-nonBD
CHMP6	CD4TCM	0.562702	5.71517	10.8425	0.00213127	0.0471715	0.0467217	BD-nonBD
P4HB	CD4TCM	0.300183	8.03196	7.34447	0.00998906	0.104768	0.103356	BD-nonBD
ARHGDIA	CD4TCM	0.393513	8.52078	15.8258	0.000296525	0.0148971	0.0171362	BD-nonBD
CD7	CD4TCM	0.535792	9.67153	28.2637	4.7484e-06	0.00172753	0.00241937	BD-nonBD
TGIF1	CD4TCM	0.398478	6.34883	5.39794	0.0255341	0.171492	0.169868	BD-nonBD
ANKRD12	CD4TCM	0.325384	8.76989	8.95013	0.00481996	0.0689038	0.0711575	BD-nonBD
SNRPD1	CD4TCM	0.374145	7.46578	13.1253	0.000839013	0.0268346	0.0288408	BD-nonBD
RNF138	CD4TCM	0.302174	7.17389	4.29876	0.0448762	0.228708	0.227743	BD-nonBD
C18orf21	CD4TCM	0.429464	5.38988	4.12496	0.0491974	0.239834	0.239312	BD-nonBD
C18orf32	CD4TCM	0.38738	6.87071	4.54283	0.0394947	0.213574	0.21297	BD-nonBD
SEC11C	CD4TCM	0.263153	7.26148	5.15549	0.0288465	0.180527	0.180925	BD-nonBD
HSBP1L1	CD4TCM	0.680678	5.35179	8.95728	0.00480472	0.0689038	0.0710682	BD-nonBD
PSMF1	CD4TCM	0.265919	7.60837	8.94423	0.00483258	0.0689038	0.0712614	BD-nonBD
PET117	CD4TCM	0.781697	5.64006	15.5445	0.00032951	0.0155652	0.0179714	BD-nonBD
SMIM26	CD4TCM	0.308629	7.91859	8.69174	0.00540662	0.0733612	0.0754402	BD-nonBD
DTD1	CD4TCM	0.523149	5.87358	7.10533	0.0111704	0.109836	0.109482	BD-nonBD
NAA20	CD4TCM	0.314953	6.53444	5.8272	0.0206362	0.150342	0.151489	BD-nonBD
KIZ	CD4TCM	0.44043	5.40144	5.1352	0.0291442	0.181022	0.181845	BD-nonBD
TM9SF4	CD4TCM	0.41149	5.50307	4.95746	0.0318991	0.190056	0.190365	BD-nonBD
EIF2S2	CD4TCM	0.26047	7.45171	6.19473	0.0346006	0.197251	0.198481	BD-nonBD
AHCY	CD4TCM	0.488662	5.80313	7.70898	0.0084385	0.0948273	0.0946487	BD-nonBD
ERGIC3	CD4TCM	0.251242	7.89534	7.27541	0.0103158	0.10562	0.104996	BD-nonBD
SCAND1	CD4TCM	0.446572	8.27274	17.7259	0.000147809	0.0111124	0.012222	BD-nonBD
PPP1R16B	CD4TCM	0.586925	5.18657	4.86853	0.0333829	0.193356	0.194828	BD-nonBD
OSER1	CD4TCM	0.80533	6.39215	10.4097	0.00255907	0.0520852	0.0514281	BD-nonBD
SYS1	CD4TCM	0.809232	5.34994	10.7499	0.00221598	0.0481315	0.0476617	BD-nonBD
PCIF1	CD4TCM	0.499565	7.03084	15.9424	0.000283897	0.0148879	0.0167022	BD-nonBD
ZFAS1	CD4TCM	0.292385	9.50846	6.72471	0.013371	0.120957	0.120325	BD-nonBD
RNF114	CD4TCM	0.25831	7.08984	5.56259	0.0235208	0.164474	0.162434	BD-nonBD
UBE2V1	CD4TCM	1.25854	6.93354	13.1323	0.000836688	0.0268346	0.0288099	BD-nonBD
TMEM189	CD4TCM	0.842893	5.18835	17.0817	0.000186584	0.0122033	0.0136039	BD-nonBD
PTPN1	CD4TCM	0.337372	6.75472	4.31284	0.0445448	0.228253	0.226964	BD-nonBD
RBM38	CD4TCM	0.771631	5.41447	7.63135	0.0087457	0.0967294	0.0963405	BD-nonBD
PPDPF	CD4TCM	0.363756	10.1863	6.63458	0.0139576	0.122624	0.123108	BD-nonBD
MHENCR	CD4TCM	1.1435	6.39117	20.2713	6.05814e-05	0.00678163	0.00811782	BD-nonBD
UCKL1	CD4TCM	0.337927	5.64788	4.17547	0.0478963	0.237589	0.235809	BD-nonBD
PCMTD2	CD4TCM	0.271371	6.3169	5.33258	0.0263844	0.173985	0.172822	BD-nonBD
BSG	CD4TCM	0.271878	7.85246	6.3964	0.0156451	0.129361	0.130781	BD-nonBD
WDR18	CD4TCM	0.535876	5.76201	6.70512	0.0134962	0.12105	0.120939	BD-nonBD
ATP5F1D	CD4TCM	0.278577	9.19592	10.7102	0.00225335	0.0483362	0.0480309	BD-nonBD
CIRBP	CD4TCM	0.469031	10.2925	19.8799	6.92894e-05	0.0072027	0.00856845	BD-nonBD
C19orf24	CD4TCM	0.277182	7.24353	5.20957	0.0280692	0.177985	0.17852	BD-nonBD
GAMT	CD4TCM	0.442609	5.73644	6.63001	0.0139881	0.122624	0.123252	BD-nonBD
SCAMP4	CD4TCM	0.566553	5.18401	6.86921	0.0124852	0.115543	0.11593	BD-nonBD
SF3A2	CD4TCM	0.521149	7.95486	30.0162	2.83909e-06	0.00127126	0.00186786	BD-nonBD
LSM7	CD4TCM	0.377418	8.35842	19.8284	7.05298e-05	0.0072027	0.00861602	BD-nonBD
GADD45B	CD4TCM	0.656347	6.59829	9.09057	0.00452991	0.0665198	0.068797	BD-nonBD
MRPL54	CD4TCM	0.725468	7.67438	40.6912	1.62528e-07	0.000315359	0.000471365	BD-nonBD
EEF2	CD4TCM	0.378249	11.9018	16.4668	0.000233733	0.0137431	0.0151806	BD-nonBD
C19orf70	CD4TCM	0.255157	7.68645	7.4225	0.00963315	0.101954	0.101525	BD-nonBD
DUS3L	CD4TCM	0.692062	5.6902	10.006	0.00304106	0.0568664	0.0561897	BD-nonBD
CLPP	CD4TCM	0.336148	7.54023	7.94719	0.00756583	0.0899423	0.0893176	BD-nonBD
DENND1C	CD4TCM	0.271976	6.99654	4.87092	0.033342	0.193356	0.194753	BD-nonBD
STXBP2	CD4TCM	0.670009	6.06257	9.79531	0.00333016	0.0587391	0.058838	BD-nonBD
TRAPPC5	CD4TCM	0.621422	6.27977	4.63266	0.0376953	0.207218	0.207899	BD-nonBD
HNRNPM	CD4TCM	0.344737	8.37384	15.2833	0.000363613	0.0163511	0.0189479	BD-nonBD
CDKN2D	CD4TCM	0.701781	6.98887	5.432	0.0251027	0.170505	0.168393	BD-nonBD
ECSIT	CD4TCM	0.415178	6.04785	6.66236	0.0137739	0.121851	0.122259	BD-nonBD
ELOF1	CD4TCM	0.385615	6.37772	7.11897	0.0110992	0.109321	0.109061	BD-nonBD
ZNF136	CD4TCM	0.504293	5.11246	5.82019	0.0207076	0.150674	0.151735	BD-nonBD
ZNF44	CD4TCM	0.467231	5.41872	8.13365	0.00695017	0.0864137	0.0857059	BD-nonBD
HOOK2	CD4TCM	0.465949	5.36435	4.73956	0.03567	0.200614	0.201599	BD-nonBD
JUNB	CD4TCM	1.76799	10.67	32.1277	1.55593e-06	0.000905705	0.00136622	BD-nonBD
CALR	CD4TCM	0.312705	8.85844	7.03134	0.0115657	0.112225	0.111575	BD-nonBD
RAD23A	CD4TCM	0.276424	7.95787	9.03119	0.00465023	0.0675037	0.0698252	BD-nonBD
GADD45GIP1	CD4TCM	0.31174	7.57777	9.37507	0.00399783	0.063983	0.0648018	BD-nonBD
IER2	CD4TCM	0.511547	8.11761	9.75837	0.00338378	0.0587391	0.0593103	BD-nonBD
DNAJB1	CD4TCM	0.669741	8.88212	16.4963	0.000231207	0.0137332	0.0150873	BD-nonBD
FAM32A	CD4TCM	0.391017	6.7603	9.76369	0.00337601	0.0587391	0.0592736	BD-nonBD
BABAM1	CD4TCM	0.293184	5.77828	4.22623	0.0466267	0.233776	0.232544	BD-nonBD
PGLS	CD4TCM	0.32143	7.84698	10.6901	0.00227259	0.0483362	0.0482921	BD-nonBD
FCHO1	CD4TCM	0.411943	5.49624	5.43999	0.0250026	0.170386	0.168011	BD-nonBD
KXD1	CD4TCM	0.436316	7.26267	13.4568	0.000735902	0.024642	0.0270171	BD-nonBD
NDUFA13	CD4TCM	0.866681	6.77569	9.40064	0.00395338	0.0638709	0.0645075	BD-nonBD
ZNF101	CD4TCM	0.903844	6.57034	31.4461	1.88534e-06	0.000997685	0.00143185	BD-nonBD
UQCRFS1	CD4TCM	0.428356	8.2198	20.745	5.15627e-05	0.00625305	0.00750491	BD-nonBD
PDCD5	CD4TCM	0.308556	7.68743	9.62638	0.00358306	0.060772	0.0611584	BD-nonBD
PEPD	CD4TCM	0.360694	6.26279	8.13683	0.00694014	0.0864137	0.0856287	BD-nonBD
FXYD5	CD4TCM	0.386673	11.1682	19.4467	8.04875e-05	0.00742855	0.00924835	BD-nonBD
IGFLR1	CD4TCM	0.30652	6.2842	4.3135	0.0445294	0.228253	0.22693	BD-nonBD
POLR2I	CD4TCM	0.28506	7.28545	5.79591	0.0209565	0.151538	0.152741	BD-nonBD
ZNF585A	CD4TCM	0.540136	5.36967	4.53987	0.0395555	0.213593	0.213157	BD-nonBD
MAP4K1	CD4TCM	0.261045	6.86978	4.1902	0.047524	0.236644	0.234823	BD-nonBD
EIF3K	CD4TCM	0.299279	10.3175	16.7489	0.000210703	0.0130479	0.0144287	BD-nonBD
ECH1	CD4TCM	0.529599	6.92581	6.8721	0.0124681	0.115543	0.115871	BD-nonBD
ZFP36	CD4TCM	0.753472	8.53534	21.3294	4.23455e-05	0.00614268	0.00679485	BD-nonBD
FBL	CD4TCM	0.351696	8.61005	15.4986	0.000335245	0.0155652	0.0181734	BD-nonBD
SHKBP1	CD4TCM	0.301667	7.22809	5.80066	0.0209075	0.151458	0.15255	BD-nonBD
LTBP4	CD4TCM	0.302757	6.08022	4.33118	0.0441171	0.228253	0.225782	BD-nonBD
DMAC2	CD4TCM	0.395174	5.16514	4.3006	0.0448327	0.228708	0.227698	BD-nonBD
RABAC1	CD4TCM	0.470987	7.83692	14.7584	0.000443973	0.0181998	0.0208115	BD-nonBD
PAFAH1B3	CD4TCM	0.336281	6.26783	4.76556	0.0351955	0.198906	0.200358	BD-nonBD
XRCC1	CD4TCM	0.460624	5.71113	5.94854	0.0194435	0.145409	0.146454	BD-nonBD
ZNF428	CD4TCM	0.341836	7.46987	12.239	0.00119746	0.0339049	0.0347997	BD-nonBD
RELB	CD4TCM	0.548315	5.71809	4.49637	0.040462	0.217679	0.215853	BD-nonBD
SNRPD2	CD4TCM	0.346799	10.1021	17.5228	0.000159017	0.011358	0.0126333	BD-nonBD
CYTH2	CD4TCM	0.408806	5.53828	5.3317	0.0263959	0.173985	0.172843	BD-nonBD
FTL	CD4TCM	0.318231	12.0765	12.4302	0.00110828	0.0322564	0.0334071	BD-nonBD
RUVBL2	CD4TCM	0.419594	5.82069	5.06352	0.0302227	0.184991	0.185093	BD-nonBD
FLT3LG	CD4TCM	0.56608	9.09432	19.5965	7.64136e-05	0.00737009	0.00895079	BD-nonBD
NOSIP	CD4TCM	0.382499	9.66964	18.2813	0.000121202	0.0100788	0.0111525	BD-nonBD
NR1H2	CD4TCM	0.277969	6.82879	6.09214	0.0181273	0.140545	0.141251	BD-nonBD
C19orf48	CD4TCM	0.535559	5.40432	5.47363	0.0245862	0.168589	0.166305	BD-nonBD
ZNF331	CD4TCM	0.526184	5.72289	6.8964	0.0123257	0.115105	0.115086	BD-nonBD
TRIM28	CD4TCM	0.541293	5.52215	7.50206	0.00928422	0.0998955	0.0995694	BD-nonBD
UFD1	CD4TCM	0.358841	6.96982	7.46646	0.00943863	0.100667	0.100381	BD-nonBD
DGCR6L	CD4TCM	0.260889	7.49399	6.44286	0.0152994	0.128325	0.129314	BD-nonBD
YDJC	CD4TCM	0.447568	6.66655	9.94446	0.00312264	0.0570832	0.0569177	BD-nonBD
SMARCB1	CD4TCM	0.527354	6.85958	18.1062	0.000128996	0.0105759	0.0114851	BD-nonBD
SLC2A11	CD4TCM	0.371247	5.31919	4.0993	0.0498734	0.240325	0.240967	BD-nonBD
SF3A1	CD4TCM	0.319172	7.82167	7.78548	0.00814708	0.0936547	0.0928665	BD-nonBD
MTFP1	CD4TCM	1.61662	5.96274	34.8922	7.28168e-07	0.000605523	0.000905072	BD-nonBD
EIF3D	CD4TCM	0.273353	8.63533	8.81027	0.00512856	0.0710684	0.0734983	BD-nonBD
MFNG	CD4TCM	0.299132	7.82944	9.22053	0.00427806	0.0656513	0.0670241	BD-nonBD
EIF3L	CD4TCM	0.341994	9.92697	15.8575	0.000293038	0.0148971	0.0170167	BD-nonBD
ATF4	CD4TCM	0.312788	6.75278	7.33576	0.0100297	0.104816	0.103544	BD-nonBD
SGSM3	CD4TCM	0.568158	5.20026	7.183	0.0107711	0.107915	0.107314	BD-nonBD
ST13	CD4TCM	0.359317	9.17048	19.6624	7.46902e-05	0.00737009	0.00888179	BD-nonBD
SMDT1	CD4TCM	0.533856	9.58317	10.9929	0.00200099	0.0459191	0.0452221	BD-nonBD
PIM3	CD4TCM	0.658354	6.51644	5.42324	0.0252129	0.170684	0.16886	BD-nonBD
HDAC10	CD4TCM	0.68322	5.86817	10.8986	0.00208165	0.0463549	0.0461443	BD-nonBD
PPP6R2	CD4TCM	0.333663	6.19001	4.30678	0.044687	0.228708	0.227326	BD-nonBD
KLHDC7B	CD4TCM	0.419954	5.33704	4.95276	0.0319757	0.190307	0.190626	BD-nonBD
RABL2B	CD4TCM	0.955995	5.32979	12.6001	0.00103497	0.0306649	0.0322433	BD-nonBD
CCT8	CD4TCM	0.265188	7.86393	4.90394	0.0327833	0.191983	0.193088	BD-nonBD
SOD1	CD4TCM	0.34323	9.60087	13.673	0.000675955	0.0241395	0.0258705	BD-nonBD
U2AF1	CD4TCM	1.86497	5.11944	12.7156	0.000988067	0.0300847	0.0314516	BD-nonBD
PRMT2	CD4TCM	0.349958	8.39735	10.0843	0.00294048	0.0562687	0.0552437	BD-nonBD

## Sheet: DEGs in CD4 Tfh
DEGs in CD4 TFH between BD and nonBD groups using muscat
gene	cluster_id	logFC	logCPM	F	p_val	p_adj.loc	p_adj.glb	contrast
ISG15	CD4Tfh	0.280546	7.07619	4.17983	0.0480156	0.24366	0.236174	BD-nonBD
SDF4	CD4Tfh	0.277196	7.27738	8.36344	0.00635422	0.0865997	0.0817934	BD-nonBD
INTS11	CD4Tfh	0.398238	6.81252	10.3101	0.00272332	0.057036	0.0532351	BD-nonBD
AURKAIP1	CD4Tfh	0.25932	7.67717	11.1268	0.00193478	0.0476561	0.0444163	BD-nonBD
SLC35E2A	CD4Tfh	0.466649	4.68805	4.52759	0.0400262	0.22191	0.214544	BD-nonBD
TARDBP	CD4Tfh	0.822557	5.11713	6.16768	0.0176288	0.146998	0.139177	BD-nonBD
MINOS1	CD4Tfh	0.447023	7.77165	7.26721	0.0104746	0.111259	0.105862	BD-nonBD
TCEA3	CD4Tfh	0.707074	6.56495	28.5615	4.74623e-06	0.00586476	0.00241937	BD-nonBD
SRSF10	CD4Tfh	0.457359	7.76694	5.18497	0.0286116	0.191105	0.180153	BD-nonBD
RCC1	CD4Tfh	1.78638	6.23666	16.8914	0.000208568	0.0175718	0.0143528	BD-nonBD
LAPTM5	CD4Tfh	0.361305	10.4647	21.6767	4.00443e-05	0.011183	0.00656564	BD-nonBD
YARS	CD4Tfh	0.299036	5.74076	4.33605	0.0442286	0.233122	0.226111	BD-nonBD
MRPS15	CD4Tfh	0.251373	6.99528	8.84551	0.00512822	0.0774351	0.0734983	BD-nonBD
ZC3H12A	CD4Tfh	0.65446	4.7074	7.74133	0.00841971	0.0990853	0.0945433	BD-nonBD
FHL3	CD4Tfh	0.574056	4.02463	4.21472	0.0471398	0.240699	0.233905	BD-nonBD
PLK3	CD4Tfh	0.431881	6.02124	11.3266	0.00178156	0.0455335	0.0427277	BD-nonBD
UROD	CD4Tfh	0.348322	6.10573	8.79348	0.00524745	0.078914	0.0743718	BD-nonBD
MRPL37	CD4Tfh	0.304364	6.44343	7.83868	0.00805395	0.0984996	0.0922975	BD-nonBD
GADD45A	CD4Tfh	1.26166	4.12665	11.4541	0.00169054	0.0447631	0.0416344	BD-nonBD
LRRC8D	CD4Tfh	0.312491	5.75846	4.48803	0.0408568	0.224817	0.216851	BD-nonBD
DNTTIP2	CD4Tfh	0.395152	6.8628	12.9763	0.000915766	0.0329587	0.0301572	BD-nonBD
KIAA1324	CD4Tfh	0.408663	4.46828	5.76158	0.025496	0.180369	0.169718	BD-nonBD
BCAS2	CD4Tfh	0.25686	6.80937	4.37537	0.0433278	0.231113	0.223556	BD-nonBD
TENT5C	CD4Tfh	1.1828	4.21554	9.14294	0.00449988	0.0722123	0.0685493	BD-nonBD
SF3B4	CD4Tfh	0.357304	7.25934	10.1678	0.00289278	0.0587591	0.0547812	BD-nonBD
MRPL9	CD4Tfh	0.29607	6.60124	5.35519	0.0262719	0.183928	0.172437	BD-nonBD
CCT3	CD4Tfh	0.289098	7.90496	9.03406	0.00471979	0.0736684	0.070296	BD-nonBD
DUSP23	CD4Tfh	0.262912	5.86609	4.96335	0.0320037	0.200741	0.190709	BD-nonBD
DUSP12	CD4Tfh	0.397156	6.06767	8.7808	0.00527696	0.0790371	0.0745405	BD-nonBD
RCSD1	CD4Tfh	0.41437	8.26368	6.99934	0.0118686	0.120046	0.112994	BD-nonBD
ACBD6	CD4Tfh	0.280901	6.3491	5.71735	0.0219558	0.164494	0.156439	BD-nonBD
KLHL12	CD4Tfh	0.436795	4.53858	5.65296	0.0226632	0.16769	0.159119	BD-nonBD
TMEM183A	CD4Tfh	0.289582	6.52152	8.05811	0.00729042	0.0928715	0.0877063	BD-nonBD
BTG2	CD4Tfh	0.781953	7.79158	15.7127	0.000321223	0.0197173	0.0177828	BD-nonBD
CD55	CD4Tfh	0.730568	7.34629	27.5479	6.39695e-06	0.00586664	0.0026931	BD-nonBD
PYCR2	CD4Tfh	0.666811	5.17545	6.68243	0.0137802	0.12818	0.122287	BD-nonBD
SDE2	CD4Tfh	0.49832	4.73451	4.50192	0.0405631	0.223594	0.216155	BD-nonBD
SNAP47	CD4Tfh	0.380651	5.39311	8.66676	0.00555044	0.0805303	0.0763526	BD-nonBD
GUK1	CD4Tfh	0.316344	8.68853	13.6663	0.000698746	0.0292684	0.0262867	BD-nonBD
TRIB2	CD4Tfh	0.31123	6.90351	4.39402	0.0429077	0.23052	0.222546	BD-nonBD
SELENOI	CD4Tfh	0.926131	4.28223	16.8301	0.000213243	0.0177639	0.0145216	BD-nonBD
THUMPD2	CD4Tfh	0.519243	4.3312	6.12688	0.01798	0.148611	0.140548	BD-nonBD
ZFP36L2	CD4Tfh	0.672648	10.8102	12.2921	0.00120284	0.0381105	0.0348794	BD-nonBD
PELI1	CD4Tfh	0.71525	6.1246	7.5988	0.00898776	0.102832	0.097779	BD-nonBD
GFPT1	CD4Tfh	0.551526	4.91863	8.64966	0.00559272	0.0809851	0.0766434	BD-nonBD
NFU1	CD4Tfh	0.323179	5.72976	7.2241	0.0106865	0.112321	0.106955	BD-nonBD
AUP1	CD4Tfh	0.263015	7.88326	5.38932	0.0258283	0.181715	0.171005	BD-nonBD
CHMP3	CD4Tfh	0.329706	6.66353	8.93734	0.00492478	0.075847	0.0719306	BD-nonBD
MAL	CD4Tfh	0.25591	9.24684	6.00832	0.0190442	0.153472	0.144987	BD-nonBD
DUSP2	CD4Tfh	2.64335	6.88551	46.0345	5.28479e-08	0.000391814	0.000273577	BD-nonBD
COX5B	CD4Tfh	0.251346	9.03104	11.8185	0.00145667	0.0409853	0.0385504	BD-nonBD
MGAT4A	CD4Tfh	0.533547	8.60496	14.1078	0.000589065	0.0265609	0.0241209	BD-nonBD
MRPL30	CD4Tfh	0.575818	4.6998	4.11554	0.0496766	0.248182	0.240471	BD-nonBD
CHCHD5	CD4Tfh	0.268101	6.5288	5.224	0.0280558	0.190063	0.178496	BD-nonBD
DBI	CD4Tfh	0.261874	8.14921	10.5976	0.0024125	0.0527618	0.0497988	BD-nonBD
GYPC	CD4Tfh	0.515005	9.06738	27.0775	7.3598e-06	0.00586664	0.00283201	BD-nonBD
BIN1	CD4Tfh	0.401886	8.39284	9.47431	0.00389529	0.0683712	0.0639192	BD-nonBD
CXCR4	CD4Tfh	0.553951	8.48655	5.0677	0.0303548	0.196037	0.185484	BD-nonBD
NR4A2	CD4Tfh	1.84378	4.60178	12.0538	0.00132411	0.0395845	0.0366199	BD-nonBD
OLA1	CD4Tfh	0.305615	7.30193	9.38936	0.00404153	0.0692007	0.065165	BD-nonBD
COQ10B	CD4Tfh	0.349188	6.27241	7.60678	0.00895487	0.102614	0.0975863	BD-nonBD
MOB4	CD4Tfh	0.387725	6.12379	4.54614	0.0396431	0.220792	0.213433	BD-nonBD
NBEAL1	CD4Tfh	0.345034	6.58534	6.52272	0.0148671	0.133122	0.127135	BD-nonBD
CTLA4	CD4Tfh	0.646354	5.80952	10.3683	0.00265712	0.0559657	0.052491	BD-nonBD
ICOS	CD4Tfh	0.44754	6.17583	4.14352	0.0489459	0.246525	0.238729	BD-nonBD
EEF1B2	CD4Tfh	0.388534	12.2311	23.657	2.11158e-05	0.00936525	0.0048277	BD-nonBD
FASTKD2	CD4Tfh	0.339262	5.13348	4.95742	0.0321003	0.200808	0.19102	BD-nonBD
NHEJ1	CD4Tfh	0.486318	4.6229	5.23068	0.0279617	0.190017	0.178162	BD-nonBD
MRPL44	CD4Tfh	0.311514	5.98208	4.20076	0.0474882	0.241646	0.234744	BD-nonBD
SP140	CD4Tfh	0.293389	6.39256	6.15294	0.0177548	0.147405	0.139581	BD-nonBD
UBE2F	CD4Tfh	0.45281	5.06145	4.47934	0.0410417	0.225228	0.217427	BD-nonBD
THAP4	CD4Tfh	0.285263	6.02858	4.70456	0.0365298	0.21204	0.204216	BD-nonBD
MTMR14	CD4Tfh	0.269642	6.42405	6.75591	0.0133093	0.126669	0.120095	BD-nonBD
ARPC4	CD4Tfh	0.661808	6.08081	9.43246	0.00396661	0.0685921	0.0645528	BD-nonBD
RPUSD3	CD4Tfh	0.322677	6.11806	7.37829	0.00994903	0.108633	0.103126	BD-nonBD
WNT7A	CD4Tfh	0.609389	4.65267	5.15943	0.0289818	0.192497	0.181366	BD-nonBD
LSM3	CD4Tfh	0.290819	7.1385	10.8003	0.0022161	0.0503994	0.0476617	BD-nonBD
EAF1	CD4Tfh	0.452706	4.76205	7.83223	0.00807765	0.0984996	0.0924136	BD-nonBD
EXOG	CD4Tfh	0.648661	5.43202	5.85094	0.0205633	0.160819	0.151199	BD-nonBD
CSRNP1	CD4Tfh	0.803798	4.91014	9.04492	0.00469734	0.0734728	0.0701225	BD-nonBD
HIGD1A	CD4Tfh	1.29423	4.67703	7.80567	0.00817605	0.0985915	0.093016	BD-nonBD
KIAA1143	CD4Tfh	0.563897	5.6052	16.3902	0.000250279	0.0184859	0.0156989	BD-nonBD
ALS2CL	CD4Tfh	0.506455	4.17559	6.72145	0.0135279	0.127434	0.121133	BD-nonBD
DALRD3	CD4Tfh	0.279124	6.2153	5.75697	0.0215326	0.163067	0.154751	BD-nonBD
IMPDH2	CD4Tfh	0.267551	7.51252	6.21489	0.0172316	0.145176	0.13763	BD-nonBD
ABHD14B	CD4Tfh	0.251236	8.16219	8.10509	0.00713725	0.0923483	0.0868589	BD-nonBD
TKT	CD4Tfh	0.478151	7.99755	21.9226	3.69386e-05	0.011183	0.00630173	BD-nonBD
DCP1A	CD4Tfh	0.338497	5.86799	4.9079	0.0329193	0.202592	0.193508	BD-nonBD
THOC7	CD4Tfh	0.278753	7.31075	11.0337	0.00201088	0.0485624	0.0453327	BD-nonBD
SLC25A26	CD4Tfh	0.316493	5.46349	5.52413	0.0241538	0.174199	0.16472	BD-nonBD
CLDND1	CD4Tfh	0.494245	7.43853	7.54541	0.00921097	0.104407	0.0990985	BD-nonBD
TRMT10C	CD4Tfh	0.383671	6.09743	8.15615	0.00697466	0.0915861	0.0858531	BD-nonBD
NDUFB4	CD4Tfh	0.264263	8.30712	9.53439	0.00379528	0.0678029	0.0630854	BD-nonBD
ISY1	CD4Tfh	0.835849	5.04522	8.80211	0.00522748	0.0787734	0.0742233	BD-nonBD
RNF7	CD4Tfh	0.257367	7.6596	7.70805	0.0085488	0.0999077	0.0952705	BD-nonBD
PLSCR1	CD4Tfh	0.474135	5.03266	5.07375	0.0302622	0.195808	0.185212	BD-nonBD
EIF2A	CD4Tfh	0.262116	7.74849	7.47676	0.00950681	0.10615	0.100736	BD-nonBD
TIPARP	CD4Tfh	0.704724	4.93911	7.34032	0.0101255	0.109404	0.103955	BD-nonBD
GFM1	CD4Tfh	0.276957	5.54899	4.70862	0.0364538	0.211975	0.203968	BD-nonBD
CCDC50	CD4Tfh	0.46431	4.54945	4.15153	0.0487392	0.245985	0.238147	BD-nonBD
TCTEX1D2	CD4Tfh	0.920127	4.74695	18.9054	0.00010216	0.0144566	0.0103222	BD-nonBD
SENP5	CD4Tfh	0.437277	4.89231	6.1023	0.0181952	0.149722	0.141544	BD-nonBD
NCBP2-AS2	CD4Tfh	0.598413	7.51989	29.4489	3.66946e-06	0.00580033	0.00210505	BD-nonBD
CTBP1	CD4Tfh	0.455296	5.45643	9.82399	0.00335014	0.063687	0.059071	BD-nonBD
C4orf48	CD4Tfh	0.357738	6.94104	4.35695	0.0437473	0.231673	0.224707	BD-nonBD
FAM193A	CD4Tfh	0.479163	4.30468	7.01816	0.0117644	0.119645	0.112597	BD-nonBD
LRPAP1	CD4Tfh	0.335131	6.94508	8.70654	0.00545335	0.0799458	0.0757252	BD-nonBD
GRPEL1	CD4Tfh	0.48425	5.97144	9.26941	0.00425809	0.0704988	0.0668349	BD-nonBD
SGCB	CD4Tfh	0.450359	4.07098	4.64857	0.0375985	0.215505	0.207545	BD-nonBD
SRP72	CD4Tfh	0.259773	7.17615	6.69928	0.0136707	0.127651	0.121767	BD-nonBD
G3BP2	CD4Tfh	0.282671	7.35095	5.13665	0.0293163	0.193717	0.182395	BD-nonBD
HNRNPDL	CD4Tfh	0.365089	9.82802	15.2222	0.000385742	0.0216512	0.0194186	BD-nonBD
INTS12	CD4Tfh	0.263975	5.68835	4.68334	0.0369309	0.213244	0.205448	BD-nonBD
MCUB	CD4Tfh	0.258625	8.95868	9.76311	0.00343888	0.0642849	0.0597467	BD-nonBD
SNHG8	CD4Tfh	0.356045	8.42329	9.29272	0.00421506	0.0703838	0.0664589	BD-nonBD
ARHGAP10	CD4Tfh	0.520985	4.49399	5.68956	0.0222581	0.166185	0.157587	BD-nonBD
AGA	CD4Tfh	0.306531	5.52676	5.01758	0.0311349	0.197974	0.188043	BD-nonBD
MED10	CD4Tfh	0.298876	7.91764	9.76915	0.00342995	0.0642849	0.0596992	BD-nonBD
MRPS30	CD4Tfh	0.306554	6.44882	8.3037	0.00652675	0.0878209	0.0828264	BD-nonBD
NDUFS4	CD4Tfh	0.276576	6.32829	4.99896	0.0314302	0.198738	0.188947	BD-nonBD
MTREX	CD4Tfh	0.274439	5.74302	5.60049	0.023258	0.169663	0.161463	BD-nonBD
PDE4D	CD4Tfh	0.668205	5.06157	4.85386	0.0338392	0.205361	0.196172	BD-nonBD
SREK1IP1	CD4Tfh	0.348669	5.93007	7.2189	0.0107124	0.112321	0.10703	BD-nonBD
SGTB	CD4Tfh	0.271491	6.41882	5.42737	0.0253433	0.180076	0.169272	BD-nonBD
TAF9	CD4Tfh	0.280292	6.90216	7.20576	0.0107781	0.112693	0.107329	BD-nonBD
BTF3	CD4Tfh	0.329144	11.3874	18.1726	0.000132001	0.0144566	0.0116112	BD-nonBD
NSA2	CD4Tfh	0.445512	8.98991	33.0092	1.35391e-06	0.00501895	0.00125466	BD-nonBD
EPB41L4A-AS1	CD4Tfh	0.401325	7.34426	13.8123	0.000660263	0.0281333	0.0256269	BD-nonBD
DCP2	CD4Tfh	0.397002	6.21754	10.3337	0.00269634	0.0566308	0.0529617	BD-nonBD
IRF1	CD4Tfh	0.617755	8.35562	12.5803	0.0010717	0.0354712	0.0328068	BD-nonBD
C5orf24	CD4Tfh	0.459696	5.48931	5.45783	0.0249622	0.178487	0.167892	BD-nonBD
HNRNPA0	CD4Tfh	0.28657	8.99151	6.75822	0.0132947	0.126669	0.120006	BD-nonBD
HSPA9	CD4Tfh	0.276704	7.10744	7.50707	0.00937494	0.105275	0.100048	BD-nonBD
PFDN1	CD4Tfh	0.350358	6.64214	10.3798	0.00264429	0.0559657	0.0523451	BD-nonBD
DCTN4	CD4Tfh	0.496671	5.62397	5.77062	0.0213887	0.162823	0.154332	BD-nonBD
HIGD2A	CD4Tfh	0.271988	9.33175	11.3167	0.00178882	0.0455335	0.042823	BD-nonBD
RACK1	CD4Tfh	0.322377	12.575	20.7225	5.49733e-05	0.0123507	0.00772839	BD-nonBD
PSMG4	CD4Tfh	0.287427	6.43911	6.49787	0.0150443	0.134061	0.128084	BD-nonBD
FARS2	CD4Tfh	0.425259	5.28497	11.5128	0.00165033	0.0441716	0.0410687	BD-nonBD
BLOC1S5	CD4Tfh	0.791791	4.36779	5.53468	0.0240279	0.173798	0.164235	BD-nonBD
EEF1E1	CD4Tfh	0.932924	5.09945	5.99818	0.0191383	0.153895	0.145396	BD-nonBD
NOL7	CD4Tfh	0.269164	7.91448	7.51993	0.0093196	0.105017	0.099759	BD-nonBD
ABT1	CD4Tfh	0.377267	6.75984	10.1981	0.00285574	0.0583263	0.054389	BD-nonBD
HCG18	CD4Tfh	0.411458	5.66033	7.11633	0.0112367	0.116191	0.10988	BD-nonBD
RPP21	CD4Tfh	0.428243	6.49434	9.10432	0.0045766	0.0726571	0.0691626	BD-nonBD
NFKBIL1	CD4Tfh	0.472218	4.91012	9.44033	0.0039531	0.0685921	0.0645075	BD-nonBD
BAG6	CD4Tfh	0.290281	6.75496	4.76343	0.035442	0.208713	0.201021	BD-nonBD
CSNK2B	CD4Tfh	2.03329	6.89204	17.2933	0.00018045	0.0161624	0.0134068	BD-nonBD
SKIV2L	CD4Tfh	0.341052	5.30642	5.52177	0.0241822	0.174234	0.164808	BD-nonBD
SYNGAP1	CD4Tfh	0.340068	5.24494	5.33538	0.0265332	0.184711	0.173286	BD-nonBD
HMGA1	CD4Tfh	0.388905	7.49868	9.41019	0.00400514	0.0687972	0.064852	BD-nonBD
SNRPC	CD4Tfh	0.358121	7.45178	11.8214	0.00145494	0.0409853	0.038542	BD-nonBD
CCND3	CD4Tfh	0.318758	9.07258	6.38741	0.0158603	0.138078	0.131713	BD-nonBD
TAF8	CD4Tfh	0.385402	5.11044	4.83899	0.0340972	0.205884	0.196983	BD-nonBD
C6orf226	CD4Tfh	0.34509	6.08803	8.57079	0.00579229	0.0817982	0.0781248	BD-nonBD
EEF1A1	CD4Tfh	0.268222	15.4839	13.6971	0.000690442	0.0290849	0.0261565	BD-nonBD
SLC35A1	CD4Tfh	0.811095	4.25429	4.53493	0.0398742	0.221443	0.21411	BD-nonBD
RWDD1	CD4Tfh	0.314201	8.18267	12.5236	0.00109627	0.035805	0.0332175	BD-nonBD
KPNA5	CD4Tfh	0.637769	5.30924	7.69374	0.00860498	0.100097	0.0956238	BD-nonBD
DYNLT1	CD4Tfh	0.490773	7.03859	6.82828	0.0128623	0.124136	0.117762	BD-nonBD
SOD2	CD4Tfh	0.434243	6.97695	13.2374	0.000826232	0.0314138	0.0286204	BD-nonBD
RNASET2	CD4Tfh	0.285497	9.42832	5.76736	0.021423	0.162823	0.154407	BD-nonBD
ZFAND2A	CD4Tfh	0.508168	5.6554	8.46349	0.00607615	0.084203	0.0800421	BD-nonBD
INTS1	CD4Tfh	0.580791	4.64861	9.37586	0.00406531	0.069283	0.065382	BD-nonBD
MAD1L1	CD4Tfh	0.44322	7.21672	9.95494	0.00316745	0.0613146	0.0572267	BD-nonBD
KBTBD2	CD4Tfh	0.51883	4.67362	5.83161	0.0207588	0.161666	0.151968	BD-nonBD
PSMA2	CD4Tfh	1.39884	4.63439	9.46556	0.00391009	0.0683712	0.064048	BD-nonBD
BLVRA	CD4Tfh	0.441494	6.28352	9.00953	0.0047709	0.0742967	0.0707486	BD-nonBD
MRPS24	CD4Tfh	0.893379	6.96125	19.0521	9.7096e-05	0.0144566	0.0100781	BD-nonBD
POLD2	CD4Tfh	0.40526	6.27907	11.5199	0.00164551	0.0441716	0.0410168	BD-nonBD
OGDH	CD4Tfh	0.278296	6.40834	5.42241	0.0254059	0.180076	0.169406	BD-nonBD
NIPSNAP2	CD4Tfh	0.261762	6.22224	5.11154	0.02969	0.194651	0.183608	BD-nonBD
MRPS17	CD4Tfh	1.13201	3.98943	7.51975	0.00932037	0.105017	0.099759	BD-nonBD
ZNF107	CD4Tfh	0.728287	5.6199	10.416	0.00260419	0.055641	0.051915	BD-nonBD
ERV3-1	CD4Tfh	1.68907	4.36835	14.7524	0.000460508	0.0233903	0.0212427	BD-nonBD
SBDS	CD4Tfh	0.535151	7.22887	8.37581	0.00631912	0.086439	0.0815595	BD-nonBD
ABHD11	CD4Tfh	0.516248	4.22622	6.91909	0.0123241	0.121607	0.115078	BD-nonBD
EIF4H	CD4Tfh	0.44735	7.90257	17.2658	0.000182236	0.0161624	0.013456	BD-nonBD
RFC2	CD4Tfh	0.562323	4.76026	10.912	0.00211528	0.0492349	0.0465275	BD-nonBD
STYXL1	CD4Tfh	0.337709	4.70513	4.28791	0.0453593	0.23603	0.229013	BD-nonBD
MDH2	CD4Tfh	0.32079	8.1498	10.3906	0.00263221	0.0559657	0.0522211	BD-nonBD
HSPB1	CD4Tfh	0.256339	8.46675	4.79554	0.0348637	0.207208	0.199369	BD-nonBD
DBF4	CD4Tfh	0.372839	5.91795	5.65502	0.0226403	0.167688	0.158994	BD-nonBD
ARPC1B	CD4Tfh	0.874418	9.24436	14.2083	0.00056675	0.0262618	0.0236658	BD-nonBD
ZNF394	CD4Tfh	0.495358	6.21317	11.9989	0.00135383	0.0397843	0.0369809	BD-nonBD
COPS6	CD4Tfh	0.293402	7.28798	12.9484	0.00092591	0.0330033	0.0303427	BD-nonBD
AP1S1	CD4Tfh	0.323652	5.5422	4.23192	0.0467146	0.2396	0.232765	BD-nonBD
ZNHIT1	CD4Tfh	0.274447	7.37003	5.19688	0.0284407	0.191019	0.179617	BD-nonBD
POLR2J	CD4Tfh	0.325977	7.18677	8.3506	0.00639088	0.0868392	0.0820494	BD-nonBD
ZNF277	CD4Tfh	0.316019	6.2693	8.51742	0.00593167	0.0829763	0.0791686	BD-nonBD
IMPDH1	CD4Tfh	0.333115	6.11579	6.37796	0.0159322	0.138154	0.132011	BD-nonBD
CHCHD3	CD4Tfh	0.384113	6.17295	10.706	0.00230524	0.0515265	0.04866	BD-nonBD
TRBV7-2	CD4Tfh	0.60021	8.29669	5.61083	0.0231394	0.169663	0.16099	BD-nonBD
TCAF2	CD4Tfh	0.967455	5.41244	15.8035	0.000310589	0.0197173	0.01753	BD-nonBD
GALNT11	CD4Tfh	0.349392	5.07092	5.7901	0.0211853	0.162823	0.153668	BD-nonBD
SLC25A6	CD4Tfh	0.404428	10.5249	20.1368	6.69664e-05	0.0129399	0.00845377	BD-nonBD
PRPS2	CD4Tfh	0.353574	5.56333	8.70687	0.00545255	0.0799458	0.0757252	BD-nonBD
SYAP1	CD4Tfh	0.422294	5.74806	5.91963	0.0198847	0.158012	0.148272	BD-nonBD
APOO	CD4Tfh	0.426476	4.15366	4.76894	0.0353421	0.208713	0.200777	BD-nonBD
UXT	CD4Tfh	0.271285	9.17523	12.7601	0.000997675	0.0339301	0.0316097	BD-nonBD
WDR13	CD4Tfh	0.619104	5.5835	17.3528	0.000176638	0.0161624	0.0132934	BD-nonBD
WAS	CD4Tfh	0.532802	8.31521	21.8523	3.77994e-05	0.011183	0.00641501	BD-nonBD
PQBP1	CD4Tfh	0.305165	7.12552	9.58062	0.00372018	0.0666218	0.0623791	BD-nonBD
PRAF2	CD4Tfh	0.410244	5.19052	5.34993	0.026341	0.184064	0.1727	BD-nonBD
WDR45	CD4Tfh	0.257448	6.06376	4.36242	0.0436222	0.231582	0.224344	BD-nonBD
PLP2	CD4Tfh	0.293252	9.002	5.79676	0.0211162	0.162823	0.153373	BD-nonBD
LAS1L	CD4Tfh	0.313543	5.5266	4.12989	0.0493004	0.24747	0.239566	BD-nonBD
IGBP1	CD4Tfh	0.323082	8.0061	13.0873	0.000876486	0.0324913	0.0294502	BD-nonBD
IL2RG	CD4Tfh	0.864167	7.23647	7.85387	0.00799842	0.0984996	0.0919909	BD-nonBD
RLIM	CD4Tfh	0.579387	5.01609	12.981	0.000914045	0.0329587	0.0301367	BD-nonBD
SLC25A5	CD4Tfh	0.338599	8.96067	15.7714	0.000314304	0.0197173	0.0175987	BD-nonBD
RBMX	CD4Tfh	0.389857	8.19877	21.2313	4.6395e-05	0.0118611	0.00709567	BD-nonBD
NAA10	CD4Tfh	0.931516	6.43894	14.5347	0.000500239	0.024263	0.0221746	BD-nonBD
FLNA	CD4Tfh	0.351863	8.51713	10.8374	0.00218208	0.0497782	0.0472931	BD-nonBD
EMD	CD4Tfh	0.267918	7.75413	6.22252	0.0171683	0.144973	0.137376	BD-nonBD
R3HCC1	CD4Tfh	0.340676	5.73817	7.70253	0.00857044	0.0999077	0.0954275	BD-nonBD
SARAF	CD4Tfh	0.364103	11.3781	18.761	0.00010742	0.0144566	0.0105276	BD-nonBD
LEPROTL1	CD4Tfh	0.343018	9.17202	8.34909	0.00639523	0.0868392	0.0820819	BD-nonBD
RRS1	CD4Tfh	0.604062	5.80304	15.8771	0.000302246	0.0197173	0.0173071	BD-nonBD
TPD52	CD4Tfh	0.483959	5.22495	6.95946	0.0120926	0.120992	0.114018	BD-nonBD
FABP5	CD4Tfh	0.5191	5.13531	4.84246	0.0340368	0.205884	0.196754	BD-nonBD
NDUFAF6	CD4Tfh	0.435075	4.74768	5.30803	0.0268986	0.185636	0.17458	BD-nonBD
TP53INP1	CD4Tfh	0.419058	5.13341	4.6071	0.0384119	0.218119	0.210017	BD-nonBD
PABPC1	CD4Tfh	0.305306	11.8472	17.7477	0.000153422	0.0152983	0.0124559	BD-nonBD
KLF10	CD4Tfh	1.08588	4.14429	16.0661	0.000281883	0.0191732	0.0166526	BD-nonBD
EIF3H	CD4Tfh	0.329112	9.83172	18.4645	0.000119137	0.0144566	0.0110796	BD-nonBD
NDUFB9	CD4Tfh	0.363053	9.02076	18.3731	0.000123018	0.0144566	0.0112338	BD-nonBD
PTP4A3	CD4Tfh	0.429743	5.64368	6.1367	0.0178948	0.148198	0.140168	BD-nonBD
LY6E	CD4Tfh	0.322759	9.17959	8.1714	0.0069269	0.0915437	0.0855532	BD-nonBD
MINCR	CD4Tfh	0.692698	4.23756	6.04616	0.0186974	0.151998	0.14354	BD-nonBD
ZC3H3	CD4Tfh	0.472194	5.18686	9.48608	0.00387548	0.0683712	0.0637545	BD-nonBD
EEF1D	CD4Tfh	0.280139	11.6553	14.4982	0.000507251	0.024263	0.0222975	BD-nonBD
MAF1	CD4Tfh	0.259021	7.6552	8.85362	0.00510989	0.0773157	0.073291	BD-nonBD
HSF1	CD4Tfh	0.46256	7.0724	13.9364	0.0006293	0.0271258	0.0249088	BD-nonBD
AQP3	CD4Tfh	0.38954	9.69216	14.2737	0.000552712	0.02585	0.0233997	BD-nonBD
UBAP1	CD4Tfh	0.398884	5.85729	7.35137	0.0100738	0.10922	0.103753	BD-nonBD
HINT2	CD4Tfh	0.348207	6.49401	7.82346	0.00811	0.0985915	0.0926281	BD-nonBD
GRHPR	CD4Tfh	0.395236	6.41714	4.38366	0.0431406	0.231113	0.223149	BD-nonBD
SLC25A51	CD4Tfh	0.463312	4.81084	6.3552	0.0161071	0.139182	0.132881	BD-nonBD
ISCA1	CD4Tfh	0.290078	6.68936	5.76627	0.0214345	0.162823	0.154447	BD-nonBD
NINJ1	CD4Tfh	0.358395	6.3074	5.44726	0.0250937	0.178793	0.16835	BD-nonBD
ANP32B	CD4Tfh	0.294803	9.5508	18.733	0.000108474	0.0144566	0.0105714	BD-nonBD
TXN	CD4Tfh	0.259895	7.88442	7.39568	0.00986935	0.10798	0.102685	BD-nonBD
ECPAS	CD4Tfh	0.298275	4.9899	4.1254	0.0494178	0.247556	0.239876	BD-nonBD
TNFSF8	CD4Tfh	0.515062	6.7518	4.76126	0.0354814	0.208713	0.201151	BD-nonBD
PHF19	CD4Tfh	0.583247	5.16801	13.4869	0.00074932	0.029868	0.0272721	BD-nonBD
C9orf16	CD4Tfh	0.368067	8.87801	14.1532	0.000578861	0.0263293	0.0238631	BD-nonBD
URM1	CD4Tfh	0.477763	6.86862	15.9791	0.000291073	0.0196183	0.0169651	BD-nonBD
RAPGEF1	CD4Tfh	0.376569	4.80366	4.28377	0.045458	0.236178	0.22932	BD-nonBD
GTF3C5	CD4Tfh	0.384502	5.52484	5.78533	0.0212349	0.162823	0.153854	BD-nonBD
EDF1	CD4Tfh	0.261329	9.54987	13.0055	0.000905246	0.0329587	0.0299665	BD-nonBD
NPDC1	CD4Tfh	0.836521	6.6347	10.1264	0.00294414	0.0594764	0.0552594	BD-nonBD
BET1L	CD4Tfh	0.350515	6.49251	8.3037	0.00652673	0.0878209	0.0828264	BD-nonBD
PGGHG	CD4Tfh	0.559586	5.01338	6.99576	0.0118885	0.120084	0.113074	BD-nonBD
IFITM2	CD4Tfh	0.422862	9.95441	9.51065	0.00383446	0.0681743	0.0633635	BD-nonBD
IFITM1	CD4Tfh	0.370127	11.8626	12.7834	0.00098846	0.0339301	0.0314578	BD-nonBD
PNPLA2	CD4Tfh	0.251337	7.38557	4.32637	0.0444533	0.233742	0.226741	BD-nonBD
AP2A2	CD4Tfh	0.273036	5.35895	4.37651	0.0433021	0.231113	0.223531	BD-nonBD
PGAP2	CD4Tfh	0.432873	5.16262	7.87285	0.00792962	0.0984996	0.0915627	BD-nonBD
TIMM10B	CD4Tfh	0.657986	4.28176	6.92467	0.0122918	0.121508	0.114888	BD-nonBD
EIF3F	CD4Tfh	0.339711	10.2708	16.6965	0.000223835	0.0179332	0.0148791	BD-nonBD
PSMA1	CD4Tfh	0.683344	7.4617	15.0118	0.000417497	0.0219526	0.0201431	BD-nonBD
HTATIP2	CD4Tfh	0.255559	6.55638	4.83877	0.034101	0.205884	0.196997	BD-nonBD
DNAJC24	CD4Tfh	0.46234	4.20865	5.92736	0.01981	0.157825	0.147936	BD-nonBD
CD59	CD4Tfh	1.05104	5.55718	18.0599	0.000137358	0.0146939	0.0117997	BD-nonBD
PSMC3	CD4Tfh	0.268516	6.81907	6.64898	0.0140006	0.128945	0.123301	BD-nonBD
KBTBD4	CD4Tfh	0.540577	5.64039	10.5271	0.002485	0.0540288	0.0507276	BD-nonBD
SSRP1	CD4Tfh	0.275048	6.7661	6.49116	0.0150926	0.13433	0.128356	BD-nonBD
TIMM10	CD4Tfh	0.269554	5.83476	4.26794	0.0458377	0.237651	0.230256	BD-nonBD
CCDC86	CD4Tfh	0.515544	4.20981	4.79503	0.0348727	0.207208	0.199374	BD-nonBD
CD6	CD4Tfh	0.334752	8.55764	9.13368	0.00451814	0.07233	0.0686714	BD-nonBD
CD5	CD4Tfh	0.439309	8.51857	14.9931	0.000420457	0.0219526	0.020205	BD-nonBD
CYB561A3	CD4Tfh	0.342346	5.96322	7.61514	0.0089206	0.10238	0.09742	BD-nonBD
SDHAF2	CD4Tfh	0.832454	5.32569	15.0858	0.000406019	0.0216512	0.0198536	BD-nonBD
FTH1	CD4Tfh	0.413897	11.9448	18.2685	0.000127621	0.0144566	0.011429	BD-nonBD
EEF1G	CD4Tfh	1.85186	10.4275	16.6252	0.000229716	0.0179332	0.0150512	BD-nonBD
C11orf98	CD4Tfh	0.997249	5.55603	8.31991	0.00647945	0.0876618	0.082507	BD-nonBD
UBXN1	CD4Tfh	0.344515	9.15461	18.5899	0.000114024	0.0144566	0.0108104	BD-nonBD
BSCL2	CD4Tfh	0.402602	5.25276	6.75917	0.0132887	0.126669	0.120001	BD-nonBD
SLC3A2	CD4Tfh	0.379804	7.18287	7.7871	0.00824559	0.0986708	0.0934137	BD-nonBD
DNAJC4	CD4Tfh	0.513307	6.80153	27.5925	6.31284e-06	0.00586664	0.00267083	BD-nonBD
PRDX5	CD4Tfh	0.297039	7.8868	15.75	0.000316806	0.0197173	0.0176882	BD-nonBD
ATG2A	CD4Tfh	0.81063	4.7423	9.40815	0.00400868	0.0687972	0.064896	BD-nonBD
ARL2	CD4Tfh	0.966872	5.45666	10.0495	0.0030421	0.0603052	0.0562022	BD-nonBD
VPS51	CD4Tfh	0.326979	7.98396	12.2957	0.00120107	0.0381105	0.0348539	BD-nonBD
FAU	CD4Tfh	0.316428	12.8007	18.2124	0.000130166	0.0144566	0.0115432	BD-nonBD
RELA	CD4Tfh	0.374085	6.89875	11.1758	0.00189597	0.0470124	0.0439225	BD-nonBD
MRPL11	CD4Tfh	0.341922	6.88675	12.5111	0.00110172	0.0358251	0.0332958	BD-nonBD
RBM4	CD4Tfh	0.564288	6.84547	6.33302	0.0162795	0.139811	0.133624	BD-nonBD
RAD9A	CD4Tfh	0.632905	4.84119	11.3111	0.00179298	0.0455335	0.0428621	BD-nonBD
PTPRCAP	CD4Tfh	1.01572	9.81944	16.2038	0.000267971	0.0185677	0.016213	BD-nonBD
GSTP1	CD4Tfh	0.271637	7.94502	4.43974	0.0418965	0.227926	0.219843	BD-nonBD
TCIRG1	CD4Tfh	0.296092	6.65979	4.25624	0.0461205	0.238783	0.231209	BD-nonBD
C11orf24	CD4Tfh	0.487971	4.31257	5.268	0.0274432	0.187871	0.17639	BD-nonBD
DHCR7	CD4Tfh	0.611572	4.04704	7.07094	0.0114775	0.117859	0.111209	BD-nonBD
ANAPC15	CD4Tfh	0.268191	6.65445	7.35104	0.0100753	0.10922	0.103754	BD-nonBD
LIPT2	CD4Tfh	0.700445	3.98222	6.0413	0.0187415	0.15219	0.143688	BD-nonBD
AAMDC	CD4Tfh	0.384057	4.4584	4.86156	0.0337064	0.205148	0.195786	BD-nonBD
NDUFC2	CD4Tfh	1.48156	5.81504	13.9649	0.000622424	0.0269863	0.0247785	BD-nonBD
RAB30-AS1	CD4Tfh	0.698478	4.12536	8.93448	0.00493097	0.075847	0.0719639	BD-nonBD
CASP4	CD4Tfh	0.341418	7.47362	6.96395	0.0120672	0.120992	0.113936	BD-nonBD
RBM7	CD4Tfh	0.87372	4.78543	10.9967	0.00204203	0.0487937	0.0456324	BD-nonBD
MPZL3	CD4Tfh	0.807398	4.266	6.56799	0.01455	0.131427	0.125713	BD-nonBD
RNF26	CD4Tfh	0.392974	4.85784	6.06568	0.0185211	0.151062	0.142855	BD-nonBD
PFKP	CD4Tfh	0.290597	6.18927	5.64132	0.0227938	0.168258	0.159641	BD-nonBD
VIM	CD4Tfh	0.291905	11.6989	9.67606	0.00357012	0.065034	0.0610126	BD-nonBD
COMMD3	CD4Tfh	0.692692	4.48259	5.76937	0.0214018	0.162823	0.154345	BD-nonBD
MAP3K8	CD4Tfh	0.629553	3.86877	4.70345	0.0365508	0.21204	0.20427	BD-nonBD
CREM	CD4Tfh	0.66173	5.19165	7.37278	0.00997446	0.108751	0.103266	BD-nonBD
WASHC2A	CD4Tfh	0.339866	5.4685	4.98342	0.0316792	0.199235	0.189667	BD-nonBD
ARID5B	CD4Tfh	0.427011	7.87846	7.80626	0.00817384	0.0985915	0.0930063	BD-nonBD
SUPV3L1	CD4Tfh	0.352677	5.4986	4.76725	0.0353727	0.208713	0.200849	BD-nonBD
DDIT4	CD4Tfh	1.66722	7.84391	19.6016	8.03593e-05	0.0138846	0.00924698	BD-nonBD
PPIF	CD4Tfh	0.591439	4.64792	8.9185	0.0049658	0.076067	0.072203	BD-nonBD
ANXA11	CD4Tfh	0.257673	8.83691	9.73587	0.00347937	0.0644902	0.0601402	BD-nonBD
PCGF5	CD4Tfh	0.482618	6.8325	12.1071	0.00129588	0.039215	0.03623	BD-nonBD
NDUFB8	CD4Tfh	0.932956	4.83686	8.4797	0.00603232	0.0839093	0.0797508	BD-nonBD
MRPL43	CD4Tfh	0.2707	7.43554	9.43787	0.00395732	0.0685921	0.0645112	BD-nonBD
BORCS7	CD4Tfh	0.822205	5.79604	9.59115	0.0037033	0.0666218	0.0622743	BD-nonBD
STN1	CD4Tfh	0.324132	6.51558	6.56744	0.0145537	0.131427	0.125713	BD-nonBD
DUSP5	CD4Tfh	1.5203	4.24128	16.3197	0.000256817	0.0184859	0.015841	BD-nonBD
RGS10	CD4Tfh	0.315994	8.80632	11.992	0.00135763	0.0397843	0.0370223	BD-nonBD
FAM24B	CD4Tfh	0.546274	4.62997	7.25962	0.0105116	0.111259	0.106078	BD-nonBD
IKZF5	CD4Tfh	0.390284	5.03603	4.18628	0.0478522	0.242998	0.235703	BD-nonBD
UROS	CD4Tfh	0.274839	6.35239	5.00233	0.0313767	0.198738	0.188787	BD-nonBD
BCCIP	CD4Tfh	0.253277	6.80997	7.29085	0.0103603	0.110839	0.105202	BD-nonBD
ZNF511	CD4Tfh	0.354099	6.18618	8.61693	0.00567465	0.08125	0.0773014	BD-nonBD
C12orf4	CD4Tfh	0.667115	4.04268	8.11283	0.00711234	0.0921869	0.0867447	BD-nonBD
NDUFA9	CD4Tfh	0.674	5.77891	13.9967	0.000614833	0.0269726	0.0246578	BD-nonBD
GAPDH	CD4Tfh	0.400346	11.283	15.1812	0.000391722	0.0216512	0.0195976	BD-nonBD
PHB2	CD4Tfh	0.320711	8.63271	7.42126	0.00975339	0.107496	0.102098	BD-nonBD
EMG1	CD4Tfh	2.09116	4.64923	13.3742	0.000783073	0.0306057	0.0278413	BD-nonBD
SLC2A3	CD4Tfh	0.881507	7.63497	18.0317	0.000138734	0.0146939	0.0118598	BD-nonBD
CD69	CD4Tfh	0.583364	8.19849	4.57025	0.0391511	0.219387	0.212111	BD-nonBD
CLEC2B	CD4Tfh	0.366095	7.62712	13.5119	0.000742068	0.029868	0.0271026	BD-nonBD
CDKN1B	CD4Tfh	0.369518	8.26121	7.91688	0.00777244	0.0975861	0.0905962	BD-nonBD
H2AFJ	CD4Tfh	0.295847	6.62749	9.17969	0.00442813	0.0716816	0.0680697	BD-nonBD
MRPS35	CD4Tfh	0.278636	6.65725	10.472	0.00254339	0.0547378	0.0513181	BD-nonBD
CCNT1	CD4Tfh	0.485686	5.71376	5.11748	0.0296011	0.194651	0.183366	BD-nonBD
FKBP11	CD4Tfh	0.275314	6.94635	4.9948	0.0314967	0.198738	0.189117	BD-nonBD
ARF3	CD4Tfh	0.541001	6.06542	16.9735	0.000202464	0.0172536	0.0141554	BD-nonBD
CERS5	CD4Tfh	0.351924	5.09566	4.56982	0.0391597	0.219387	0.212114	BD-nonBD
BIN2	CD4Tfh	0.432685	8.68391	26.8358	7.91292e-06	0.00586664	0.00294991	BD-nonBD
ATP5MC2	CD4Tfh	0.278854	10.5806	16.3274	0.00025609	0.0184859	0.0158273	BD-nonBD
HNRNPA1	CD4Tfh	0.259864	11.2592	17.6301	0.000159977	0.0154035	0.0126598	BD-nonBD
SARNP	CD4Tfh	0.838058	5.72128	7.84381	0.00803515	0.0984996	0.0922083	BD-nonBD
NACA	CD4Tfh	0.346743	12.4002	25.7555	1.09799e-05	0.00678374	0.00339836	BD-nonBD
LLPH	CD4Tfh	0.567761	5.52648	5.45352	0.0250157	0.178677	0.168048	BD-nonBD
TMBIM4	CD4Tfh	1.09417	6.22575	11.0122	0.00202898	0.0486823	0.0455309	BD-nonBD
CPSF6	CD4Tfh	0.346667	6.70228	8.61048	0.00569094	0.0812961	0.0774205	BD-nonBD
FRS2	CD4Tfh	0.547339	4.22239	5.37305	0.0260387	0.18264	0.171733	BD-nonBD
CCDC59	CD4Tfh	0.443783	7.18546	12.5918	0.00106682	0.0354681	0.0327214	BD-nonBD
LINC02361	CD4Tfh	0.493272	5.42683	7.9472	0.00766616	0.0969913	0.0899734	BD-nonBD
SAP18	CD4Tfh	0.33259	8.78671	15.7785	0.000313481	0.0197173	0.0175714	BD-nonBD
GTF3A	CD4Tfh	0.396737	8.80898	23.604	2.14741e-05	0.00936525	0.00486698	BD-nonBD
POLR1D	CD4Tfh	0.278368	8.43456	11.2533	0.00183621	0.0458372	0.0432889	BD-nonBD
N4BP2L1	CD4Tfh	0.283955	6.372	5.91131	0.0199657	0.158129	0.148576	BD-nonBD
TPT1	CD4Tfh	0.261192	14.2106	8.67957	0.00551897	0.0805265	0.0761807	BD-nonBD
COG3	CD4Tfh	0.326112	5.8557	4.37681	0.0432953	0.231113	0.223531	BD-nonBD
INTS6-AS1	CD4Tfh	0.395513	4.65878	4.21652	0.047095	0.240699	0.233781	BD-nonBD
IRS2	CD4Tfh	1.14399	4.57157	13.7101	0.000686968	0.0290849	0.0261133	BD-nonBD
RBM23	CD4Tfh	0.500502	5.92761	6.88035	0.0125506	0.123027	0.116223	BD-nonBD
PRMT5	CD4Tfh	0.526448	4.55216	9.75495	0.00345096	0.0642849	0.0598826	BD-nonBD
AP1G2	CD4Tfh	0.284951	6.69533	5.86108	0.0204616	0.160362	0.150748	BD-nonBD
DHRS4	CD4Tfh	0.309727	6.0677	6.67993	0.0137966	0.12818	0.122336	BD-nonBD
CHMP4A	CD4Tfh	1.11729	5.71377	12.7724	0.000992795	0.0339301	0.0315253	BD-nonBD
G2E3	CD4Tfh	0.565486	5.2944	7.90826	0.00780295	0.0977214	0.0908233	BD-nonBD
KIAA0391	CD4Tfh	0.311357	6.27866	8.62849	0.00564558	0.0811169	0.0770521	BD-nonBD
PSMA6	CD4Tfh	0.261512	7.58046	7.08302	0.0114128	0.117358	0.110858	BD-nonBD
NFKBIA	CD4Tfh	0.749466	8.93948	12.7683	0.000994426	0.0339301	0.031541	BD-nonBD
PRPF39	CD4Tfh	0.326163	5.06867	4.13349	0.0492065	0.247166	0.239312	BD-nonBD
MAPK1IP1L	CD4Tfh	0.468148	7.18912	13.0898	0.00087562	0.0324913	0.0294334	BD-nonBD
MED6	CD4Tfh	0.746941	5.24807	11.7819	0.00147852	0.0412097	0.0388207	BD-nonBD
DCAF4	CD4Tfh	0.527649	4.21382	6.05548	0.018613	0.151542	0.143196	BD-nonBD
SLIRP	CD4Tfh	0.367041	6.59989	4.94982	0.0322245	0.201105	0.191526	BD-nonBD
PSMC1	CD4Tfh	0.279574	6.77759	6.38155	0.0159048	0.138078	0.13189	BD-nonBD
MOAP1	CD4Tfh	0.42067	6.37909	7.41668	0.00977405	0.107511	0.102205	BD-nonBD
EIF5	CD4Tfh	0.395831	8.1592	13.97	0.0006212	0.0269863	0.0247687	BD-nonBD
TRMT61A	CD4Tfh	0.412487	4.44872	5.95153	0.0428264	0.230417	0.222354	BD-nonBD
SIVA1	CD4Tfh	0.268084	7.63258	4.72205	0.0362029	0.211179	0.203145	BD-nonBD
CRIP1	CD4Tfh	1.15751	9.74171	9.90214	0.0032398	0.0623892	0.0578484	BD-nonBD
SNRPN	CD4Tfh	0.315476	7.49594	4.57018	0.0391524	0.219387	0.212111	BD-nonBD
EMC4	CD4Tfh	0.266608	7.26325	6.85062	0.0127275	0.123672	0.117045	BD-nonBD
RPUSD2	CD4Tfh	0.3964	5.10965	4.3618	0.0436363	0.231582	0.22438	BD-nonBD
SQOR	CD4Tfh	0.461594	6.00015	6.33892	0.0162334	0.139622	0.133434	BD-nonBD
RSL24D1	CD4Tfh	0.256114	8.5898	7.85193	0.00800549	0.0984996	0.0920346	BD-nonBD
PPIB	CD4Tfh	0.307925	9.51068	13.4497	0.000760308	0.0299836	0.027455	BD-nonBD
C15orf61	CD4Tfh	0.343228	6.75142	8.96779	0.00485923	0.0750549	0.0714724	BD-nonBD
FEM1B	CD4Tfh	0.447798	4.95612	7.22504	0.0106818	0.112321	0.106949	BD-nonBD
HEXA	CD4Tfh	0.733301	5.46542	10.5719	0.00243868	0.0531776	0.0501314	BD-nonBD
ARID3B	CD4Tfh	0.474086	4.55657	7.79795	0.00820488	0.0985915	0.0931951	BD-nonBD
COX5A	CD4Tfh	0.320038	8.31644	11.3187	0.00178733	0.0455335	0.0428192	BD-nonBD
IMP3	CD4Tfh	0.272024	7.97953	12.8349	0.000968474	0.0337102	0.0310298	BD-nonBD
CTSH	CD4Tfh	0.415137	5.40824	4.47089	0.0412226	0.22572	0.217979	BD-nonBD
ISG20	CD4Tfh	0.3803	9.06397	17.1927	0.000187086	0.0163183	0.0136063	BD-nonBD
MPG	CD4Tfh	0.282168	6.92327	6.92807	0.0122722	0.121508	0.114819	BD-nonBD
NME4	CD4Tfh	0.461296	6.401	6.91162	0.0123674	0.121607	0.11529	BD-nonBD
RPUSD1	CD4Tfh	0.54638	5.11239	11.0254	0.00201786	0.0485727	0.045396	BD-nonBD
TBL3	CD4Tfh	0.39289	5.11941	4.73971	0.035876	0.209969	0.202158	BD-nonBD
ATP6V0C	CD4Tfh	0.260163	8.38235	11.0583	0.00199049	0.048227	0.0450843	BD-nonBD
HCFC1R1	CD4Tfh	0.306114	6.46161	8.41545	0.00620801	0.0852645	0.0808677	BD-nonBD
PAM16	CD4Tfh	0.739141	4.76117	9.68038	0.00356349	0.065034	0.0609798	BD-nonBD
ATF7IP2	CD4Tfh	0.347073	7.01049	4.52228	0.0401365	0.222234	0.214834	BD-nonBD
SOCS1	CD4Tfh	0.996628	5.41307	6.71472	0.0135711	0.127434	0.121287	BD-nonBD
RSL1D1	CD4Tfh	0.279622	8.69669	12.9337	0.000931308	0.0330369	0.0304166	BD-nonBD
ARL6IP1	CD4Tfh	0.944042	6.75239	7.83353	0.00807286	0.0984996	0.0923722	BD-nonBD
SGF29	CD4Tfh	0.307912	6.6846	9.31892	0.00416723	0.0699001	0.0661183	BD-nonBD
TUFM	CD4Tfh	0.268801	8.14857	4.91516	0.0327977	0.202274	0.193129	BD-nonBD
INO80E	CD4Tfh	0.313722	7.29204	10.7024	0.00230872	0.0515265	0.0486963	BD-nonBD
ALDOA	CD4Tfh	0.393446	9.17878	19.8813	7.30397e-05	0.0134455	0.00877883	BD-nonBD
HERPUD1	CD4Tfh	0.304081	6.92268	4.36529	0.0435568	0.231582	0.224206	BD-nonBD
POLR2C	CD4Tfh	0.34458	6.83115	11.8563	0.00143446	0.0409853	0.0381736	BD-nonBD
CNOT1	CD4Tfh	0.343983	6.31428	7.97945	0.00755481	0.0957459	0.0892484	BD-nonBD
DDX28	CD4Tfh	0.444178	5.06561	8.49897	0.00598067	0.0833472	0.0794616	BD-nonBD
UTP4	CD4Tfh	0.342674	5.40503	6.94276	0.0121878	0.121508	0.114443	BD-nonBD
NIP7	CD4Tfh	0.27377	5.60214	4.19649	0.0475951	0.242024	0.235036	BD-nonBD
DDX19B	CD4Tfh	0.828265	4.30752	7.89782	0.00784007	0.097937	0.0910051	BD-nonBD
PSMD7	CD4Tfh	0.287462	7.46088	6.57782	0.0144821	0.131231	0.12539	BD-nonBD
COX4I1	CD4Tfh	0.263746	11.0317	13.6423	0.000705314	0.0293775	0.0264385	BD-nonBD
DEF8	CD4Tfh	0.594685	4.86728	11.8869	0.00141673	0.0407118	0.0379696	BD-nonBD
TAX1BP3	CD4Tfh	0.497488	4.40533	5.93884	0.0196994	0.157702	0.147481	BD-nonBD
PSMB6	CD4Tfh	0.342414	7.6564	14.6728	0.000474634	0.0237766	0.0216272	BD-nonBD
SPAG7	CD4Tfh	0.332254	6.69102	8.75753	0.00533158	0.0795339	0.0749297	BD-nonBD
C1QBP	CD4Tfh	0.333938	8.41473	15.8163	0.000309125	0.0197173	0.0175027	BD-nonBD
RNASEK	CD4Tfh	1.44057	7.97661	15.4723	0.000351288	0.0203472	0.0186202	BD-nonBD
EIF5A	CD4Tfh	0.514404	8.75268	15.5652	0.00033933	0.0200358	0.0182873	BD-nonBD
PLSCR3	CD4Tfh	0.870176	7.73242	16.4543	0.000244478	0.0183087	0.0155012	BD-nonBD
TMEM256	CD4Tfh	0.286692	7.18243	5.05719	0.0305167	0.19674	0.185959	BD-nonBD
EIF4A1	CD4Tfh	0.404043	6.33632	8.32976	0.00645088	0.0874348	0.0824063	BD-nonBD
PER1	CD4Tfh	0.982652	4.69792	6.57571	0.0144966	0.131231	0.125474	BD-nonBD
PIK3R5	CD4Tfh	0.376085	6.43073	7.29117	0.0103588	0.110839	0.105201	BD-nonBD
LGALS9	CD4Tfh	0.519776	5.89318	10.9605	0.00207297	0.0487937	0.046033	BD-nonBD
POLDIP2	CD4Tfh	0.330439	6.14812	6.86071	0.0126672	0.123409	0.11675	BD-nonBD
TP53I13	CD4Tfh	0.327921	5.85282	6.41052	0.0156857	0.137626	0.130972	BD-nonBD
NSRP1	CD4Tfh	0.320343	5.73959	4.85334	0.0338482	0.205361	0.196175	BD-nonBD
EVI2B	CD4Tfh	0.638522	7.58224	5.31582	0.0267939	0.185636	0.174199	BD-nonBD
AATF	CD4Tfh	0.254923	6.86987	6.38188	0.0159024	0.138078	0.131884	BD-nonBD
NR1D1	CD4Tfh	0.48302	5.63326	5.31041	0.0268665	0.185636	0.174438	BD-nonBD
EIF1	CD4Tfh	0.355289	11.8713	16.6744	0.000225639	0.0179332	0.0149356	BD-nonBD
NT5C3B	CD4Tfh	0.575862	5.30692	7.32693	0.0101884	0.109633	0.104249	BD-nonBD
RAB5C	CD4Tfh	0.727668	6.90745	11.3426	0.00176982	0.0455335	0.0425699	BD-nonBD
AARSD1	CD4Tfh	0.761147	4.79963	6.87396	0.0125884	0.123127	0.116397	BD-nonBD
VAT1	CD4Tfh	0.593197	5.91988	10.2907	0.00274587	0.0571851	0.0534535	BD-nonBD
SLC25A39	CD4Tfh	0.307959	7.04038	11.1869	0.00188724	0.0469531	0.043828	BD-nonBD
MAP3K14	CD4Tfh	0.421273	4.85648	5.03125	0.0309201	0.197902	0.187338	BD-nonBD
GOSR2	CD4Tfh	0.553579	4.23932	5.02963	0.0309455	0.197902	0.187433	BD-nonBD
OSBPL7	CD4Tfh	0.452149	4.31157	4.63907	0.0377832	0.215979	0.208159	BD-nonBD
MRPL10	CD4Tfh	0.418489	6.17796	10.8536	0.00216739	0.0497494	0.0471376	BD-nonBD
PHB	CD4Tfh	0.255503	7.08857	8.06063	0.0072821	0.0928715	0.0876843	BD-nonBD
KAT7	CD4Tfh	0.261216	5.85154	4.66624	0.0372575	0.214385	0.206483	BD-nonBD
RSAD1	CD4Tfh	0.369619	6.40482	10.6637	0.0023465	0.051715	0.0491228	BD-nonBD
NME1	CD4Tfh	1.05185	4.44327	5.78388	0.02125	0.162823	0.153905	BD-nonBD
NME2	CD4Tfh	0.729727	9.18188	23.6333	2.12754e-05	0.00936525	0.00485001	BD-nonBD
MRPL58	CD4Tfh	0.294937	6.12765	5.62574	0.0229697	0.169282	0.160294	BD-nonBD
ATP5PD	CD4Tfh	0.335297	8.66991	17.967	0.000141942	0.014822	0.011976	BD-nonBD
H3F3B	CD4Tfh	0.360439	11.0038	16.2467	0.000263779	0.0185464	0.0160705	BD-nonBD
MRPL38	CD4Tfh	0.619866	6.21508	11.3891	0.00173628	0.0453485	0.0422172	BD-nonBD
TEN1	CD4Tfh	0.490965	5.01525	7.58169	0.00905864	0.103324	0.098138	BD-nonBD
ST6GALNAC1	CD4Tfh	1.01746	4.24727	8.01975	0.00741808	0.0941741	0.0883933	BD-nonBD
2023-09-09	CD4Tfh	0.292815	9.38118	10.0946	0.00298426	0.0597913	0.055692	BD-nonBD
TMC6	CD4Tfh	0.280246	7.72771	7.63045	0.00885817	0.102116	0.0970857	BD-nonBD
SYNGR2	CD4Tfh	0.254675	7.99562	7.06147	0.0115284	0.118054	0.1114	BD-nonBD
SOCS3	CD4Tfh	2.24734	7.18016	29.718	3.39646e-06	0.00580033	0.00202755	BD-nonBD
FAAP100	CD4Tfh	0.500307	4.46106	4.59884	0.0385763	0.218491	0.210381	BD-nonBD
ARHGDIA	CD4Tfh	0.318779	8.46098	13.5199	0.000739734	0.029868	0.0270679	BD-nonBD
GPS1	CD4Tfh	0.313519	6.61994	9.28227	0.00423429	0.0703879	0.0665929	BD-nonBD
CD7	CD4Tfh	0.461341	9.65523	20.3711	6.1868e-05	0.0125685	0.00821713	BD-nonBD
WDR45B	CD4Tfh	0.342561	5.45166	7.3508	0.0100764	0.10922	0.103754	BD-nonBD
AFG3L2	CD4Tfh	0.312286	5.72438	5.72825	0.0218386	0.164377	0.15598	BD-nonBD
PTPN2	CD4Tfh	0.368737	7.17476	16.7378	0.000220501	0.0179332	0.0147684	BD-nonBD
C18orf32	CD4Tfh	0.410211	6.75792	9.38227	0.00405401	0.0692544	0.0652721	BD-nonBD
SEC11C	CD4Tfh	0.254482	7.39446	6.16864	0.0176206	0.146998	0.139148	BD-nonBD
KDSR	CD4Tfh	0.252726	6.3718	4.98817	0.0316028	0.199235	0.189409	BD-nonBD
RBCK1	CD4Tfh	0.335236	7.42621	15.0674	0.000408844	0.0216512	0.0199159	BD-nonBD
C20orf27	CD4Tfh	0.357942	6.23149	7.41354	0.00978827	0.107511	0.102262	BD-nonBD
PET117	CD4Tfh	0.60445	5.40291	11.4348	0.00170396	0.0449579	0.0418078	BD-nonBD
SMIM26	CD4Tfh	0.319714	7.80944	11.8229	0.00145403	0.0409853	0.0385243	BD-nonBD
DTD1	CD4Tfh	0.568673	5.74605	11.8172	0.00145745	0.0409853	0.0385504	BD-nonBD
NXT1	CD4Tfh	0.395523	6.14776	7.78274	0.008262	0.0986708	0.0935184	BD-nonBD
NECAB3	CD4Tfh	0.488005	4.34715	4.35082	0.0438879	0.232136	0.225185	BD-nonBD
ERGIC3	CD4Tfh	0.393333	7.95162	17.7337	0.000154186	0.0152983	0.0124993	BD-nonBD
SCAND1	CD4Tfh	0.42852	8.16234	20.5178	5.88832e-05	0.0125685	0.00802372	BD-nonBD
CNBD2	CD4Tfh	0.539702	4.42692	5.31165	0.0268499	0.185636	0.174358	BD-nonBD
IFT52	CD4Tfh	0.336119	5.23604	4.76209	0.0354664	0.208713	0.201099	BD-nonBD
OSER1	CD4Tfh	0.53828	6.05844	6.33905	0.0162324	0.139622	0.133434	BD-nonBD
SYS1	CD4Tfh	0.786879	5.23194	9.70477	0.00352625	0.064872	0.0606069	BD-nonBD
PCIF1	CD4Tfh	0.361138	6.79947	7.352	0.0100708	0.10922	0.103749	BD-nonBD
DDX27	CD4Tfh	0.371307	6.21428	14.2658	0.000554377	0.02585	0.0234147	BD-nonBD
ZFAS1	CD4Tfh	0.287319	9.41172	9.12253	0.00454026	0.07233	0.0688606	BD-nonBD
RNF114	CD4Tfh	0.305493	6.82236	7.86285	0.0079658	0.0984996	0.0917824	BD-nonBD
UBE2V1	CD4Tfh	1.43419	6.94245	16.3554	0.000253477	0.0184859	0.0157708	BD-nonBD
TMEM189	CD4Tfh	0.863071	4.9397	16.5187	0.000238799	0.0182557	0.0153385	BD-nonBD
RBM38	CD4Tfh	1.15382	4.95771	18.4854	0.000118268	0.0144566	0.0110592	BD-nonBD
OSBPL2	CD4Tfh	0.367869	4.80055	4.81556	0.0345083	0.206312	0.198213	BD-nonBD
PPDPF	CD4Tfh	0.343451	10.0859	5.10969	0.0297178	0.194651	0.183646	BD-nonBD
MHENCR	CD4Tfh	0.922391	6.24605	18.396	0.000122032	0.0144566	0.011195	BD-nonBD
PCMTD2	CD4Tfh	0.296443	6.13833	5.42621	0.0253578	0.180076	0.169277	BD-nonBD
MED16	CD4Tfh	0.372383	5.9974	7.70272	0.00856971	0.0999077	0.0954275	BD-nonBD
CNN2	CD4Tfh	0.272617	9.91117	12.6712	0.00103357	0.0346737	0.0322186	BD-nonBD
POLR2E	CD4Tfh	0.253227	7.42738	6.42894	0.0155481	0.136742	0.130389	BD-nonBD
SBNO2	CD4Tfh	0.470663	4.25083	4.3099	0.044839	0.235318	0.227706	BD-nonBD
ATP5F1D	CD4Tfh	0.321769	9.12662	15.5726	0.000338401	0.0200358	0.0182561	BD-nonBD
CIRBP	CD4Tfh	0.357299	10.0103	15.2047	0.000388284	0.0216512	0.0195112	BD-nonBD
C19orf24	CD4Tfh	0.264931	7.1809	6.86477	0.012643	0.12339	0.116665	BD-nonBD
PLEKHJ1	CD4Tfh	0.299919	7.03408	7.62752	0.00887008	0.102116	0.0971435	BD-nonBD
SF3A2	CD4Tfh	0.386318	7.80999	17.5898	0.000162293	0.0154262	0.0127621	BD-nonBD
LSM7	CD4Tfh	0.324371	8.22791	19.5284	8.24012e-05	0.0138846	0.00933787	BD-nonBD
GADD45B	CD4Tfh	0.705733	6.25761	9.96341	0.00315601	0.0613146	0.0571406	BD-nonBD
THOP1	CD4Tfh	0.381739	4.60154	4.51189	0.0403535	0.223103	0.215472	BD-nonBD
APBA3	CD4Tfh	0.383938	5.56818	5.03833	0.0308093	0.197902	0.18703	BD-nonBD
MRPL54	CD4Tfh	0.507648	7.62552	16.2654	0.000261975	0.0185464	0.0160141	BD-nonBD
EEF2	CD4Tfh	0.322599	11.9248	13.1388	0.000858886	0.0323238	0.0291781	BD-nonBD
TMIGD2	CD4Tfh	0.584016	5.73731	12.7609	0.00099736	0.0339301	0.0316061	BD-nonBD
MYDGF	CD4Tfh	0.37326	6.9802	11.4246	0.00171114	0.0449872	0.0419052	BD-nonBD
PLIN3	CD4Tfh	0.439958	5.23663	7.43058	0.00971153	0.107304	0.101883	BD-nonBD
DUS3L	CD4Tfh	0.616113	5.52	12.8823	0.000950464	0.0335559	0.0307629	BD-nonBD
VMAC	CD4Tfh	0.425261	4.45399	4.31059	0.0448227	0.235318	0.227665	BD-nonBD
CLPP	CD4Tfh	0.360892	7.45852	11.9223	0.00139653	0.0404448	0.0376246	BD-nonBD
ALKBH7	CD4Tfh	0.332809	8.12362	10.1095	0.00296536	0.0597422	0.0554847	BD-nonBD
PNPLA6	CD4Tfh	0.436419	5.20294	6.5177	0.0149027	0.133182	0.127325	BD-nonBD
STXBP2	CD4Tfh	0.707714	6.08453	12.709	0.00101813	0.0344677	0.0319445	BD-nonBD
TRAPPC5	CD4Tfh	0.822153	6.25318	10.9811	0.00205529	0.0487937	0.0458259	BD-nonBD
MAP2K7	CD4Tfh	0.278375	5.69745	4.82564	0.0343308	0.206312	0.197673	BD-nonBD
TIMM44	CD4Tfh	0.70247	4.6059	14.4334	0.000519943	0.0247106	0.0225527	BD-nonBD
NDUFA7	CD4Tfh	1.26963	4.51168	12.8538	0.000961243	0.0337102	0.0308801	BD-nonBD
PIN1	CD4Tfh	0.370254	7.28746	15.7806	0.000313244	0.0197173	0.0175707	BD-nonBD
EIF3G	CD4Tfh	0.327285	9.45016	16.4901	0.000241308	0.0182557	0.0154011	BD-nonBD
CDKN2D	CD4Tfh	0.727281	6.78493	7.44046	0.00966732	0.107117	0.101706	BD-nonBD
SLC44A2	CD4Tfh	0.305981	7.43835	10.8819	0.00214196	0.0494719	0.0468755	BD-nonBD
HOOK2	CD4Tfh	0.517286	5.30357	6.05461	0.0186208	0.151542	0.143212	BD-nonBD
JUNB	CD4Tfh	1.69187	10.6872	26.0142	1.01459e-05	0.00678374	0.0032966	BD-nonBD
CALR	CD4Tfh	0.280396	8.9637	9.97812	0.00313623	0.0613146	0.0570271	BD-nonBD
IER2	CD4Tfh	0.434436	8.00241	11.1525	0.00191428	0.0473082	0.0441592	BD-nonBD
DNAJB1	CD4Tfh	0.559199	8.74155	12.2588	0.00121902	0.0381385	0.03512	BD-nonBD
PGLS	CD4Tfh	0.413345	7.81258	21.6761	4.00525e-05	0.011183	0.00656564	BD-nonBD
ARRDC2	CD4Tfh	0.52114	5.78424	4.93934	0.0323967	0.201501	0.191967	BD-nonBD
KXD1	CD4Tfh	0.452895	7.0507	19.1694	9.32361e-05	0.0144566	0.00993996	BD-nonBD
DDX49	CD4Tfh	0.418839	5.40215	10.0251	0.00307398	0.0607746	0.0564852	BD-nonBD
NDUFA13	CD4Tfh	0.996441	6.78101	13.5867	0.000720728	0.029522	0.0267664	BD-nonBD
ZNF101	CD4Tfh	0.628346	6.31881	21.8815	3.744e-05	0.011183	0.00636647	BD-nonBD
ZNF14	CD4Tfh	0.640672	4.42579	6.87919	0.0125575	0.123027	0.116239	BD-nonBD
ZNF43	CD4Tfh	0.623146	4.55906	11.4745	0.00167648	0.0446398	0.0414368	BD-nonBD
UQCRFS1	CD4Tfh	0.314238	8.23173	13.6263	0.000709702	0.0293951	0.0265336	BD-nonBD
ZNF507	CD4Tfh	0.468782	4.89751	6.80975	0.0129751	0.124682	0.118266	BD-nonBD
PDCD5	CD4Tfh	0.397585	7.78017	20.4092	6.10768e-05	0.0125685	0.00815457	BD-nonBD
FXYD5	CD4Tfh	0.293181	11.1019	14.6032	0.000487367	0.0242506	0.0218613	BD-nonBD
IGFLR1	CD4Tfh	0.431739	6.04589	10.4991	0.00251453	0.0543519	0.0510106	BD-nonBD
PSENEN	CD4Tfh	0.537959	5.58321	7.50084	0.00940191	0.105296	0.100166	BD-nonBD
SIPA1L3	CD4Tfh	0.564759	3.94108	4.88231	0.0333515	0.204017	0.194787	BD-nonBD
YIF1B	CD4Tfh	0.311656	6.1367	6.22783	0.0171244	0.144973	0.137222	BD-nonBD
EIF3K	CD4Tfh	0.255768	10.206	15.1271	0.000399772	0.0216512	0.0197186	BD-nonBD
ECH1	CD4Tfh	0.635735	6.83377	10.4249	0.00259435	0.055591	0.0517912	BD-nonBD
ZFP36	CD4Tfh	0.782812	8.42884	19.0749	9.63305e-05	0.0144566	0.0100537	BD-nonBD
SUPT5H	CD4Tfh	0.358753	6.80729	9.36611	0.00408257	0.069283	0.0655098	BD-nonBD
AKT2	CD4Tfh	0.509353	5.8873	12.9937	0.000909491	0.0329587	0.0300458	BD-nonBD
PLD3	CD4Tfh	0.2993	6.53871	6.46567	0.0152774	0.135812	0.129195	BD-nonBD
CD79A	CD4Tfh	1.10974	4.48049	4.94129	0.0323646	0.201501	0.191922	BD-nonBD
RABAC1	CD4Tfh	0.464981	7.82583	14.9363	0.000429559	0.0221163	0.0204231	BD-nonBD
PAFAH1B3	CD4Tfh	0.269295	6.23645	5.54242	0.0239359	0.173301	0.163853	BD-nonBD
PHLDB3	CD4Tfh	0.421933	4.44758	6.03111	0.0188345	0.152623	0.144112	BD-nonBD
BCL3	CD4Tfh	0.987746	4.3862	4.6189	0.0381786	0.217068	0.209326	BD-nonBD
SNRPD2	CD4Tfh	0.303076	9.9732	11.9697	0.00136994	0.0398304	0.0372156	BD-nonBD
SELENOW	CD4Tfh	0.264791	8.64723	14.0502	0.000602282	0.0267384	0.0244553	BD-nonBD
RUVBL2	CD4Tfh	0.538955	5.7185	15.0789	0.000407073	0.0216512	0.0198737	BD-nonBD
CD37	CD4Tfh	0.252175	10.4093	13.1663	0.000849659	0.0321396	0.029003	BD-nonBD
FLT3LG	CD4Tfh	0.425484	9.29103	17.2524	0.000183119	0.0161624	0.0134957	BD-nonBD
FCGRT	CD4Tfh	0.393307	6.06621	7.11861	0.0112247	0.116191	0.109815	BD-nonBD
TBC1D17	CD4Tfh	0.364223	5.88518	8.36851	0.00633983	0.0865626	0.0817121	BD-nonBD
JOSD2	CD4Tfh	0.261748	6.0717	5.35814	0.0262332	0.183831	0.17233	BD-nonBD
C19orf48	CD4Tfh	0.349437	5.18485	4.86432	0.033659	0.205052	0.195697	BD-nonBD
ETFB	CD4Tfh	0.259566	6.77152	7.22196	0.0106971	0.112321	0.106977	BD-nonBD
ZNF350	CD4Tfh	0.468884	4.70082	4.93688	0.0324372	0.201558	0.192072	BD-nonBD
ZNF580	CD4Tfh	0.35315	5.99713	5.00263	0.0313719	0.198738	0.188772	BD-nonBD
ZNF581	CD4Tfh	0.528257	6.42561	15.6638	0.000327114	0.0197173	0.017927	BD-nonBD
EPN1	CD4Tfh	0.258907	6.2046	4.81411	0.0345338	0.206312	0.198319	BD-nonBD
ERVK3-1	CD4Tfh	0.479726	5.30397	5.09035	0.0300094	0.195162	0.184426	BD-nonBD
ZBTB45	CD4Tfh	0.401361	4.36581	4.1674	0.0483319	0.244763	0.236918	BD-nonBD
TRIM28	CD4Tfh	0.513834	5.35067	12.5646	0.00107844	0.0355188	0.0329223	BD-nonBD
MZF1	CD4Tfh	0.376379	5.33444	8.52494	0.00591183	0.0829669	0.0790495	BD-nonBD
HDHD5	CD4Tfh	0.356779	5.73284	5.77186	0.0213757	0.162823	0.154299	BD-nonBD
C22orf39	CD4Tfh	0.269041	6.17173	5.23331	0.0279249	0.189941	0.178061	BD-nonBD
UFD1	CD4Tfh	0.291624	6.87836	6.61108	0.0142548	0.129994	0.124401	BD-nonBD
DGCR6L	CD4Tfh	0.261418	7.4133	5.75076	0.0215983	0.163398	0.154977	BD-nonBD
UBE2L3	CD4Tfh	0.271909	7.68975	12.3549	0.00117287	0.0374814	0.0344277	BD-nonBD
YDJC	CD4Tfh	0.284965	6.49893	7.55592	0.00916657	0.104075	0.0988219	BD-nonBD
SMARCB1	CD4Tfh	0.277656	6.76229	6.83266	0.0128357	0.124136	0.117625	BD-nonBD
SLC2A11	CD4Tfh	0.375866	5.07938	6.6207	0.0141898	0.129721	0.124083	BD-nonBD
EWSR1	CD4Tfh	0.251569	8.03167	8.78567	0.00526561	0.0790268	0.0744876	BD-nonBD
THOC5	CD4Tfh	0.323515	5.08006	4.85982	0.0337365	0.205148	0.195883	BD-nonBD
ZMAT5	CD4Tfh	0.335231	5.33004	6.182	0.0175072	0.146831	0.138732	BD-nonBD
MTFP1	CD4Tfh	1.31592	5.74983	24.1834	1.78806e-05	0.00936525	0.00448387	BD-nonBD
DRG1	CD4Tfh	0.440036	6.15828	15.7018	0.000322532	0.0197173	0.017814	BD-nonBD
EIF3D	CD4Tfh	0.257213	8.63786	12.0248	0.0013397	0.0397843	0.0368176	BD-nonBD
NOL12	CD4Tfh	1.00219	5.13203	9.3432	0.00412344	0.069624	0.0658149	BD-nonBD
EIF3L	CD4Tfh	0.278617	9.89492	9.47658	0.00389146	0.0683712	0.0638765	BD-nonBD
TOMM22	CD4Tfh	0.296376	7.81671	15.1712	0.000393191	0.0216512	0.0196208	BD-nonBD
SGSM3	CD4Tfh	0.615183	4.98992	7.0832	0.0114119	0.117358	0.110856	BD-nonBD
ST13	CD4Tfh	0.289563	8.98725	21.6255	4.07257e-05	0.011183	0.00664385	BD-nonBD
ZC3H7B	CD4Tfh	0.486497	4.66739	7.53388	0.00925999	0.104655	0.0994115	BD-nonBD
SMDT1	CD4Tfh	0.393192	9.44018	5.67199	0.0224517	0.167125	0.158336	BD-nonBD
ALG12	CD4Tfh	0.400401	5.08895	4.22432	0.046902	0.240146	0.233192	BD-nonBD
HDAC10	CD4Tfh	0.467472	5.78203	7.92251	0.00775261	0.0975854	0.0905029	BD-nonBD
RABL2B	CD4Tfh	0.519848	5.20157	4.56588	0.0392398	0.219565	0.2123	BD-nonBD
GATD3B	CD4Tfh	1.34814	5.18601	5.49389	0.0245189	0.175976	0.166019	BD-nonBD
CCT8	CD4Tfh	0.28387	7.83643	6.71832	0.013548	0.127434	0.121161	BD-nonBD
SOD1	CD4Tfh	0.288305	9.48976	11.388	0.00173712	0.0453485	0.0422179	BD-nonBD
U2AF1	CD4Tfh	2.0361	5.1198	12.3849	0.00115885	0.0373552	0.0342819	BD-nonBD
PFKL	CD4Tfh	0.28729	7.16863	6.55747	0.014623	0.131722	0.126011	BD-nonBD
FAM207A	CD4Tfh	0.387523	5.11859	5.14398	0.0292082	0.193175	0.182027	BD-nonBD
PRMT2	CD4Tfh	0.2872	8.40636	6.65342	0.0139711	0.128871	0.123165	BD-nonBD

## Sheet: DEGs in CD4 TH1
DEGs in CD4 TH1 between BD and nonBD groups using muscat
gene	cluster_id	logFC	logCPM	F	p_val	p_adj.loc	p_adj.glb	contrast
TNFRSF14	CD4Th1	0.31068	8.45771	7.67536	0.00862027	0.183562	0.0956758	BD-nonBD
PIK3CD	CD4Th1	0.384005	6.62376	4.46798	0.0411682	0.327953	0.217817	BD-nonBD
SDHB	CD4Th1	0.264262	7.03138	4.52627	0.0399379	0.323155	0.214318	BD-nonBD
RUNX3	CD4Th1	0.475192	5.99354	4.87628	0.0333457	0.306918	0.194766	BD-nonBD
RCC1	CD4Th1	1.0861	5.66082	10.0308	0.00303575	0.133389	0.056118	BD-nonBD
LAPTM5	CD4Th1	0.347941	10.5131	12.1046	0.00127981	0.0932489	0.0360054	BD-nonBD
EIF3I	CD4Th1	0.270624	8.19703	6.43793	0.0154036	0.230501	0.12982	BD-nonBD
DNTTIP2	CD4Th1	0.391319	7.04047	6.19596	0.0173075	0.235441	0.137909	BD-nonBD
TENT5C	CD4Th1	1.44931	5.74039	12.2449	0.00120915	0.0932489	0.0349706	BD-nonBD
SF3B4	CD4Th1	0.253407	7.49969	4.22571	0.0467459	0.337924	0.232826	BD-nonBD
GLMP	CD4Th1	0.539709	5.93741	7.0731	0.0113991	0.200141	0.110801	BD-nonBD
ACBD6	CD4Th1	0.357632	6.3732	6.15956	0.0176152	0.237214	0.139148	BD-nonBD
FCMR	CD4Th1	0.446934	8.54189	8.34909	0.00634695	0.169522	0.0817638	BD-nonBD
CD55	CD4Th1	0.461793	6.75756	6.47557	0.0151283	0.228576	0.128548	BD-nonBD
MIA3	CD4Th1	0.345092	6.29001	4.1857	0.0477447	0.341532	0.235408	BD-nonBD
PARP1	CD4Th1	0.262297	7.91819	4.32452	0.0443767	0.333464	0.226513	BD-nonBD
ITGB1BP1	CD4Th1	0.338446	7.30664	5.52362	0.0240647	0.266407	0.16434	BD-nonBD
TRIB2	CD4Th1	0.658915	6.85679	8.05548	0.007247	0.171075	0.0874795	BD-nonBD
PELI1	CD4Th1	0.93846	5.93462	7.67084	0.0086382	0.183562	0.0957355	BD-nonBD
MRPL19	CD4Th1	0.509754	5.92509	6.35854	0.0160021	0.233343	0.132342	BD-nonBD
CYTOR	CD4Th1	0.378664	7.87287	5.20804	0.0281798	0.286292	0.178907	BD-nonBD
DUSP2	CD4Th1	2.38888	8.12439	34.4939	8.54849e-07	0.00343051	0.000970136	BD-nonBD
ANKRD39	CD4Th1	0.432416	6.13161	6.24317	0.016917	0.233343	0.136398	BD-nonBD
MGAT4A	CD4Th1	0.46994	8.29499	7.13234	0.0110873	0.199091	0.10901	BD-nonBD
LIMS1	CD4Th1	0.485413	8.39327	4.51876	0.0400941	0.323155	0.214717	BD-nonBD
GYPC	CD4Th1	0.390736	9.12341	9.58223	0.0036828	0.141621	0.0621249	BD-nonBD
CXCR4	CD4Th1	0.640689	8.33409	7.88592	0.00782819	0.180543	0.0909549	BD-nonBD
OLA1	CD4Th1	0.327856	7.39426	5.50724	0.0242613	0.266742	0.165121	BD-nonBD
WIPF1	CD4Th1	0.255185	8.51715	5.00576	0.0312161	0.298841	0.188295	BD-nonBD
CTLA4	CD4Th1	1.1891	6.41878	10.6606	0.00232363	0.120546	0.0488981	BD-nonBD
ICOS	CD4Th1	0.669003	5.67471	5.02939	0.0308438	0.297912	0.187105	BD-nonBD
MTERF4	CD4Th1	0.323353	6.7848	4.32193	0.0444372	0.333464	0.226714	BD-nonBD
PASK	CD4Th1	0.794432	6.64129	5.34065	0.0263643	0.277955	0.17281	BD-nonBD
ARPC4	CD4Th1	0.610443	6.43431	5.44467	0.0250292	0.271541	0.168082	BD-nonBD
CMTM7	CD4Th1	0.382957	7.39585	8.82145	0.00514034	0.158476	0.073593	BD-nonBD
CCDC12	CD4Th1	0.252744	7.36238	4.81035	0.0344904	0.308951	0.198172	BD-nonBD
ARIH2	CD4Th1	0.358671	7.31111	5.25027	0.0275874	0.28378	0.176917	BD-nonBD
TWF2	CD4Th1	0.251038	8.19923	4.5338	0.0397818	0.323155	0.21385	BD-nonBD
PPM1M	CD4Th1	0.359886	7.12813	4.90546	0.0328523	0.306899	0.193307	BD-nonBD
TKT	CD4Th1	0.408451	8.1811	11.4547	0.00166932	0.104672	0.0413531	BD-nonBD
THOC7	CD4Th1	0.305762	7.58864	6.33578	0.0161783	0.233343	0.133241	BD-nonBD
CLDND1	CD4Th1	0.629954	7.79577	8.64659	0.00555569	0.162737	0.0763833	BD-nonBD
NDUFB4	CD4Th1	0.271794	8.52838	7.65759	0.00869095	0.183562	0.0960211	BD-nonBD
RNF7	CD4Th1	0.273326	8.08141	6.86021	0.0125999	0.212314	0.116473	BD-nonBD
CCDC50	CD4Th1	1.2781	5.58055	19.1698	9.0758e-05	0.029273	0.00983957	BD-nonBD
NCBP2-AS2	CD4Th1	0.595151	7.51609	14.9082	0.000426179	0.0567489	0.0203365	BD-nonBD
JAKMIP1	CD4Th1	0.574488	6.32847	4.97226	0.0317526	0.299819	0.189928	BD-nonBD
WDR1	CD4Th1	0.260991	8.89713	5.29166	0.0270198	0.280182	0.174996	BD-nonBD
G3BP2	CD4Th1	0.413034	7.33681	7.32344	0.0101422	0.197671	0.104047	BD-nonBD
LARP7	CD4Th1	0.296674	6.54057	4.816	0.0343906	0.308746	0.197823	BD-nonBD
HMGB2	CD4Th1	0.330385	8.21985	7.08027	0.0113609	0.200141	0.110622	BD-nonBD
SERINC5	CD4Th1	0.467158	7.17504	6.63203	0.0140395	0.225932	0.1234	BD-nonBD
EPB41L4A-AS1	CD4Th1	0.468861	7.07835	8.27481	0.00656274	0.169522	0.0830686	BD-nonBD
IRF1	CD4Th1	0.553654	8.50522	8.26049	0.00660524	0.169522	0.0832873	BD-nonBD
IK	CD4Th1	0.287445	7.73726	5.98415	0.0191831	0.244387	0.145522	BD-nonBD
HARS	CD4Th1	0.415093	6.32225	5.7182	0.0218553	0.259483	0.156056	BD-nonBD
HIGD2A	CD4Th1	0.285414	9.58274	11.8085	0.00144372	0.0998907	0.038342	BD-nonBD
HIST1H1E	CD4Th1	0.521765	7.25269	5.16943	0.0287336	0.28972	0.180543	BD-nonBD
HCG18	CD4Th1	0.517502	5.84957	5.08449	0.0299941	0.295016	0.184415	BD-nonBD
CSNK2B	CD4Th1	1.41115	6.72762	7.67776	0.00861077	0.183562	0.0956315	BD-nonBD
NELFE	CD4Th1	0.31088	6.88066	4.59078	0.038623	0.320235	0.210524	BD-nonBD
DNPH1	CD4Th1	0.337635	7.03444	4.29891	0.0449778	0.333464	0.228051	BD-nonBD
SMAP1	CD4Th1	0.355018	7.42904	9.14234	0.0044619	0.151742	0.0683266	BD-nonBD
PRDM1	CD4Th1	0.612315	6.9232	5.67122	0.0223679	0.262213	0.158009	BD-nonBD
MICAL1	CD4Th1	0.353993	6.34892	4.76379	0.0353246	0.312429	0.200737	BD-nonBD
TNFAIP3	CD4Th1	0.703659	8.11186	4.94265	0.032235	0.302949	0.191567	BD-nonBD
DYNLT1	CD4Th1	0.486457	7.47532	6.61833	0.0141313	0.225932	0.123856	BD-nonBD
MAD1L1	CD4Th1	0.377134	7.35163	6.19873	0.0172843	0.235441	0.13782	BD-nonBD
GGCT	CD4Th1	0.435399	6.09223	6.24799	0.0168777	0.233343	0.136179	BD-nonBD
BLVRA	CD4Th1	0.558238	6.83226	9.56809	0.00370545	0.141621	0.0622905	BD-nonBD
MRPS24	CD4Th1	0.524222	7.00774	4.83763	0.0340116	0.308101	0.196677	BD-nonBD
OGDH	CD4Th1	0.502068	7.17009	8.36701	0.00629602	0.169522	0.0814189	BD-nonBD
MYO1G	CD4Th1	0.311298	8.52553	8.12216	0.00703122	0.171003	0.0862019	BD-nonBD
EIF4H	CD4Th1	0.451411	8.05575	15.9127	0.000292265	0.0476698	0.017003	BD-nonBD
ARPC1B	CD4Th1	0.923512	9.71217	10.2722	0.00273855	0.127788	0.053384	BD-nonBD
ZNF394	CD4Th1	0.424962	6.46559	5.89205	0.0200662	0.250859	0.148973	BD-nonBD
ZNHIT1	CD4Th1	0.283619	7.82828	8.31466	0.006446	0.169522	0.0824056	BD-nonBD
CBLL1	CD4Th1	0.450707	7.4368	10.1071	0.00293818	0.133381	0.0552204	BD-nonBD
CHCHD3	CD4Th1	0.395445	6.33708	6.537	0.0146903	0.226739	0.126341	BD-nonBD
TRBV4-2	CD4Th1	1.94941	6.46504	12.5158	0.00108417	0.0932489	0.0329887	BD-nonBD
ATP6V0E2	CD4Th1	0.458482	7.42136	7.71865	0.0084507	0.183562	0.0947146	BD-nonBD
SLC25A6	CD4Th1	0.269207	10.547	9.63598	0.00359805	0.141621	0.0613093	BD-nonBD
P2RY8	CD4Th1	0.321667	7.98014	4.96081	0.0319382	0.300864	0.190503	BD-nonBD
WAS	CD4Th1	0.377467	8.62366	9.09661	0.00455245	0.153521	0.0689509	BD-nonBD
NONO	CD4Th1	0.27399	7.94745	6.2321	0.0170077	0.233343	0.136742	BD-nonBD
SLC25A5	CD4Th1	0.376385	9.37383	9.47625	0.00385621	0.141972	0.0635136	BD-nonBD
ARHGAP4	CD4Th1	0.40575	8.06888	12.0663	0.00129984	0.0932489	0.0362741	BD-nonBD
NAA10	CD4Th1	0.660271	6.63891	6.23119	0.0170152	0.233343	0.13676	BD-nonBD
FLNA	CD4Th1	0.452401	9.32202	8.50459	0.00591935	0.163475	0.079071	BD-nonBD
EMD	CD4Th1	0.293548	7.96721	5.88097	0.0201754	0.25144	0.149395	BD-nonBD
DOK2	CD4Th1	0.309423	8.51756	5.05031	0.0305181	0.297255	0.185959	BD-nonBD
SARAF	CD4Th1	0.284628	11.1559	10.2166	0.00280414	0.129345	0.0540014	BD-nonBD
LEPROTL1	CD4Th1	0.319438	9.03832	5.62929	0.0228363	0.262213	0.159783	BD-nonBD
RRS1	CD4Th1	0.641286	6.04927	9.52874	0.00376927	0.141621	0.062859	BD-nonBD
MSC	CD4Th1	0.730327	5.76601	6.16612	0.0175593	0.237214	0.138924	BD-nonBD
EIF3H	CD4Th1	0.288367	9.71373	11.6114	0.00156509	0.102963	0.0400443	BD-nonBD
AQP3	CD4Th1	0.570287	9.66593	25.2981	1.21454e-05	0.0121849	0.00362998	BD-nonBD
UBAP1	CD4Th1	0.500807	6.2576	5.22612	0.0279246	0.285008	0.178061	BD-nonBD
HINT2	CD4Th1	0.457331	6.97664	7.49018	0.00938799	0.192214	0.100121	BD-nonBD
CEMIP2	CD4Th1	0.649036	6.42162	4.29637	0.0450379	0.333464	0.228148	BD-nonBD
NMRK1	CD4Th1	0.476194	7.04491	8.7899	0.00521277	0.158476	0.0741375	BD-nonBD
ISCA1	CD4Th1	0.376468	6.7634	4.59256	0.0385874	0.320235	0.210406	BD-nonBD
AKNA	CD4Th1	0.295485	7.42527	5.51972	0.0241113	0.266407	0.164536	BD-nonBD
RC3H2	CD4Th1	0.435966	6.00603	4.59586	0.0385216	0.320235	0.210273	BD-nonBD
C9orf16	CD4Th1	0.31214	9.25597	7.28467	0.0103267	0.197671	0.105007	BD-nonBD
URM1	CD4Th1	0.385593	7.14254	5.64058	0.0227091	0.262213	0.159284	BD-nonBD
ZDHHC12	CD4Th1	0.377775	6.70013	4.38473	0.0429979	0.331828	0.222779	BD-nonBD
NPDC1	CD4Th1	0.545787	7.34797	4.30348	0.04487	0.333464	0.227736	BD-nonBD
RHOG	CD4Th1	0.254081	8.65874	5.32309	0.0265972	0.277955	0.173522	BD-nonBD
PSMA1	CD4Th1	0.611702	7.29188	8.58969	0.00569845	0.163342	0.077462	BD-nonBD
CD59	CD4Th1	1.3418	5.9989	10.4392	0.00255123	0.124855	0.0513876	BD-nonBD
CD5	CD4Th1	0.478917	8.75714	11.2807	0.00179368	0.109979	0.0428661	BD-nonBD
CYB561A3	CD4Th1	0.403944	6.11392	5.95898	0.0194203	0.245848	0.146413	BD-nonBD
FTH1	CD4Th1	0.429413	12.1911	18.4508	0.000116713	0.029273	0.0109696	BD-nonBD
EEF1G	CD4Th1	1.41065	9.64883	12.8112	0.000963327	0.0899031	0.0309218	BD-nonBD
C11orf98	CD4Th1	1.43337	5.82908	10.0859	0.00296502	0.133381	0.0554847	BD-nonBD
SF1	CD4Th1	0.289865	9.15102	7.34044	0.0100624	0.197671	0.103749	BD-nonBD
FIBP	CD4Th1	0.273817	7.02404	4.35193	0.0437431	0.333464	0.2247	BD-nonBD
PTPRCAP	CD4Th1	0.896904	10.1717	11.6907	0.00151501	0.101329	0.0393822	BD-nonBD
TCIRG1	CD4Th1	0.347131	7.07862	4.98605	0.0315305	0.29913	0.189211	BD-nonBD
ANAPC15	CD4Th1	0.301459	6.79909	4.91052	0.0327675	0.306899	0.193061	BD-nonBD
UCP2	CD4Th1	0.323657	10.2129	4.23803	0.0464432	0.337924	0.232062	BD-nonBD
NDUFC2	CD4Th1	1.24087	5.95938	7.65984	0.00868197	0.183562	0.0959557	BD-nonBD
CASP4	CD4Th1	0.302057	7.98943	6.45651	0.0152671	0.229464	0.129165	BD-nonBD
NKAPD1	CD4Th1	0.461608	5.74894	4.78887	0.0348726	0.310986	0.199374	BD-nonBD
SDHD	CD4Th1	0.413842	6.88579	4.63283	0.0377915	0.320091	0.208185	BD-nonBD
DDX6	CD4Th1	0.352996	7.67264	6.42917	0.0154685	0.230501	0.130083	BD-nonBD
WASHC2A	CD4Th1	0.508119	5.79547	6.02201	0.0188324	0.244387	0.144103	BD-nonBD
ARID5B	CD4Th1	0.436831	7.7796	5.4441	0.0250362	0.271541	0.168113	BD-nonBD
SRGN	CD4Th1	0.478845	9.7054	12.2814	0.00119144	0.0932489	0.0347259	BD-nonBD
SPOCK2	CD4Th1	0.348366	9.13271	10.4789	0.00250869	0.124855	0.050965	BD-nonBD
DDIT4	CD4Th1	1.07035	8.32051	14.2916	0.000539477	0.0601367	0.0230201	BD-nonBD
FAS	CD4Th1	0.330751	7.05476	5.3973	0.0256278	0.275722	0.170241	BD-nonBD
PCGF5	CD4Th1	0.375018	6.80686	5.58744	0.0233144	0.265044	0.161615	BD-nonBD
BORCS7	CD4Th1	0.763733	5.95119	7.69622	0.00853811	0.183562	0.0952211	BD-nonBD
STN1	CD4Th1	0.360029	6.80582	5.27436	0.0272555	0.281173	0.175731	BD-nonBD
RGS10	CD4Th1	0.306685	8.7555	7.17155	0.0108859	0.197671	0.107991	BD-nonBD
NDUFA9	CD4Th1	0.600486	6.06062	5.19838	0.0283173	0.286963	0.179317	BD-nonBD
CD27	CD4Th1	0.335494	8.39063	5.77018	0.021303	0.255954	0.154123	BD-nonBD
GAPDH	CD4Th1	0.410018	11.8922	12.4616	0.00110803	0.0932489	0.0334071	BD-nonBD
PTMS	CD4Th1	1.15031	5.43655	6.55398	0.0145717	0.226739	0.12579	BD-nonBD
LAG3	CD4Th1	1.05929	5.49872	6.00453	0.0189935	0.244387	0.144756	BD-nonBD
SLC2A3	CD4Th1	0.618079	7.85934	7.1906	0.0107895	0.197671	0.107411	BD-nonBD
KLRB1	CD4Th1	0.693297	9.52522	9.50462	0.00380896	0.141621	0.0631744	BD-nonBD
CD69	CD4Th1	0.664681	7.98501	9.92993	0.00316984	0.135416	0.0572267	BD-nonBD
CLEC2B	CD4Th1	0.480689	7.75465	12.159	0.00125191	0.0932489	0.0355831	BD-nonBD
CDKN1B	CD4Th1	0.317473	8.32524	4.3358	0.0441147	0.333464	0.225782	BD-nonBD
H2AFJ	CD4Th1	0.536629	6.99523	9.01968	0.00470923	0.154903	0.0702263	BD-nonBD
ARHGDIB	CD4Th1	0.260638	11.4788	7.78626	0.0081929	0.182159	0.0931199	BD-nonBD
STRAP	CD4Th1	0.389038	7.83486	8.94227	0.0048728	0.157698	0.0715601	BD-nonBD
ZCRB1	CD4Th1	0.387655	6.74668	7.01572	0.0117101	0.202555	0.112312	BD-nonBD
ARF3	CD4Th1	0.415407	6.33505	4.55689	0.0393077	0.32258	0.212496	BD-nonBD
BIN2	CD4Th1	0.376881	8.93938	13.14	0.000845462	0.0827522	0.0289711	BD-nonBD
SARNP	CD4Th1	0.645266	5.97788	4.26266	0.045844	0.337563	0.230273	BD-nonBD
TMBIM4	CD4Th1	0.657694	6.15923	5.29654	0.0269538	0.280182	0.174771	BD-nonBD
CCDC59	CD4Th1	0.337276	7.11654	5.98839	0.0191436	0.244387	0.145408	BD-nonBD
TMEM263	CD4Th1	0.546915	5.67357	5.35372	0.0261924	0.277955	0.172173	BD-nonBD
MAPKAPK5-AS1	CD4Th1	0.2643	7.27458	4.39926	0.0426723	0.330984	0.221883	BD-nonBD
RNF10	CD4Th1	0.274337	7.41517	4.66426	0.0371827	0.318919	0.206298	BD-nonBD
PSPC1	CD4Th1	0.454219	6.23815	7.49698	0.00935858	0.192214	0.0999765	BD-nonBD
LINC00426	CD4Th1	0.604827	6.24211	7.38063	0.00987645	0.197671	0.102692	BD-nonBD
N4BP2L1	CD4Th1	0.352741	6.44996	5.14406	0.029104	0.290239	0.181695	BD-nonBD
DCAF11	CD4Th1	0.385354	6.86801	5.91507	0.0198415	0.248825	0.148079	BD-nonBD
CHMP4A	CD4Th1	1.06223	5.73458	8.27407	0.00656493	0.169522	0.0830686	BD-nonBD
NFKBIA	CD4Th1	0.553747	8.73263	5.93799	0.0196204	0.246824	0.147185	BD-nonBD
MAPK1IP1L	CD4Th1	0.366629	7.29888	7.17355	0.0108758	0.197671	0.107918	BD-nonBD
MOAP1	CD4Th1	0.624776	6.2322	10.9498	0.00205832	0.118	0.0458803	BD-nonBD
CRIP1	CD4Th1	1.07122	10.1302	6.8889	0.0124304	0.210478	0.115664	BD-nonBD
SMAD3	CD4Th1	0.495393	6.05296	5.66971	0.0223845	0.262213	0.158033	BD-nonBD
COX5A	CD4Th1	0.299676	8.82613	9.51522	0.00379147	0.141621	0.0630747	BD-nonBD
TMED3	CD4Th1	0.342471	6.52037	4.32503	0.0443649	0.333464	0.22649	BD-nonBD
ISG20	CD4Th1	0.372396	9.29089	9.55393	0.00372828	0.141621	0.0624439	BD-nonBD
IDH2	CD4Th1	0.314083	7.65286	4.66477	0.0371729	0.318919	0.20626	BD-nonBD
MPG	CD4Th1	0.39455	7.42914	9.34753	0.00407863	0.144846	0.0654667	BD-nonBD
HCFC1R1	CD4Th1	0.35263	6.81701	5.06247	0.0303305	0.296422	0.185413	BD-nonBD
ATF7IP2	CD4Th1	0.428705	7.50101	5.94126	0.0195891	0.246824	0.147057	BD-nonBD
LITAF	CD4Th1	0.405224	9.03367	9.54975	0.00373505	0.141621	0.0625146	BD-nonBD
MVP	CD4Th1	0.267131	7.67944	4.14301	0.0488359	0.346864	0.238434	BD-nonBD
INO80E	CD4Th1	0.304436	7.54739	6.30185	0.0164448	0.233343	0.134481	BD-nonBD
ALDOA	CD4Th1	0.266274	9.37162	8.0411	0.00729446	0.171075	0.0877158	BD-nonBD
MT1F	CD4Th1	0.634564	6.14903	7.06902	0.011421	0.200141	0.110883	BD-nonBD
HERPUD1	CD4Th1	0.500638	7.90951	12.3165	0.00117467	0.0932489	0.0344507	BD-nonBD
CNOT1	CD4Th1	0.377943	6.43127	5.6392	0.0227246	0.262213	0.159357	BD-nonBD
PIEZO1	CD4Th1	0.589781	5.81914	8.56915	0.00575097	0.163475	0.077865	BD-nonBD
PSMB6	CD4Th1	0.314795	8.13468	7.31463	0.0101838	0.197671	0.104228	BD-nonBD
MINK1	CD4Th1	0.363121	6.675	4.50809	0.0403173	0.323884	0.215396	BD-nonBD
SPAG7	CD4Th1	0.392629	7.08191	8.2751	0.00656187	0.169522	0.0830686	BD-nonBD
C1QBP	CD4Th1	0.395271	8.41	10.6493	0.00233469	0.120546	0.0490001	BD-nonBD
RNASEK	CD4Th1	1.0794	7.79225	8.70796	0.00540599	0.160698	0.0754402	BD-nonBD
PLSCR3	CD4Th1	0.95162	7.74187	17.3836	0.000170686	0.0311347	0.0130582	BD-nonBD
LGALS9	CD4Th1	0.598988	6.29625	4.23726	0.0464619	0.337924	0.232118	BD-nonBD
STARD3	CD4Th1	0.346973	6.68251	4.42856	0.0420237	0.328598	0.220201	BD-nonBD
NR1D1	CD4Th1	1.04844	5.9302	19.3935	8.39856e-05	0.029273	0.00942255	BD-nonBD
RAB5C	CD4Th1	0.436354	7.1751	4.35584	0.0436535	0.333464	0.224421	BD-nonBD
MRPL10	CD4Th1	0.923501	7.14547	21.1729	4.58635e-05	0.0230063	0.00704189	BD-nonBD
NME2	CD4Th1	0.574084	9.28375	16.6853	0.000219883	0.0383649	0.0147569	BD-nonBD
RAB37	CD4Th1	0.353123	7.13005	4.24834	0.0461914	0.337924	0.231409	BD-nonBD
MRPS7	CD4Th1	0.383228	7.13051	6.47557	0.0151283	0.228576	0.128548	BD-nonBD
H3F3B	CD4Th1	0.253719	11.0982	7.69599	0.00853899	0.183562	0.0952211	BD-nonBD
2023-09-09	CD4Th1	0.295542	9.43529	10.4615	0.00252723	0.124855	0.0511326	BD-nonBD
SOCS3	CD4Th1	1.745	6.42509	15.8483	0.000299349	0.0476698	0.0172086	BD-nonBD
LGALS3BP	CD4Th1	0.596223	6.30013	8.19598	0.00680036	0.171003	0.0845851	BD-nonBD
RNF213	CD4Th1	0.363615	8.44692	6.13158	0.0178557	0.23885	0.140023	BD-nonBD
CD7	CD4Th1	0.532718	9.08403	14.3921	0.000519028	0.0601367	0.0225479	BD-nonBD
CYBC1	CD4Th1	0.282249	7.62974	6.09735	0.0181549	0.241244	0.14135	BD-nonBD
NARF	CD4Th1	0.334021	6.78503	5.53486	0.0239306	0.266021	0.163838	BD-nonBD
NDUFV2	CD4Th1	0.253362	8.32984	6.27025	0.0166973	0.233343	0.135478	BD-nonBD
PTPN2	CD4Th1	0.406823	7.35216	8.28169	0.00654243	0.169522	0.0829417	BD-nonBD
ACAA2	CD4Th1	0.574097	6.15565	6.65155	0.0139096	0.225932	0.122914	BD-nonBD
PSMF1	CD4Th1	0.315677	7.76227	7.46515	0.00949726	0.192487	0.100702	BD-nonBD
DTD1	CD4Th1	0.511798	5.93232	6.04415	0.0186305	0.243532	0.143245	BD-nonBD
AHCY	CD4Th1	0.491436	5.91718	5.66124	0.0224783	0.262213	0.15841	BD-nonBD
SCAND1	CD4Th1	0.476785	8.42395	18.1065	0.000131822	0.0293891	0.0116112	BD-nonBD
OSER1	CD4Th1	0.572896	6.10894	5.57277	0.0234846	0.265106	0.162353	BD-nonBD
DDX27	CD4Th1	0.354654	6.44788	4.51836	0.0401024	0.323155	0.214747	BD-nonBD
UBE2V1	CD4Th1	1.13767	6.87817	9.04584	0.00465528	0.154759	0.0698475	BD-nonBD
RBM38	CD4Th1	1.28084	5.29196	11.8274	0.00143263	0.0998907	0.0381682	BD-nonBD
CNN2	CD4Th1	0.281792	10.2692	5.02692	0.0308825	0.297912	0.187281	BD-nonBD
SF3A2	CD4Th1	0.345124	7.99833	8.47971	0.00598565	0.163475	0.0795096	BD-nonBD
MRPL54	CD4Th1	0.458058	7.81095	10.3668	0.00263076	0.12616	0.0522211	BD-nonBD
NDUFA11	CD4Th1	0.428384	6.89047	4.22467	0.0467717	0.337924	0.232886	BD-nonBD
CLPP	CD4Th1	0.35845	7.74499	8.83796	0.00510288	0.158476	0.0732442	BD-nonBD
DENND1C	CD4Th1	0.394491	7.05001	6.42379	0.0155084	0.230501	0.130244	BD-nonBD
STXBP2	CD4Th1	0.612418	6.59841	7.571	0.00904428	0.188055	0.0980629	BD-nonBD
C19orf66	CD4Th1	0.291359	7.50359	4.73587	0.0358353	0.313989	0.202067	BD-nonBD
MAN2B1	CD4Th1	0.356482	7.23379	5.86747	0.0203093	0.251547	0.150031	BD-nonBD
JUNB	CD4Th1	1.22102	10.2195	19.6762	7.61829e-05	0.029273	0.00893187	BD-nonBD
DNAJB1	CD4Th1	0.790447	8.67223	21.6088	3.96681e-05	0.0227411	0.00656189	BD-nonBD
KXD1	CD4Th1	0.361899	7.32473	8.6872	0.00545614	0.160996	0.0757252	BD-nonBD
NDUFA13	CD4Th1	0.735471	6.8445	9.37249	0.00403446	0.144846	0.0650945	BD-nonBD
ZNF101	CD4Th1	0.644376	5.84822	7.15954	0.0109472	0.197887	0.108291	BD-nonBD
UQCRFS1	CD4Th1	0.258145	8.33818	4.44724	0.041616	0.328598	0.219098	BD-nonBD
PEPD	CD4Th1	0.31021	7.05422	4.3012	0.0449237	0.333464	0.227855	BD-nonBD
U2AF1L4	CD4Th1	0.40393	6.4073	4.31512	0.0445963	0.333464	0.227101	BD-nonBD
MAP4K1	CD4Th1	0.455449	7.42581	11.5172	0.00162684	0.104672	0.0407845	BD-nonBD
ECH1	CD4Th1	0.489243	7.04433	4.36189	0.0435153	0.333464	0.22405	BD-nonBD
SIRT2	CD4Th1	0.416115	6.31302	4.42527	0.0420959	0.328598	0.220351	BD-nonBD
GMFG	CD4Th1	0.305418	10.0087	10.5318	0.00245325	0.124619	0.0502887	BD-nonBD
ZFP36	CD4Th1	0.798644	8.44233	19.9416	6.95535e-05	0.029273	0.00856927	BD-nonBD
AKT2	CD4Th1	0.351446	6.21355	4.63004	0.037846	0.320091	0.208359	BD-nonBD
FLT3LG	CD4Th1	0.256537	9.21606	4.66874	0.0370969	0.318919	0.206035	BD-nonBD
TBC1D17	CD4Th1	0.37613	6.13107	5.58173	0.0233805	0.265045	0.161898	BD-nonBD
PPP6R1	CD4Th1	0.474436	6.12741	5.80586	0.0209326	0.254553	0.15262	BD-nonBD
EPN1	CD4Th1	0.441886	6.54527	7.23357	0.0105754	0.197671	0.1064	BD-nonBD
UFD1	CD4Th1	0.43913	7.20457	10.0652	0.00299135	0.133381	0.055742	BD-nonBD
MED15	CD4Th1	0.294683	7.15761	6.01312	0.0189141	0.244387	0.144452	BD-nonBD
ZMAT5	CD4Th1	0.541839	6.0029	8.1338	0.00699427	0.171003	0.0859729	BD-nonBD
MTFP1	CD4Th1	0.824636	6.17549	12.6025	0.0010471	0.0932489	0.0323722	BD-nonBD
FBXO7	CD4Th1	0.290362	7.39945	6.04791	0.0185965	0.243532	0.143116	BD-nonBD
ADSL	CD4Th1	0.348205	7.63745	5.47756	0.0246224	0.269972	0.166435	BD-nonBD

## Sheet: DEGs in CD4 TH2 
DEGs in CD4 TH2 between BD and nonBD groups using muscat
gene	cluster_id	logFC	logCPM	F	p_val	p_adj.loc	p_adj.glb	contrast
LAPTM5	CD4Th2	0.250359	10.524	6.61804	0.0146763	0.270136	0.126269	BD-nonBD
BTG2	CD4Th2	1.12763	7.59555	8.62057	0.00595024	0.196709	0.0792762	BD-nonBD
SH3YL1	CD4Th2	0.749261	8.02592	7.25598	0.0109314	0.244504	0.108242	BD-nonBD
ID2	CD4Th2	0.546632	7.75451	6.13834	0.0184038	0.275589	0.142487	BD-nonBD
ZFP36L2	CD4Th2	0.528451	11.5859	6.7144	0.0140312	0.263756	0.123368	BD-nonBD
DUSP2	CD4Th2	1.75811	7.86347	11.0894	0.00211242	0.124247	0.0465038	BD-nonBD
COX5B	CD4Th2	0.318983	9.487	6.24029	0.0175331	0.27251	0.138814	BD-nonBD
LIMS1	CD4Th2	0.649803	7.35826	4.27933	0.0463188	0.424769	0.231699	BD-nonBD
CXCR4	CD4Th2	0.755645	8.86262	6.95145	0.012571	0.252421	0.116323	BD-nonBD
HSPE1	CD4Th2	0.331413	8.63001	5.86266	0.024123	0.313422	0.164574	BD-nonBD
EEF1B2	CD4Th2	0.323024	12.4152	6.38892	0.0163429	0.27251	0.133957	BD-nonBD
TKT	CD4Th2	0.503012	8.43501	13.8373	0.000723486	0.0965855	0.0268024	BD-nonBD
SERP1	CD4Th2	0.339823	10.1628	5.83856	0.0212473	0.300352	0.153897	BD-nonBD
FXR1	CD4Th2	0.439177	7.57841	4.61408	0.0389869	0.398207	0.211602	BD-nonBD
NCBP2-AS2	CD4Th2	0.492779	8.00123	8.23146	0.00705687	0.215016	0.0863627	BD-nonBD
SNHG8	CD4Th2	0.36907	8.74068	4.91353	0.0335003	0.365562	0.195218	BD-nonBD
HMGB2	CD4Th2	0.496999	8.10836	7.13008	0.0115794	0.247171	0.111659	BD-nonBD
NSA2	CD4Th2	0.371821	9.29605	7.05303	0.0119964	0.248297	0.113548	BD-nonBD
IRF1	CD4Th2	0.722414	8.84819	9.43854	0.00418591	0.172012	0.0662717	BD-nonBD
NOL7	CD4Th2	0.333313	8.45121	6.69024	0.01419	0.263935	0.124083	BD-nonBD
CSNK2B	CD4Th2	2.16619	7.37741	18.0424	0.000160465	0.0708856	0.0126766	BD-nonBD
SNRPC	CD4Th2	0.336612	7.97492	4.94254	0.0330156	0.365562	0.193772	BD-nonBD
CCND3	CD4Th2	0.297268	9.49386	4.93631	0.0331191	0.365562	0.194064	BD-nonBD
SMAP1	CD4Th2	0.452279	8.02252	6.85617	0.0131372	0.252918	0.119147	BD-nonBD
ARPC1B	CD4Th2	0.717761	9.70059	7.79607	0.0085635	0.220526	0.0953936	BD-nonBD
CBLL1	CD4Th2	0.750396	7.52292	11.3221	0.00192322	0.124247	0.0442872	BD-nonBD
SLC25A6	CD4Th2	0.292432	11.0088	6.85106	0.0131683	0.252918	0.11936	BD-nonBD
P2RY8	CD4Th2	0.400264	8.39703	4.27616	0.0463952	0.424769	0.23192	BD-nonBD
TIMP1	CD4Th2	0.276881	9.13804	4.63227	0.0386269	0.396825	0.210532	BD-nonBD
FLNA	CD4Th2	0.34735	9.46037	6.27864	0.0172173	0.27251	0.137587	BD-nonBD
C8orf59	CD4Th2	0.456888	8.33342	6.40853	0.0161926	0.27251	0.13326	BD-nonBD
AQP3	CD4Th2	0.381044	9.21381	5.71598	0.0225447	0.306435	0.158607	BD-nonBD
SEMA4D	CD4Th2	0.47496	7.73077	5.75877	0.0220823	0.306435	0.15684	BD-nonBD
C9orf16	CD4Th2	0.374952	9.43421	10.9907	0.00219858	0.124247	0.0474397	BD-nonBD
IFITM2	CD4Th2	0.46768	10.8747	7.29071	0.0107596	0.243746	0.107271	BD-nonBD
IFITM1	CD4Th2	0.254381	12.1221	5.78413	0.0218131	0.305902	0.155897	BD-nonBD
CD6	CD4Th2	0.447145	8.50008	5.29105	0.0277553	0.342545	0.177419	BD-nonBD
FTH1	CD4Th2	0.334824	12.345	11.7874	0.00159711	0.124247	0.0404651	BD-nonBD
EEF1G	CD4Th2	1.63832	10.6264	11.5258	0.00177248	0.124247	0.0425946	BD-nonBD
UBXN1	CD4Th2	0.344221	9.48091	8.22476	0.00707778	0.215016	0.0864835	BD-nonBD
PTPRCAP	CD4Th2	0.984694	10.4403	11.2993	0.00194097	0.124247	0.0444735	BD-nonBD
CWC15	CD4Th2	0.548702	7.60147	9.17418	0.00468518	0.18319	0.0700636	BD-nonBD
DDIT4	CD4Th2	1.04552	8.94573	14.5519	0.000554228	0.0949463	0.0234147	BD-nonBD
CD69	CD4Th2	0.871306	8.57428	9.08266	0.00487262	0.18319	0.0715601	BD-nonBD
CDKN1B	CD4Th2	0.397888	8.66541	5.23773	0.0284969	0.342545	0.179803	BD-nonBD
NACA	CD4Th2	0.294649	12.7315	10.4247	0.00277108	0.139346	0.0536933	BD-nonBD
NFKBIA	CD4Th2	0.664706	9.30099	8.92805	0.00520778	0.18872	0.0741114	BD-nonBD
MAPK1IP1L	CD4Th2	0.484663	7.52069	5.72656	0.0224294	0.306435	0.158222	BD-nonBD
CRIP1	CD4Th2	1.14714	10.4685	6.32508	0.016843	0.27251	0.136039	BD-nonBD
SNRPN	CD4Th2	0.373983	8.03779	5.16917	0.0294825	0.349796	0.182958	BD-nonBD
LITAF	CD4Th2	0.494106	9.23887	8.78845	0.00553173	0.191658	0.076244	BD-nonBD
RSL1D1	CD4Th2	0.279494	9.01759	4.45544	0.0422884	0.408858	0.220834	BD-nonBD
ALDOA	CD4Th2	0.268052	9.61504	4.91817	0.0334222	0.365562	0.194967	BD-nonBD
HERPUD1	CD4Th2	0.504349	8.23728	7.78362	0.00861139	0.220526	0.0956315	BD-nonBD
COX4I1	CD4Th2	0.273033	11.3308	8.43022	0.00646627	0.204034	0.0824403	BD-nonBD
RNASEK	CD4Th2	1.01801	8.2213	7.86892	0.00828902	0.219043	0.0937141	BD-nonBD
EIF5A	CD4Th2	0.589603	9.17249	12.1443	0.00138716	0.122165	0.0374933	BD-nonBD
PLSCR3	CD4Th2	0.909888	8.13931	12.7118	0.00111173	0.122165	0.0334697	BD-nonBD
UBB	CD4Th2	0.315488	9.88164	6.21611	0.0177355	0.27251	0.139514	BD-nonBD
NME2	CD4Th2	0.647393	10.1223	10.366	0.00283897	0.139346	0.0542888	BD-nonBD
H3F3B	CD4Th2	0.282508	11.4271	7.58305	0.00942385	0.231277	0.100277	BD-nonBD
SOCS3	CD4Th2	1.74952	7.10363	13.6885	0.00076525	0.0965855	0.027514	BD-nonBD
ARHGDIA	CD4Th2	0.271773	9.22536	7.09962	0.0117424	0.247171	0.112456	BD-nonBD
CD7	CD4Th2	0.536816	9.49729	8.45301	0.00640202	0.204034	0.0821085	BD-nonBD
CST7	CD4Th2	0.704893	8.14745	4.52761	0.0407497	0.402261	0.216632	BD-nonBD
SCAND1	CD4Th2	0.360169	8.6098	6.75272	0.0137833	0.261882	0.122287	BD-nonBD
UBE2V1	CD4Th2	1.03634	7.4232	5.90021	0.0206257	0.293916	0.151457	BD-nonBD
CIRBP	CD4Th2	0.475008	10.2795	14.9568	0.000477502	0.0949463	0.0216414	BD-nonBD
SF3A2	CD4Th2	0.466918	8.1344	6.88448	0.0129661	0.252918	0.118243	BD-nonBD
PIN1	CD4Th2	0.311891	7.98853	4.30741	0.0456488	0.424769	0.229779	BD-nonBD
CDC37	CD4Th2	0.290953	9.19309	5.04189	0.0397654	0.399974	0.213783	BD-nonBD
JUNB	CD4Th2	1.71019	10.8765	18.6006	0.000132781	0.0708856	0.0116238	BD-nonBD
DNAJB1	CD4Th2	0.581295	8.66916	9.93064	0.00340205	0.156503	0.0594877	BD-nonBD
NDUFA13	CD4Th2	1.35391	7.35542	10.6198	0.00255758	0.132919	0.0514222	BD-nonBD
POLR2I	CD4Th2	0.399952	7.83055	5.28397	0.0278525	0.342545	0.177741	BD-nonBD
ZFP36	CD4Th2	1.12631	9.05038	23.5613	2.70501e-05	0.0477975	0.00543121	BD-nonBD
SUPT5H	CD4Th2	0.459452	7.36026	5.60335	0.0245793	0.314722	0.166288	BD-nonBD
SHKBP1	CD4Th2	0.469334	7.83393	6.2366	0.0175638	0.27251	0.138938	BD-nonBD
RABAC1	CD4Th2	0.54345	8.85513	12.3079	0.00130099	0.122165	0.036294	BD-nonBD
FLT3LG	CD4Th2	0.390524	9.50084	6.11715	0.0185905	0.276046	0.143095	BD-nonBD
MFNG	CD4Th2	0.459838	8.22998	7.90281	0.00816459	0.219043	0.0929658	BD-nonBD
POLR2F	CD4Th2	0.519275	7.42881	5.58236	0.0240579	0.313422	0.164329	BD-nonBD
SOD1	CD4Th2	0.417612	9.78746	11.1386	0.00207083	0.124247	0.0460282	BD-nonBD

## Sheet: DEGs in CD4 TH17 
DEGs in CD4 TH17 between BD and nonBD groups using muscat
gene	cluster_id	logFC	logCPM	F	p_val	p_adj.loc	p_adj.glb	contrast
TNFRSF18	CD4Th17	0.757903	6.63367	10.4117	0.00258156	0.0401457	0.0516414	BD-nonBD
UBE2J2	CD4Th17	0.302292	6.69581	8.20377	0.00677732	0.067381	0.0844394	BD-nonBD
INTS11	CD4Th17	0.303776	6.79398	8.32926	0.00640464	0.0663585	0.0821219	BD-nonBD
AURKAIP1	CD4Th17	0.327524	7.87302	14.3501	0.000527621	0.0173827	0.0227384	BD-nonBD
PEX10	CD4Th17	0.456441	4.36278	4.39423	0.0427868	0.190865	0.22222	BD-nonBD
TNFRSF14	CD4Th17	0.273665	8.15067	6.24629	0.0168929	0.114275	0.136253	BD-nonBD
KCNAB2	CD4Th17	0.324242	6.7117	6.37988	0.0158402	0.110484	0.13166	BD-nonBD
MAD2L2	CD4Th17	0.42774	5.90949	9.78317	0.00337697	0.0466471	0.0592772	BD-nonBD
MIIP	CD4Th17	0.327288	5.80778	6.14893	0.0177076	0.117576	0.139406	BD-nonBD
SZRD1	CD4Th17	0.392174	6.60141	11.5195	0.00162565	0.0311913	0.0407807	BD-nonBD
SDHB	CD4Th17	0.390567	6.75235	11.5997	0.00157296	0.0308209	0.0401537	BD-nonBD
TCEA3	CD4Th17	0.678672	5.51653	10.9828	0.00203052	0.0351274	0.0455333	BD-nonBD
LYPLA2	CD4Th17	0.304565	6.86797	10.9022	0.00210007	0.0357447	0.0463655	BD-nonBD
RUNX3	CD4Th17	0.466692	6.22384	8.39237	0.00622553	0.0653991	0.080952	BD-nonBD
RCC1	CD4Th17	1.65263	6.0175	15.3084	0.000366471	0.0147922	0.0189842	BD-nonBD
LAPTM5	CD4Th17	0.26751	10.2908	12.5785	0.00105748	0.0258316	0.0325651	BD-nonBD
SMIM12	CD4Th17	0.334529	6.32192	12.0413	0.00131341	0.0287899	0.0364546	BD-nonBD
ZC3H12A	CD4Th17	0.813328	5.02233	10.6716	0.00231337	0.0376406	0.0487681	BD-nonBD
MYCBP	CD4Th17	0.691686	5.27965	4.56933	0.0390568	0.181683	0.211796	BD-nonBD
PPT1	CD4Th17	0.273078	6.79752	4.42657	0.0420693	0.189492	0.220286	BD-nonBD
SVBP	CD4Th17	0.392515	6.03452	6.26557	0.0167365	0.113637	0.135653	BD-nonBD
UROD	CD4Th17	0.39985	5.96436	8.43433	0.00610942	0.064929	0.0802349	BD-nonBD
PDE4B	CD4Th17	1.01862	6.90122	18.4673	0.000116089	0.00857547	0.0109354	BD-nonBD
GADD45A	CD4Th17	1.56104	4.50164	17.183	0.000183573	0.0104354	0.0135045	BD-nonBD
DNTTIP2	CD4Th17	0.32713	6.87643	9.03886	0.00467031	0.0570241	0.0699614	BD-nonBD
MFSD14A	CD4Th17	0.398595	6.09034	8.05267	0.00725713	0.0699991	0.0875299	BD-nonBD
RHOC	CD4Th17	0.793194	4.80755	8.11165	0.00706567	0.0689068	0.0864367	BD-nonBD
BCAS2	CD4Th17	0.333787	6.89089	6.87915	0.012489	0.0970354	0.11593	BD-nonBD
TENT5C	CD4Th17	2.09514	5.79414	23.8843	1.89548e-05	0.00307995	0.00459235	BD-nonBD
RBM8A	CD4Th17	0.258152	7.86313	6.93976	0.0121372	0.0956856	0.114219	BD-nonBD
SF3B4	CD4Th17	0.298509	7.18291	5.48959	0.024477	0.140819	0.16585	BD-nonBD
APH1A	CD4Th17	0.280263	7.8726	8.99627	0.00475876	0.0575335	0.0706153	BD-nonBD
ENSA	CD4Th17	0.2708	7.46883	9.04634	0.00465495	0.0570241	0.0698475	BD-nonBD
MRPL9	CD4Th17	0.292574	6.67253	8.89774	0.00497036	0.0582795	0.0722425	BD-nonBD
S100A10	CD4Th17	0.377637	11.0383	23.6792	2.02352e-05	0.00307995	0.00472289	BD-nonBD
S100A6	CD4Th17	0.283244	11.0681	13.4088	0.000760675	0.021612	0.0274557	BD-nonBD
ADAM15	CD4Th17	0.489414	5.17573	7.20952	0.0106958	0.0885759	0.106977	BD-nonBD
RUSC1	CD4Th17	0.376395	5.14092	5.7454	0.0215659	0.131442	0.154879	BD-nonBD
SSR2	CD4Th17	0.316983	9.76689	15.9616	0.000287113	0.0127681	0.0168409	BD-nonBD
PRCC	CD4Th17	0.457453	5.69852	9.9088	0.00319927	0.0450153	0.0575033	BD-nonBD
DUSP23	CD4Th17	0.261922	6.04686	4.59931	0.0384548	0.180558	0.210149	BD-nonBD
TAGLN2	CD4Th17	0.316798	10.5144	8.68792	0.00545516	0.061242	0.0757252	BD-nonBD
DEDD	CD4Th17	0.343074	5.68802	7.28631	0.0103199	0.0868419	0.104997	BD-nonBD
UFC1	CD4Th17	0.307618	8.39358	15.9534	0.00028799	0.0127681	0.0168544	BD-nonBD
DUSP12	CD4Th17	0.378863	6.23758	7.00303	0.0117813	0.0943912	0.112693	BD-nonBD
ACBD6	CD4Th17	0.285445	6.31992	4.69865	0.0365308	0.1758	0.204216	BD-nonBD
GLUL	CD4Th17	0.638122	6.6093	13.1302	0.000848976	0.0229721	0.0289981	BD-nonBD
RGS2	CD4Th17	0.925282	4.99303	15.1192	0.000393569	0.0152832	0.0196234	BD-nonBD
RABIF	CD4Th17	0.383055	5.50119	6.72989	0.0134028	0.100934	0.120488	BD-nonBD
ADIPOR1	CD4Th17	0.270291	6.90593	8.45439	0.00605473	0.0647269	0.0799189	BD-nonBD
BTG2	CD4Th17	0.818823	7.49371	13.9096	0.000625527	0.0191733	0.0248326	BD-nonBD
RASSF5	CD4Th17	0.268045	7.81108	5.18148	0.0285612	0.153107	0.180022	BD-nonBD
CD55	CD4Th17	0.833603	7.22308	29.9565	3.02111e-06	0.00165371	0.00190782	BD-nonBD
CAPN2	CD4Th17	0.254698	8.04955	6.95987	0.0120229	0.0951908	0.113662	BD-nonBD
PYCR2	CD4Th17	0.730503	5.02577	4.9042	0.0328754	0.165995	0.193375	BD-nonBD
SNAP47	CD4Th17	0.28052	5.35107	4.74899	0.0355964	0.173388	0.201429	BD-nonBD
ARF1	CD4Th17	0.305282	8.96937	15.5116	0.000339548	0.0140125	0.0182916	BD-nonBD
MRPL55	CD4Th17	0.329114	6.42279	11.3152	0.00176864	0.0324192	0.0425678	BD-nonBD
GUK1	CD4Th17	0.278043	8.934	13.7188	0.000673726	0.0202309	0.0258312	BD-nonBD
GALNT2	CD4Th17	0.580041	4.27841	5.89103	0.0200778	0.126011	0.149038	BD-nonBD
IRF2BP2	CD4Th17	0.501053	6.7307	7.28993	0.0103025	0.0868419	0.104937	BD-nonBD
ZNF672	CD4Th17	0.467695	4.40118	6.65005	0.0139208	0.102879	0.122972	BD-nonBD
SH3YL1	CD4Th17	0.397751	7.43983	5.89524	0.0200364	0.125858	0.148825	BD-nonBD
ACP1	CD4Th17	0.282745	7.59653	11.4567	0.0016683	0.0315185	0.0413343	BD-nonBD
ID2	CD4Th17	0.891078	6.95857	16.5687	0.00022955	0.0113046	0.0150512	BD-nonBD
ITGB1BP1	CD4Th17	0.332049	6.92298	10.8832	0.00211682	0.0357824	0.0465417	BD-nonBD
HS1BP3	CD4Th17	0.90304	4.42678	13.7592	0.000663207	0.0200289	0.0256993	BD-nonBD
HADHA	CD4Th17	0.2663	8.06533	9.6282	0.00361078	0.048573	0.0614455	BD-nonBD
AGBL5	CD4Th17	1.10056	4.25826	11.6259	0.00155615	0.0306651	0.039908	BD-nonBD
FOSL2	CD4Th17	1.3983	5.12221	15.7826	0.00030687	0.0131614	0.0174553	BD-nonBD
YPEL5	CD4Th17	0.4729	7.13532	8.17638	0.00686172	0.0676392	0.0850596	BD-nonBD
CEBPZ	CD4Th17	0.291962	6.37475	5.17962	0.0285882	0.153141	0.180105	BD-nonBD
THUMPD2	CD4Th17	0.541984	4.24118	5.50026	0.0243474	0.140401	0.165376	BD-nonBD
ZFP36L2	CD4Th17	0.952874	11.173	14.373	0.000523006	0.0173827	0.0226267	BD-nonBD
MCFD2	CD4Th17	0.519236	5.3191	11.5494	0.0016058	0.0310525	0.040531	BD-nonBD
NFU1	CD4Th17	0.344105	5.7526	6.84949	0.0126651	0.0981069	0.116742	BD-nonBD
DGUOK	CD4Th17	0.257494	7.54724	11.6322	0.00155212	0.0306651	0.0398622	BD-nonBD
BOLA3	CD4Th17	0.306521	6.69411	7.64989	0.00872274	0.0788676	0.0962093	BD-nonBD
MTHFD2	CD4Th17	0.696311	5.49995	14.5791	0.000483269	0.0165817	0.0217799	BD-nonBD
DCTN1	CD4Th17	0.367115	6.50641	7.90923	0.00774634	0.0732679	0.0904641	BD-nonBD
AUP1	CD4Th17	0.257223	7.88528	5.58754	0.0233149	0.137562	0.161615	BD-nonBD
CAPG	CD4Th17	0.301578	6.99108	6.17175	0.017513	0.116758	0.138739	BD-nonBD
GNLY	CD4Th17	1.86488	6.51548	11.8367	0.00142747	0.0297474	0.0381368	BD-nonBD
CHMP3	CD4Th17	0.291506	6.54509	6.37871	0.0158491	0.110484	0.131686	BD-nonBD
CYTOR	CD4Th17	0.430556	6.42751	7.23998	0.010545	0.0880178	0.106217	BD-nonBD
DUSP2	CD4Th17	2.96644	7.68598	38.7998	2.78522e-07	0.000536661	0.000613638	BD-nonBD
ANKRD39	CD4Th17	0.378064	5.51412	9.06353	0.00461985	0.0567326	0.0695425	BD-nonBD
FAHD2B	CD4Th17	0.488811	4.56381	5.93004	0.0196983	0.124263	0.147481	BD-nonBD
MGAT4A	CD4Th17	0.440707	8.57559	7.02224	0.0116756	0.0938848	0.112165	BD-nonBD
MRPL30	CD4Th17	0.665644	4.58243	5.36197	0.0260862	0.145647	0.171851	BD-nonBD
MIR4435-2HG	CD4Th17	0.620245	4.67451	5.92466	0.0197501	0.124483	0.147674	BD-nonBD
GYPC	CD4Th17	0.49332	8.51616	32.0442	1.67277e-06	0.00125373	0.00140847	BD-nonBD
BIN1	CD4Th17	0.437134	8.33032	8.53758	0.00583344	0.0634879	0.0783988	BD-nonBD
POLR2D	CD4Th17	0.314221	5.58964	4.78264	0.0349862	0.172525	0.199706	BD-nonBD
CXCR4	CD4Th17	0.91336	8.83689	11.7964	0.0014512	0.0297785	0.0384698	BD-nonBD
NR4A2	CD4Th17	2.36406	5.56159	16.4805	0.000237093	0.0114171	0.0153056	BD-nonBD
OLA1	CD4Th17	0.300378	7.25399	7.58473	0.00898828	0.0799957	0.097779	BD-nonBD
NFE2L2	CD4Th17	0.383516	6.35388	6.71492	0.0134983	0.101333	0.120951	BD-nonBD
NBEAL1	CD4Th17	0.423196	6.56533	7.65514	0.00870174	0.0788676	0.0960905	BD-nonBD
CTLA4	CD4Th17	0.831142	5.41832	14.8511	0.000435673	0.0160621	0.0205639	BD-nonBD
EEF1B2	CD4Th17	0.388982	12.2574	18.2693	0.000124489	0.00884232	0.0113022	BD-nonBD
STK16	CD4Th17	0.44403	5.59975	11.9945	0.00133863	0.0288877	0.0368054	BD-nonBD
ITM2C	CD4Th17	0.684876	6.40836	17.0288	0.00019411	0.0107074	0.0138748	BD-nonBD
ARL4C	CD4Th17	0.389003	8.25608	9.48395	0.00384394	0.0503461	0.0634168	BD-nonBD
UBE2F	CD4Th17	0.500809	4.90754	4.43935	0.0417896	0.188807	0.219584	BD-nonBD
THAP4	CD4Th17	0.324186	5.97615	6.13045	0.0178669	0.118155	0.140055	BD-nonBD
ATG4B	CD4Th17	0.372467	6.01871	9.49993	0.00381734	0.0500865	0.0632298	BD-nonBD
ARPC4	CD4Th17	0.480507	6.03902	5.15976	0.0288759	0.153748	0.181065	BD-nonBD
RPUSD3	CD4Th17	0.377031	5.98486	7.54879	0.00913839	0.0807958	0.0986404	BD-nonBD
WNT7A	CD4Th17	0.712521	4.91579	8.17176	0.00687607	0.0676392	0.0851704	BD-nonBD
CRTAP	CD4Th17	0.313493	7.34079	9.84156	0.00329311	0.0458985	0.0584405	BD-nonBD
CSRNP1	CD4Th17	1.34671	5.92006	18.7094	0.00010662	0.00820417	0.0104888	BD-nonBD
EIF1B	CD4Th17	0.26193	7.43753	4.50431	0.0403986	0.184954	0.215654	BD-nonBD
HIGD1A	CD4Th17	1.57297	4.85397	9.93296	0.00316627	0.0447731	0.0572267	BD-nonBD
KIAA1143	CD4Th17	0.491203	5.65636	14.3045	0.00053697	0.0174819	0.0229518	BD-nonBD
TMEM42	CD4Th17	0.346317	4.98582	4.51708	0.0401312	0.184359	0.214813	BD-nonBD
PTPN23	CD4Th17	0.368824	4.44603	4.36638	0.0434151	0.192965	0.223808	BD-nonBD
SHISA5	CD4Th17	0.368237	8.28859	16.1998	0.000262891	0.0119875	0.0160391	BD-nonBD
UQCRC1	CD4Th17	0.303988	7.24151	9.56527	0.00371058	0.0492102	0.0623048	BD-nonBD
ARIH2	CD4Th17	0.253007	7.03559	6.83003	0.012782	0.0984576	0.117367	BD-nonBD
DALRD3	CD4Th17	0.432743	6.37211	12.6535	0.00102622	0.0253236	0.0320822	BD-nonBD
UBA7	CD4Th17	0.325525	5.41917	5.41706	0.0253779	0.143512	0.16932	BD-nonBD
IFRD2	CD4Th17	0.274843	5.92459	4.43798	0.0418196	0.188827	0.219611	BD-nonBD
NAA80	CD4Th17	0.404465	5.05353	7.12413	0.0111311	0.09126	0.10926	BD-nonBD
MAPKAPK3	CD4Th17	0.317952	6.38692	4.16529	0.0482652	0.207288	0.236747	BD-nonBD
ABHD14B	CD4Th17	0.321559	8.11359	11.5925	0.00157763	0.0308306	0.040212	BD-nonBD
TKT	CD4Th17	0.452869	7.93101	18.9493	9.80406e-05	0.00812382	0.0101051	BD-nonBD
DCP1A	CD4Th17	0.397361	5.91562	12.1317	0.00126613	0.0281715	0.0357925	BD-nonBD
SELENOK	CD4Th17	0.593312	7.8277	15.1854	0.000383859	0.0151407	0.0193675	BD-nonBD
THOC7	CD4Th17	0.255179	7.3844	8.70043	0.00542488	0.0610888	0.0755679	BD-nonBD
ISY1	CD4Th17	0.783147	4.99741	6.96293	0.0120056	0.0951557	0.113589	BD-nonBD
NUDT16	CD4Th17	0.432236	4.63484	4.66323	0.0372045	0.177195	0.206372	BD-nonBD
RNF7	CD4Th17	0.267876	7.7655	7.68436	0.00858571	0.0784742	0.0954835	BD-nonBD
PLSCR1	CD4Th17	0.448515	5.05143	4.60135	0.0384142	0.180512	0.210022	BD-nonBD
SERP1	CD4Th17	0.291405	9.58183	12.084	0.00129083	0.0285489	0.0361963	BD-nonBD
EIF2A	CD4Th17	0.351688	7.74252	11.9045	0.00138858	0.029399	0.0375007	BD-nonBD
TIPARP	CD4Th17	0.68824	5.42416	9.78219	0.00337839	0.0466471	0.0592822	BD-nonBD
FXR1	CD4Th17	0.27432	6.97115	6.27873	0.0166305	0.113226	0.135314	BD-nonBD
AP2M1	CD4Th17	0.269788	7.91138	11.8863	0.0013989	0.0295247	0.0376755	BD-nonBD
CCDC50	CD4Th17	0.630841	4.44587	6.44499	0.0153529	0.109662	0.12957	BD-nonBD
TCTEX1D2	CD4Th17	0.669936	4.63735	8.1939	0.00680761	0.0675004	0.0846085	BD-nonBD
NCBP2-AS2	CD4Th17	0.571509	7.48707	18.272	0.000124372	0.00884232	0.0112982	BD-nonBD
ATP5ME	CD4Th17	0.437022	7.58545	4.55194	0.0394108	0.182423	0.212701	BD-nonBD
CTBP1	CD4Th17	0.441473	5.45964	8.68422	0.00546414	0.0612497	0.0757922	BD-nonBD
HAUS3	CD4Th17	0.280622	5.50693	4.50662	0.0403501	0.184954	0.215462	BD-nonBD
MFSD10	CD4Th17	0.287049	7.25441	6.48588	0.0150552	0.108289	0.128125	BD-nonBD
LRPAP1	CD4Th17	0.365938	7.00261	15.8393	0.00030046	0.0130559	0.0172427	BD-nonBD
GRPEL1	CD4Th17	0.429405	6.14827	8.72725	0.00536057	0.060734	0.0751774	BD-nonBD
SH3TC1	CD4Th17	0.793002	4.29053	5.46387	0.0247925	0.141751	0.167157	BD-nonBD
HOPX	CD4Th17	0.682534	7.62861	10.5995	0.00238464	0.0380044	0.049534	BD-nonBD
AREG	CD4Th17	3.53581	5.25221	25.8432	1.02693e-05	0.00287299	0.00331361	BD-nonBD
G3BP2	CD4Th17	0.491146	7.55698	7.51158	0.00929669	0.0817835	0.099609	BD-nonBD
HNRNPDL	CD4Th17	0.365356	9.78145	14.7318	0.000455898	0.0161265	0.0211371	BD-nonBD
MCUB	CD4Th17	0.330659	8.48557	13.0372	0.000880818	0.0236604	0.0295324	BD-nonBD
SNHG8	CD4Th17	0.3906	8.38223	10.5004	0.00248646	0.039163	0.0507436	BD-nonBD
ELF2	CD4Th17	0.262648	6.6597	4.67826	0.0369169	0.176966	0.205378	BD-nonBD
HMGB2	CD4Th17	0.27379	7.77925	4.74992	0.0355793	0.173388	0.201406	BD-nonBD
AGA	CD4Th17	0.434572	5.73874	8.64497	0.00556047	0.0618902	0.0764039	BD-nonBD
FRG1	CD4Th17	0.26316	6.50301	6.08361	0.0182779	0.119486	0.141913	BD-nonBD
SDHA	CD4Th17	0.276142	7.06683	9.3784	0.0040247	0.0519763	0.0650304	BD-nonBD
SLC9A3	CD4Th17	0.400192	5.59207	5.09989	0.0297629	0.155928	0.183758	BD-nonBD
MRPS30	CD4Th17	0.340113	6.40935	10.2445	0.00277148	0.0420388	0.0536933	BD-nonBD
PDE4D	CD4Th17	0.94333	6.73977	13.6266	0.000698431	0.0204735	0.0262867	BD-nonBD
SREK1IP1	CD4Th17	0.31374	5.97258	4.24766	0.04621	0.201716	0.231453	BD-nonBD
BTF3	CD4Th17	0.357092	11.4197	19.0466	9.47748e-05	0.00797086	0.0100154	BD-nonBD
NSA2	CD4Th17	0.453159	8.90435	28.0301	5.30406e-06	0.00181505	0.00247963	BD-nonBD
TBCA	CD4Th17	0.293215	8.68705	12.8701	0.000941257	0.0241426	0.0305928	BD-nonBD
EPB41L4A-AS1	CD4Th17	0.526103	7.22441	15.9002	0.000293734	0.0128391	0.0170377	BD-nonBD
SRP19	CD4Th17	0.366012	7.06395	8.96128	0.00483279	0.0578603	0.0712614	BD-nonBD
HINT1	CD4Th17	0.252394	10.9681	15.7756	0.000307673	0.0131614	0.0174802	BD-nonBD
IRF1	CD4Th17	0.753229	8.40073	12.5736	0.00105956	0.0258316	0.0325946	BD-nonBD
CAMLG	CD4Th17	0.267383	7.4421	8.50092	0.00592986	0.0639473	0.079158	BD-nonBD
HNRNPA0	CD4Th17	0.283586	8.96303	7.56452	0.00907235	0.0804531	0.0982162	BD-nonBD
ETF1	CD4Th17	0.377012	5.70614	6.80927	0.0129082	0.0989706	0.117949	BD-nonBD
UBE2D2	CD4Th17	0.259011	9.10145	13.3603	0.000775322	0.0218682	0.027716	BD-nonBD
PFDN1	CD4Th17	0.299036	6.64718	7.2576	0.0104588	0.0876426	0.105757	BD-nonBD
EIF4EBP3	CD4Th17	0.491109	4.76191	6.78903	0.0130324	0.09943	0.118615	BD-nonBD
DCTN4	CD4Th17	0.565199	5.6206	9.97219	0.00311342	0.0444852	0.0568583	BD-nonBD
NPM1	CD4Th17	0.253974	11.1338	12.3145	0.00117593	0.0273314	0.0344695	BD-nonBD
BNIP1	CD4Th17	0.783483	4.43155	17.7492	0.000149769	0.00979068	0.012274	BD-nonBD
HIGD2A	CD4Th17	0.338506	9.40831	18.7674	0.000104476	0.00812382	0.0103754	BD-nonBD
RACK1	CD4Th17	0.382007	12.5527	24.431	1.59411e-05	0.00307995	0.00424724	BD-nonBD
PSMG4	CD4Th17	0.296395	6.33827	7.06429	0.0114475	0.0926203	0.111022	BD-nonBD
FARS2	CD4Th17	0.539971	5.4076	12.8953	0.000931855	0.0241426	0.0304166	BD-nonBD
BLOC1S5	CD4Th17	1.10428	4.25103	11.691	0.00151514	0.0304968	0.0393822	BD-nonBD
EEF1E1	CD4Th17	1.19801	5.02961	11.4359	0.00168264	0.0317083	0.0415031	BD-nonBD
ABT1	CD4Th17	0.371168	6.79302	7.24515	0.0105196	0.0879801	0.106112	BD-nonBD
RPP21	CD4Th17	0.423758	6.39292	8.45534	0.00605216	0.0647269	0.0799052	BD-nonBD
NFKBIL1	CD4Th17	0.548213	4.87512	10.6064	0.00237776	0.0380044	0.0494571	BD-nonBD
BAG6	CD4Th17	0.347533	6.71374	7.68396	0.00858726	0.0784742	0.0954885	BD-nonBD
CSNK2B	CD4Th17	1.94804	6.77089	14.7928	0.00044543	0.0160621	0.0208361	BD-nonBD
GPSM3	CD4Th17	0.2645	9.99435	11.8402	0.00142548	0.0297474	0.0381142	BD-nonBD
HMGA1	CD4Th17	0.399779	7.11693	12.9561	0.000909621	0.0239123	0.0300458	BD-nonBD
SMIM29	CD4Th17	0.272088	6.27367	6.27886	0.0166295	0.113226	0.135314	BD-nonBD
SNRPC	CD4Th17	0.354898	7.39341	15.1752	0.000385333	0.0151407	0.0194105	BD-nonBD
CCND3	CD4Th17	0.380957	9.10449	11.8078	0.00144447	0.0297785	0.0383488	BD-nonBD
C6orf226	CD4Th17	0.403802	6.00808	8.04062	0.00729693	0.070277	0.0877158	BD-nonBD
MEA1	CD4Th17	0.306237	7.10307	9.96304	0.00312566	0.0445738	0.0569399	BD-nonBD
POLR1C	CD4Th17	0.373098	5.05569	4.20338	0.0473025	0.204914	0.234314	BD-nonBD
MRPL14	CD4Th17	0.254464	6.81883	5.45462	0.024907	0.142075	0.167628	BD-nonBD
PTP4A1	CD4Th17	0.331335	6.46221	5.24285	0.0276922	0.150529	0.17721	BD-nonBD
EEF1A1	CD4Th17	0.329809	15.6107	15.6048	0.000327914	0.0136853	0.0179374	BD-nonBD
COX7A2	CD4Th17	0.297976	9.02647	9.16079	0.00442659	0.0551391	0.0680589	BD-nonBD
SLC35A1	CD4Th17	0.883249	4.0709	4.82924	0.03416	0.169812	0.1972	BD-nonBD
UBE2J1	CD4Th17	0.407056	6.73809	6.89121	0.0124181	0.0967643	0.115577	BD-nonBD
RWDD1	CD4Th17	0.301259	8.30047	12.7151	0.00100124	0.0251571	0.0316907	BD-nonBD
HECA	CD4Th17	0.444794	5.67813	7.62821	0.00881016	0.0791527	0.0967689	BD-nonBD
DYNLT1	CD4Th17	0.851122	7.46559	11.5711	0.00159153	0.0310201	0.0403842	BD-nonBD
SYTL3	CD4Th17	0.569938	5.96216	7.33879	0.0100712	0.0854381	0.103749	BD-nonBD
SOD2	CD4Th17	0.569422	6.96697	18.7847	0.000103846	0.00812382	0.0103583	BD-nonBD
AGPAT4	CD4Th17	0.610707	4.37638	8.55314	0.00579302	0.0633076	0.0781248	BD-nonBD
PSMB1	CD4Th17	0.257434	8.40198	11.7774	0.00146249	0.0298789	0.0386106	BD-nonBD
GET4	CD4Th17	0.413529	5.60227	9.09728	0.00455178	0.0563217	0.0689486	BD-nonBD
C7orf50	CD4Th17	0.367125	6.74768	7.43036	0.00965248	0.0831955	0.101638	BD-nonBD
GPR146	CD4Th17	0.441351	5.03478	5.53661	0.0239115	0.139034	0.163783	BD-nonBD
ZFAND2A	CD4Th17	0.394056	5.72816	4.55181	0.0394135	0.182423	0.212701	BD-nonBD
MAD1L1	CD4Th17	0.440744	6.81884	12.0023	0.0013344	0.0288877	0.0367576	BD-nonBD
RP9	CD4Th17	0.284264	5.79274	4.70043	0.0364974	0.175754	0.204132	BD-nonBD
PSMA2	CD4Th17	1.42646	4.53561	8.78489	0.00522512	0.0600854	0.0742233	BD-nonBD
BLVRA	CD4Th17	0.557174	6.14782	11.83	0.00143138	0.0297474	0.0381682	BD-nonBD
MRPS24	CD4Th17	1.01877	6.95052	25.3389	1.20008e-05	0.00287299	0.00361725	BD-nonBD
DBNL	CD4Th17	0.255202	7.20154	6.01203	0.0189256	0.121147	0.144478	BD-nonBD
SNHG15	CD4Th17	0.608115	6.45399	17.5122	0.000163041	0.0100883	0.0127762	BD-nonBD
ZNF138	CD4Th17	0.697245	4.7425	11.9038	0.00138896	0.029399	0.0375045	BD-nonBD
ERV3-1	CD4Th17	1.71104	4.14361	10.1898	0.00283684	0.0426127	0.0542888	BD-nonBD
SBDS	CD4Th17	0.618791	7.34617	13.2887	0.000797463	0.0222297	0.0280908	BD-nonBD
BCL7B	CD4Th17	0.309117	6.65257	4.4058	0.0425285	0.190284	0.221527	BD-nonBD
DNAJC30	CD4Th17	0.345416	5.11296	5.95316	0.019477	0.123288	0.146529	BD-nonBD
EIF4H	CD4Th17	0.472528	7.81913	16.6047	0.000226541	0.0112313	0.01497	BD-nonBD
RHBDD2	CD4Th17	0.412178	6.77519	8.60731	0.00565461	0.0624534	0.077107	BD-nonBD
MDH2	CD4Th17	0.298408	8.05694	12.9278	0.000919897	0.0240116	0.0302279	BD-nonBD
ARPC1B	CD4Th17	0.845928	9.26678	12.3902	0.00114059	0.0269558	0.0339454	BD-nonBD
PDAP1	CD4Th17	0.252733	7.18795	7.78525	0.00819767	0.07579	0.0931497	BD-nonBD
ZNF394	CD4Th17	0.590944	6.21493	11.3952	0.00171114	0.0319336	0.0419052	BD-nonBD
COPS6	CD4Th17	0.287328	7.34094	11.7516	0.00147799	0.0299121	0.0388207	BD-nonBD
TAF6	CD4Th17	0.350821	5.93679	6.44293	0.0153681	0.109662	0.129663	BD-nonBD
CNPY4	CD4Th17	0.410494	4.93723	5.49325	0.0244325	0.140672	0.165724	BD-nonBD
SAP25	CD4Th17	0.560607	4.07496	5.14637	0.0290718	0.154153	0.181581	BD-nonBD
POP7	CD4Th17	0.428909	5.74154	8.19439	0.0068061	0.0675004	0.0846085	BD-nonBD
FIS1	CD4Th17	0.251205	8.12966	8.91511	0.00493233	0.0580752	0.0719764	BD-nonBD
POLR2J	CD4Th17	0.390187	7.25917	15.7552	0.000310014	0.0131614	0.017515	BD-nonBD
PMPCB	CD4Th17	0.314176	7.27623	8.78273	0.00523012	0.0600854	0.0742472	BD-nonBD
DNAJB9	CD4Th17	0.373111	6.54135	5.28304	0.0271387	0.148685	0.175318	BD-nonBD
ARF5	CD4Th17	0.27706	8.54327	10.6187	0.00236547	0.0380044	0.0493353	BD-nonBD
CHCHD3	CD4Th17	0.354595	6.14834	6.50409	0.0149246	0.107454	0.127412	BD-nonBD
TRBV24-1	CD4Th17	0.83631	5.85353	6.26214	0.0167642	0.113716	0.135773	BD-nonBD
TRBV25-1	CD4Th17	1.13458	4.08793	7.3573	0.009985	0.0851723	0.103331	BD-nonBD
TCAF2	CD4Th17	0.6994	5.38419	6.70055	0.0135907	0.101545	0.121382	BD-nonBD
NUB1	CD4Th17	0.295211	6.84101	8.08688	0.00714541	0.0694515	0.0869368	BD-nonBD
PRKAG2-AS1	CD4Th17	0.458441	4.91968	11.5618	0.00159767	0.0310525	0.0404651	BD-nonBD
DNAJB6	CD4Th17	0.440612	7.31329	10.0236	0.00304561	0.0440254	0.0562406	BD-nonBD
SLC25A6	CD4Th17	0.441188	10.6199	22.3649	3.09431e-05	0.00398744	0.00573115	BD-nonBD
P2RY8	CD4Th17	0.504745	7.8146	14.3627	0.000525067	0.0173827	0.022672	BD-nonBD
ZBED1	CD4Th17	0.410794	5.01395	5.68036	0.0222687	0.13332	0.15762	BD-nonBD
CD99	CD4Th17	0.290496	9.87223	10.6918	0.00229378	0.0374044	0.0485514	BD-nonBD
EIF2S3	CD4Th17	0.37956	8.80844	7.87312	0.00787499	0.0739489	0.0911807	BD-nonBD
ELK1	CD4Th17	0.401669	5.4647	8.34655	0.00635503	0.0661353	0.0817934	BD-nonBD
UXT	CD4Th17	0.264269	9.14379	9.81227	0.0033349	0.0463934	0.0588885	BD-nonBD
FTSJ1	CD4Th17	0.328664	5.9315	6.11633	0.0179898	0.118592	0.140593	BD-nonBD
EBP	CD4Th17	0.326798	5.94979	6.97826	0.0119193	0.0947772	0.113222	BD-nonBD
WDR13	CD4Th17	0.533957	5.71174	16.2131	0.000261599	0.0119875	0.0159993	BD-nonBD
WAS	CD4Th17	0.498344	8.27268	17.6172	0.000157012	0.00991321	0.0125522	BD-nonBD
PQBP1	CD4Th17	0.265528	7.10063	8.47655	0.00599493	0.0643671	0.0795333	BD-nonBD
PRAF2	CD4Th17	0.673566	5.32213	23.4512	2.17668e-05	0.00307995	0.00490493	BD-nonBD
PLP2	CD4Th17	0.296577	9.50585	7.8303	0.00803049	0.0747456	0.0921838	BD-nonBD
HSD17B10	CD4Th17	0.25253	6.59314	8.13006	0.00700701	0.0686482	0.0860551	BD-nonBD
LAS1L	CD4Th17	0.285675	5.5275	4.77391	0.0351434	0.17308	0.20022	BD-nonBD
IGBP1	CD4Th17	0.304689	7.84128	9.72572	0.0034617	0.0474427	0.0599846	BD-nonBD
IL2RG	CD4Th17	0.89064	7.25977	7.6235	0.00882927	0.0791527	0.0969094	BD-nonBD
RLIM	CD4Th17	0.304506	4.93394	4.28509	0.0453081	0.198748	0.228887	BD-nonBD
SLC25A5	CD4Th17	0.304566	8.79997	14.9716	0.00041618	0.0156853	0.0201106	BD-nonBD
NDUFA1	CD4Th17	0.34434	8.43682	7.50826	0.00931095	0.0817835	0.0997194	BD-nonBD
RBMX	CD4Th17	0.366163	8.07908	16.7492	0.000214893	0.0109997	0.0145894	BD-nonBD
NAA10	CD4Th17	0.971655	6.56434	10.0773	0.00297644	0.0437117	0.0555932	BD-nonBD
FLNA	CD4Th17	0.408438	9.00432	14.1813	0.000563069	0.018006	0.0235815	BD-nonBD
EMD	CD4Th17	0.430492	7.91856	19.0411	9.49555e-05	0.00797086	0.0100173	BD-nonBD
MSRA	CD4Th17	0.413731	5.40161	9.77292	0.00339192	0.0467465	0.0593743	BD-nonBD
NEIL2	CD4Th17	0.43202	4.96173	4.65561	0.0373511	0.177685	0.206813	BD-nonBD
SORBS3	CD4Th17	0.37389	6.62879	7.62488	0.00882366	0.0791527	0.0968723	BD-nonBD
R3HCC1	CD4Th17	0.448434	5.82717	8.55799	0.00578048	0.0633076	0.0780569	BD-nonBD
CCDC25	CD4Th17	0.289959	6.34994	5.78339	0.0211665	0.130089	0.153591	BD-nonBD
SARAF	CD4Th17	0.392478	11.0893	18.3892	0.000119328	0.00872748	0.0110853	BD-nonBD
LEPROTL1	CD4Th17	0.351915	8.86768	6.47892	0.0151054	0.108544	0.128416	BD-nonBD
RRS1	CD4Th17	0.482331	5.91787	14.39	0.000519597	0.0173827	0.0225479	BD-nonBD
MSC	CD4Th17	0.603915	4.71812	5.47062	0.0247092	0.1416	0.16679	BD-nonBD
TPD52	CD4Th17	0.367176	6.1516	6.70928	0.0135345	0.101502	0.121159	BD-nonBD
FABP5	CD4Th17	0.913367	4.57915	11.9695	0.00135231	0.0288877	0.0369763	BD-nonBD
PLEKHF2	CD4Th17	0.422628	5.80199	7.44927	0.00956836	0.0831955	0.101141	BD-nonBD
UQCRB	CD4Th17	0.274161	10.2269	8.26656	0.00658804	0.0668487	0.0831995	BD-nonBD
PTDSS1	CD4Th17	0.271848	7.3089	10.0591	0.00299962	0.0437902	0.0557914	BD-nonBD
CPQ	CD4Th17	0.630291	5.41289	11.6355	0.00155002	0.0306651	0.0398343	BD-nonBD
PABPC1	CD4Th17	0.326242	11.7206	15.4117	0.00035252	0.0143966	0.0186452	BD-nonBD
KLF10	CD4Th17	1.46667	5.0568	16.8728	0.000205432	0.0107074	0.0142648	BD-nonBD
EIF3H	CD4Th17	0.397419	9.76317	27.9662	5.4056e-06	0.00181505	0.00248793	BD-nonBD
C8orf76	CD4Th17	0.424234	4.91201	5.07126	0.0301975	0.15698	0.185011	BD-nonBD
ATAD2	CD4Th17	0.424134	4.37224	4.4323	0.0419437	0.189157	0.219983	BD-nonBD
NDUFB9	CD4Th17	0.415449	8.94858	24.4867	1.56638e-05	0.00307995	0.00420055	BD-nonBD
CHRAC1	CD4Th17	0.266323	6.16596	4.85196	0.0337649	0.168694	0.195975	BD-nonBD
PTP4A3	CD4Th17	0.427809	5.86604	7.92564	0.00768865	0.0729089	0.0901225	BD-nonBD
LY6E	CD4Th17	0.295632	9.41397	6.20833	0.0172057	0.115649	0.137516	BD-nonBD
ZC3H3	CD4Th17	0.60862	4.97909	7.42732	0.00966609	0.0831955	0.101706	BD-nonBD
EEF1D	CD4Th17	0.358694	11.7136	18.8118	0.000102866	0.00812382	0.0103452	BD-nonBD
CYC1	CD4Th17	0.265575	6.73713	5.31802	0.0266667	0.147355	0.17372	BD-nonBD
HSF1	CD4Th17	0.391758	7.09461	14.4054	0.000516539	0.0173827	0.0225045	BD-nonBD
CYHR1	CD4Th17	0.339847	5.71123	4.22357	0.0468009	0.203364	0.232957	BD-nonBD
ISCA1	CD4Th17	0.369118	6.71046	8.46888	0.00601554	0.0644946	0.0796387	BD-nonBD
NINJ1	CD4Th17	0.631773	6.6302	16.4441	0.000240282	0.0114514	0.0153721	BD-nonBD
ANP32B	CD4Th17	0.294993	9.39837	16.2824	0.000255008	0.0119104	0.0158104	BD-nonBD
SEC61B	CD4Th17	0.301919	9.06549	10.8883	0.00211232	0.0357824	0.0465038	BD-nonBD
TXN	CD4Th17	0.431268	8.46674	21.606	3.97267e-05	0.00473325	0.00656189	BD-nonBD
ATP6V1G1	CD4Th17	0.278682	9.52819	9.6541	0.00357054	0.0483069	0.0610131	BD-nonBD
TNFSF8	CD4Th17	0.434237	6.58056	5.62068	0.0229354	0.136303	0.160157	BD-nonBD
PHF19	CD4Th17	0.459926	4.97879	9.01437	0.00472094	0.0573561	0.070296	BD-nonBD
TOR2A	CD4Th17	0.430313	4.82155	5.22267	0.0279748	0.151726	0.178221	BD-nonBD
ST6GALNAC6	CD4Th17	1.04824	4.19273	6.11229	0.0180251	0.118621	0.140716	BD-nonBD
C9orf16	CD4Th17	0.425779	8.91553	21.0857	4.72468e-05	0.00520913	0.00715933	BD-nonBD
CIZ1	CD4Th17	0.445692	4.98987	4.48776	0.040748	0.185584	0.216632	BD-nonBD
URM1	CD4Th17	0.412592	6.60987	12.5642	0.00106358	0.0258444	0.0326495	BD-nonBD
C9orf78	CD4Th17	0.273658	8.15407	6.83293	0.0127645	0.0984255	0.117282	BD-nonBD
SURF2	CD4Th17	0.412134	6.19737	14.1184	0.000576905	0.018212	0.0238201	BD-nonBD
SURF4	CD4Th17	0.311063	6.87416	8.80419	0.00518057	0.0598886	0.0738987	BD-nonBD
BRD3OS	CD4Th17	0.585261	4.7676	8.35469	0.0063318	0.0661353	0.0816683	BD-nonBD
MRPS2	CD4Th17	0.287846	6.14299	5.28361	0.0271309	0.148685	0.175289	BD-nonBD
EDF1	CD4Th17	0.33367	9.64815	20.5103	5.73432e-05	0.00605135	0.00792637	BD-nonBD
PTGDS	CD4Th17	0.842907	3.8787	5.50445	0.0242967	0.140326	0.165239	BD-nonBD
NPDC1	CD4Th17	0.649807	7.14191	6.9906	0.0118504	0.0946365	0.112958	BD-nonBD
SSNA1	CD4Th17	0.262051	7.49729	7.29786	0.0102646	0.0867561	0.104679	BD-nonBD
DPH7	CD4Th17	0.326956	5.60769	4.34924	0.043807	0.194356	0.224895	BD-nonBD
BET1L	CD4Th17	0.346533	6.38753	7.60316	0.00891231	0.0797036	0.0973812	BD-nonBD
PGGHG	CD4Th17	0.55144	4.97901	6.94931	0.0120828	0.0954602	0.11399	BD-nonBD
IFITM2	CD4Th17	0.507737	10.3698	10.0834	0.00296871	0.0437117	0.0555143	BD-nonBD
IFITM1	CD4Th17	0.357829	11.8325	9.57378	0.00369692	0.0491171	0.0622022	BD-nonBD
EIF3F	CD4Th17	0.399581	10.3008	19.8663	7.14046e-05	0.00676238	0.00867698	BD-nonBD
PSMA1	CD4Th17	0.59524	7.32622	8.57076	0.00574759	0.0631808	0.0778306	BD-nonBD
SVIP	CD4Th17	0.262321	6.7977	5.38108	0.0258381	0.145145	0.171011	BD-nonBD
CD59	CD4Th17	1.11277	5.39399	12.6077	0.00104521	0.0256511	0.0323541	BD-nonBD
TSPAN18	CD4Th17	0.640166	4.61592	12.0149	0.00132754	0.0288877	0.0366616	BD-nonBD
ARHGAP1	CD4Th17	0.280568	6.0943	4.82074	0.0343091	0.170145	0.197609	BD-nonBD
ZNF408	CD4Th17	0.663759	4.30624	7.26472	0.0104241	0.0875036	0.105591	BD-nonBD
KBTBD4	CD4Th17	0.443945	5.61702	10.937	0.00206978	0.0355887	0.0460114	BD-nonBD
TIMM10	CD4Th17	0.52168	5.8887	18.0424	0.000134914	0.00931412	0.0117253	BD-nonBD
UBE2L6	CD4Th17	0.279201	7.56829	6.53349	0.0147163	0.106161	0.126464	BD-nonBD
CLP1	CD4Th17	1.13286	4.10303	13.4867	0.000737763	0.0212885	0.02704	BD-nonBD
CD5	CD4Th17	0.539695	8.17092	16.7174	0.000217403	0.0109997	0.0146694	BD-nonBD
SDHAF2	CD4Th17	0.772727	5.26446	11.1127	0.00192361	0.0342403	0.0442897	BD-nonBD
FTH1	CD4Th17	0.574512	12.116	19.4464	8.25021e-05	0.00743223	0.00934255	BD-nonBD
EEF1G	CD4Th17	1.92143	10.4397	16.9425	0.00020029	0.0107074	0.0140619	BD-nonBD
C11orf98	CD4Th17	0.802515	5.43742	4.12886	0.049206	0.209501	0.239312	BD-nonBD
UBXN1	CD4Th17	0.359419	9.12637	17.0112	0.000195355	0.0107074	0.0139023	BD-nonBD
BSCL2	CD4Th17	0.373144	5.11109	5.50412	0.0243007	0.140326	0.165245	BD-nonBD
SLC3A2	CD4Th17	0.429734	7.27646	15.081	0.000399304	0.0152832	0.0197024	BD-nonBD
DNAJC4	CD4Th17	0.308618	6.54513	8.22262	0.00671989	0.067304	0.0840381	BD-nonBD
ATG2A	CD4Th17	0.631802	5.00447	8.34855	0.0063493	0.0661353	0.081785	BD-nonBD
ARL2	CD4Th17	0.872956	5.6987	8.30536	0.00647389	0.0664406	0.0824633	BD-nonBD
VPS51	CD4Th17	0.290993	7.96755	9.62454	0.00361651	0.048573	0.0614901	BD-nonBD
ZNHIT2	CD4Th17	0.510807	4.86884	11.2744	0.00179878	0.03289	0.0429229	BD-nonBD
FAU	CD4Th17	0.37313	12.9181	22.4022	3.05675e-05	0.00398744	0.0057064	BD-nonBD
MRPL49	CD4Th17	0.282502	5.35054	4.35265	0.0437287	0.194241	0.224642	BD-nonBD
CAPN1	CD4Th17	0.257188	6.75094	4.77056	0.0352038	0.17308	0.200375	BD-nonBD
RELA	CD4Th17	0.498556	6.83232	16.6481	0.000222972	0.011129	0.0148384	BD-nonBD
FIBP	CD4Th17	0.419455	6.72243	12.2504	0.00120672	0.0275931	0.0349323	BD-nonBD
EIF1AD	CD4Th17	0.405649	4.65111	4.60891	0.038264	0.180461	0.209617	BD-nonBD
MRPL11	CD4Th17	0.256427	6.97673	6.56857	0.0144719	0.105178	0.125364	BD-nonBD
ZDHHC24	CD4Th17	0.408145	5.62396	10.0546	0.0030055	0.0437902	0.0558555	BD-nonBD
PTPRCAP	CD4Th17	0.998215	9.84928	15.9422	0.000289188	0.0127681	0.0168992	BD-nonBD
LAMTOR1	CD4Th17	0.350184	7.62437	23.66	2.03596e-05	0.00307995	0.00472849	BD-nonBD
LIPT2	CD4Th17	1.20184	4.04881	18.5969	0.000110913	0.00844656	0.0107026	BD-nonBD
NDUFC2	CD4Th17	1.07741	5.79425	7.43691	0.00962325	0.0831955	0.101448	BD-nonBD
CWC15	CD4Th17	0.297737	7.04044	6.40348	0.0156616	0.110394	0.130871	BD-nonBD
CASP4	CD4Th17	0.362389	7.56384	11.2046	0.00185158	0.0333196	0.0434365	BD-nonBD
ZBTB16	CD4Th17	0.90327	4.45668	4.70599	0.036393	0.175457	0.20377	BD-nonBD
MPZL3	CD4Th17	0.557793	4.6077	4.56992	0.039045	0.181683	0.21177	BD-nonBD
ATP5MG	CD4Th17	0.25828	10.3766	9.68677	0.00352045	0.0478043	0.0605603	BD-nonBD
RNF26	CD4Th17	0.364606	4.84298	4.60343	0.0383728	0.180461	0.209891	BD-nonBD
PFKP	CD4Th17	0.250279	6.23286	6.07023	0.0183972	0.11991	0.14245	BD-nonBD
GATA3	CD4Th17	0.26303	8.09564	6.19719	0.0172986	0.115942	0.137863	BD-nonBD
VIM	CD4Th17	0.360183	12.1995	15.0156	0.000409299	0.0155689	0.0199318	BD-nonBD
COMMD3	CD4Th17	0.629558	4.36475	6.01987	0.0188535	0.120895	0.144188	BD-nonBD
MAP3K8	CD4Th17	1.57436	4.5899	21.8289	3.69024e-05	0.00454331	0.00630173	BD-nonBD
CREM	CD4Th17	1.28829	5.99507	14.3838	0.000520832	0.0173827	0.0225688	BD-nonBD
ARID5B	CD4Th17	0.517829	7.14681	6.59588	0.0142846	0.104166	0.124508	BD-nonBD
HNRNPH3	CD4Th17	0.263809	7.78079	9.85582	0.00327297	0.0457041	0.058215	BD-nonBD
DDX50	CD4Th17	0.437569	6.30478	8.98263	0.00478748	0.0575717	0.0709004	BD-nonBD
SRGN	CD4Th17	0.327735	9.20298	4.14403	0.0488118	0.208467	0.238353	BD-nonBD
SUPV3L1	CD4Th17	0.369418	5.4164	4.14515	0.0487828	0.208467	0.238256	BD-nonBD
PPA1	CD4Th17	0.30872	8.26049	8.74675	0.00531433	0.0603954	0.0747985	BD-nonBD
DDIT4	CD4Th17	1.55287	8.54081	38.7896	2.79244e-07	0.000536661	0.000613638	BD-nonBD
VDAC2	CD4Th17	0.31692	8.0432	16.2517	0.000257904	0.0119104	0.0158686	BD-nonBD
PCGF5	CD4Th17	0.458262	6.82264	8.10716	0.00708004	0.0689068	0.086484	BD-nonBD
NDUFB8	CD4Th17	0.708334	4.92126	5.02044	0.0309861	0.15962	0.187581	BD-nonBD
FBXL15	CD4Th17	0.362881	5.65505	4.98455	0.0315564	0.160875	0.189294	BD-nonBD
BORCS7	CD4Th17	0.672039	5.56965	4.68308	0.0368253	0.176757	0.205101	BD-nonBD
DUSP5	CD4Th17	1.27528	4.52758	16.6713	0.00022109	0.0111102	0.0147691	BD-nonBD
RGS10	CD4Th17	0.322163	8.35141	12.9886	0.000897946	0.0238497	0.0298194	BD-nonBD
IKZF5	CD4Th17	0.510252	4.80003	7.16387	0.0109262	0.0901189	0.108219	BD-nonBD
LHPP	CD4Th17	0.347678	5.55686	5.84808	0.0205048	0.127961	0.15092	BD-nonBD
EEF1AKMT2	CD4Th17	0.353164	5.53605	4.88867	0.033137	0.166519	0.194119	BD-nonBD
UROS	CD4Th17	0.388351	6.36001	12.2113	0.00122597	0.0276104	0.0352294	BD-nonBD
GLRX3	CD4Th17	0.402425	6.236	8.8162	0.00515307	0.0597183	0.0736873	BD-nonBD
ADAM8	CD4Th17	0.296842	6.70734	4.61404	0.0381626	0.180248	0.209283	BD-nonBD
ZNF511	CD4Th17	0.28219	6.27091	6.10923	0.0180519	0.118638	0.140846	BD-nonBD
CACNA2D4	CD4Th17	0.692078	4.85723	12.8068	0.000965267	0.0245877	0.0309587	BD-nonBD
RHNO1	CD4Th17	0.269301	5.65886	4.16753	0.0482079	0.207227	0.236628	BD-nonBD
NDUFA9	CD4Th17	0.628232	5.76736	6.96907	0.011971	0.0949834	0.113431	BD-nonBD
GAPDH	CD4Th17	0.381781	11.3682	17.3764	0.0001712	0.0101172	0.0130662	BD-nonBD
MLF2	CD4Th17	0.263247	7.2288	4.82482	0.0342374	0.169968	0.197399	BD-nonBD
PHB2	CD4Th17	0.309316	8.6746	7.90988	0.00774405	0.0732679	0.0904605	BD-nonBD
EMG1	CD4Th17	1.8577	4.62023	11.9839	0.00134441	0.0288877	0.0368802	BD-nonBD
SLC2A3	CD4Th17	0.909474	7.76544	14.9213	0.000424208	0.0159067	0.0202857	BD-nonBD
CD69	CD4Th17	0.777115	8.35318	7.90254	0.00776999	0.0733976	0.0905743	BD-nonBD
CLEC2B	CD4Th17	0.348858	7.64655	6.69559	0.0136228	0.101545	0.121505	BD-nonBD
SMIM10L1	CD4Th17	0.294686	6.37782	5.46152	0.0248214	0.141807	0.167264	BD-nonBD
DUSP16	CD4Th17	0.402861	5.41966	5.32154	0.0266197	0.147355	0.173561	BD-nonBD
CDKN1B	CD4Th17	0.551521	8.41195	14.6049	0.000478524	0.016518	0.0216616	BD-nonBD
DDX47	CD4Th17	1.52837	3.80271	11.7589	0.00147363	0.0299058	0.0387551	BD-nonBD
H2AFJ	CD4Th17	0.414834	6.42151	12.5012	0.00109078	0.0261611	0.033114	BD-nonBD
ARHGDIB	CD4Th17	0.265264	11.1127	12.6982	0.00100803	0.0252181	0.0317836	BD-nonBD
STRAP	CD4Th17	0.257233	7.66248	7.54492	0.00915474	0.0807958	0.0987283	BD-nonBD
TUBA1C	CD4Th17	0.441604	6.26724	16.4699	0.000238017	0.0114171	0.0153274	BD-nonBD
BIN2	CD4Th17	0.411589	8.68007	18.0697	0.000133612	0.00931125	0.011662	BD-nonBD
PFDN5	CD4Th17	0.259437	11.4274	12.285	0.00118998	0.0274699	0.0347064	BD-nonBD
C12orf10	CD4Th17	0.32692	6.65507	7.86496	0.00790439	0.0740986	0.0913859	BD-nonBD
TARBP2	CD4Th17	0.441192	5.07975	6.4331	0.0154407	0.109991	0.129942	BD-nonBD
ATP5MC2	CD4Th17	0.285633	10.5546	15.689	0.000317764	0.0133763	0.0177037	BD-nonBD
HNRNPA1	CD4Th17	0.329577	11.3318	16.9274	0.000201389	0.0107074	0.014098	BD-nonBD
SARNP	CD4Th17	1.04861	5.64917	9.9895	0.00309041	0.0443356	0.0566038	BD-nonBD
PYM1	CD4Th17	0.299577	6.51002	8.02268	0.0073566	0.0707594	0.0880796	BD-nonBD
NACA	CD4Th17	0.391675	12.431	23.9284	1.86907e-05	0.00307995	0.00454529	BD-nonBD
TSFM	CD4Th17	0.686531	5.0257	14.2759	0.000542903	0.0175128	0.0230982	BD-nonBD
LLPH	CD4Th17	0.539254	5.40525	5.03165	0.0308102	0.159046	0.18703	BD-nonBD
TMBIM4	CD4Th17	1.07681	6.05347	11.0485	0.0019757	0.0346509	0.044895	BD-nonBD
CCDC59	CD4Th17	0.417414	7.16419	10.6222	0.00236197	0.0380044	0.0492902	BD-nonBD
SNRPF	CD4Th17	0.296828	7.9043	9.15707	0.00443382	0.0551391	0.0681104	BD-nonBD
C12orf75	CD4Th17	0.28174	7.67762	5.36157	0.0260914	0.145647	0.171861	BD-nonBD
MAPKAPK5-AS1	CD4Th17	0.263634	7.23542	7.08417	0.0113413	0.092285	0.110496	BD-nonBD
ERP29	CD4Th17	0.2626	9.37007	10.5369	0.00244849	0.0388133	0.0502338	BD-nonBD
PXN	CD4Th17	0.357768	7.21146	9.78919	0.00336822	0.0466471	0.0591767	BD-nonBD
COX6A1	CD4Th17	0.268121	9.33839	12.9907	0.00089721	0.0238497	0.0298095	BD-nonBD
VPS33A	CD4Th17	0.774803	4.68528	5.97579	0.0192631	0.122481	0.145822	BD-nonBD
VPS37B	CD4Th17	0.456272	5.70234	6.41868	0.0155479	0.110172	0.130389	BD-nonBD
ARL6IP4	CD4Th17	0.293703	9.00908	9.01752	0.0047144	0.0573561	0.0702566	BD-nonBD
SFSWAP	CD4Th17	0.288405	6.35962	6.46107	0.0152351	0.109157	0.129016	BD-nonBD
NOC4L	CD4Th17	0.305306	4.91207	4.33689	0.0440915	0.19518	0.225733	BD-nonBD
LINC02361	CD4Th17	0.361906	4.93359	4.60693	0.0383033	0.180461	0.209738	BD-nonBD
PSPC1	CD4Th17	0.349216	5.8867	10.4507	0.0025393	0.0396571	0.0512941	BD-nonBD
SAP18	CD4Th17	0.37418	8.83009	19.1992	8.98751e-05	0.00782921	0.00979954	BD-nonBD
GTF3A	CD4Th17	0.391725	8.92576	23.697	2.01208e-05	0.00307995	0.00471117	BD-nonBD
POLR1D	CD4Th17	0.297169	8.25872	14.7047	0.000460632	0.0161265	0.0212427	BD-nonBD
N4BP2L1	CD4Th17	0.310207	6.22866	4.73118	0.0359239	0.173785	0.202313	BD-nonBD
TPT1	CD4Th17	0.328188	14.2466	11.4228	0.00169173	0.0317986	0.0416357	BD-nonBD
INTS6-AS1	CD4Th17	0.710603	4.43672	8.83093	0.00511954	0.059556	0.0734026	BD-nonBD
DHRS12	CD4Th17	0.580463	4.72426	15.1081	0.000466203	0.0162084	0.0214147	BD-nonBD
IRS2	CD4Th17	0.99754	4.83496	11.9813	0.00134584	0.0288877	0.0369065	BD-nonBD
RASA3	CD4Th17	0.408335	7.57189	8.18773	0.00682661	0.0675981	0.0847568	BD-nonBD
TRAV6	CD4Th17	0.670316	4.81828	5.31991	0.0266415	0.147355	0.173653	BD-nonBD
OXA1L	CD4Th17	0.264292	8.19714	8.2172	0.00673635	0.067304	0.0841288	BD-nonBD
C14orf93	CD4Th17	0.665632	4.05709	8.90934	0.00494492	0.0580752	0.0720623	BD-nonBD
DHRS4	CD4Th17	0.293216	6.15401	6.38146	0.0158281	0.110484	0.131637	BD-nonBD
PSME1	CD4Th17	0.258948	10.0797	8.31675	0.00644078	0.066438	0.082394	BD-nonBD
CHMP4A	CD4Th17	0.984624	5.73042	8.64388	0.00556317	0.0618902	0.0764039	BD-nonBD
CFL2	CD4Th17	0.658217	4.62718	6.54782	0.0146159	0.105851	0.125985	BD-nonBD
FAM177A1	CD4Th17	0.289052	6.62089	5.32421	0.026584	0.147355	0.173498	BD-nonBD
KIAA0391	CD4Th17	0.434577	6.267	13.5428	0.000721709	0.0209279	0.0267838	BD-nonBD
NFKBIA	CD4Th17	0.801402	9.19313	13.8183	0.00064813	0.019784	0.025357	BD-nonBD
FBXO33	CD4Th17	0.523883	4.83093	4.67042	0.0370665	0.177152	0.20591	BD-nonBD
CGRRF1	CD4Th17	0.337209	5.73624	5.15745	0.0289097	0.153748	0.181175	BD-nonBD
MAPK1IP1L	CD4Th17	0.602773	7.1479	16.8482	0.000207277	0.0107074	0.014313	BD-nonBD
LGALS3	CD4Th17	0.485558	7.6375	4.62141	0.0380173	0.179791	0.208887	BD-nonBD
FBXO34	CD4Th17	0.304106	5.42935	4.43961	0.041784	0.188807	0.219577	BD-nonBD
FOXN3	CD4Th17	0.331382	6.77866	5.46911	0.0247278	0.1416	0.166845	BD-nonBD
PSMC1	CD4Th17	0.476109	6.75592	23.1996	2.36004e-05	0.00322845	0.00507634	BD-nonBD
RIN3	CD4Th17	0.316809	5.95593	5.30723	0.0268113	0.147642	0.17427	BD-nonBD
ITPK1	CD4Th17	0.625509	4.33135	6.67426	0.0137615	0.102065	0.122201	BD-nonBD
MOAP1	CD4Th17	0.411474	6.186	5.67944	0.0222787	0.13332	0.157635	BD-nonBD
WDR20	CD4Th17	0.335617	5.16213	4.61755	0.0380933	0.180035	0.209108	BD-nonBD
EIF5	CD4Th17	0.376172	8.10827	9.12855	0.00448967	0.0556464	0.0684749	BD-nonBD
SIVA1	CD4Th17	0.37577	7.70209	15.2513	0.000374434	0.0148707	0.0191915	BD-nonBD
GPR132	CD4Th17	0.691494	4.72895	6.13179	0.0178554	0.118155	0.140023	BD-nonBD
CRIP1	CD4Th17	1.40041	10.0813	10.0685	0.00298769	0.0437898	0.0557228	BD-nonBD
SNRPN	CD4Th17	0.458419	7.35506	8.40975	0.00617715	0.0652798	0.0806645	BD-nonBD
KLF13	CD4Th17	0.2725	5.86037	5.31772	0.0266707	0.147355	0.17372	BD-nonBD
EMC4	CD4Th17	0.394974	7.35391	17.5695	0.000159723	0.00999891	0.0126581	BD-nonBD
SRP14	CD4Th17	0.285691	9.99202	16.3211	0.000251396	0.0118462	0.0157234	BD-nonBD
RPUSD2	CD4Th17	0.683362	4.99569	8.99703	0.00475718	0.0575335	0.0705986	BD-nonBD
TMEM62	CD4Th17	0.440966	4.33034	4.47067	0.0411125	0.186432	0.21764	BD-nonBD
WDR76	CD4Th17	0.453298	4.33332	4.74092	0.0357443	0.173578	0.201801	BD-nonBD
SQOR	CD4Th17	0.449176	6.1276	7.34873	0.0100248	0.0853353	0.103534	BD-nonBD
PPIB	CD4Th17	0.266239	9.79588	9.78962	0.00336759	0.0466471	0.0591767	BD-nonBD
TRIP4	CD4Th17	0.420257	4.78206	5.24337	0.027685	0.150529	0.17718	BD-nonBD
C15orf61	CD4Th17	0.408214	6.86525	12.2201	0.00122159	0.027596	0.0351487	BD-nonBD
UBL7	CD4Th17	0.263961	6.54377	5.01639	0.0310499	0.159725	0.187773	BD-nonBD
COX5A	CD4Th17	0.295739	8.42241	11.1136	0.00192286	0.0342403	0.0442855	BD-nonBD
C15orf39	CD4Th17	0.713585	4.46381	12.3832	0.0011438	0.0269558	0.0340026	BD-nonBD
ISG20	CD4Th17	0.384286	8.85173	10.634	0.00235021	0.0380044	0.0491449	BD-nonBD
IDH2	CD4Th17	0.310162	6.98382	8.75094	0.00530444	0.0603759	0.0747265	BD-nonBD
FURIN	CD4Th17	0.733929	4.08335	8.27568	0.006561	0.066792	0.0830658	BD-nonBD
MPG	CD4Th17	0.307825	6.98398	8.75642	0.00529156	0.0603222	0.0746572	BD-nonBD
CAPN15	CD4Th17	0.793458	4.14759	9.41607	0.00395916	0.05149	0.0645145	BD-nonBD
MCRIP2	CD4Th17	0.319506	5.58116	4.79376	0.0347869	0.171657	0.199153	BD-nonBD
RPUSD1	CD4Th17	0.380989	5.01322	5.82029	0.0207863	0.128654	0.152049	BD-nonBD
GNPTG	CD4Th17	0.322306	6.84555	10.7944	0.00219704	0.0368017	0.0474267	BD-nonBD
MRPS34	CD4Th17	0.332342	7.81602	13.1593	0.000839248	0.0229123	0.0288415	BD-nonBD
NDUFB10	CD4Th17	0.282829	8.24654	17.124	0.000187533	0.0104947	0.0136097	BD-nonBD
MLST8	CD4Th17	0.319563	5.50814	4.58894	0.0386619	0.180757	0.210582	BD-nonBD
ATP6V0C	CD4Th17	0.43156	8.41996	31.8865	1.74804e-06	0.00125373	0.00141481	BD-nonBD
HCFC1R1	CD4Th17	0.285766	6.31412	4.60815	0.038279	0.180461	0.209657	BD-nonBD
CARHSP1	CD4Th17	0.489629	5.98925	6.69764	0.0136095	0.101545	0.121466	BD-nonBD
ATF7IP2	CD4Th17	0.438286	7.25201	7.11418	0.011183	0.0915843	0.109551	BD-nonBD
SOCS1	CD4Th17	1.60459	5.89017	13.4758	0.000740914	0.0212962	0.0270888	BD-nonBD
LITAF	CD4Th17	0.446989	8.60183	15.3569	0.000359845	0.0146054	0.0188292	BD-nonBD
RSL1D1	CD4Th17	0.376851	8.66298	17.7648	0.000148936	0.00979068	0.0122441	BD-nonBD
UQCRC2	CD4Th17	0.270205	7.50189	11.0495	0.00197484	0.0346509	0.0448819	BD-nonBD
TUFM	CD4Th17	0.320948	8.24083	7.24332	0.0105286	0.0879801	0.106164	BD-nonBD
SH2B1	CD4Th17	0.278469	5.97323	7.94396	0.00762474	0.072489	0.0896767	BD-nonBD
TMEM219	CD4Th17	0.284516	8.1062	10.2227	0.00279738	0.0422581	0.05392	BD-nonBD
INO80E	CD4Th17	0.367878	7.24685	13.254	0.000808445	0.0224511	0.0282697	BD-nonBD
ALDOA	CD4Th17	0.385851	9.14791	17.8735	0.000143269	0.00962118	0.012019	BD-nonBD
PRR14	CD4Th17	0.292148	5.75645	5.43963	0.0250938	0.142761	0.16835	BD-nonBD
HERPUD1	CD4Th17	0.772695	7.55937	18.5223	0.000113861	0.00855485	0.0108104	BD-nonBD
POLR2C	CD4Th17	0.304939	6.77584	6.60143	0.0142469	0.104079	0.124392	BD-nonBD
CNOT1	CD4Th17	0.266007	6.35115	5.76066	0.0214045	0.13069	0.15435	BD-nonBD
CES2	CD4Th17	0.36649	5.15565	5.83903	0.020596	0.128337	0.151323	BD-nonBD
TRADD	CD4Th17	0.298579	8.57404	7.4931	0.00937637	0.082164	0.100048	BD-nonBD
FBXL8	CD4Th17	0.44883	5.54098	7.54761	0.00914336	0.0807958	0.0986577	BD-nonBD
TMEM208	CD4Th17	0.300654	6.47786	7.37571	0.00990005	0.0846432	0.102809	BD-nonBD
DDX28	CD4Th17	0.816557	4.78529	18.8943	9.99434e-05	0.00812382	0.0102036	BD-nonBD
UTP4	CD4Th17	0.325382	5.53235	4.76912	0.0352299	0.17308	0.200436	BD-nonBD
NOB1	CD4Th17	0.341859	6.44449	6.68654	0.0136815	0.101777	0.121819	BD-nonBD
PDPR	CD4Th17	0.585223	4.33405	5.20268	0.0282577	0.152143	0.179115	BD-nonBD
EXOSC6	CD4Th17	0.511981	4.96181	5.34663	0.0262872	0.146223	0.172478	BD-nonBD
DDX19B	CD4Th17	0.849901	4.12004	7.38002	0.00988028	0.084572	0.102699	BD-nonBD
PSMD7	CD4Th17	0.334521	7.46853	13.4093	0.000760524	0.021612	0.0274557	BD-nonBD
KARS	CD4Th17	0.394109	6.52698	10.7011	0.00228483	0.0374044	0.0484571	BD-nonBD
C16orf74	CD4Th17	0.731324	4.58321	11.625	0.00155671	0.0306651	0.039908	BD-nonBD
COX4I1	CD4Th17	0.337884	11.0578	16.9298	0.000201217	0.0107074	0.014098	BD-nonBD
MVD	CD4Th17	0.621386	4.92614	8.526	0.00586372	0.0635786	0.0786572	BD-nonBD
GALNS	CD4Th17	0.648891	4.12862	6.89505	0.0123956	0.0967633	0.115457	BD-nonBD
TIMM22	CD4Th17	0.315355	5.35565	5.12937	0.0293225	0.154718	0.182419	BD-nonBD
INPP5K	CD4Th17	0.355661	6.23947	10.4069	0.00258689	0.0401457	0.0517216	BD-nonBD
PITPNA-AS1	CD4Th17	0.321918	5.73687	5.1641	0.0288127	0.153675	0.180799	BD-nonBD
MNT	CD4Th17	0.557386	4.23977	4.66741	0.0371242	0.177152	0.206083	BD-nonBD
EMC6	CD4Th17	0.279123	6.68646	6.58009	0.0143926	0.104824	0.125043	BD-nonBD
ARRB2	CD4Th17	0.277006	8.08961	6.80409	0.0129398	0.0990533	0.118095	BD-nonBD
PSMB6	CD4Th17	0.269754	7.83715	9.40718	0.00397453	0.051517	0.0646064	BD-nonBD
SPAG7	CD4Th17	0.298936	6.82869	11.7031	0.00150764	0.0304287	0.0392866	BD-nonBD
C1QBP	CD4Th17	0.321976	8.46028	12.9608	0.000907916	0.0239123	0.0300295	BD-nonBD
RNASEK	CD4Th17	1.4151	7.91702	13.1554	0.000840561	0.0229123	0.0288687	BD-nonBD
GABARAP	CD4Th17	0.252071	9.60661	12.3177	0.00117441	0.0273314	0.0344494	BD-nonBD
EIF5A	CD4Th17	0.341622	8.79706	8.22443	0.00671442	0.067304	0.083999	BD-nonBD
PLSCR3	CD4Th17	0.832033	7.6893	19.2717	8.7643e-05	0.00780022	0.0096729	BD-nonBD
TMEM256	CD4Th17	0.343043	7.17348	8.21678	0.00673764	0.067304	0.0841324	BD-nonBD
EIF4A1	CD4Th17	0.436686	6.49587	10.5919	0.00239232	0.0380044	0.0496243	BD-nonBD
PER1	CD4Th17	1.97788	5.61189	19.6347	7.73155e-05	0.00713912	0.00901597	BD-nonBD
PIK3R5	CD4Th17	0.342844	6.38404	4.55612	0.0393255	0.182359	0.212549	BD-nonBD
TOM1L2	CD4Th17	0.468355	4.27199	4.41256	0.0423785	0.18999	0.221054	BD-nonBD
DRG2	CD4Th17	0.30498	5.86316	6.41689	0.0155612	0.110172	0.130456	BD-nonBD
TP53I13	CD4Th17	0.264148	6.00115	4.38281	0.0430431	0.19173	0.22294	BD-nonBD
EVI2B	CD4Th17	0.579302	7.26087	5.02592	0.0309	0.159287	0.187308	BD-nonBD
ZNHIT3	CD4Th17	0.344722	6.75736	10.1913	0.002835	0.0426127	0.0542821	BD-nonBD
MRPL45	CD4Th17	0.379386	5.85777	8.71439	0.0053913	0.0609886	0.0753593	BD-nonBD
MLLT6	CD4Th17	0.329785	6.25138	5.94879	0.0195187	0.123446	0.146731	BD-nonBD
PIP4K2B	CD4Th17	0.427048	4.68429	6.40508	0.0156497	0.110394	0.130799	BD-nonBD
PGAP3	CD4Th17	0.610183	4.7127	8.62754	0.00560384	0.0622112	0.076722	BD-nonBD
NR1D1	CD4Th17	0.651115	6.52737	14.3411	0.000529458	0.0173827	0.0227737	BD-nonBD
EIF1	CD4Th17	0.361079	11.8266	16.725	0.000216801	0.0109997	0.0146414	BD-nonBD
NT5C3B	CD4Th17	0.515099	5.19591	7.96474	0.00755295	0.0718991	0.0892474	BD-nonBD
DNAJC7	CD4Th17	0.276175	6.75656	7.08774	0.0113223	0.092285	0.110383	BD-nonBD
RAB5C	CD4Th17	0.722446	7.00914	11.0892	0.00194247	0.0344036	0.0444949	BD-nonBD
COASY	CD4Th17	0.362104	5.67108	5.87257	0.0202601	0.126939	0.149774	BD-nonBD
AARSD1	CD4Th17	1.02377	4.92546	10.6992	0.00228661	0.0374044	0.0484716	BD-nonBD
VAT1	CD4Th17	0.532624	6.00757	14.5705	0.000484857	0.0165817	0.0217921	BD-nonBD
MRPL10	CD4Th17	0.527768	6.37388	12.6767	0.00101671	0.0252561	0.0319222	BD-nonBD
SCRN2	CD4Th17	0.461126	5.79668	7.98274	0.00749138	0.0715897	0.0888746	BD-nonBD
SLC35B1	CD4Th17	0.302592	5.16387	4.16185	0.0483531	0.207406	0.236963	BD-nonBD
PDK2	CD4Th17	0.487644	5.03505	10.7071	0.00227903	0.0374044	0.0483831	BD-nonBD
RSAD1	CD4Th17	0.419342	6.4629	16.0255	0.000280397	0.0126298	0.0165961	BD-nonBD
SPATA20	CD4Th17	0.572729	4.34629	7.337	0.0100796	0.0854381	0.103772	BD-nonBD
NME1	CD4Th17	0.890366	4.30498	6.19185	0.0173434	0.115942	0.138042	BD-nonBD
NME2	CD4Th17	0.807562	9.48259	25.1733	1.26346e-05	0.00287299	0.00372776	BD-nonBD
ATP5PD	CD4Th17	0.298851	8.65513	16.317	0.000251773	0.0118462	0.0157303	BD-nonBD
GGA3	CD4Th17	0.407268	4.97265	5.54428	0.0238206	0.138882	0.163449	BD-nonBD
MRPS7	CD4Th17	0.360293	6.94253	19.9155	7.02131e-05	0.0067359	0.00858403	BD-nonBD
MIF4GD	CD4Th17	0.251676	6.24411	4.81747	0.0343666	0.170265	0.197765	BD-nonBD
TSEN54	CD4Th17	0.268819	6.67153	5.3947	0.0256628	0.14438	0.170351	BD-nonBD
SAP30BP	CD4Th17	0.258313	6.60604	6.51434	0.0148516	0.107033	0.127042	BD-nonBD
H3F3B	CD4Th17	0.428315	10.9951	23.6388	2.04981e-05	0.00307995	0.00474183	BD-nonBD
MRPL38	CD4Th17	0.3652	6.19204	6.39792	0.0157035	0.110484	0.131039	BD-nonBD
TEN1	CD4Th17	0.467161	5.19218	8.7638	0.00527425	0.06023	0.0745338	BD-nonBD
SYNGR2	CD4Th17	0.253696	7.83726	5.3832	0.0258108	0.145102	0.170941	BD-nonBD
SOCS3	CD4Th17	2.05532	6.9629	25.6492	1.09019e-05	0.00287299	0.00339221	BD-nonBD
LGALS3BP	CD4Th17	0.322975	5.77056	4.66411	0.0371876	0.177195	0.206305	BD-nonBD
CHMP6	CD4Th17	0.410458	5.38779	7.79274	0.00816962	0.0756253	0.0929835	BD-nonBD
FAAP100	CD4Th17	0.642986	4.35261	8.17161	0.00687655	0.0676392	0.0851704	BD-nonBD
P4HB	CD4Th17	0.325034	8.53595	15.2941	0.000368453	0.0147922	0.0190529	BD-nonBD
ARHGDIA	CD4Th17	0.326009	8.68733	13.5403	0.000722432	0.0209279	0.0267885	BD-nonBD
FASN	CD4Th17	0.460865	4.20508	4.53659	0.0397263	0.183515	0.21366	BD-nonBD
CD7	CD4Th17	0.434686	9.06324	21.6869	3.86756e-05	0.00468355	0.00646427	BD-nonBD
NARF	CD4Th17	0.350124	6.2334	8.60673	0.00565606	0.0624534	0.0771201	BD-nonBD
TGIF1	CD4Th17	0.480669	6.15226	8.31095	0.00645763	0.066438	0.0824235	BD-nonBD
PTPN2	CD4Th17	0.302366	7.10012	8.4424	0.00608735	0.0647969	0.0801029	BD-nonBD
SNRPD1	CD4Th17	0.312887	7.25021	11.036	0.00198602	0.0346509	0.0450119	BD-nonBD
RNF125	CD4Th17	0.429595	6.96394	5.008	0.0311825	0.160296	0.188189	BD-nonBD
C18orf32	CD4Th17	0.398588	6.89054	9.51454	0.0037932	0.0499994	0.0630854	BD-nonBD
ACAA2	CD4Th17	0.476075	5.90569	8.31134	0.00645648	0.066438	0.0824222	BD-nonBD
SEC11C	CD4Th17	0.331463	7.77445	10.4912	0.00249616	0.0392322	0.0508533	BD-nonBD
CYB5A	CD4Th17	0.32181	6.3296	6.61096	0.0141823	0.103799	0.124064	BD-nonBD
RBCK1	CD4Th17	0.325799	7.28001	10.5191	0.00246693	0.0390218	0.0504634	BD-nonBD
SNRPB	CD4Th17	0.253694	8.01394	7.99366	0.00745427	0.0713274	0.088607	BD-nonBD
DDRGK1	CD4Th17	0.311957	6.4652	8.44231	0.00608759	0.0647969	0.0801029	BD-nonBD
C20orf27	CD4Th17	0.450335	6.31102	14.0879	0.000583756	0.0183498	0.0239954	BD-nonBD
DSTN	CD4Th17	0.270825	8.18674	10.7953	0.00219623	0.0368017	0.0474267	BD-nonBD
PET117	CD4Th17	0.676928	5.28003	14.7899	0.000445933	0.0160621	0.0208466	BD-nonBD
SMIM26	CD4Th17	0.266964	7.71982	5.20861	0.0281735	0.152133	0.178896	BD-nonBD
DTD1	CD4Th17	0.610397	6.05302	11.9423	0.00136737	0.0291088	0.0371715	BD-nonBD
ENTPD6	CD4Th17	0.39006	5.06957	6.19374	0.0173275	0.115942	0.137966	BD-nonBD
BCL2L1	CD4Th17	0.517649	5.55656	12.3788	0.00114581	0.0269558	0.0340248	BD-nonBD
RALY	CD4Th17	0.27538	8.15934	10.0191	0.00305144	0.0440254	0.056262	BD-nonBD
TRPC4AP	CD4Th17	0.261839	5.92507	4.67937	0.0368959	0.176966	0.205312	BD-nonBD
EDEM2	CD4Th17	0.289014	5.62874	4.70498	0.0364119	0.175457	0.203814	BD-nonBD
ERGIC3	CD4Th17	0.46128	7.85657	24.2907	1.66627e-05	0.00307995	0.00433483	BD-nonBD
PHF20	CD4Th17	0.392434	7.24884	15.6811	0.000318698	0.0133763	0.0177117	BD-nonBD
SCAND1	CD4Th17	0.502679	8.17265	19.9312	6.98357e-05	0.0067359	0.00857739	BD-nonBD
CNBD2	CD4Th17	0.682044	4.39379	6.27505	0.0166601	0.113322	0.135379	BD-nonBD
IFT52	CD4Th17	0.314704	5.23759	4.24681	0.0462307	0.201716	0.231482	BD-nonBD
OSER1	CD4Th17	0.876862	6.08837	12.1043	0.00128025	0.0284	0.0360054	BD-nonBD
SYS1	CD4Th17	0.652558	5.11774	5.36055	0.0261048	0.145647	0.171908	BD-nonBD
PIGT	CD4Th17	0.33187	6.26412	8.70039	0.00542497	0.0610888	0.0755679	BD-nonBD
PCIF1	CD4Th17	0.367884	6.75794	12.3131	0.00117658	0.0273314	0.0344807	BD-nonBD
ZFAS1	CD4Th17	0.291226	9.36181	11.8262	0.00143361	0.0297474	0.0381682	BD-nonBD
UBE2V1	CD4Th17	1.2935	6.82786	14.7266	0.000456805	0.0161265	0.0211471	BD-nonBD
TMEM189	CD4Th17	1.27173	4.87466	31.6513	1.86694e-06	0.00125373	0.00143185	BD-nonBD
PFDN4	CD4Th17	0.296877	6.62619	5.44571	0.0250178	0.142543	0.168048	BD-nonBD
RBM38	CD4Th17	1.13061	4.90654	8.70833	0.00540585	0.0610596	0.0754402	BD-nonBD
ZBP1	CD4Th17	0.317758	5.61775	5.08936	0.0299219	0.156324	0.184178	BD-nonBD
ADRM1	CD4Th17	0.318962	7.26869	9.93026	0.00316994	0.0447731	0.0572267	BD-nonBD
PPDPF	CD4Th17	0.38399	10.1486	5.57056	0.023512	0.138186	0.162406	BD-nonBD
MHENCR	CD4Th17	0.776607	6.05331	10.4112	0.0025822	0.0401457	0.0516476	BD-nonBD
ABCA7	CD4Th17	0.452901	5.01199	9.13406	0.00447883	0.0556053	0.0684393	BD-nonBD
ATP5F1D	CD4Th17	0.352653	9.16451	23.5007	2.14245e-05	0.00307995	0.00486277	BD-nonBD
CIRBP	CD4Th17	0.414845	9.9859	15.5387	0.000336122	0.0139491	0.0181909	BD-nonBD
SF3A2	CD4Th17	0.651398	7.68433	37.8435	3.55307e-07	0.000536661	0.000661493	BD-nonBD
LSM7	CD4Th17	0.263434	8.25416	11.5298	0.00161878	0.0311404	0.0406799	BD-nonBD
TIMM13	CD4Th17	0.254548	6.39251	5.34741	0.0262769	0.146223	0.172439	BD-nonBD
GADD45B	CD4Th17	0.934705	6.90332	15.2782	0.000370667	0.0148006	0.0191144	BD-nonBD
SGTA	CD4Th17	0.382391	5.5028	8.816	0.00515352	0.0597183	0.0736873	BD-nonBD
NCLN	CD4Th17	0.497471	5.22879	9.34988	0.00407507	0.0522614	0.0654364	BD-nonBD
MRPL54	CD4Th17	0.479324	7.51705	22.4201	3.039e-05	0.00398744	0.0057064	BD-nonBD
EEF2	CD4Th17	0.335129	11.9437	11.4576	0.00166762	0.0315185	0.0413241	BD-nonBD
YJU2	CD4Th17	0.544606	5.26184	13.9561	0.000614325	0.0189875	0.0246578	BD-nonBD
UBXN6	CD4Th17	0.44057	4.50577	5.23687	0.0277757	0.150867	0.177434	BD-nonBD
C19orf70	CD4Th17	0.285497	7.8148	10.7408	0.00224699	0.0372434	0.0479629	BD-nonBD
DUS3L	CD4Th17	0.694735	5.56483	19.1924	9.00884e-05	0.00782921	0.00981143	BD-nonBD
NDUFA11	CD4Th17	0.484814	6.64214	7.48795	0.00939875	0.082164	0.100158	BD-nonBD
CLPP	CD4Th17	0.297811	7.49928	8.01859	0.00737028	0.0707789	0.0881591	BD-nonBD
ALKBH7	CD4Th17	0.405711	7.8504	14.554	0.000487938	0.0166101	0.0218613	BD-nonBD
PNPLA6	CD4Th17	0.371764	5.21097	5.72978	0.0217325	0.131804	0.155555	BD-nonBD
STXBP2	CD4Th17	0.478936	6.20338	5.12159	0.0294381	0.155106	0.182833	BD-nonBD
TRAPPC5	CD4Th17	0.582161	6.08667	4.69602	0.0365805	0.175924	0.204341	BD-nonBD
NDUFA7	CD4Th17	1.38529	4.56327	9.07182	0.00460304	0.0567326	0.0693827	BD-nonBD
RAB11B	CD4Th17	0.267191	7.39486	5.68001	0.0222725	0.13332	0.15762	BD-nonBD
HNRNPM	CD4Th17	0.250365	8.13168	9.35023	0.00407446	0.0522614	0.0654364	BD-nonBD
EIF3G	CD4Th17	0.326155	9.47888	13.0184	0.000887377	0.0237502	0.0296285	BD-nonBD
CDKN2D	CD4Th17	0.730064	7.03985	7.81661	0.0080809	0.074992	0.0924372	BD-nonBD
TMEM205	CD4Th17	0.308437	5.51333	4.255	0.0460316	0.201174	0.230861	BD-nonBD
ECSIT	CD4Th17	0.454885	5.77828	10.9155	0.00208842	0.0357066	0.0462219	BD-nonBD
ELOF1	CD4Th17	0.340054	6.18523	8.32609	0.00641376	0.0663585	0.0822137	BD-nonBD
ZNF136	CD4Th17	0.503001	4.73919	6.26549	0.0167371	0.113637	0.135653	BD-nonBD
ZNF44	CD4Th17	0.461984	5.21275	11.2246	0.00183626	0.0331927	0.0432889	BD-nonBD
ZNF564	CD4Th17	0.429574	4.20655	4.64474	0.0375615	0.178321	0.207431	BD-nonBD
MAN2B1	CD4Th17	0.313454	6.972	4.16872	0.0481775	0.207227	0.236576	BD-nonBD
HOOK2	CD4Th17	0.522559	5.35684	5.11087	0.0295981	0.155616	0.183355	BD-nonBD
JUNB	CD4Th17	1.89986	10.9499	33.3093	1.17973e-06	0.00125373	0.00117966	BD-nonBD
IER2	CD4Th17	0.589512	8.51174	13.3314	0.000784183	0.0219423	0.0278413	BD-nonBD
C19orf53	CD4Th17	0.276653	8.71409	10.1831	0.00284494	0.0426127	0.0543268	BD-nonBD
DNAJB1	CD4Th17	0.811179	8.75123	20.3777	5.99803e-05	0.00615946	0.00807008	BD-nonBD
NDUFB7	CD4Th17	0.251795	7.94156	9.69281	0.00351127	0.0477674	0.0604289	BD-nonBD
FAM32A	CD4Th17	0.36623	6.47136	7.36941	0.00992903	0.0847928	0.103	BD-nonBD
SMIM7	CD4Th17	0.484306	5.61335	4.114	0.0495954	0.210475	0.240299	BD-nonBD
DDA1	CD4Th17	0.36678	6.15429	11.3757	0.00172497	0.032044	0.0420829	BD-nonBD
PGLS	CD4Th17	0.428476	7.77731	23.828	1.92977e-05	0.00307995	0.00463651	BD-nonBD
CCDC124	CD4Th17	0.287428	6.76323	6.21994	0.0171094	0.115211	0.137138	BD-nonBD
LSM4	CD4Th17	0.274041	7.59959	8.23014	0.00669713	0.067304	0.083874	BD-nonBD
KXD1	CD4Th17	0.497438	7.04224	21.191	4.56111e-05	0.00510499	0.0070109	BD-nonBD
GATAD2A	CD4Th17	0.388619	5.34774	9.29628	0.00417159	0.0528427	0.0661559	BD-nonBD
NDUFA13	CD4Th17	0.972392	6.79872	10.7504	0.00223796	0.0372339	0.0478746	BD-nonBD
ZNF101	CD4Th17	0.531203	5.7656	12.8746	0.000939575	0.0241426	0.0305603	BD-nonBD
ZNF14	CD4Th17	0.646004	4.1537	5.53655	0.0239122	0.139034	0.163783	BD-nonBD
UQCRFS1	CD4Th17	0.28318	8.07924	10.5037	0.00248299	0.039163	0.0507052	BD-nonBD
PDCD5	CD4Th17	0.371476	7.89718	18.7776	0.000104105	0.00812382	0.0103649	BD-nonBD
PEPD	CD4Th17	0.444246	6.94082	9.3019	0.00416136	0.0528427	0.0660829	BD-nonBD
FXYD5	CD4Th17	0.442167	11.2497	28.2628	4.9509e-06	0.00181505	0.00244595	BD-nonBD
IGFLR1	CD4Th17	0.453167	5.84087	7.40036	0.00978756	0.083973	0.102262	BD-nonBD
POLR2I	CD4Th17	0.278801	7.2136	6.70182	0.0135825	0.101545	0.121353	BD-nonBD
MAP4K1	CD4Th17	0.296828	6.8885	6.08093	0.0183017	0.119536	0.141996	BD-nonBD
EIF3K	CD4Th17	0.341512	10.2782	20.3749	6.00354e-05	0.00615946	0.00807056	BD-nonBD
ECH1	CD4Th17	0.553486	6.82976	7.45394	0.0095477	0.0831708	0.100991	BD-nonBD
SIRT2	CD4Th17	0.264102	5.58363	4.11246	0.0496361	0.210475	0.240422	BD-nonBD
MRPS12	CD4Th17	0.283577	6.65109	7.42091	0.00969482	0.083274	0.101818	BD-nonBD
ZFP36	CD4Th17	1.38384	8.85908	37.7574	3.63247e-07	0.000536661	0.000661493	BD-nonBD
SUPT5H	CD4Th17	0.32195	6.80843	10.9348	0.00207163	0.0355887	0.046033	BD-nonBD
FBL	CD4Th17	0.267925	8.58603	8.78435	0.00522636	0.0600854	0.0742233	BD-nonBD
AKT2	CD4Th17	0.401848	5.80033	8.97557	0.0048024	0.0575899	0.071061	BD-nonBD
PLD3	CD4Th17	0.258203	6.50337	5.42273	0.0253061	0.143379	0.169188	BD-nonBD
SHKBP1	CD4Th17	0.256959	7.14508	5.58863	0.0233023	0.137562	0.161599	BD-nonBD
BCKDHA	CD4Th17	0.402305	5.4428	6.12296	0.017932	0.118377	0.140354	BD-nonBD
CD79A	CD4Th17	1.22967	4.20932	5.81907	0.0207988	0.128654	0.15209	BD-nonBD
RABAC1	CD4Th17	0.633343	8.18197	27.596	6.03603e-06	0.00193862	0.00261135	BD-nonBD
DEDD2	CD4Th17	0.251893	6.49088	5.72019	0.0218354	0.13212	0.15598	BD-nonBD
PAFAH1B3	CD4Th17	0.404368	6.15847	15.0845	0.000398773	0.0152832	0.0197024	BD-nonBD
BCL3	CD4Th17	1.14669	5.24884	6.13261	0.0178482	0.118155	0.14	BD-nonBD
CLASRP	CD4Th17	0.27511	5.83267	4.46914	0.0411452	0.186466	0.217772	BD-nonBD
SNRPD2	CD4Th17	0.364037	10.0318	22.329	3.13079e-05	0.00398744	0.00575541	BD-nonBD
SELENOW	CD4Th17	0.284505	8.56753	14.8941	0.000428598	0.0159902	0.0203919	BD-nonBD
FTL	CD4Th17	0.289954	11.9189	10.2821	0.00272752	0.0415427	0.0532818	BD-nonBD
RUVBL2	CD4Th17	0.370522	5.72614	5.10128	0.029742	0.155928	0.183723	BD-nonBD
LIN7B	CD4Th17	0.506824	4.18704	5.83308	0.0206562	0.128337	0.151552	BD-nonBD
FLT3LG	CD4Th17	0.326109	9.43291	9.86784	0.0032561	0.0457041	0.0580335	BD-nonBD
MED25	CD4Th17	0.378834	5.24377	8.12686	0.00701716	0.0686566	0.0861325	BD-nonBD
NR1H2	CD4Th17	0.346093	6.76645	14.7306	0.000456113	0.0161265	0.0211401	BD-nonBD
ETFB	CD4Th17	0.263582	6.70714	5.66928	0.0223909	0.13382	0.15806	BD-nonBD
NKG7	CD4Th17	0.826442	5.91544	10.625	0.00235911	0.0380044	0.0492552	BD-nonBD
ZNF350	CD4Th17	0.3994	4.76581	4.30319	0.0448788	0.197453	0.227743	BD-nonBD
ZNF836	CD4Th17	0.450729	4.68051	4.67349	0.037008	0.177058	0.205696	BD-nonBD
ZNF880	CD4Th17	0.357558	5.43887	5.86209	0.0203645	0.12728	0.150262	BD-nonBD
CNOT3	CD4Th17	0.399123	5.40089	8.3526	0.00633775	0.0661353	0.0816923	BD-nonBD
ZNF134	CD4Th17	0.523863	4.44896	5.53232	0.0239625	0.13916	0.163978	BD-nonBD
UBE2M	CD4Th17	0.800892	3.99839	6.55295	0.0145801	0.105695	0.125822	BD-nonBD
BCL2L13	CD4Th17	0.409891	5.32906	8.85352	0.00506857	0.0592429	0.0729733	BD-nonBD
MRPL40	CD4Th17	0.353571	6.16397	5.69599	0.0220976	0.133036	0.156928	BD-nonBD
UFD1	CD4Th17	0.294819	6.90703	8.10816	0.00707683	0.0689068	0.0864785	BD-nonBD
DGCR6L	CD4Th17	0.275116	7.23348	9.29504	0.00417385	0.0528427	0.0661598	BD-nonBD
MED15	CD4Th17	0.267861	6.60483	5.61648	0.0229831	0.136367	0.160352	BD-nonBD
PI4KA	CD4Th17	0.383243	5.02353	4.49531	0.0405882	0.185175	0.216224	BD-nonBD
YDJC	CD4Th17	0.277473	6.44395	6.05295	0.0185524	0.120042	0.142988	BD-nonBD
MIF	CD4Th17	0.258206	10.2471	11.7963	0.00145124	0.0297785	0.0384698	BD-nonBD
SPECC1L	CD4Th17	0.595224	4.00384	7.89482	0.00779742	0.0735626	0.0907792	BD-nonBD
EWSR1	CD4Th17	0.278351	7.939	11.9681	0.00135307	0.0288877	0.0369783	BD-nonBD
OSM	CD4Th17	2.08874	5.66125	47.9182	3.16555e-08	0.000233839	0.000215548	BD-nonBD
SF3A1	CD4Th17	0.262064	7.68217	5.78804	0.0211182	0.13	0.153374	BD-nonBD
MTFP1	CD4Th17	1.5121	6.31636	29.1196	3.84979e-06	0.00181505	0.00217661	BD-nonBD
DRG1	CD4Th17	0.470582	6.09978	13.9563	0.000614282	0.0189875	0.0246578	BD-nonBD
EIF3D	CD4Th17	0.364897	8.70253	16.9856	0.00019718	0.0107074	0.0139524	BD-nonBD
MPST	CD4Th17	0.80242	4.65837	8.17716	0.0068593	0.0676392	0.0850596	BD-nonBD
SH3BP1	CD4Th17	0.348467	6.94025	10.1415	0.00289586	0.0429552	0.0548263	BD-nonBD
LGALS1	CD4Th17	0.480714	9.30872	8.49764	0.00593859	0.063948	0.0792002	BD-nonBD
NOL12	CD4Th17	0.914959	5.07023	7.59269	0.00895538	0.0798954	0.0975863	BD-nonBD
EIF3L	CD4Th17	0.328491	9.91661	12.1976	0.00123279	0.0276796	0.0352957	BD-nonBD
TOMM22	CD4Th17	0.268356	7.96613	8.01635	0.00737779	0.0707789	0.0882045	BD-nonBD
ATF4	CD4Th17	0.30324	6.62009	5.24279	0.0276931	0.150529	0.17721	BD-nonBD
SGSM3	CD4Th17	0.518948	5.09287	6.91515	0.0122788	0.0963902	0.114855	BD-nonBD
ST13	CD4Th17	0.38599	8.88238	26.2879	8.96076e-06	0.00264773	0.00310477	BD-nonBD
SMDT1	CD4Th17	0.46158	9.4776	7.21302	0.0106784	0.0885759	0.106933	BD-nonBD
CYB5R3	CD4Th17	0.343246	6.6371	12.2768	0.00119393	0.0274752	0.0347515	BD-nonBD
PRR5	CD4Th17	1.00054	4.82168	8.65636	0.00553234	0.0618266	0.076244	BD-nonBD
PIM3	CD4Th17	0.731684	6.45517	6.28567	0.016575	0.11316	0.135045	BD-nonBD
SBF1	CD4Th17	0.558501	5.23565	10.6936	0.00229201	0.0374044	0.048527	BD-nonBD
ODF3B	CD4Th17	0.587334	4.30779	4.76861	0.0352392	0.17308	0.200459	BD-nonBD
KLHDC7B	CD4Th17	0.324203	4.84644	4.11509	0.0495667	0.210475	0.240242	BD-nonBD
RABL2B	CD4Th17	0.69513	5.2187	8.62553	0.00560886	0.0622112	0.0767639	BD-nonBD
GATD3B	CD4Th17	1.29479	4.7916	4.44171	0.0417381	0.188805	0.219424	BD-nonBD
SAMSN1	CD4Th17	0.595735	6.43926	9.51213	0.00379716	0.0499994	0.0630854	BD-nonBD
BTG3	CD4Th17	0.772996	5.30369	13.6579	0.000689956	0.0204143	0.0261444	BD-nonBD
SOD1	CD4Th17	0.30347	9.35885	12.5441	0.00107219	0.025968	0.0328142	BD-nonBD
U2AF1	CD4Th17	1.57567	4.95386	8.97997	0.0047931	0.0575717	0.0709568	BD-nonBD
C21orf2	CD4Th17	0.366781	5.59189	7.10139	0.0112502	0.0920323	0.109947	BD-nonBD

## Sheet: DEGs in CD4 TREG
DEGs in CD4 TREG between BD and nonBD groups using muscat
gene	cluster_id	logFC	logCPM	F	p_val	p_adj.loc	p_adj.glb	contrast
RCSD1	CD4Treg	0.318015	9.43909	4.10738	0.0498388	0.322513	0.240888	BD-nonBD
ARF1	CD4Treg	0.333458	9.5148	7.16588	0.0109521	0.157249	0.108302	BD-nonBD
SH3YL1	CD4Treg	0.522754	7.96514	4.9445	0.0322659	0.253622	0.191663	BD-nonBD
YPEL5	CD4Treg	0.45427	7.93866	5.24158	0.027766	0.247349	0.177427	BD-nonBD
PELI1	CD4Treg	0.536116	7.60073	4.63365	0.0378404	0.277774	0.20835	BD-nonBD
DGUOK	CD4Treg	0.343689	8.21321	5.32716	0.0265999	0.243412	0.173522	BD-nonBD
BIN1	CD4Treg	0.370019	9.10443	5.13936	0.0292321	0.252641	0.182118	BD-nonBD
EEF1B2	CD4Treg	0.47088	11.6363	13.2758	0.000808477	0.0695062	0.0282697	BD-nonBD
EIF2A	CD4Treg	0.596906	7.88817	8.04873	0.00729905	0.138638	0.0877158	BD-nonBD
NCBP2-AS2	CD4Treg	0.455007	8.02864	8.77902	0.00526266	0.129176	0.0744815	BD-nonBD
HNRNPDL	CD4Treg	0.304482	10.0537	6.85363	0.0126794	0.172853	0.116801	BD-nonBD
NSA2	CD4Treg	0.401612	9.05101	10.4379	0.00256842	0.0879849	0.0515152	BD-nonBD
IRF1	CD4Treg	0.541697	9.05078	7.42045	0.00973084	0.156446	0.101992	BD-nonBD
NOL7	CD4Treg	0.370544	8.46517	8.13387	0.00702325	0.138638	0.0861722	BD-nonBD
CSNK2B	CD4Treg	1.59222	7.47999	9.455	0.00391261	0.113636	0.0640692	BD-nonBD
TAPBP	CD4Treg	0.291344	8.85298	5.79168	0.0211304	0.220971	0.153433	BD-nonBD
HSP90AB1	CD4Treg	0.294654	9.81697	4.91457	0.0327615	0.255961	0.19304	BD-nonBD
SMAP1	CD4Treg	0.449501	7.81399	6.16198	0.0176419	0.20145	0.139218	BD-nonBD
EEF1A1	CD4Treg	0.261024	15.2949	10.5274	0.00247319	0.0869523	0.0505652	BD-nonBD
MAD1L1	CD4Treg	0.523586	8.4442	17.3543	0.000174805	0.0446945	0.0131681	BD-nonBD
SBDS	CD4Treg	0.57905	7.62758	5.11512	0.029592	0.252641	0.183338	BD-nonBD
MDH2	CD4Treg	0.319906	8.92023	7.31527	0.0102167	0.156446	0.104415	BD-nonBD
ARPC1B	CD4Treg	0.72136	9.88061	8.86477	0.00506677	0.127721	0.0729733	BD-nonBD
PLP2	CD4Treg	0.412484	9.54616	6.44602	0.0153884	0.190622	0.129749	BD-nonBD
IL2RG	CD4Treg	0.703589	7.78789	4.65464	0.0374325	0.276694	0.207055	BD-nonBD
EMD	CD4Treg	0.366484	8.38969	6.0812	0.0183461	0.205758	0.14223	BD-nonBD
SARAF	CD4Treg	0.335584	11.4916	16.9709	0.000200724	0.0446945	0.0140739	BD-nonBD
LEPROTL1	CD4Treg	0.339451	9.65305	5.79623	0.0210833	0.220971	0.153248	BD-nonBD
PABPC1	CD4Treg	0.273482	11.7935	8.06585	0.0072427	0.138638	0.0874681	BD-nonBD
NDUFB9	CD4Treg	0.281958	9.41072	7.14411	0.0110639	0.157249	0.108854	BD-nonBD
MRPL41	CD4Treg	0.312472	8.40784	4.11671	0.0495928	0.322513	0.240294	BD-nonBD
IFITM2	CD4Treg	0.601202	9.76636	15.1358	0.00039525	0.0530719	0.0196437	BD-nonBD
IFITM1	CD4Treg	0.643072	11.7578	12.2934	0.00119509	0.0713601	0.0347515	BD-nonBD
SIGIRR	CD4Treg	0.266229	8.79771	5.05889	0.0304455	0.252641	0.185739	BD-nonBD
PSMA1	CD4Treg	0.611243	8.02718	5.78778	0.0211709	0.220971	0.153599	BD-nonBD
CD5	CD4Treg	0.438533	8.73322	7.84953	0.00799072	0.144265	0.0919362	BD-nonBD
FTH1	CD4Treg	0.303224	12.5302	12.7295	0.0010036	0.0713601	0.0317077	BD-nonBD
EEF1G	CD4Treg	2.11883	10.0967	17.8705	0.000145367	0.0446945	0.0121419	BD-nonBD
PRDX5	CD4Treg	0.301798	8.59186	8.07449	0.00834988	0.145435	0.0940982	BD-nonBD
SF1	CD4Treg	0.2721	9.6841	4.21789	0.047009	0.319674	0.233477	BD-nonBD
FAU	CD4Treg	0.295368	12.8238	15.8502	0.00030264	0.0530719	0.017317	BD-nonBD
PTPRCAP	CD4Treg	0.839972	10.8196	11.2033	0.00186493	0.0817532	0.0435405	BD-nonBD
VSIR	CD4Treg	0.290594	8.92434	4.19519	0.0475755	0.319674	0.234965	BD-nonBD
DDIT4	CD4Treg	1.37538	7.59114	7.03156	0.011662	0.164004	0.112117	BD-nonBD
C12orf57	CD4Treg	0.369487	10.3385	7.27246	0.0104219	0.156446	0.105582	BD-nonBD
CD69	CD4Treg	0.8106	7.84821	5.52393	0.0241155	0.238654	0.164543	BD-nonBD
COX14	CD4Treg	0.333375	8.23404	5.07666	0.030173	0.252641	0.184955	BD-nonBD
BIN2	CD4Treg	0.256666	9.53734	6.54461	0.0146804	0.186791	0.126296	BD-nonBD
PFDN5	CD4Treg	0.256711	11.4624	7.99723	0.00747152	0.138638	0.0887196	BD-nonBD
NACA	CD4Treg	0.284643	12.439	15.1224	0.000397244	0.0530719	0.0196831	BD-nonBD
HSP90B1	CD4Treg	0.341622	8.77268	5.02426	0.0309845	0.253384	0.187581	BD-nonBD
POLR1D	CD4Treg	0.270873	8.99634	4.9594	0.0320223	0.253622	0.190766	BD-nonBD
PSMA6	CD4Treg	0.463987	8.44412	11.9112	0.00139497	0.0776535	0.0376021	BD-nonBD
EIF5	CD4Treg	0.453404	8.67736	10.0308	0.00305326	0.0961982	0.0562875	BD-nonBD
SIVA1	CD4Treg	0.355791	8.11685	5.32712	0.0266004	0.243412	0.173522	BD-nonBD
CRIP2	CD4Treg	0.79384	8.45939	5.65178	0.0226367	0.229111	0.15899	BD-nonBD
CRIP1	CD4Treg	1.24598	10.1804	10.345	0.00267134	0.0892227	0.0527007	BD-nonBD
PPIB	CD4Treg	0.298752	9.9662	7.89224	0.00783672	0.143423	0.0909977	BD-nonBD
MRPS34	CD4Treg	0.269044	8.53442	4.73055	0.0359975	0.27171	0.202471	BD-nonBD
INO80E	CD4Treg	0.419601	8.05769	5.33052	0.0265552	0.243412	0.173386	BD-nonBD
HERPUD1	CD4Treg	0.623138	8.87356	6.62897	0.0141024	0.182949	0.123731	BD-nonBD
ARRB2	CD4Treg	0.384221	8.46238	6.25944	0.016831	0.195716	0.135977	BD-nonBD
RNASEK	CD4Treg	1.26449	8.48307	12.3493	0.00116851	0.0713601	0.0343774	BD-nonBD
EIF5A	CD4Treg	0.274061	9.10664	4.36297	0.0435589	0.303097	0.22421	BD-nonBD
PLSCR3	CD4Treg	0.870406	8.23964	19.2919	8.83529e-05	0.0393465	0.00969524	BD-nonBD
EIF1	CD4Treg	0.304424	12.3775	11.1228	0.00192821	0.0817532	0.0443499	BD-nonBD
RAB5C	CD4Treg	0.75391	7.66756	6.90278	0.0123891	0.170638	0.115417	BD-nonBD
NME2	CD4Treg	0.640995	9.57686	12.225	0.0012285	0.0713601	0.0352634	BD-nonBD
ARHGDIA	CD4Treg	0.28789	9.15555	5.90686	0.0199715	0.215177	0.148576	BD-nonBD
CD7	CD4Treg	0.502269	9.48212	11.63	0.00156448	0.0783068	0.0400351	BD-nonBD
SCAND1	CD4Treg	0.378846	9.04282	10.56	0.00243946	0.0869523	0.0501314	BD-nonBD
ZFAS1	CD4Treg	0.340702	9.27966	6.25749	0.0168468	0.195716	0.136042	BD-nonBD
PPDPF	CD4Treg	0.381159	10.6182	6.70246	0.0136189	0.180147	0.121495	BD-nonBD
GPX4	CD4Treg	0.351042	9.15677	8.09383	0.00715155	0.138638	0.0869776	BD-nonBD
ATP5F1D	CD4Treg	0.267105	9.586	5.25131	0.0276306	0.247349	0.177078	BD-nonBD
CIRBP	CD4Treg	0.358172	10.4738	6.73199	0.0134296	0.17942	0.120631	BD-nonBD
SF3A2	CD4Treg	0.458363	8.49157	9.57023	0.00372197	0.110501	0.0623897	BD-nonBD
MRPL54	CD4Treg	0.484839	8.35872	9.62854	0.00362929	0.110199	0.0616071	BD-nonBD
C19orf70	CD4Treg	0.557312	7.95961	8.01111	0.0074246	0.138638	0.0884306	BD-nonBD
HNRNPM	CD4Treg	0.429454	8.66323	9.0251	0.00472108	0.123844	0.070296	BD-nonBD
JUNB	CD4Treg	0.99723	10.3346	11.6635	0.00154324	0.0783068	0.0397359	BD-nonBD
PRDX2	CD4Treg	0.297265	9.00139	6.76289	0.0132346	0.1786	0.11974	BD-nonBD
CALR	CD4Treg	0.34248	9.43993	7.55516	0.00914441	0.150826	0.0986577	BD-nonBD
DNAJB1	CD4Treg	0.716528	9.2563	15.1349	0.000395385	0.0530719	0.0196437	BD-nonBD
KXD1	CD4Treg	0.528427	7.93345	8.67754	0.00550497	0.129176	0.0760599	BD-nonBD
NDUFA13	CD4Treg	0.732446	7.57511	5.27322	0.0273285	0.247349	0.175999	BD-nonBD
UQCRFS1	CD4Treg	0.261526	8.83613	4.82242	0.0343403	0.262164	0.197677	BD-nonBD
ZFP36	CD4Treg	0.57403	8.99526	14.183	0.000568102	0.0542132	0.0236658	BD-nonBD
RABAC1	CD4Treg	0.509177	8.60316	12.3372	0.00117425	0.0713601	0.0344494	BD-nonBD
FTL	CD4Treg	0.311619	12.4375	11.3517	0.00175406	0.0808077	0.0424182	BD-nonBD
FLT3LG	CD4Treg	0.335926	9.48229	5.37648	0.0259522	0.243412	0.17145	BD-nonBD
NCF4	CD4Treg	0.337873	7.99443	4.1262	0.0493439	0.322513	0.239681	BD-nonBD
ST13	CD4Treg	0.329899	9.12808	10.6631	0.00440582	0.122629	0.0679267	BD-nonBD

## Sheet: DEGs in CD8 MAIT
DEGs in CD8 MAIT between BD and nonBD groups using muscat
gene	cluster_id	logFC	logCPM	F	p_val	p_adj.loc	p_adj.glb	contrast
INTS11	CD8MAIT	0.314481	6.78262	5.43874	0.0251383	0.162915	0.168529	BD-nonBD
AURKAIP1	CD8MAIT	0.267899	7.8769	6.85097	0.0126805	0.115301	0.116804	BD-nonBD
TNFRSF14	CD8MAIT	0.318843	7.81147	5.75418	0.0215041	0.151674	0.154684	BD-nonBD
FBXO44	CD8MAIT	0.552992	5.75866	6.17661	0.0175002	0.135092	0.138723	BD-nonBD
MAD2L2	CD8MAIT	0.395328	6.42247	6.07214	0.0184092	0.138184	0.142515	BD-nonBD
SZRD1	CD8MAIT	0.257821	6.83772	4.75407	0.0355416	0.196889	0.201318	BD-nonBD
SDHB	CD8MAIT	0.631377	6.74001	14.917	0.000427615	0.018364	0.0203852	BD-nonBD
UBXN10-AS1	CD8MAIT	0.608572	4.73126	4.86917	0.0335064	0.190285	0.195232	BD-nonBD
RUNX3	CD8MAIT	0.932412	7.58476	13.9904	0.000609755	0.0218655	0.0246205	BD-nonBD
SYF2	CD8MAIT	0.329759	7.9628	14.9148	0.000427981	0.018364	0.0203852	BD-nonBD
NUDC	CD8MAIT	0.26638	7.27046	5.33914	0.0264201	0.166593	0.17291	BD-nonBD
RCC1	CD8MAIT	1.44721	6.1032	8.73341	0.00536093	0.070814	0.0751774	BD-nonBD
LAPTM5	CD8MAIT	0.258745	10.4924	10.9914	0.00203141	0.0415458	0.0455333	BD-nonBD
EIF3I	CD8MAIT	0.325869	7.77954	13.5673	0.000718811	0.0237055	0.0267239	BD-nonBD
SMIM12	CD8MAIT	0.317145	6.48832	4.85247	0.0337936	0.191585	0.196056	BD-nonBD
MRPS15	CD8MAIT	0.355401	7.08068	11.0597	0.0019745	0.0407628	0.0448819	BD-nonBD
ZC3H12A	CD8MAIT	0.775467	5.45962	10.4254	0.00257618	0.0475074	0.0515843	BD-nonBD
NDUFS5	CD8MAIT	0.422881	8.50711	13.0977	0.000864476	0.0255885	0.0292854	BD-nonBD
UROD	CD8MAIT	0.44208	5.88662	8.70758	0.00542277	0.070975	0.0755577	BD-nonBD
MAGOH	CD8MAIT	0.296851	7.72489	5.70851	0.0219931	0.153764	0.156576	BD-nonBD
MRPL37	CD8MAIT	0.432474	6.23242	6.79505	0.0130199	0.116451	0.118551	BD-nonBD
PGM1	CD8MAIT	0.358539	6.03207	4.36669	0.0434491	0.218837	0.223887	BD-nonBD
PDE4B	CD8MAIT	0.994136	7.08484	12.693	0.00101519	0.0277485	0.0318938	BD-nonBD
RPF1	CD8MAIT	0.457704	6.23345	9.07899	0.00460224	0.0642157	0.0693827	BD-nonBD
FAM69A	CD8MAIT	0.802661	4.69394	6.44357	0.0153901	0.126444	0.129749	BD-nonBD
DNTTIP2	CD8MAIT	0.429336	7.0662	8.65769	0.00554439	0.0716887	0.0763281	BD-nonBD
MFSD14A	CD8MAIT	0.376806	6.05448	5.68596	0.0222389	0.154403	0.157546	BD-nonBD
RHOC	CD8MAIT	0.981501	6.35158	14.5305	0.000495377	0.01971	0.0220477	BD-nonBD
BCAS2	CD8MAIT	0.558858	7.267	17.479	0.000166335	0.012409	0.0128896	BD-nonBD
TENT5C	CD8MAIT	2.26999	7.10973	38.1422	3.36983e-07	0.00050496	0.000659691	BD-nonBD
RNF115	CD8MAIT	0.426276	6.79754	6.33634	0.0162027	0.129175	0.133308	BD-nonBD
RBM8A	CD8MAIT	0.305977	8.269	6.38215	0.01585	0.127634	0.131686	BD-nonBD
SF3B4	CD8MAIT	0.513376	7.40515	11.0828	0.00195564	0.040758	0.0446594	BD-nonBD
ENSA	CD8MAIT	0.316991	7.67267	8.36519	0.00631855	0.0758342	0.0815595	BD-nonBD
JTB	CD8MAIT	0.325667	8.63732	14.4363	0.000513571	0.0198324	0.0224476	BD-nonBD
GLMP	CD8MAIT	0.548164	4.99645	6.38948	0.0157943	0.127634	0.131489	BD-nonBD
PRCC	CD8MAIT	0.385919	5.91254	4.82007	0.0343587	0.193951	0.197742	BD-nonBD
SH2D2A	CD8MAIT	0.604843	8.52501	8.25355	0.00664382	0.0778039	0.0835401	BD-nonBD
ETV3	CD8MAIT	0.674796	4.89437	7.20438	0.0107437	0.105364	0.107185	BD-nonBD
DUSP12	CD8MAIT	0.555174	6.42886	10.2275	0.00280166	0.0497106	0.053976	BD-nonBD
PIGC	CD8MAIT	0.385884	6.24746	6.22027	0.0171347	0.134173	0.137271	BD-nonBD
TOR3A	CD8MAIT	0.379222	6.01775	4.15164	0.0486577	0.233336	0.237868	BD-nonBD
C1orf21	CD8MAIT	1.03104	5.29283	7.1127	0.0112135	0.10703	0.109746	BD-nonBD
RGS2	CD8MAIT	1.05948	6.83231	12.6308	0.00104074	0.0281171	0.0323075	BD-nonBD
CSRP1	CD8MAIT	0.462156	6.16908	8.08426	0.00717171	0.0823117	0.0871079	BD-nonBD
RABIF	CD8MAIT	0.534168	5.75574	9.32491	0.00413258	0.0613809	0.0658309	BD-nonBD
ADIPOR1	CD8MAIT	0.309187	6.98843	9.11385	0.00453233	0.0638514	0.0688137	BD-nonBD
BTG2	CD8MAIT	0.747793	7.63185	14.4058	0.000519599	0.0198324	0.0225479	BD-nonBD
EIF2D	CD8MAIT	0.309535	5.82267	5.91442	0.0198795	0.144049	0.148261	BD-nonBD
MAPKAPK2	CD8MAIT	0.421931	5.70683	4.16841	0.0482278	0.231783	0.236667	BD-nonBD
CD55	CD8MAIT	0.884784	7.29044	17.4435	0.000168467	0.0124268	0.0129906	BD-nonBD
SDE2	CD8MAIT	0.670254	5.22713	6.33499	0.0162133	0.129175	0.133345	BD-nonBD
COQ8A	CD8MAIT	0.511109	5.21647	7.11658	0.0111932	0.10703	0.109623	BD-nonBD
MRPL55	CD8MAIT	0.733049	6.68083	30.2823	2.79981e-06	0.00168215	0.00186588	BD-nonBD
GUK1	CD8MAIT	0.430139	9.54698	18.4072	0.000119613	0.010762	0.011096	BD-nonBD
IRF2BP2	CD8MAIT	0.578016	6.78598	6.87219	0.0125542	0.114789	0.116224	BD-nonBD
ID2	CD8MAIT	0.567011	8.99962	20.1476	6.55091e-05	0.0079642	0.0083756	BD-nonBD
SF3B6	CD8MAIT	0.522564	7.93177	24.9451	1.37497e-05	0.00361067	0.003901	BD-nonBD
MRPL33	CD8MAIT	0.413814	7.40927	8.41167	0.00618818	0.0752322	0.0807278	BD-nonBD
BABAM2	CD8MAIT	0.522471	5.97034	5.79109	0.0211175	0.150365	0.153374	BD-nonBD
FOSL2	CD8MAIT	1.14557	7.09835	15.1957	0.00038489	0.0171891	0.0193987	BD-nonBD
YPEL5	CD8MAIT	0.658544	7.37489	8.71632	0.00540176	0.070975	0.0754141	BD-nonBD
GALM	CD8MAIT	0.310689	6.49743	6.27708	0.0166716	0.131234	0.135385	BD-nonBD
SRSF7	CD8MAIT	0.392189	9.04887	6.06108	0.0185083	0.138184	0.142803	BD-nonBD
ZFP36L2	CD8MAIT	0.752562	11.7153	10.8104	0.00219091	0.0428922	0.0473662	BD-nonBD
C2orf74	CD8MAIT	0.812136	5.10525	7.19166	0.0108076	0.105364	0.107493	BD-nonBD
B3GNT2	CD8MAIT	0.462342	6.4646	5.5681	0.0235733	0.157568	0.162607	BD-nonBD
NFU1	CD8MAIT	0.654872	6.07244	11.7391	0.00149224	0.0339853	0.0390304	BD-nonBD
DGUOK	CD8MAIT	0.257793	7.56684	6.80322	0.0129697	0.116319	0.118244	BD-nonBD
MTHFD2	CD8MAIT	1.01139	5.534	9.57222	0.00371142	0.0587035	0.0623048	BD-nonBD
VAMP5	CD8MAIT	0.285332	7.81763	4.63831	0.0377256	0.203675	0.207985	BD-nonBD
GNLY	CD8MAIT	2.05081	10.6159	11.4329	0.0016919	0.0370243	0.0416357	BD-nonBD
CHMP3	CD8MAIT	0.480421	6.18776	9.34232	0.00410131	0.0613809	0.0656758	BD-nonBD
FAHD2A	CD8MAIT	0.638611	4.90101	7.50309	0.00935384	0.0967054	0.0999532	BD-nonBD
DUSP2	CD8MAIT	1.96641	10.7788	54.023	8.70564e-09	5.71525e-05	8.01999e-05	BD-nonBD
ANKRD39	CD8MAIT	0.811535	5.76593	20.5291	5.75663e-05	0.00771271	0.00793194	BD-nonBD
MGAT4A	CD8MAIT	0.722609	8.65048	9.567	0.00371983	0.0587035	0.0623791	BD-nonBD
PDCL3	CD8MAIT	0.678177	6.41414	17.3441	0.000174595	0.0124576	0.0131649	BD-nonBD
GYPC	CD8MAIT	0.293557	9.20002	6.70971	0.0135568	0.118516	0.121219	BD-nonBD
BIN1	CD8MAIT	0.387291	8.01173	6.33978	0.0161759	0.129175	0.133234	BD-nonBD
CXCR4	CD8MAIT	1.02529	9.92018	14.8302	0.000441933	0.0184828	0.0207648	BD-nonBD
NR4A2	CD8MAIT	2.52116	7.14465	16.2647	0.00025855	0.0147598	0.0158849	BD-nonBD
CYTIP	CD8MAIT	0.388595	8.39627	9.99133	0.00309869	0.0527018	0.0566794	BD-nonBD
GORASP2	CD8MAIT	0.295204	7.21254	4.73728	0.0358497	0.19761	0.202104	BD-nonBD
OLA1	CD8MAIT	0.407386	7.09371	12.3584	0.00116088	0.0299746	0.0343134	BD-nonBD
CIR1	CD8MAIT	0.393972	6.76823	7.69014	0.00858262	0.0919338	0.0954776	BD-nonBD
WIPF1	CD8MAIT	0.342028	8.73495	7.05914	0.0114982	0.108612	0.111301	BD-nonBD
NFE2L2	CD8MAIT	0.801953	6.85456	9.03569	0.00469069	0.0645106	0.07007	BD-nonBD
STK17B	CD8MAIT	0.503156	7.99021	10.9349	0.00207986	0.0421428	0.0461152	BD-nonBD
COQ10B	CD8MAIT	0.442293	6.63903	9.95132	0.00315225	0.0527921	0.0571406	BD-nonBD
HSPE1	CD8MAIT	0.292452	8.1198	8.46199	0.00605028	0.0745359	0.0799005	BD-nonBD
EEF1B2	CD8MAIT	0.331088	11.8849	17.8458	0.000145903	0.0119435	0.0121478	BD-nonBD
RNF25	CD8MAIT	0.539552	4.91851	4.36007	0.0436	0.219029	0.224325	BD-nonBD
STK16	CD8MAIT	0.469359	5.62308	7.34609	0.0100586	0.100844	0.103739	BD-nonBD
MRPL44	CD8MAIT	0.434998	5.85887	5.29182	0.0270538	0.168645	0.175101	BD-nonBD
ATG16L1	CD8MAIT	0.676026	5.14342	5.63715	0.0227813	0.155616	0.159588	BD-nonBD
ARL4C	CD8MAIT	0.396441	9.49008	7.72884	0.00843175	0.0911935	0.0945988	BD-nonBD
RNPEPL1	CD8MAIT	0.573243	5.69681	5.09038	0.0299424	0.176925	0.184226	BD-nonBD
ARPC4	CD8MAIT	0.531003	6.0615	4.54034	0.0396887	0.210235	0.213554	BD-nonBD
VILL	CD8MAIT	0.370515	5.21348	4.64588	0.0393185	0.209009	0.212533	BD-nonBD
ACAA1	CD8MAIT	0.372793	6.49211	5.92287	0.0197976	0.143614	0.147885	BD-nonBD
EXOG	CD8MAIT	0.73004	5.28177	4.33545	0.044166	0.220327	0.225894	BD-nonBD
CSRNP1	CD8MAIT	1.60335	6.61535	20.3059	6.208e-05	0.0078376	0.00821844	BD-nonBD
HIGD1A	CD8MAIT	1.2506	4.73664	4.99195	0.0314744	0.182696	0.189063	BD-nonBD
KIAA1143	CD8MAIT	0.561265	5.88893	10.6947	0.00229983	0.044407	0.0486146	BD-nonBD
UQCRC1	CD8MAIT	0.332535	7.28968	7.92388	0.00771335	0.0857576	0.0902836	BD-nonBD
ARIH2	CD8MAIT	0.417605	7.40191	11.9178	0.00138735	0.0325283	0.0374933	BD-nonBD
SELENOK	CD8MAIT	0.886451	8.49391	20.2294	6.37128e-05	0.00789197	0.00827373	BD-nonBD
PSMD6	CD8MAIT	0.265024	6.96419	4.65116	0.037476	0.202494	0.207186	BD-nonBD
CHMP2B	CD8MAIT	0.3531	6.15985	4.40651	0.0425535	0.216729	0.22156	BD-nonBD
CLDND1	CD8MAIT	0.622463	7.29247	8.80664	0.00518968	0.0691872	0.0739748	BD-nonBD
CBLB	CD8MAIT	0.276327	7.70558	4.44721	0.041659	0.214116	0.219207	BD-nonBD
B4GALT4	CD8MAIT	0.556605	4.88068	4.88231	0.0332823	0.189504	0.194542	BD-nonBD
NDUFB4	CD8MAIT	0.287597	8.13577	9.99537	0.00309334	0.0527018	0.0566278	BD-nonBD
FAM162A	CD8MAIT	0.287062	7.20898	5.68754	0.0222216	0.154403	0.157487	BD-nonBD
PCCB	CD8MAIT	0.597866	4.77141	4.52583	0.039989	0.210971	0.21444	BD-nonBD
RNF7	CD8MAIT	0.380704	7.9445	12.7556	0.000990155	0.0271982	0.0314873	BD-nonBD
EIF2A	CD8MAIT	0.318575	7.48082	5.75732	0.021471	0.151674	0.154593	BD-nonBD
ERICH6-AS1	CD8MAIT	0.498174	4.69846	5.1012	0.029779	0.176723	0.183808	BD-nonBD
TIPARP	CD8MAIT	0.53194	5.94431	4.42369	0.0421733	0.215461	0.220525	BD-nonBD
SEC62	CD8MAIT	0.341217	7.98564	7.32437	0.0101605	0.101373	0.10411	BD-nonBD
MRPL47	CD8MAIT	0.333927	6.41095	4.66691	0.0371727	0.201919	0.20626	BD-nonBD
NCBP2-AS2	CD8MAIT	0.607091	7.63871	25.7313	1.07793e-05	0.00361067	0.00337633	BD-nonBD
SPON2	CD8MAIT	0.938907	6.26166	5.37477	0.0259536	0.165263	0.171453	BD-nonBD
NOP14-AS1	CD8MAIT	0.672428	4.6651	7.16542	0.0109407	0.106135	0.108283	BD-nonBD
LRPAP1	CD8MAIT	0.391917	7.11536	12.8915	0.000938061	0.0264308	0.0305301	BD-nonBD
JAKMIP1	CD8MAIT	1.06364	6.08746	17.401	0.000171056	0.0124576	0.0130616	BD-nonBD
GRPEL1	CD8MAIT	0.362801	6.24364	5.16535	0.0288299	0.173006	0.180871	BD-nonBD
KLF3	CD8MAIT	0.609561	7.77232	5.61446	0.0230383	0.15657	0.160608	BD-nonBD
CHIC2	CD8MAIT	0.415329	6.80185	9.05323	0.00465464	0.0645106	0.0698475	BD-nonBD
GRSF1	CD8MAIT	0.361182	7.28177	11.3758	0.00173224	0.0377812	0.0421499	BD-nonBD
AREG	CD8MAIT	3.86108	6.01837	17.3062	0.000176989	0.0124576	0.0132942	BD-nonBD
G3BP2	CD8MAIT	0.576915	8.05423	10.0864	0.00297528	0.0518109	0.0555882	BD-nonBD
HNRNPDL	CD8MAIT	0.298917	9.78292	9.03364	0.00469492	0.0645106	0.070093	BD-nonBD
NAP1L5	CD8MAIT	0.971464	4.50566	6.58138	0.0144096	0.122136	0.125094	BD-nonBD
SNHG8	CD8MAIT	0.411036	8.31323	9.1164	0.00452728	0.0638514	0.0687636	BD-nonBD
RWDD4	CD8MAIT	0.350761	5.80327	6.2611	0.0271147	0.168645	0.175247	BD-nonBD
SLC25A4	CD8MAIT	0.487366	5.19497	4.69441	0.0366494	0.200336	0.204543	BD-nonBD
FRG1	CD8MAIT	0.391302	6.5529	11.0678	0.00196782	0.0407628	0.0448205	BD-nonBD
SLC9A3	CD8MAIT	0.440385	5.46197	6.44111	0.0154082	0.126444	0.12982	BD-nonBD
MED10	CD8MAIT	0.417545	7.95774	12.8361	0.000958961	0.0265636	0.0308651	BD-nonBD
ZNF622	CD8MAIT	0.34479	6.25268	4.42883	0.0420603	0.215461	0.220268	BD-nonBD
MRPS30	CD8MAIT	0.259984	6.57361	4.13236	0.0491571	0.234874	0.23923	BD-nonBD
NDUFS4	CD8MAIT	0.333959	6.04143	5.18284	0.028577	0.172709	0.180064	BD-nonBD
PDE4D	CD8MAIT	1.45263	7.22795	16.9477	0.000201463	0.0128408	0.014098	BD-nonBD
PIK3R1	CD8MAIT	1.07226	8.38604	11.1875	0.00187247	0.0395265	0.0436447	BD-nonBD
MRPS36	CD8MAIT	0.254085	6.85629	4.61596	0.038164	0.204862	0.209283	BD-nonBD
BTF3	CD8MAIT	0.285117	11.1705	16.1535	0.000269357	0.0147628	0.0162596	BD-nonBD
NSA2	CD8MAIT	0.443706	8.62485	24.6496	1.50796e-05	0.0038076	0.00411434	BD-nonBD
TMEM161B-AS1	CD8MAIT	0.604525	4.64368	5.29789	0.0269716	0.168476	0.174851	BD-nonBD
EPB41L4A-AS1	CD8MAIT	0.813206	7.1711	26.4027	8.7789e-06	0.00320186	0.00310422	BD-nonBD
SRP19	CD8MAIT	0.365946	7.27104	8.25425	0.00664173	0.0778039	0.0835208	BD-nonBD
SNX2	CD8MAIT	0.277836	6.54256	5.47201	0.0247254	0.161337	0.166843	BD-nonBD
IRF1	CD8MAIT	0.910994	8.98437	13.6015	0.000709271	0.023517	0.0265336	BD-nonBD
CAMLG	CD8MAIT	0.278243	7.45015	6.55026	0.014625	0.122972	0.126021	BD-nonBD
PFDN1	CD8MAIT	0.356531	6.53794	8.46156	0.00605143	0.0745359	0.0799052	BD-nonBD
SRA1	CD8MAIT	0.334786	6.41926	5.53089	0.0240124	0.158924	0.16418	BD-nonBD
DELE1	CD8MAIT	0.343263	5.9674	4.96973	0.031832	0.183959	0.19016	BD-nonBD
CD74	CD8MAIT	0.451155	10.8434	9.79404	0.00337249	0.0552178	0.0592317	BD-nonBD
SMIM3	CD8MAIT	0.807956	4.85404	4.23554	0.0465481	0.226751	0.232349	BD-nonBD
BNIP1	CD8MAIT	0.820282	4.88885	8.04775	0.00729133	0.0829594	0.0877105	BD-nonBD
HIGD2A	CD8MAIT	0.290839	8.99673	10.4905	0.00250632	0.0468775	0.0509549	BD-nonBD
RNF130	CD8MAIT	0.389695	5.7096	7.56583	0.00908721	0.0951801	0.098284	BD-nonBD
RACK1	CD8MAIT	0.279012	12.1964	15.2776	0.000373211	0.0168797	0.0191593	BD-nonBD
EEF1E1	CD8MAIT	1.04983	5.14744	4.32915	0.0443124	0.220554	0.226311	BD-nonBD
TMEM14B	CD8MAIT	0.271013	7.77483	8.56147	0.00578723	0.0733459	0.0780999	BD-nonBD
NOL7	CD8MAIT	0.274833	7.59718	7.05335	0.0115294	0.108751	0.1114	BD-nonBD
HIST1H1E	CD8MAIT	0.627225	7.62531	4.75477	0.035529	0.196889	0.201303	BD-nonBD
ABT1	CD8MAIT	0.624432	7.13972	16.7632	0.000215434	0.0135649	0.0146008	BD-nonBD
NFKBIL1	CD8MAIT	0.488155	5.05959	5.51642	0.0241854	0.159415	0.164819	BD-nonBD
CSNK2B	CD8MAIT	1.77622	6.78768	9.18778	0.0043878	0.062758	0.0678426	BD-nonBD
HLA-DQB1	CD8MAIT	1.78856	5.94632	9.34958	0.00408835	0.0613809	0.0655425	BD-nonBD
VPS52	CD8MAIT	0.642653	4.69828	6.70145	0.01361	0.118816	0.121466	BD-nonBD
BAK1	CD8MAIT	0.464283	5.50118	4.93729	0.0323621	0.185714	0.191914	BD-nonBD
SNRPC	CD8MAIT	0.286102	7.47082	6.16859	0.0175683	0.135358	0.138956	BD-nonBD
SRSF3	CD8MAIT	0.291994	8.48154	7.4237	0.00970333	0.0986105	0.101853	BD-nonBD
TBCC	CD8MAIT	0.318574	6.96228	5.29963	0.0269481	0.168476	0.174764	BD-nonBD
PTP4A1	CD8MAIT	0.442342	6.87175	4.33903	0.0440833	0.220106	0.225722	BD-nonBD
EEF1A1	CD8MAIT	0.285562	15.3355	16.1119	0.000273526	0.0147628	0.016405	BD-nonBD
COX7A2	CD8MAIT	0.256487	9.02085	5.12889	0.0293652	0.175098	0.182533	BD-nonBD
UBE2J1	CD8MAIT	0.61297	6.78439	17.2613	0.000179877	0.0124576	0.013392	BD-nonBD
PRDM1	CD8MAIT	0.596348	7.84848	4.75602	0.0355062	0.196889	0.201254	BD-nonBD
GTF3C6	CD8MAIT	0.414253	7.02115	14.3698	0.000526825	0.0199919	0.0227166	BD-nonBD
TRAF3IP2	CD8MAIT	0.728034	4.94045	12.1464	0.00126451	0.0312086	0.0357853	BD-nonBD
FYN	CD8MAIT	0.341809	8.82809	6.52421	0.0148079	0.123468	0.126892	BD-nonBD
RWDD1	CD8MAIT	0.390357	8.30849	17.7619	0.000150329	0.0119572	0.0122877	BD-nonBD
HDDC2	CD8MAIT	0.495626	6.23407	9.58948	0.0036838	0.0585572	0.062135	BD-nonBD
TNFAIP3	CD8MAIT	0.872051	9.00125	5.49277	0.0244713	0.160654	0.165837	BD-nonBD
HECA	CD8MAIT	0.630912	5.47051	8.33976	0.00639113	0.0765065	0.0820494	BD-nonBD
DYNLT1	CD8MAIT	0.898976	7.85656	15.8806	0.000297965	0.0152824	0.0171814	BD-nonBD
SYTL3	CD8MAIT	0.943932	7.37752	9.9974	0.00309066	0.0527018	0.0566038	BD-nonBD
AGPAT4	CD8MAIT	1.06752	5.1993	9.58194	0.00369583	0.0586066	0.0621972	BD-nonBD
MPC1	CD8MAIT	0.406177	6.62601	13.4753	0.00074514	0.0239796	0.0271831	BD-nonBD
COX19	CD8MAIT	0.443368	6.28222	6.02575	0.018829	0.140065	0.144092	BD-nonBD
C7orf50	CD8MAIT	0.392413	6.75584	5.68387	0.0222619	0.154403	0.157599	BD-nonBD
ZFAND2A	CD8MAIT	0.72455	6.0245	10.6823	0.00231179	0.0445071	0.0487478	BD-nonBD
MAD1L1	CD8MAIT	0.341571	7.0259	7.03378	0.0116356	0.109086	0.11195	BD-nonBD
AP5Z1	CD8MAIT	0.521311	5.33129	6.29941	0.0164932	0.1307	0.134736	BD-nonBD
HOTAIRM1	CD8MAIT	0.672631	5.75757	11.3455	0.00175404	0.0381301	0.0424182	BD-nonBD
KBTBD2	CD8MAIT	0.549011	5.25606	6.29803	0.0165042	0.1307	0.134758	BD-nonBD
PSMA2	CD8MAIT	1.90782	4.79841	8.51839	0.0058996	0.0739139	0.0789497	BD-nonBD
MRPS24	CD8MAIT	0.82922	6.81948	11.6389	0.00155466	0.0348339	0.039894	BD-nonBD
SNHG15	CD8MAIT	0.591103	6.65358	9.37993	0.00403466	0.0613809	0.0650945	BD-nonBD
CHCHD2	CD8MAIT	0.290657	9.85727	16.2233	0.000262513	0.0147628	0.0160366	BD-nonBD
ZNF107	CD8MAIT	0.652578	5.38879	4.27438	0.0456058	0.223936	0.229688	BD-nonBD
ZNF138	CD8MAIT	0.844657	4.80962	7.71146	0.00849916	0.0916955	0.095004	BD-nonBD
AUTS2	CD8MAIT	0.754398	5.94955	5.29953	0.0269494	0.168476	0.174765	BD-nonBD
EIF4H	CD8MAIT	0.468168	7.7296	17.239	0.000181327	0.0124576	0.0134396	BD-nonBD
RHBDD2	CD8MAIT	0.451769	6.58415	5.43162	0.0252277	0.163172	0.168873	BD-nonBD
MDH2	CD8MAIT	0.348491	8.02951	10.0667	0.00300041	0.0518361	0.0557941	BD-nonBD
DBF4	CD8MAIT	0.744796	6.05009	9.53149	0.0037775	0.0590382	0.062936	BD-nonBD
ARPC1B	CD8MAIT	0.83639	8.8961	9.71166	0.00349435	0.0563646	0.0603034	BD-nonBD
BUD31	CD8MAIT	0.466257	7.12889	14.0381	0.000598594	0.021832	0.0243941	BD-nonBD
ZNF394	CD8MAIT	0.843859	6.51247	22.074	3.44266e-05	0.00594766	0.00605797	BD-nonBD
COPS6	CD8MAIT	0.279511	7.44512	8.02873	0.00735448	0.0835332	0.088079	BD-nonBD
TAF6	CD8MAIT	0.449716	5.86243	5.94137	0.0196195	0.142638	0.147185	BD-nonBD
PVRIG	CD8MAIT	0.604548	4.73037	5.21672	0.0280937	0.172048	0.178584	BD-nonBD
ZNHIT1	CD8MAIT	0.338212	7.43451	8.2687	0.00659864	0.0777739	0.0832329	BD-nonBD
POLR2J	CD8MAIT	0.369705	7.35216	7.56663	0.00908386	0.0951801	0.0982617	BD-nonBD
KMT2E	CD8MAIT	0.269723	8.79043	5.7605	0.0214374	0.151674	0.154456	BD-nonBD
HBP1	CD8MAIT	0.399439	6.46946	5.1776	0.0286525	0.172709	0.18028	BD-nonBD
DNAJB9	CD8MAIT	0.404392	6.6767	7.31582	0.0102009	0.101622	0.104342	BD-nonBD
ING3	CD8MAIT	0.442679	5.48657	5.71555	0.0219169	0.153395	0.156346	BD-nonBD
IMPDH1	CD8MAIT	0.396215	6.65576	5.68293	0.0222721	0.154403	0.15762	BD-nonBD
CHCHD3	CD8MAIT	0.304827	6.30564	4.34622	0.0439175	0.22009	0.225247	BD-nonBD
CHPF2	CD8MAIT	0.43387	5.55421	6.57743	0.0144368	0.122136	0.125209	BD-nonBD
DNAJB6	CD8MAIT	0.508098	8.02616	8.24406	0.0066723	0.0778039	0.0836968	BD-nonBD
SLC25A6	CD8MAIT	0.338024	10.3992	16.1038	0.000274344	0.0147628	0.0164105	BD-nonBD
P2RY8	CD8MAIT	0.493648	8.15444	7.97512	0.0075357	0.0847423	0.0891639	BD-nonBD
SYAP1	CD8MAIT	0.695164	6.36503	7.0208	0.0117067	0.109324	0.112312	BD-nonBD
ELK1	CD8MAIT	0.593373	5.41002	10.1239	0.0029281	0.0511249	0.055131	BD-nonBD
WDR13	CD8MAIT	0.461856	5.65702	6.89394	0.0124261	0.113776	0.115631	BD-nonBD
WAS	CD8MAIT	0.358363	8.19272	7.97057	0.0075513	0.0847423	0.0892453	BD-nonBD
PRAF2	CD8MAIT	0.405452	5.13342	4.29683	0.0450707	0.222145	0.228232	BD-nonBD
MAGED1	CD8MAIT	0.469663	5.36556	6.45934	0.0152744	0.125659	0.129192	BD-nonBD
IGBP1	CD8MAIT	0.326416	7.37584	8.9082	0.00496178	0.0673084	0.0721864	BD-nonBD
IL2RG	CD8MAIT	1.1099	7.38418	7.72913	0.00843063	0.0911935	0.0945979	BD-nonBD
BEX4	CD8MAIT	0.473121	5.93582	4.30637	0.0448452	0.221527	0.227706	BD-nonBD
TCEAL3	CD8MAIT	0.524353	5.54512	10.1643	0.00287803	0.0503847	0.0546239	BD-nonBD
SLC25A5	CD8MAIT	0.301202	8.86747	11.1972	0.00186496	0.0394951	0.0435405	BD-nonBD
RBMX	CD8MAIT	0.348518	8.02927	12.418	0.00113338	0.0297624	0.033848	BD-nonBD
NAA10	CD8MAIT	0.88416	6.6932	5.6316	0.0228439	0.155732	0.159789	BD-nonBD
FLNA	CD8MAIT	0.40842	9.27282	10.9351	0.00207964	0.0421428	0.0461152	BD-nonBD
EMD	CD8MAIT	0.565702	8.29511	21.0167	4.88643e-05	0.00762314	0.00730218	BD-nonBD
MSRA	CD8MAIT	0.552473	4.9876	5.65394	0.0225931	0.15502	0.158809	BD-nonBD
INTS10	CD8MAIT	0.290132	6.55319	5.03695	0.0406729	0.212539	0.216465	BD-nonBD
DOK2	CD8MAIT	0.378034	7.52034	5.4336	0.0252027	0.163172	0.168821	BD-nonBD
R3HCC1	CD8MAIT	0.37883	6.07781	8.39732	0.00622812	0.0753354	0.0809656	BD-nonBD
BNIP3L	CD8MAIT	0.323691	6.29884	4.36588	0.0434674	0.218837	0.223908	BD-nonBD
SARAF	CD8MAIT	0.30595	10.6714	10.9079	0.00210341	0.0422291	0.0464164	BD-nonBD
LEPROTL1	CD8MAIT	0.549463	8.63841	10.1731	0.00286734	0.0503359	0.0545088	BD-nonBD
LSM1	CD8MAIT	0.441343	6.68253	12.3141	0.00118175	0.0301281	0.034587	BD-nonBD
FABP5	CD8MAIT	0.608058	5.60615	4.71155	0.0363274	0.199326	0.203537	BD-nonBD
UQCRB	CD8MAIT	0.270834	10.1061	6.41739	0.0155844	0.127555	0.130506	BD-nonBD
CPQ	CD8MAIT	0.718027	5.71012	6.51986	0.0148388	0.123468	0.12699	BD-nonBD
PABPC1	CD8MAIT	0.315669	11.3913	11.7243	0.00150125	0.0339853	0.0392012	BD-nonBD
EIF3H	CD8MAIT	0.362879	9.3512	21.6466	3.96296e-05	0.00650421	0.00656189	BD-nonBD
MED30	CD8MAIT	0.397149	7.02056	4.70634	0.036425	0.199441	0.203865	BD-nonBD
NDUFB9	CD8MAIT	0.308521	8.59781	11.0004	0.00202381	0.0415458	0.0454672	BD-nonBD
EEF1D	CD8MAIT	0.311587	11.6469	17.1408	0.000187867	0.0125852	0.0136247	BD-nonBD
GPAA1	CD8MAIT	0.496942	6.67726	12.0973	0.00128986	0.0314794	0.0361955	BD-nonBD
MAF1	CD8MAIT	0.340208	7.71246	9.20394	0.00435687	0.062758	0.0676851	BD-nonBD
ZNF7	CD8MAIT	0.541032	4.74481	6.49263	0.0150331	0.124454	0.128016	BD-nonBD
COMMD5	CD8MAIT	0.448034	5.89129	4.59527	0.0385745	0.206249	0.210381	BD-nonBD
TOMM5	CD8MAIT	0.266703	7.86331	4.70992	0.0363578	0.199326	0.203628	BD-nonBD
CEMIP2	CD8MAIT	0.545284	6.24142	4.15461	0.0485812	0.23331	0.237642	BD-nonBD
TLE1	CD8MAIT	0.762408	5.83174	5.35348	0.0262313	0.165955	0.172327	BD-nonBD
ISCA1	CD8MAIT	0.760593	7.02819	15.283	0.000372451	0.0168797	0.0191371	BD-nonBD
NINJ1	CD8MAIT	0.379944	7.2544	5.00371	0.0312871	0.182176	0.18852	BD-nonBD
TXN	CD8MAIT	0.306217	7.88712	7.85476	0.00796016	0.087682	0.0917733	BD-nonBD
WHRN	CD8MAIT	1.05345	5.08063	6.15406	0.0176922	0.135689	0.139353	BD-nonBD
ATP6V1G1	CD8MAIT	0.274075	9.45365	6.78347	0.0130914	0.116932	0.118911	BD-nonBD
TNFSF8	CD8MAIT	0.506502	6.24737	4.70218	0.0365031	0.199702	0.204142	BD-nonBD
C9orf16	CD8MAIT	0.516964	8.95372	35.7157	6.31482e-07	0.000690946	0.000876427	BD-nonBD
COQ4	CD8MAIT	0.336292	6.29679	5.51715	0.0241767	0.159415	0.164795	BD-nonBD
URM1	CD8MAIT	0.362117	6.67029	6.13731	0.0178364	0.136	0.139943	BD-nonBD
ZDHHC12	CD8MAIT	0.310711	6.32818	4.17716	0.0480051	0.231051	0.236137	BD-nonBD
ASB6	CD8MAIT	0.457401	5.07879	4.3569	0.0436723	0.219029	0.224471	BD-nonBD
C9orf78	CD8MAIT	0.31911	8.20504	8.54562	0.00582831	0.0734412	0.0783403	BD-nonBD
RAPGEF1	CD8MAIT	0.618261	5.13169	5.42203	0.0253486	0.163528	0.169272	BD-nonBD
SURF2	CD8MAIT	0.555914	6.44841	12.896	0.000936376	0.0264308	0.0305069	BD-nonBD
MRPS2	CD8MAIT	0.26378	6.1733	4.19187	0.0476332	0.229935	0.235177	BD-nonBD
PMPCA	CD8MAIT	0.37035	5.7378	6.53859	0.0147066	0.123149	0.126405	BD-nonBD
EDF1	CD8MAIT	0.342918	9.71925	22.1836	3.32123e-05	0.00589293	0.00596492	BD-nonBD
CLIC3	CD8MAIT	0.426002	7.06734	4.31179	0.0447178	0.22126	0.227407	BD-nonBD
NPDC1	CD8MAIT	1.07773	5.78645	4.47084	0.0411492	0.213526	0.217783	BD-nonBD
MRPL41	CD8MAIT	0.363732	7.57693	13.2984	0.000798707	0.0248508	0.0280946	BD-nonBD
BET1L	CD8MAIT	0.26719	6.31553	4.52808	0.0399422	0.210958	0.214328	BD-nonBD
IFITM2	CD8MAIT	0.697588	10.2417	21.9468	3.58955e-05	0.00604241	0.00619122	BD-nonBD
IFITM1	CD8MAIT	0.292141	11.3059	5.4835	0.0245844	0.161074	0.166302	BD-nonBD
PNPLA2	CD8MAIT	0.406227	7.19327	6.71365	0.0135315	0.118516	0.121145	BD-nonBD
CHID1	CD8MAIT	0.527814	5.65122	7.90306	0.00778681	0.0862064	0.0907028	BD-nonBD
CTSD	CD8MAIT	1.05299	5.14702	20.0504	6.77133e-05	0.0080825	0.00849051	BD-nonBD
LSP1	CD8MAIT	0.278686	9.70063	7.52846	0.00924502	0.0961863	0.0993089	BD-nonBD
RHOG	CD8MAIT	0.37177	8.24555	15.154	0.000390983	0.0173433	0.019587	BD-nonBD
RRP8	CD8MAIT	0.483674	4.99507	4.82419	0.0342862	0.193708	0.197564	BD-nonBD
EIF3F	CD8MAIT	0.298435	9.91569	11.2507	0.00182409	0.0390062	0.04314	BD-nonBD
PSMA1	CD8MAIT	0.6134	7.53741	8.24802	0.00666039	0.0778039	0.0836343	BD-nonBD
LDHA	CD8MAIT	0.376767	8.78154	11.8404	0.00143177	0.0333017	0.0381682	BD-nonBD
CD44	CD8MAIT	0.301424	8.95736	7.4773	0.00946587	0.0972809	0.100526	BD-nonBD
ARHGAP1	CD8MAIT	0.355938	5.96424	6.1645	0.0176031	0.135358	0.13912	BD-nonBD
PTPMT1	CD8MAIT	0.444963	6.32467	8.06846	0.00722321	0.0825342	0.0873669	BD-nonBD
KBTBD4	CD8MAIT	0.665503	5.61924	12.2958	0.00119048	0.0301757	0.0347064	BD-nonBD
TIMM10	CD8MAIT	0.376335	5.9381	4.11339	0.0496541	0.236354	0.24045	BD-nonBD
UBE2L6	CD8MAIT	0.262034	7.93757	5.22243	0.0280131	0.172048	0.178347	BD-nonBD
CD5	CD8MAIT	0.727827	7.16996	10.383	0.00262283	0.0480975	0.0521407	BD-nonBD
CYB561A3	CD8MAIT	0.412144	5.67911	6.83495	0.0127767	0.115384	0.117352	BD-nonBD
SDHAF2	CD8MAIT	0.595232	5.57041	5.757	0.0214743	0.151674	0.154598	BD-nonBD
FTH1	CD8MAIT	0.99334	12.0623	18.4266	0.000118798	0.010762	0.0110744	BD-nonBD
EEF1G	CD8MAIT	2.04802	10.1096	16.2849	0.000256635	0.0147598	0.015841	BD-nonBD
BSCL2	CD8MAIT	0.657802	5.08824	10.856	0.00214953	0.0428922	0.0469644	BD-nonBD
SLC3A2	CD8MAIT	0.265161	7.58951	5.13049	0.0293416	0.175098	0.182473	BD-nonBD
PLA2G16	CD8MAIT	0.382727	6.31175	5.04627	0.0306187	0.179796	0.18636	BD-nonBD
COX8A	CD8MAIT	0.278051	8.75891	8.39408	0.00623719	0.0753354	0.0810108	BD-nonBD
NUDT22	CD8MAIT	0.318373	6.48659	4.38605	0.043011	0.218182	0.222825	BD-nonBD
DNAJC4	CD8MAIT	0.300177	6.63646	4.34295	0.0439929	0.220106	0.225465	BD-nonBD
ATG2A	CD8MAIT	1.34543	6.14458	20.8597	5.15032e-05	0.00768409	0.00750491	BD-nonBD
ARL2	CD8MAIT	0.915896	5.84717	6.58966	0.0143528	0.122055	0.124854	BD-nonBD
ZFPL1	CD8MAIT	0.340623	5.7316	5.33559	0.026467	0.166593	0.173099	BD-nonBD
FAU	CD8MAIT	0.340968	12.7308	17.0441	0.000194551	0.0126671	0.0138873	BD-nonBD
SSSCA1	CD8MAIT	0.588392	6.39302	18.1557	0.000130712	0.0114417	0.0115721	BD-nonBD
RELA	CD8MAIT	0.370537	7.01059	5.98234	0.0192313	0.14154	0.145739	BD-nonBD
FIBP	CD8MAIT	0.33075	6.97359	5.26861	0.0273706	0.169039	0.176169	BD-nonBD
MRPL11	CD8MAIT	0.580838	6.81322	22.6833	2.82221e-05	0.00561449	0.00557363	BD-nonBD
PTPRCAP	CD8MAIT	0.909152	10.2233	11.1132	0.00193106	0.0403856	0.0443861	BD-nonBD
DHCR7	CD8MAIT	0.930721	4.95955	7.66772	0.00867136	0.0924912	0.0958858	BD-nonBD
NADSYN1	CD8MAIT	0.33753	6.25213	6.06056	0.018513	0.138184	0.142818	BD-nonBD
IL18BP	CD8MAIT	0.487618	4.79885	4.19637	0.0475201	0.229832	0.234823	BD-nonBD
LAMTOR1	CD8MAIT	0.333709	7.81753	16.6367	0.0002256	0.0137135	0.0149356	BD-nonBD
NDUFC2	CD8MAIT	1.74858	5.78082	15.3037	0.000369573	0.0168797	0.0190798	BD-nonBD
CWC15	CD8MAIT	0.254467	6.98068	4.94473	0.0322397	0.185498	0.19158	BD-nonBD
CASP4	CD8MAIT	0.499554	8.09039	16.5821	0.000230139	0.01382	0.0150553	BD-nonBD
C11orf1	CD8MAIT	0.409557	6.17515	5.63828	0.0227686	0.155616	0.159551	BD-nonBD
TIMM8B	CD8MAIT	0.374432	6.40877	5.36068	0.026137	0.165851	0.172018	BD-nonBD
PTS	CD8MAIT	0.816679	5.25038	8.42666	0.00614674	0.0752113	0.080462	BD-nonBD
RBM7	CD8MAIT	0.656595	4.9941	7.15361	0.0110012	0.10621	0.108543	BD-nonBD
RNF26	CD8MAIT	0.402466	4.90083	4.38351	0.0446173	0.221233	0.227179	BD-nonBD
DCPS	CD8MAIT	0.313833	5.98735	4.23514	0.046558	0.226751	0.232391	BD-nonBD
ST3GAL4	CD8MAIT	0.546412	4.89295	6.36912	0.0159495	0.128052	0.132071	BD-nonBD
IDI1	CD8MAIT	0.445334	6.70775	4.10582	0.0498539	0.236653	0.240903	BD-nonBD
PFKFB3	CD8MAIT	1.25533	5.35195	7.11258	0.0112142	0.10703	0.109746	BD-nonBD
MAP3K8	CD8MAIT	2.10247	7.86151	31.1692	2.1772e-06	0.00158815	0.00157131	BD-nonBD
CREM	CD8MAIT	1.82939	7.0029	10.5793	0.00241412	0.0455423	0.0498073	BD-nonBD
TIMM23	CD8MAIT	0.423293	5.68308	5.9768	0.0192833	0.141605	0.145879	BD-nonBD
SRGN	CD8MAIT	0.821827	10.2859	19.5456	8.04892e-05	0.0086498	0.00924835	BD-nonBD
PPA1	CD8MAIT	0.320085	7.94412	9.96107	0.0031391	0.0527921	0.057052	BD-nonBD
SPOCK2	CD8MAIT	0.459545	9.75467	13.1747	0.000838596	0.0255885	0.0288328	BD-nonBD
DDIT4	CD8MAIT	1.26656	9.08012	23.189	2.39705e-05	0.00491769	0.00509367	BD-nonBD
ECD	CD8MAIT	0.598297	5.67622	8.01429	0.00740284	0.0839372	0.088326	BD-nonBD
DNAJC9	CD8MAIT	0.317258	6.23119	4.74568	0.0356952	0.19718	0.20165	BD-nonBD
PCGF5	CD8MAIT	0.746048	6.78272	14.9671	0.000419593	0.0182426	0.0201757	BD-nonBD
NDUFB8	CD8MAIT	1.04858	5.10419	8.25217	0.00664795	0.0778039	0.0835655	BD-nonBD
MRPL43	CD8MAIT	0.283546	7.3383	5.18714	0.0285151	0.172709	0.179847	BD-nonBD
ARMH3	CD8MAIT	0.559626	4.62698	5.54717	0.0238192	0.158432	0.163447	BD-nonBD
FBXL15	CD8MAIT	0.483814	5.55022	7.5195	0.0092833	0.0964317	0.0995663	BD-nonBD
BORCS7	CD8MAIT	0.746298	5.87466	4.76627	0.0353197	0.196503	0.20072	BD-nonBD
DUSP5	CD8MAIT	2.42533	4.6414	17.1664	0.00018614	0.0125852	0.0135842	BD-nonBD
UROS	CD8MAIT	0.478646	6.43289	13.3027	0.000797376	0.0248508	0.0280908	BD-nonBD
BCCIP	CD8MAIT	0.330244	6.83837	5.58538	0.0233723	0.157373	0.161862	BD-nonBD
ZNF511	CD8MAIT	0.317974	6.4995	6.36291	0.0159972	0.128231	0.132329	BD-nonBD
RHNO1	CD8MAIT	0.44448	5.4398	4.92172	0.0326198	0.186703	0.192563	BD-nonBD
NDUFA9	CD8MAIT	0.604214	5.79549	5.66054	0.0225196	0.154925	0.158528	BD-nonBD
GAPDH	CD8MAIT	0.417169	11.2178	18.2194	0.000127799	0.0113378	0.0114343	BD-nonBD
NOP2	CD8MAIT	0.537327	5.53324	8.60952	0.00630115	0.0757638	0.081435	BD-nonBD
PHB2	CD8MAIT	0.261514	8.52456	4.66672	0.0371763	0.201919	0.206271	BD-nonBD
EMG1	CD8MAIT	2.05228	4.67929	9.09645	0.0045671	0.0642034	0.0690737	BD-nonBD
SLC2A3	CD8MAIT	0.546295	7.68118	5.35991	0.0261471	0.165851	0.172048	BD-nonBD
CLEC2B	CD8MAIT	0.373613	8.51643	12.1959	0.00123947	0.0308225	0.035416	BD-nonBD
GABARAPL1	CD8MAIT	0.91576	5.87761	7.03642	0.0116212	0.109086	0.111884	BD-nonBD
SMIM10L1	CD8MAIT	0.467956	6.50374	10.2054	0.00282822	0.049912	0.0542301	BD-nonBD
CDKN1B	CD8MAIT	0.416739	8.20798	9.54794	0.00375067	0.0590048	0.062669	BD-nonBD
H2AFJ	CD8MAIT	0.539841	6.45945	10.2518	0.00277295	0.0494685	0.0536977	BD-nonBD
WBP11	CD8MAIT	0.467035	6.82569	12.1743	0.00125032	0.0309749	0.0355702	BD-nonBD
ARHGDIB	CD8MAIT	0.270932	11.0475	11.2993	0.00178782	0.0383562	0.0428192	BD-nonBD
STRAP	CD8MAIT	0.301695	7.847	5.65141	0.0226214	0.15502	0.158925	BD-nonBD
TMEM106C	CD8MAIT	0.398846	5.84452	5.56373	0.0236244	0.157568	0.162802	BD-nonBD
TUBA1C	CD8MAIT	0.443745	6.05594	9.95768	0.00314366	0.0527921	0.0571018	BD-nonBD
BIN2	CD8MAIT	0.366929	8.94746	17.3088	0.000176827	0.0124576	0.0132935	BD-nonBD
HNRNPA1	CD8MAIT	0.28345	11.2152	11.8677	0.00141596	0.0330811	0.0379653	BD-nonBD
SARNP	CD8MAIT	0.766314	5.69242	4.7729	0.0351997	0.196503	0.200358	BD-nonBD
NABP2	CD8MAIT	0.482571	5.61313	7.13109	0.0111176	0.10703	0.109189	BD-nonBD
CS	CD8MAIT	0.50788	6.01626	12.3154	0.00118112	0.0301281	0.0345815	BD-nonBD
NACA	CD8MAIT	0.329905	12.2068	19.5026	8.16889e-05	0.0086498	0.00929998	BD-nonBD
DDIT3	CD8MAIT	0.672204	5.10292	4.79087	0.0348766	0.196178	0.199389	BD-nonBD
DCTN2	CD8MAIT	0.250512	7.08949	6.39326	0.0157658	0.127634	0.13136	BD-nonBD
TSFM	CD8MAIT	0.690673	5.33088	14.1963	0.000563146	0.0208873	0.0235815	BD-nonBD
CCDC59	CD8MAIT	0.808513	7.24255	22.4142	3.08031e-05	0.00561729	0.00572934	BD-nonBD
METAP2	CD8MAIT	0.313895	6.74359	4.44988	0.0416011	0.214037	0.219057	BD-nonBD
SNRPF	CD8MAIT	0.278026	7.99088	4.41828	0.0422926	0.215903	0.220842	BD-nonBD
GLTP	CD8MAIT	0.378657	6.68251	7.10892	0.0112334	0.107035	0.10988	BD-nonBD
RITA1	CD8MAIT	0.605177	4.96799	7.03152	0.011648	0.109086	0.112018	BD-nonBD
PXN	CD8MAIT	0.403146	7.46917	9.02786	0.00470687	0.0645106	0.0702045	BD-nonBD
COX6A1	CD8MAIT	0.316366	9.24403	13.9499	0.000619393	0.0218655	0.0247585	BD-nonBD
TRIAP1	CD8MAIT	0.526927	6.33425	8.70575	0.00542718	0.070975	0.0755853	BD-nonBD
PSMD9	CD8MAIT	0.412904	6.62018	7.8356	0.00803004	0.0883036	0.0921838	BD-nonBD
VPS37B	CD8MAIT	0.640896	6.97356	10.7485	0.00224848	0.0435768	0.047978	BD-nonBD
SFSWAP	CD8MAIT	0.346329	6.22994	6.68889	0.0296259	0.176332	0.183408	BD-nonBD
LATS2	CD8MAIT	0.625898	4.91411	5.16675	0.0288096	0.173006	0.180799	BD-nonBD
SAP18	CD8MAIT	0.447598	8.77979	18.9755	9.80423e-05	0.0094654	0.0101051	BD-nonBD
GTF3A	CD8MAIT	0.363276	9.11149	15.2621	0.00037539	0.0168797	0.0192077	BD-nonBD
POMP	CD8MAIT	0.315133	7.83894	5.7017	0.022067	0.154117	0.156813	BD-nonBD
N4BP2L1	CD8MAIT	0.380291	6.33866	8.08492	0.00716957	0.0823117	0.0870999	BD-nonBD
TPT1	CD8MAIT	0.341409	13.7395	16.4957	0.000237532	0.0140486	0.0153187	BD-nonBD
COG3	CD8MAIT	0.391794	6.37987	5.0036	0.0312888	0.182176	0.18852	BD-nonBD
MED4	CD8MAIT	0.265037	6.97323	6.56979	0.0144894	0.122424	0.125447	BD-nonBD
IRS2	CD8MAIT	1.44462	4.59545	9.33141	0.00412088	0.0613809	0.0657898	BD-nonBD
RASA3	CD8MAIT	0.380029	7.11767	5.8835	0.0201823	0.145536	0.149417	BD-nonBD
CCNB1IP1	CD8MAIT	0.480802	5.81166	5.88457	0.0201718	0.145536	0.149391	BD-nonBD
OXA1L	CD8MAIT	0.25071	7.69898	5.04248	0.0306776	0.17982	0.186554	BD-nonBD
RBM23	CD8MAIT	0.484177	6.27912	4.27773	0.0455255	0.223709	0.22946	BD-nonBD
REC8	CD8MAIT	0.937176	5.4653	5.68289	0.0222726	0.154403	0.15762	BD-nonBD
CHMP4A	CD8MAIT	0.98389	5.71292	4.31153	0.0447238	0.22126	0.227412	BD-nonBD
RABGGTA	CD8MAIT	0.372608	5.64618	4.17868	0.0479665	0.231034	0.235994	BD-nonBD
GZMB	CD8MAIT	3.13928	6.9803	13.8853	0.000635089	0.0218655	0.0250345	BD-nonBD
FAM177A1	CD8MAIT	0.688157	6.90489	8.69366	0.00545642	0.0710742	0.0757252	BD-nonBD
PSMA6	CD8MAIT	0.334943	7.72672	9.97317	0.00312288	0.0527921	0.0569177	BD-nonBD
NFKBIA	CD8MAIT	0.815821	9.76023	8.54815	0.00582172	0.0734412	0.0783058	BD-nonBD
MAPK1IP1L	CD8MAIT	0.741821	7.4482	15.6598	0.000323465	0.0159665	0.0178413	BD-nonBD
ZBTB1	CD8MAIT	0.515973	6.63893	6.69332	0.0136627	0.119117	0.121721	BD-nonBD
MED6	CD8MAIT	0.633982	5.41596	5.47732	0.02466	0.161248	0.166589	BD-nonBD
PSMC1	CD8MAIT	0.545834	6.90635	17.7366	0.000151695	0.0119572	0.012359	BD-nonBD
MOAP1	CD8MAIT	0.472123	6.36443	6.40564	0.0156724	0.127555	0.130944	BD-nonBD
EIF5	CD8MAIT	0.395564	8.35672	9.54412	0.00375689	0.0590048	0.0627528	BD-nonBD
SIVA1	CD8MAIT	0.46663	7.64087	15.7928	0.000307836	0.0156662	0.0174802	BD-nonBD
CRIP1	CD8MAIT	0.793835	8.97157	8.7972	0.00521142	0.069257	0.0741362	BD-nonBD
SNRPN	CD8MAIT	0.708966	7.35109	17.9021	0.000143009	0.0118842	0.0120154	BD-nonBD
EMC4	CD8MAIT	0.257144	7.47004	6.5449	0.0146624	0.122972	0.126198	BD-nonBD
HAUS2	CD8MAIT	0.672788	5.59778	9.30732	0.0041644	0.0614944	0.0660849	BD-nonBD
SQOR	CD8MAIT	0.576185	6.24542	8.65476	0.00555161	0.0716887	0.0763541	BD-nonBD
GABPB1	CD8MAIT	0.705715	5.04021	8.06291	0.00724138	0.0825342	0.0874681	BD-nonBD
RSL24D1	CD8MAIT	0.302175	8.47782	7.42415	0.00970135	0.0986105	0.101846	BD-nonBD
BNIP2	CD8MAIT	0.259282	7.36982	4.59025	0.0386749	0.206424	0.21061	BD-nonBD
C15orf61	CD8MAIT	0.400991	7.08227	10.0001	0.0030871	0.0527018	0.0565854	BD-nonBD
COX5A	CD8MAIT	0.331946	8.34687	13.3845	0.000772149	0.0244887	0.0276447	BD-nonBD
COMMD4	CD8MAIT	0.521079	5.70881	6.76682	0.0131949	0.11739	0.119505	BD-nonBD
MRPS11	CD8MAIT	0.33011	5.90535	4.15307	0.0486208	0.23333	0.237754	BD-nonBD
ISG20	CD8MAIT	0.611768	8.92187	21.3929	4.31053e-05	0.0069021	0.00683968	BD-nonBD
FURIN	CD8MAIT	1.69766	5.07831	13.0806	0.000870354	0.0255885	0.0293805	BD-nonBD
MPG	CD8MAIT	0.296846	6.87528	5.0908	0.029936	0.176925	0.184224	BD-nonBD
CAPN15	CD8MAIT	1.0032	4.79892	10.8471	0.00215751	0.0428922	0.0470468	BD-nonBD
METTL26	CD8MAIT	0.263783	7.90961	5.56477	0.0236122	0.157568	0.16274	BD-nonBD
RHOT2	CD8MAIT	0.355879	6.42841	6.36836	0.0159553	0.128052	0.132099	BD-nonBD
GNPTG	CD8MAIT	0.35537	6.94	7.40995	0.00976531	0.0990869	0.102168	BD-nonBD
C16orf91	CD8MAIT	0.469309	5.65472	8.76739	0.00528074	0.0700365	0.074567	BD-nonBD
MLST8	CD8MAIT	0.418639	5.63211	4.45369	0.0415185	0.21378	0.218835	BD-nonBD
ATP6V0C	CD8MAIT	0.434015	8.64657	23.4279	2.22019e-05	0.00470179	0.00495307	BD-nonBD
AMDHD2	CD8MAIT	0.685597	5.0502	9.17592	0.00441065	0.0629477	0.0679611	BD-nonBD
SOCS1	CD8MAIT	1.17339	5.82431	4.25587	0.0460522	0.225285	0.230936	BD-nonBD
LITAF	CD8MAIT	0.953938	9.73472	25.4298	1.18295e-05	0.00361067	0.00358743	BD-nonBD
ARL6IP1	CD8MAIT	0.893924	6.87081	7.20625	0.0107343	0.105364	0.107126	BD-nonBD
GDE1	CD8MAIT	0.538994	5.8422	11.3198	0.00177275	0.0382832	0.0425946	BD-nonBD
NDUFAB1	CD8MAIT	0.270687	7.78821	7.11212	0.0112166	0.10703	0.109762	BD-nonBD
NSMCE1	CD8MAIT	0.362787	6.47531	6.97157	0.0119804	0.1107	0.113473	BD-nonBD
GTF3C1	CD8MAIT	0.957802	6.89242	17.9912	0.000138557	0.0116619	0.0118512	BD-nonBD
TMEM219	CD8MAIT	0.323924	7.68249	13.026	0.000889333	0.0258339	0.0296591	BD-nonBD
INO80E	CD8MAIT	0.354465	7.3484	13.0791	0.000870847	0.0255885	0.0293805	BD-nonBD
ALDOA	CD8MAIT	0.473427	8.96417	20.6444	5.5369e-05	0.00771271	0.00775617	BD-nonBD
ZNF267	CD8MAIT	0.640182	5.5744	5.19924	0.0283419	0.172709	0.179384	BD-nonBD
HERPUD1	CD8MAIT	1.22021	8.00111	29.6272	3.37896e-06	0.00184857	0.00202755	BD-nonBD
POLR2C	CD8MAIT	0.315398	6.80428	6.12845	0.0179131	0.136396	0.140255	BD-nonBD
KATNB1	CD8MAIT	0.437051	4.93963	4.91779	0.0326851	0.186914	0.192815	BD-nonBD
CNOT1	CD8MAIT	0.530937	6.59198	10.0496	0.00302241	0.0519427	0.0559837	BD-nonBD
DDX28	CD8MAIT	0.534317	4.85202	4.46138	0.0413524	0.213568	0.218372	BD-nonBD
WWP2	CD8MAIT	0.434474	5.40386	4.47556	0.0410482	0.213197	0.217443	BD-nonBD
EXOSC6	CD8MAIT	0.693719	5.11105	4.52178	0.0400732	0.210971	0.214681	BD-nonBD
PSMD7	CD8MAIT	0.345854	7.46647	9.43402	0.00394081	0.0605888	0.0644164	BD-nonBD
KARS	CD8MAIT	0.403259	6.88001	9.22948	0.00430847	0.0626075	0.0672618	BD-nonBD
MAP1LC3B	CD8MAIT	0.370382	8.11265	12.9524	0.000915654	0.0262501	0.0301572	BD-nonBD
SLC7A5	CD8MAIT	1.04633	5.84607	4.13808	0.0490083	0.234357	0.238914	BD-nonBD
MVD	CD8MAIT	0.926216	5.73212	20.7276	5.384e-05	0.00768409	0.00768181	BD-nonBD
SNAI3	CD8MAIT	1.03037	5.99214	15.319	0.000367457	0.0168797	0.0190115	BD-nonBD
RNF166	CD8MAIT	0.496995	7.53723	10.3204	0.0026933	0.0487094	0.0529452	BD-nonBD
TRAPPC2L	CD8MAIT	0.480135	6.90649	17.0396	0.000194867	0.0126671	0.0138917	BD-nonBD
CHMP1A	CD8MAIT	0.342135	5.75472	4.11058	0.0497281	0.236366	0.2406	BD-nonBD
INPP5K	CD8MAIT	0.297025	6.29282	5.47836	0.0246473	0.161248	0.166532	BD-nonBD
EMC6	CD8MAIT	0.309371	6.875	6.5776	0.0144356	0.122136	0.125209	BD-nonBD
ARRB2	CD8MAIT	0.317794	8.20304	7.53641	0.00921121	0.0959867	0.0990985	BD-nonBD
PSMB6	CD8MAIT	0.401099	7.9195	14.5479	0.000492106	0.0196993	0.0219648	BD-nonBD
SPAG7	CD8MAIT	0.277149	6.89215	5.21013	0.028187	0.172268	0.17893	BD-nonBD
RNASEK	CD8MAIT	1.37957	7.88496	10.3393	0.00267181	0.0484543	0.0527007	BD-nonBD
ACADVL	CD8MAIT	0.29049	7.22089	6.42248	0.0155464	0.127418	0.130389	BD-nonBD
EIF5A	CD8MAIT	0.3384	8.7686	6.02235	0.0188602	0.140065	0.144203	BD-nonBD
PLSCR3	CD8MAIT	0.685211	6.50425	8.49448	0.00596299	0.0742827	0.0793696	BD-nonBD
SAT2	CD8MAIT	0.286052	6.93149	4.8302	0.034181	0.19328	0.197236	BD-nonBD
PER1	CD8MAIT	1.81389	6.37068	13.6519	0.000695435	0.0231902	0.0262504	BD-nonBD
PIK3R5	CD8MAIT	0.313015	6.74521	4.78302	0.0350174	0.196319	0.199822	BD-nonBD
NSRP1	CD8MAIT	0.372714	5.90485	4.80101	0.0346959	0.19535	0.198867	BD-nonBD
ZNHIT3	CD8MAIT	0.31554	6.79852	6.83616	0.0127694	0.115384	0.1173	BD-nonBD
PGAP3	CD8MAIT	0.490732	4.73988	4.50015	0.0405262	0.212439	0.216026	BD-nonBD
EIF1	CD8MAIT	0.409345	11.9143	13.08	0.000870548	0.0255885	0.0293805	BD-nonBD
NT5C3B	CD8MAIT	0.753177	5.46702	13.0726	0.000873089	0.0255885	0.0293865	BD-nonBD
RAB5C	CD8MAIT	0.79137	7.14634	10.8256	0.002177	0.0428922	0.0472637	BD-nonBD
BECN1	CD8MAIT	0.271404	6.8141	7.2938	0.0103058	0.102201	0.104948	BD-nonBD
AARSD1	CD8MAIT	0.775593	4.98613	5.7537	0.0215092	0.151674	0.154693	BD-nonBD
MRPL10	CD8MAIT	0.67691	7.3485	35.04	7.55087e-07	0.000708164	0.000923941	BD-nonBD
SCRN2	CD8MAIT	0.504189	6.39381	10.2533	0.00277113	0.0494685	0.0536933	BD-nonBD
RSAD1	CD8MAIT	0.273439	6.74955	4.75258	0.0355689	0.196889	0.201377	BD-nonBD
NME1	CD8MAIT	0.961437	4.65172	4.84342	0.0339505	0.192142	0.196505	BD-nonBD
NME2	CD8MAIT	0.613058	9.17206	12.0702	0.00130414	0.0315534	0.0363356	BD-nonBD
CD300A	CD8MAIT	1.32009	5.64097	5.02578	0.0309384	0.180864	0.18741	BD-nonBD
ATP5PD	CD8MAIT	0.263727	8.04971	7.08641	0.0113523	0.107855	0.110572	BD-nonBD
MRPS7	CD8MAIT	0.325921	7.0649	10.0677	0.00299912	0.0518361	0.0557914	BD-nonBD
MIF4GD	CD8MAIT	0.255377	6.56632	4.1123	0.049683	0.236354	0.240481	BD-nonBD
SAP30BP	CD8MAIT	0.553267	6.79047	17.6908	0.000154195	0.0119572	0.0124993	BD-nonBD
H3F3B	CD8MAIT	0.569642	11.4913	25.3268	1.22123e-05	0.00361067	0.00363608	BD-nonBD
WBP2	CD8MAIT	0.25368	7.1132	4.3576	0.0436564	0.219029	0.224424	BD-nonBD
MRPL38	CD8MAIT	0.819181	6.13113	14.8282	0.000442275	0.0184828	0.0207648	BD-nonBD
TEN1	CD8MAIT	0.594599	5.57832	12.9916	0.000901538	0.0259588	0.0298943	BD-nonBD
RHBDF2	CD8MAIT	0.31264	5.79764	4.29766	0.0450509	0.222145	0.228177	BD-nonBD
JMJD6	CD8MAIT	0.727887	5.49948	7.04862	0.011555	0.108836	0.111541	BD-nonBD
SOCS3	CD8MAIT	1.52906	6.42918	15.5618	0.000335506	0.0163155	0.0181813	BD-nonBD
CHMP6	CD8MAIT	0.623222	5.70844	8.75178	0.00531741	0.0703806	0.0748216	BD-nonBD
MCRIP1	CD8MAIT	0.261193	6.74391	4.18283	0.0478613	0.230697	0.235725	BD-nonBD
CD7	CD8MAIT	0.546548	10.0155	18.986	9.76829e-05	0.0094654	0.0101051	BD-nonBD
NARF	CD8MAIT	0.41806	6.36973	6.76389	0.0132132	0.11739	0.119628	BD-nonBD
METRNL	CD8MAIT	3.79565	4.50217	12.3511	0.00116428	0.0299746	0.0343368	BD-nonBD
PTPN2	CD8MAIT	0.335454	7.34315	8.43539	0.00612276	0.0751326	0.080316	BD-nonBD
RIOK3	CD8MAIT	0.390376	6.24768	5.96935	0.0193535	0.141962	0.146143	BD-nonBD
C18orf32	CD8MAIT	0.471649	7.2498	9.95448	0.00314798	0.0527921	0.0571273	BD-nonBD
ACAA2	CD8MAIT	0.49916	6.87875	4.68599	0.0368088	0.20104	0.205039	BD-nonBD
RBCK1	CD8MAIT	0.407794	7.51103	11.2398	0.00183232	0.0390062	0.0432562	BD-nonBD
NSFL1C	CD8MAIT	0.519821	6.4652	13.1762	0.000838113	0.0255885	0.0288225	BD-nonBD
ITPA	CD8MAIT	0.329603	6.40283	5.21682	0.0280922	0.172048	0.178582	BD-nonBD
PET117	CD8MAIT	0.517622	5.54179	6.09403	0.0182146	0.137689	0.141618	BD-nonBD
DTD1	CD8MAIT	0.804439	5.97367	13.2786	0.000804967	0.0249274	0.0282344	BD-nonBD
NXT1	CD8MAIT	0.505952	6.59441	7.20134	0.010759	0.105364	0.107271	BD-nonBD
CST7	CD8MAIT	0.39858	10.7677	10.8283	0.00217454	0.0428922	0.0472341	BD-nonBD
MAPRE1	CD8MAIT	0.341314	6.83034	4.984	0.031602	0.182951	0.189409	BD-nonBD
EDEM2	CD8MAIT	0.272013	6.23757	4.47708	0.0410155	0.213196	0.217336	BD-nonBD
ERGIC3	CD8MAIT	0.302441	7.76406	10.9944	0.00202887	0.0415458	0.0455309	BD-nonBD
PHF20	CD8MAIT	0.375591	7.46725	7.34404	0.0100682	0.100844	0.103749	BD-nonBD
SCAND1	CD8MAIT	0.475836	8.25559	19.632	7.81335e-05	0.0086498	0.00907757	BD-nonBD
SLA2	CD8MAIT	0.923313	6.35719	8.2998	0.00650696	0.077155	0.0826977	BD-nonBD
SRSF6	CD8MAIT	0.416656	6.02489	6.60041	0.0142795	0.121905	0.124508	BD-nonBD
OSER1	CD8MAIT	0.953612	6.13561	13.5483	0.000724149	0.0237055	0.0268108	BD-nonBD
SYS1	CD8MAIT	0.844079	5.39878	6.07051	0.0184238	0.138184	0.142536	BD-nonBD
PIGT	CD8MAIT	0.285624	6.51936	4.81001	0.0345362	0.194618	0.198319	BD-nonBD
PCIF1	CD8MAIT	0.331609	6.95177	6.4734	0.0151719	0.12504	0.128758	BD-nonBD
ZFAS1	CD8MAIT	0.274502	9.13744	7.18975	0.0108172	0.105364	0.107541	BD-nonBD
RNF114	CD8MAIT	0.323323	6.86148	6.3826	0.0158466	0.127634	0.131682	BD-nonBD
UBE2V1	CD8MAIT	1.22672	7.10076	9.64425	0.00359755	0.0576047	0.0613093	BD-nonBD
TMEM189	CD8MAIT	1.05996	5.13954	18.0926	0.000133664	0.0115461	0.011662	BD-nonBD
PFDN4	CD8MAIT	0.283651	6.52057	4.48268	0.0408961	0.212786	0.21699	BD-nonBD
RBM38	CD8MAIT	1.82116	5.41594	12.8459	0.000955233	0.0265636	0.0308263	BD-nonBD
PRELID3B	CD8MAIT	0.338234	6.80593	5.39325	0.0423642	0.2161	0.221031	BD-nonBD
ADRM1	CD8MAIT	0.504328	7.35899	18.0446	0.000135955	0.0115915	0.0117766	BD-nonBD
PPDPF	CD8MAIT	0.346678	10.0391	5.87692	0.0202474	0.14575	0.149755	BD-nonBD
MHENCR	CD8MAIT	0.940032	5.74842	7.75028	0.0083494	0.0907513	0.0940982	BD-nonBD
GZMM	CD8MAIT	0.271872	9.53411	7.97108	0.00754955	0.0847423	0.0892334	BD-nonBD
BSG	CD8MAIT	0.298408	8.26637	13.477	0.000744635	0.0239796	0.0271752	BD-nonBD
ABCA7	CD8MAIT	0.59108	5.1666	9.09077	0.00457849	0.0642157	0.0691725	BD-nonBD
ATP5F1D	CD8MAIT	0.292318	9.14043	14.5868	0.000484849	0.0195278	0.0217921	BD-nonBD
CIRBP	CD8MAIT	0.389898	10.1939	11.8339	0.00143555	0.0333017	0.0381897	BD-nonBD
MKNK2	CD8MAIT	0.50907	5.71293	5.20762	0.0282226	0.172268	0.179055	BD-nonBD
SF3A2	CD8MAIT	0.476395	7.79146	19.5652	7.99478e-05	0.0086498	0.00923355	BD-nonBD
LSM7	CD8MAIT	0.2746	8.32649	8.53878	0.00584611	0.0735244	0.0784815	BD-nonBD
GADD45B	CD8MAIT	0.619231	7.30551	9.26432	0.00424333	0.0621818	0.0666788	BD-nonBD
MRPL54	CD8MAIT	0.636054	7.58653	27.5523	6.21006e-06	0.00258084	0.00266171	BD-nonBD
EEF2	CD8MAIT	0.290778	11.5063	9.18959	0.00438434	0.062758	0.0678404	BD-nonBD
DUS3L	CD8MAIT	0.640235	5.74322	7.09604	0.0113012	0.107526	0.110233	BD-nonBD
DENND1C	CD8MAIT	0.334104	6.96007	5.75509	0.0214945	0.151674	0.154665	BD-nonBD
PNPLA6	CD8MAIT	0.48878	5.35407	7.92195	0.00772015	0.0857576	0.090343	BD-nonBD
STXBP2	CD8MAIT	0.561283	6.33628	5.74633	0.0215873	0.151895	0.154948	BD-nonBD
TRAPPC5	CD8MAIT	0.734176	5.97388	5.28077	0.0272041	0.168645	0.175552	BD-nonBD
NDUFA7	CD8MAIT	1.33056	4.75125	6.18561	0.0174242	0.134894	0.138397	BD-nonBD
PIN1	CD8MAIT	0.298329	7.57514	8.41649	0.00617481	0.0752113	0.0806539	BD-nonBD
EIF3G	CD8MAIT	0.288842	9.5292	10.6388	0.00235442	0.044544	0.0491834	BD-nonBD
S1PR5	CD8MAIT	0.41722	7.6132	10.2138	0.00281809	0.0498673	0.0541195	BD-nonBD
ECSIT	CD8MAIT	0.421594	5.64791	7.45913	0.00954568	0.0976127	0.100977	BD-nonBD
MAN2B1	CD8MAIT	0.270688	6.80062	4.23228	0.0466281	0.226751	0.232544	BD-nonBD
JUNB	CD8MAIT	1.39173	10.8314	41.3527	1.51498e-07	0.000497294	0.000456275	BD-nonBD
IER2	CD8MAIT	0.479201	8.82821	16.374	0.000248368	0.0145584	0.0156591	BD-nonBD
C19orf53	CD8MAIT	0.311204	8.60924	13.3471	0.000783559	0.0247311	0.0278413	BD-nonBD
DNAJB1	CD8MAIT	1.05652	8.97508	27.9923	5.44881e-06	0.0025551	0.00248793	BD-nonBD
NDUFB7	CD8MAIT	0.327547	8.40439	9.01589	0.00473172	0.0647161	0.0703942	BD-nonBD
RAB8A	CD8MAIT	0.259064	7.05492	5.12388	0.0294396	0.175382	0.182836	BD-nonBD
HSH2D	CD8MAIT	1.06687	5.98246	12.42	0.00113246	0.0297624	0.0338464	BD-nonBD
FAM32A	CD8MAIT	0.295749	6.82971	4.36134	0.0435709	0.219029	0.224242	BD-nonBD
MRPL34	CD8MAIT	0.359053	7.3724	7.11823	0.0111846	0.10703	0.109552	BD-nonBD
DDA1	CD8MAIT	0.402324	6.33773	6.1061	0.0181083	0.137117	0.141148	BD-nonBD
IL12RB1	CD8MAIT	0.305272	6.71062	5.03901	0.0307317	0.179976	0.186764	BD-nonBD
KXD1	CD8MAIT	0.343014	7.1052	6.96839	0.0119983	0.1107	0.11356	BD-nonBD
ARMC6	CD8MAIT	0.439342	5.33181	4.49369	0.0406627	0.212539	0.216449	BD-nonBD
NDUFA13	CD8MAIT	1.05878	6.78548	12.0642	0.00130731	0.0315534	0.0363658	BD-nonBD
ZNF101	CD8MAIT	0.487386	5.69642	11.9968	0.00134352	0.0321843	0.0368623	BD-nonBD
UQCRFS1	CD8MAIT	0.489766	8.13378	22.4338	3.06069e-05	0.00561729	0.0057064	BD-nonBD
PDCD5	CD8MAIT	0.301293	7.49149	6.8083	0.0129386	0.116199	0.118091	BD-nonBD
GPI	CD8MAIT	0.303221	7.90585	10.6423	0.00235101	0.044544	0.0491449	BD-nonBD
FXYD5	CD8MAIT	0.344598	10.3252	10.8307	0.00217239	0.0428922	0.0472234	BD-nonBD
TMEM147	CD8MAIT	0.283489	7.19115	4.52253	0.0400575	0.210971	0.214631	BD-nonBD
IGFLR1	CD8MAIT	0.660272	6.01016	17.8179	0.000147361	0.0119435	0.0122076	BD-nonBD
EIF3K	CD8MAIT	0.280594	10.1341	18.4058	0.000119669	0.010762	0.011096	BD-nonBD
ECH1	CD8MAIT	0.551214	6.94596	5.76746	0.0213642	0.151674	0.15428	BD-nonBD
SIRT2	CD8MAIT	0.304204	6.38796	5.96344	0.0194094	0.141986	0.146372	BD-nonBD
ZFP36	CD8MAIT	1.69175	9.90824	37.9405	3.54755e-07	0.00050496	0.000661493	BD-nonBD
TIMM50	CD8MAIT	0.405714	5.70602	7.2108	0.0107116	0.105364	0.10703	BD-nonBD
FBL	CD8MAIT	0.290133	8.45089	9.48614	0.00385257	0.0596794	0.063491	BD-nonBD
AKT2	CD8MAIT	0.402627	6.05862	5.733	0.0217294	0.152245	0.15554	BD-nonBD
PLD3	CD8MAIT	0.344877	6.5988	6.19826	0.017318	0.134707	0.137933	BD-nonBD
SERTAD1	CD8MAIT	1.03265	4.82359	5.30207	0.0269152	0.168476	0.174637	BD-nonBD
SERTAD3	CD8MAIT	1.27644	5.20415	12.0796	0.00129918	0.0315534	0.0362676	BD-nonBD
BCKDHA	CD8MAIT	0.638345	5.78473	10.6523	0.00234112	0.044544	0.0490692	BD-nonBD
RABAC1	CD8MAIT	0.530118	8.22984	20.9522	4.99307e-05	0.00762314	0.00739102	BD-nonBD
ETHE1	CD8MAIT	0.371215	6.9147	8.59661	0.00569725	0.0724854	0.0774525	BD-nonBD
BCL3	CD8MAIT	1.38725	5.24606	4.76847	0.0352798	0.196503	0.200583	BD-nonBD
SNRPD2	CD8MAIT	0.284463	9.98165	12.5811	0.00106161	0.0284971	0.0326298	BD-nonBD
FTL	CD8MAIT	0.256675	12.0419	8.2463	0.00666554	0.0778039	0.0836597	BD-nonBD
NR1H2	CD8MAIT	0.488954	6.90848	7.95021	0.00762151	0.0853706	0.0896767	BD-nonBD
C19orf48	CD8MAIT	0.496398	4.96607	4.31169	0.0447202	0.22126	0.227407	BD-nonBD
NKG7	CD8MAIT	0.467787	12.0449	16.1995	0.000264831	0.0147628	0.016107	BD-nonBD
ZNF331	CD8MAIT	1.1345	6.09976	6.84113	0.0127395	0.115384	0.117125	BD-nonBD
ZNF581	CD8MAIT	0.451495	5.72296	6.19042	0.0173837	0.134814	0.138218	BD-nonBD
MRPL40	CD8MAIT	0.409659	6.27536	8.29846	0.00651087	0.077155	0.0827113	BD-nonBD
COMT	CD8MAIT	0.342425	6.47168	5.09986	0.0297992	0.176723	0.183849	BD-nonBD
DGCR6L	CD8MAIT	0.277287	7.09829	5.9775	0.0192768	0.141605	0.14585	BD-nonBD
UBE2L3	CD8MAIT	0.284004	7.75175	10.8795	0.00212854	0.0426032	0.0466749	BD-nonBD
YDJC	CD8MAIT	0.300855	6.51374	4.94893	0.0321707	0.185264	0.191315	BD-nonBD
OSM	CD8MAIT	2.55268	5.22036	28.0496	5.3572e-06	0.0025551	0.00248793	BD-nonBD
TBC1D10A	CD8MAIT	0.424963	6.48825	6.55847	0.0145678	0.12285	0.125781	BD-nonBD
MTFP1	CD8MAIT	1.62943	7.13145	31.8689	1.78968e-06	0.00146866	0.00141481	BD-nonBD
IL2RB	CD8MAIT	0.416183	7.26229	6.12032	0.0179838	0.13649	0.140564	BD-nonBD
NOL12	CD8MAIT	0.941774	5.12327	4.78669	0.0349515	0.196178	0.199598	BD-nonBD
EIF3L	CD8MAIT	0.31506	9.55874	12.3523	0.00116371	0.0299746	0.0343368	BD-nonBD
MAFF	CD8MAIT	2.13331	4.84674	15.3398	0.000364595	0.0168797	0.0189494	BD-nonBD
TOMM22	CD8MAIT	0.254699	7.97388	7.01224	0.0117538	0.109526	0.112537	BD-nonBD
JOSD1	CD8MAIT	0.908055	5.11296	6.17527	0.0175115	0.135092	0.138739	BD-nonBD
POLR3H	CD8MAIT	0.548239	4.91446	4.48455	0.0408565	0.212786	0.216851	BD-nonBD
SNU13	CD8MAIT	0.307419	8.38092	10.073	0.00299232	0.0518361	0.055742	BD-nonBD
SREBF2	CD8MAIT	0.523918	5.48728	6.49383	0.0150245	0.124454	0.127964	BD-nonBD
SMDT1	CD8MAIT	0.449812	8.98741	7.40334	0.00979522	0.0990894	0.102281	BD-nonBD
NDUFA6	CD8MAIT	0.33659	7.58263	8.89086	0.00499992	0.0675935	0.0724889	BD-nonBD
LINC01644	CD8MAIT	0.703724	6.1148	4.46804	0.0412091	0.213526	0.217945	BD-nonBD
PIM3	CD8MAIT	1.02441	5.86142	8.51914	0.00589763	0.0739139	0.0789363	BD-nonBD
KLHDC7B	CD8MAIT	0.537239	4.95407	4.22659	0.0467684	0.227265	0.232882	BD-nonBD
SAMSN1	CD8MAIT	0.834939	5.41948	6.75622	0.0132613	0.11739	0.119835	BD-nonBD
BTG3	CD8MAIT	0.907313	5.52455	8.50065	0.00594657	0.0742191	0.0792392	BD-nonBD
SOD1	CD8MAIT	0.252207	8.88338	9.22888	0.00430959	0.0626075	0.0672641	BD-nonBD
HMGN1	CD8MAIT	0.283941	9.03407	9.2004	0.00436363	0.062758	0.0677229	BD-nonBD
U2AF1	CD8MAIT	1.49341	5.15086	5.41137	0.0254836	0.163539	0.169693	BD-nonBD

## Sheet: DEGs in CD8 NAIVE
DEGs in CD8 NAIVE between BD and nonBD groups using muscat
gene	cluster_id	logFC	logCPM	F	p_val	p_adj.loc	p_adj.glb	contrast
UBE2J2	CD8Naive	0.412121	6.7252	17.5791	0.000163836	0.0079746	0.0128024	BD-nonBD
ACAP3	CD8Naive	0.831771	4.14828	11.2889	0.00181473	0.0267818	0.0430708	BD-nonBD
INTS11	CD8Naive	0.382878	6.80653	14.7492	0.0004631	0.0138278	0.0213125	BD-nonBD
MXRA8	CD8Naive	0.673458	5.52379	5.61061	0.0231645	0.117127	0.161086	BD-nonBD
RER1	CD8Naive	0.277717	6.75442	6.77763	0.0131907	0.08398	0.119492	BD-nonBD
PEX10	CD8Naive	0.550612	4.44404	4.41629	0.0424403	0.168011	0.221229	BD-nonBD
TNFRSF14	CD8Naive	0.362021	8.04022	12.601	0.00106658	0.0207721	0.0327214	BD-nonBD
DNAJC11	CD8Naive	0.414839	5.0261	10.4884	0.00253249	0.0320513	0.0512026	BD-nonBD
VAMP3	CD8Naive	0.335377	4.98647	6.40416	0.0157524	0.0933855	0.131305	BD-nonBD
AGTRAP	CD8Naive	0.519745	5.91584	8.39906	0.00626523	0.0536203	0.0812053	BD-nonBD
DHRS3	CD8Naive	0.451944	5.25674	6.58358	0.0144606	0.0887502	0.125313	BD-nonBD
SZRD1	CD8Naive	0.321674	6.4931	9.12795	0.004539	0.0445003	0.0688548	BD-nonBD
SDHB	CD8Naive	0.323182	6.55456	12.6276	0.00105531	0.0207413	0.0325342	BD-nonBD
PADI4	CD8Naive	0.387283	5.49485	7.63454	0.00885555	0.066032	0.0970659	BD-nonBD
MINOS1	CD8Naive	0.515736	7.63571	7.55983	0.00916439	0.067436	0.0988052	BD-nonBD
DDOST	CD8Naive	0.267701	7.54196	7.28066	0.0104247	0.073113	0.105591	BD-nonBD
TCEA3	CD8Naive	0.640767	6.44568	25.9986	1.02952e-05	0.00271378	0.00331361	BD-nonBD
NUDC	CD8Naive	0.283171	7.50381	9.62487	0.0036581	0.0397162	0.0618991	BD-nonBD
RCC1	CD8Naive	1.93365	6.44681	17.7192	0.000155877	0.00775026	0.01254	BD-nonBD
MECR	CD8Naive	0.401892	4.42498	6.79323	0.0130939	0.0837778	0.118911	BD-nonBD
LAPTM5	CD8Naive	0.344304	10.4925	24.568	1.59955e-05	0.00310721	0.00424724	BD-nonBD
EIF3I	CD8Naive	0.254765	7.88333	10.6216	0.00239467	0.0311084	0.0496568	BD-nonBD
SMIM12	CD8Naive	0.250373	6.00462	5.10145	0.0298667	0.135881	0.184029	BD-nonBD
TRAPPC3	CD8Naive	0.262387	6.61815	13.5138	0.000744346	0.0175636	0.0271731	BD-nonBD
MRPS15	CD8Naive	0.438522	7.07187	24.9574	1.41723e-05	0.00309782	0.00396155	BD-nonBD
MYCBP	CD8Naive	0.777526	5.10278	5.34933	0.0263727	0.126417	0.172822	BD-nonBD
NDUFS5	CD8Naive	0.25991	8.77664	8.17403	0.0069309	0.0574343	0.0855882	BD-nonBD
PPT1	CD8Naive	0.272858	7.02004	6.95034	0.0121611	0.0803652	0.114292	BD-nonBD
SVBP	CD8Naive	0.307719	5.85987	4.91408	0.0328418	0.14408	0.193286	BD-nonBD
EBNA1BP2	CD8Naive	0.447294	5.66177	18.6091	0.000113963	0.00670373	0.0108104	BD-nonBD
DPH2	CD8Naive	0.381476	5.13332	7.44448	0.00966409	0.0702002	0.101706	BD-nonBD
DMAP1	CD8Naive	0.289819	5.80473	6.31793	0.0164171	0.0959639	0.134353	BD-nonBD
PLK3	CD8Naive	0.474279	5.31323	4.18698	0.0478643	0.179207	0.235725	BD-nonBD
UROD	CD8Naive	0.395794	6.079	9.80221	0.00338953	0.0381574	0.059347	BD-nonBD
AKR1A1	CD8Naive	0.339792	6.80195	14.1665	0.000578286	0.0152862	0.023852	BD-nonBD
C1orf123	CD8Naive	0.25147	6.33887	5.63749	0.0228593	0.116217	0.159851	BD-nonBD
MRPL37	CD8Naive	0.403622	6.30162	13.2571	0.000822939	0.0182334	0.0285515	BD-nonBD
PGM1	CD8Naive	0.308551	5.7488	8.09864	0.0071705	0.0584914	0.0870999	BD-nonBD
RPF1	CD8Naive	0.338163	6.28546	11.4452	0.00170176	0.0258711	0.0417638	BD-nonBD
DNTTIP2	CD8Naive	0.428453	6.8268	20.9235	5.17752e-05	0.00514855	0.00751831	BD-nonBD
ATXN7L2	CD8Naive	0.559082	3.86687	7.90912	0.00781297	0.0614967	0.0908522	BD-nonBD
BCAS2	CD8Naive	0.276235	6.66533	7.44168	0.00967661	0.0702002	0.101734	BD-nonBD
PHGDH	CD8Naive	0.457169	5.30543	11.7886	0.00147908	0.0242308	0.038823	BD-nonBD
POLR3C	CD8Naive	0.283499	5.55253	6.31016	0.0164785	0.0961206	0.13465	BD-nonBD
SF3B4	CD8Naive	0.410673	7.018	11.2384	0.00185289	0.0269561	0.043447	BD-nonBD
APH1A	CD8Naive	0.50598	7.7027	28.1051	5.48532e-06	0.00212132	0.00249163	BD-nonBD
ENSA	CD8Naive	0.293568	7.65551	11.8124	0.00146487	0.0242298	0.038624	BD-nonBD
SCNM1	CD8Naive	0.298993	6.36964	6.05591	0.0186296	0.103466	0.143244	BD-nonBD
PSMD4	CD8Naive	0.351695	7.38517	19.6758	7.887e-05	0.00633463	0.00912355	BD-nonBD
MRPL9	CD8Naive	0.504038	6.64121	18.2497	0.00012924	0.00714926	0.011496	BD-nonBD
S100A10	CD8Naive	0.296326	9.59345	11.695	0.00153651	0.024873	0.0396693	BD-nonBD
S100A6	CD8Naive	0.292737	10.039	13.3423	0.00079591	0.017982	0.0280676	BD-nonBD
S100A4	CD8Naive	0.277221	9.75979	4.44505	0.0418091	0.166734	0.219606	BD-nonBD
ILF2	CD8Naive	0.316247	7.49292	13.4776	0.00075494	0.0176183	0.0273993	BD-nonBD
JTB	CD8Naive	0.296051	8.51531	11.9039	0.00141144	0.0236268	0.0378887	BD-nonBD
TPM3	CD8Naive	0.297882	9.43467	19.4062	8.64965e-05	0.00666215	0.0095937	BD-nonBD
SLC50A1	CD8Naive	0.261249	5.80479	5.1664	0.028905	0.133468	0.181153	BD-nonBD
MTX1	CD8Naive	0.405115	5.78736	12.0994	0.00130412	0.0224604	0.0363356	BD-nonBD
SSR2	CD8Naive	0.27458	9.80318	12.3166	0.001195	0.0217469	0.0347515	BD-nonBD
SH2D2A	CD8Naive	0.403653	5.91261	6.95476	0.0121359	0.0803258	0.114219	BD-nonBD
TAGLN2	CD8Naive	0.414719	9.39503	10.1526	0.00291875	0.0350469	0.0550402	BD-nonBD
UFC1	CD8Naive	0.328788	8.39774	15.0693	0.000410409	0.0131347	0.0199722	BD-nonBD
DUSP12	CD8Naive	0.349049	6.37253	11.9999	0.00135761	0.0229557	0.0370223	BD-nonBD
RCSD1	CD8Naive	0.42471	8.17236	8.46249	0.00609019	0.0530435	0.0801101	BD-nonBD
ACBD6	CD8Naive	0.405608	6.69523	19.627	8.01953e-05	0.00637973	0.00924698	BD-nonBD
CSRP1	CD8Naive	0.36302	5.6259	4.85509	0.0338442	0.14701	0.196175	BD-nonBD
BTG2	CD8Naive	0.876047	7.13224	12.6115	0.00106212	0.0207721	0.032635	BD-nonBD
RASSF5	CD8Naive	0.268664	8.01407	7.05154	0.0115982	0.0781919	0.111771	BD-nonBD
CD55	CD8Naive	0.481459	8.35661	9.8477	0.00332407	0.0377255	0.0588034	BD-nonBD
PYCR2	CD8Naive	0.674502	5.60804	5.66865	0.0225109	0.115287	0.158523	BD-nonBD
SDE2	CD8Naive	0.635402	4.52086	5.79023	0.0212057	0.111543	0.153759	BD-nonBD
JMJD4	CD8Naive	0.462444	4.89811	11.5864	0.00160618	0.0252188	0.0405325	BD-nonBD
MRPL55	CD8Naive	0.349157	6.49457	13.8796	0.000645843	0.0162025	0.0253246	BD-nonBD
GUK1	CD8Naive	0.360087	8.78533	18.4078	0.000122267	0.0069804	0.011195	BD-nonBD
SCCPDH	CD8Naive	0.321116	6.19018	8.21466	0.0068053	0.0567312	0.0846085	BD-nonBD
ZNF669	CD8Naive	0.355063	4.22554	4.45443	0.0416054	0.166282	0.219057	BD-nonBD
ACP1	CD8Naive	0.328656	7.84535	24.9365	1.42641e-05	0.00309782	0.00396155	BD-nonBD
RNASEH1-AS1	CD8Naive	0.466054	4.42242	7.74647	0.0084136	0.0640646	0.0945171	BD-nonBD
ITGB1BP1	CD8Naive	0.403144	6.6139	12.4219	0.00114561	0.0211562	0.0340248	BD-nonBD
PDIA6	CD8Naive	0.264545	6.63247	7.3513	0.0100891	0.072091	0.103793	BD-nonBD
RDH14	CD8Naive	0.270045	6.50002	5.05342	0.0306002	0.138089	0.186295	BD-nonBD
TTC32	CD8Naive	0.421547	5.6608	8.34001	0.006433	0.0546641	0.0823527	BD-nonBD
SF3B6	CD8Naive	0.343713	7.77776	18.8847	0.000103547	0.00666215	0.0103564	BD-nonBD
PTRHD1	CD8Naive	0.286433	6.97219	8.7696	0.00531363	0.0488401	0.0747953	BD-nonBD
HADHA	CD8Naive	0.275211	8.15961	9.02884	0.00474038	0.0456101	0.0704596	BD-nonBD
AGBL5	CD8Naive	1.03518	4.01227	11.7696	0.00149054	0.0243401	0.0390163	BD-nonBD
SLC5A6	CD8Naive	0.349499	4.25509	5.05759	0.0305358	0.137979	0.186017	BD-nonBD
SNX17	CD8Naive	0.347983	7.55289	14.1251	0.000587566	0.0154231	0.0240951	BD-nonBD
YPEL5	CD8Naive	0.309257	6.83503	4.93318	0.0325242	0.143388	0.192329	BD-nonBD
ZFP36L2	CD8Naive	0.515783	10.4425	6.89461	0.0124835	0.081602	0.115929	BD-nonBD
MTIF2	CD8Naive	0.320979	4.61916	4.11831	0.0496337	0.183201	0.240418	BD-nonBD
C2orf74	CD8Naive	0.538877	5.53341	7.17182	0.0109654	0.0753243	0.108341	BD-nonBD
NFU1	CD8Naive	0.305733	5.9296	4.55545	0.0394801	0.160241	0.212921	BD-nonBD
DGUOK	CD8Naive	0.255868	7.76706	12.4405	0.00113715	0.021108	0.0339025	BD-nonBD
MTHFD2	CD8Naive	0.666937	4.44873	9.22338	0.0043537	0.0435664	0.0676627	BD-nonBD
DCTN1	CD8Naive	0.337782	6.20809	7.48325	0.00949297	0.0694959	0.100671	BD-nonBD
WBP1	CD8Naive	0.318066	6.56528	8.67324	0.00554522	0.0502101	0.0763281	BD-nonBD
TMSB10	CD8Naive	0.268744	13.3225	7.89336	0.00786911	0.061661	0.091156	BD-nonBD
CHMP3	CD8Naive	0.433714	6.71396	17.6367	0.000160511	0.00793342	0.0126766	BD-nonBD
MAL	CD8Naive	0.360995	8.78087	10.9126	0.0021206	0.0292609	0.0465726	BD-nonBD
DUSP2	CD8Naive	1.71203	5.88087	44.377	7.89729e-08	0.000477327	0.000325474	BD-nonBD
CIAO1	CD8Naive	0.292547	6.54508	9.52537	0.00381865	0.0403762	0.0632381	BD-nonBD
SNRNP200	CD8Naive	0.262246	7.09117	6.51821	0.0149175	0.0904252	0.127385	BD-nonBD
ARID5A	CD8Naive	0.405185	6.6072	4.60958	0.0383902	0.158279	0.209935	BD-nonBD
ANKRD39	CD8Naive	0.334166	4.718	4.15188	0.0487597	0.181477	0.238196	BD-nonBD
FAHD2B	CD8Naive	0.475095	4.59928	6.90183	0.0124413	0.0815714	0.115728	BD-nonBD
COX5B	CD8Naive	0.261337	9.01595	10.6873	0.00232965	0.0305487	0.048947	BD-nonBD
MGAT4A	CD8Naive	0.679881	8.9911	10.6332	0.00238301	0.0310051	0.0495099	BD-nonBD
MRPL30	CD8Naive	0.795911	4.67358	7.71973	0.00851698	0.0646161	0.0951204	BD-nonBD
CD8B2	CD8Naive	2.04637	5.85848	9.85715	0.00331065	0.0376243	0.0586322	BD-nonBD
DBI	CD8Naive	0.254561	8.02145	8.98346	0.00483574	0.0463222	0.0712782	BD-nonBD
GYPC	CD8Naive	0.484946	9.70492	38.4725	3.29034e-07	0.000728358	0.000659691	BD-nonBD
BIN1	CD8Naive	0.433665	8.29057	19.2949	8.98684e-05	0.00666215	0.00979954	BD-nonBD
ARHGEF4	CD8Naive	0.692944	3.34138	5.86278	0.020466	0.109165	0.150755	BD-nonBD
DARS	CD8Naive	0.287974	7.66108	7.41483	0.00979724	0.0706704	0.102284	BD-nonBD
NR4A2	CD8Naive	1.20937	3.59308	4.68647	0.0368986	0.154184	0.20532	BD-nonBD
PSMD14	CD8Naive	0.264637	5.82444	5.79284	0.0211786	0.111532	0.153642	BD-nonBD
METTL5	CD8Naive	0.298181	7.17654	13.1604	0.000854787	0.0186424	0.0290923	BD-nonBD
GORASP2	CD8Naive	0.288356	6.96438	7.88653	0.00789356	0.0617947	0.091308	BD-nonBD
OLA1	CD8Naive	0.26309	7.46142	7.68196	0.00866535	0.0652912	0.0958485	BD-nonBD
CIR1	CD8Naive	0.28096	6.7202	6.36196	0.016074	0.0947539	0.132744	BD-nonBD
ATP5MC3	CD8Naive	0.257359	8.95304	10.5351	0.00248318	0.0319108	0.0507052	BD-nonBD
NFE2L2	CD8Naive	0.377544	6.44155	9.53145	0.00380864	0.0403291	0.0631744	BD-nonBD
NBEAL1	CD8Naive	0.283475	6.884	5.24204	0.0278272	0.130219	0.177626	BD-nonBD
EEF1B2	CD8Naive	0.308982	12.7157	16.1801	0.000271671	0.0103432	0.01633	BD-nonBD
KLF7	CD8Naive	0.355859	5.21494	7.38755	0.00992142	0.0712585	0.102935	BD-nonBD
NHEJ1	CD8Naive	0.525224	4.43564	4.63487	0.0378925	0.157002	0.208509	BD-nonBD
MRPL44	CD8Naive	0.390117	5.97719	10.0374	0.00306528	0.0360149	0.0564292	BD-nonBD
ITM2C	CD8Naive	0.477497	6.68016	7.00934	0.0118295	0.0793029	0.112848	BD-nonBD
RNPEPL1	CD8Naive	0.849921	4.74502	11.3942	0.00173779	0.026014	0.0422179	BD-nonBD
THAP4	CD8Naive	0.333283	5.82389	7.76242	0.00835256	0.0638325	0.0941217	BD-nonBD
TADA3	CD8Naive	0.328893	6.75648	13.8657	0.000649332	0.0162391	0.0253914	BD-nonBD
ARPC4	CD8Naive	0.680746	5.64139	7.49311	0.00944995	0.0692416	0.10042	BD-nonBD
JAGN1	CD8Naive	0.311547	6.68029	6.83786	0.0128214	0.0828923	0.117542	BD-nonBD
LSM3	CD8Naive	0.369616	7.31797	22.1928	3.40862e-05	0.00401378	0.00604209	BD-nonBD
RBSN	CD8Naive	0.400954	4.92447	4.71809	0.0363036	0.152768	0.203469	BD-nonBD
OSBPL10	CD8Naive	1.04294	3.86811	14.5304	0.000503206	0.0144208	0.0222369	BD-nonBD
CRTAP	CD8Naive	0.377652	6.09495	6.55133	0.0146841	0.0893948	0.126308	BD-nonBD
CSRNP1	CD8Naive	0.866583	4.42722	9.42176	0.00399386	0.0415451	0.0647641	BD-nonBD
EIF1B	CD8Naive	0.360482	7.5865	4.97594	0.0318253	0.141855	0.190135	BD-nonBD
HIGD1A	CD8Naive	1.15671	4.5228	5.94018	0.0197075	0.106351	0.147513	BD-nonBD
TMA7	CD8Naive	0.280592	10.2806	6.58097	0.0144785	0.0887954	0.12538	BD-nonBD
SHISA5	CD8Naive	0.270197	8.01543	6.53461	0.0148014	0.0898519	0.126878	BD-nonBD
UQCRC1	CD8Naive	0.265333	7.1679	8.67515	0.00554051	0.0502101	0.0763018	BD-nonBD
DALRD3	CD8Naive	0.264602	5.87582	4.55804	0.0394272	0.160105	0.212746	BD-nonBD
IMPDH2	CD8Naive	0.312395	8.06729	13.0149	0.000905177	0.0191902	0.0299665	BD-nonBD
UBA7	CD8Naive	0.364759	5.72697	5.33445	0.0265694	0.12682	0.173457	BD-nonBD
IFRD2	CD8Naive	0.258251	6.13542	5.5936	0.02336	0.117617	0.161799	BD-nonBD
MAPKAPK3	CD8Naive	0.394734	5.93673	10.1014	0.00298298	0.0353124	0.055692	BD-nonBD
RRP9	CD8Naive	0.313957	4.90393	4.62963	0.0379951	0.157271	0.20885	BD-nonBD
PARP3	CD8Naive	0.514841	4.41613	7.33675	0.0101573	0.0721035	0.10411	BD-nonBD
ABHD14B	CD8Naive	0.327738	8.02722	10.9426	0.00209429	0.0291561	0.046278	BD-nonBD
PPM1M	CD8Naive	0.325453	6.96471	7.83218	0.00809116	0.0626598	0.0924918	BD-nonBD
TKT	CD8Naive	0.466413	8.07852	19.7952	7.5723e-05	0.00614092	0.00891293	BD-nonBD
THOC7	CD8Naive	0.383728	7.22024	17.205	0.000187288	0.00837085	0.0136063	BD-nonBD
SLC25A26	CD8Naive	0.304177	5.79509	7.23169	0.0106644	0.0742329	0.106852	BD-nonBD
NDUFB4	CD8Naive	0.270802	8.25925	9.15333	0.0044889	0.0443398	0.0684749	BD-nonBD
FAM162A	CD8Naive	0.372074	7.61817	25.9365	1.04917e-05	0.00271378	0.00333648	BD-nonBD
CHCHD6	CD8Naive	0.306583	4.71165	4.74296	0.035843	0.152033	0.202103	BD-nonBD
ABTB1	CD8Naive	0.26073	6.8268	5.60212	0.0232619	0.117368	0.161474	BD-nonBD
ISY1	CD8Naive	0.838573	5.17857	7.99731	0.00750668	0.0602916	0.0889684	BD-nonBD
PLSCR1	CD8Naive	0.33627	4.93655	4.38142	0.0432197	0.169764	0.223328	BD-nonBD
SERP1	CD8Naive	0.276095	9.70609	12.6512	0.00104547	0.0207412	0.0323541	BD-nonBD
EIF2A	CD8Naive	0.255904	8.06844	5.80994	0.0210019	0.110974	0.152954	BD-nonBD
ERICH6-AS1	CD8Naive	0.652428	4.09995	12.9444	0.000930717	0.019632	0.0304166	BD-nonBD
TIPARP	CD8Naive	0.605515	3.70331	4.27977	0.0455826	0.174497	0.229623	BD-nonBD
SEC62	CD8Naive	0.270661	8.14604	5.56863	0.0236501	0.118648	0.162908	BD-nonBD
FXR1	CD8Naive	0.337001	7.22295	20.2528	6.48378e-05	0.00588685	0.00833392	BD-nonBD
TRA2B	CD8Naive	0.26788	7.78479	5.77455	0.0213693	0.111998	0.154298	BD-nonBD
TCTEX1D2	CD8Naive	0.514838	3.94544	5.99562	0.0191829	0.10521	0.145522	BD-nonBD
NCBP2-AS2	CD8Naive	0.665423	7.6618	38.0295	3.67918e-07	0.000728358	0.000662299	BD-nonBD
ZNF718	CD8Naive	0.666534	4.09705	9.047	0.00470278	0.0455628	0.0701808	BD-nonBD
TMEM175	CD8Naive	0.353416	5.67044	4.59952	0.0385903	0.158731	0.21041	BD-nonBD
CTBP1	CD8Naive	0.452613	5.51905	13.611	0.000716709	0.0173025	0.0266741	BD-nonBD
CTBP1-DT	CD8Naive	0.40886	4.7608	4.1513	0.0487748	0.181477	0.238239	BD-nonBD
RNF4	CD8Naive	0.273166	6.27194	6.14245	0.0178651	0.100422	0.140055	BD-nonBD
MFSD10	CD8Naive	0.465486	6.4201	14.1187	0.000589005	0.0154231	0.0241209	BD-nonBD
NOP14-AS1	CD8Naive	0.342219	4.04064	4.21381	0.0471918	0.178057	0.234012	BD-nonBD
LRPAP1	CD8Naive	0.50264	6.90765	23.4754	2.25631e-05	0.00350933	0.00497905	BD-nonBD
GRPEL1	CD8Naive	0.506967	5.8504	11.4906	0.00167043	0.0257645	0.0413609	BD-nonBD
FBXL5	CD8Naive	0.291377	6.76761	8.51108	0.00595965	0.0525576	0.079346	BD-nonBD
LAP3	CD8Naive	0.357182	5.68071	11.246	0.0018471	0.0269561	0.0433839	BD-nonBD
SRP72	CD8Naive	0.34668	7.21604	11.4604	0.0016912	0.0258711	0.0416344	BD-nonBD
NOA1	CD8Naive	0.342772	6.38356	11.7221	0.00151967	0.0247443	0.0394428	BD-nonBD
GRSF1	CD8Naive	0.309543	7.53311	18.2744	0.000128122	0.0071347	0.0114347	BD-nonBD
G3BP2	CD8Naive	0.507747	7.60302	8.97031	0.00486376	0.0463982	0.0715027	BD-nonBD
HNRNPDL	CD8Naive	0.373958	9.97186	16.802	0.000216575	0.00900025	0.0146324	BD-nonBD
UBE2D3	CD8Naive	0.318878	9.30875	16.5085	0.000240934	0.00968598	0.0154011	BD-nonBD
SNHG8	CD8Naive	0.320725	9.20874	8.06582	0.0072776	0.0590192	0.0876727	BD-nonBD
ELF2	CD8Naive	0.397888	6.61873	8.38054	0.00631731	0.0540108	0.0815595	BD-nonBD
NDUFC1	CD8Naive	0.384562	7.72357	10.6634	0.00235309	0.0307595	0.0491621	BD-nonBD
HMGB2	CD8Naive	0.312927	6.92962	9.25812	0.00428827	0.0432086	0.0671165	BD-nonBD
FRG1	CD8Naive	0.327889	6.46246	12.0089	0.0013527	0.022919	0.036978	BD-nonBD
SLC9A3	CD8Naive	0.515521	5.80161	12.7263	0.00101471	0.0203032	0.0318938	BD-nonBD
MED10	CD8Naive	0.394741	7.79164	15.387	0.000364355	0.0123909	0.0189494	BD-nonBD
DAP	CD8Naive	0.302483	5.69395	5.02609	0.0310265	0.139636	0.187685	BD-nonBD
OTULINL	CD8Naive	0.326119	6.31676	4.98326	0.0317074	0.141556	0.189775	BD-nonBD
PELO	CD8Naive	0.462695	4.14175	5.32022	0.026759	0.127288	0.174117	BD-nonBD
NDUFS4	CD8Naive	0.256685	6.48089	7.39176	0.00990215	0.0711813	0.102824	BD-nonBD
PDE4D	CD8Naive	0.680388	4.69789	5.85802	0.0205136	0.10921	0.150946	BD-nonBD
NDUFAF2	CD8Naive	0.372891	5.92378	12.8969	0.000948352	0.0198196	0.0307245	BD-nonBD
CENPK	CD8Naive	0.857915	6.16274	6.55914	0.0146296	0.0893283	0.126047	BD-nonBD
SGTB	CD8Naive	0.409508	6.51232	8.11571	0.00711548	0.0582786	0.0867447	BD-nonBD
BTF3	CD8Naive	0.31589	11.6474	18.002	0.000141023	0.00732236	0.011976	BD-nonBD
NSA2	CD8Naive	0.478411	9.25084	34.0237	1.04361e-06	0.000968584	0.00109692	BD-nonBD
TBCA	CD8Naive	0.275942	8.98432	17.3018	0.000180899	0.00830245	0.0134219	BD-nonBD
EPB41L4A-AS1	CD8Naive	0.344858	7.88918	9.03949	0.00471829	0.0455628	0.0702945	BD-nonBD
HINT1	CD8Naive	0.250745	10.8094	12.2244	0.0012401	0.0222764	0.0354163	BD-nonBD
SLC22A5	CD8Naive	0.850458	4.17331	7.43394	0.0097112	0.0702983	0.101883	BD-nonBD
IRF1	CD8Naive	0.904395	8.03545	11.2496	0.00184432	0.0269561	0.0433565	BD-nonBD
CDKN2AIPNL	CD8Naive	0.401773	5.78038	11.5492	0.0016308	0.0254142	0.0408563	BD-nonBD
CAMLG	CD8Naive	0.264237	7.49194	6.50909	0.0149825	0.0905509	0.127703	BD-nonBD
HNRNPA0	CD8Naive	0.285017	8.9754	8.87353	0.00507538	0.0472627	0.0730186	BD-nonBD
SIL1	CD8Naive	0.42249	4.43777	6.3469	0.0161905	0.0950808	0.133257	BD-nonBD
PFDN1	CD8Naive	0.455305	6.51024	22.884	2.72584e-05	0.00379691	0.00544511	BD-nonBD
EIF4EBP3	CD8Naive	0.310954	5.96757	5.96633	0.0194582	0.105618	0.146487	BD-nonBD
SLC35A4	CD8Naive	0.369211	6.01575	14.0554	0.000603513	0.0155152	0.024471	BD-nonBD
NDUFA2	CD8Naive	0.307473	7.76727	12.9345	0.000934351	0.019659	0.0304663	BD-nonBD
HARS	CD8Naive	0.300434	6.4859	11.641	0.00157074	0.0251298	0.0401363	BD-nonBD
CD74	CD8Naive	0.306262	9.33704	10.2614	0.00278712	0.0341221	0.05382	BD-nonBD
DCTN4	CD8Naive	0.595142	5.58701	9.03606	0.00472539	0.0455788	0.0703335	BD-nonBD
TNIP1	CD8Naive	0.296655	6.75306	10.8982	0.00213331	0.0292696	0.0467534	BD-nonBD
CCDC69	CD8Naive	0.316646	7.28516	4.80561	0.0347108	0.149316	0.198913	BD-nonBD
THG1L	CD8Naive	0.312869	5.26464	4.72207	0.0362294	0.152666	0.203248	BD-nonBD
SFXN1	CD8Naive	0.263621	7.2054	5.29904	0.0270439	0.128205	0.175059	BD-nonBD
HIGD2A	CD8Naive	0.369219	9.46664	18.7299	0.000109268	0.00666215	0.0106026	BD-nonBD
DBN1	CD8Naive	0.661506	5.70837	12.4955	0.00111242	0.021063	0.0334841	BD-nonBD
NHP2	CD8Naive	0.309363	8.1484	12.5067	0.00110745	0.021063	0.0333986	BD-nonBD
ZNF354A	CD8Naive	0.428202	4.39262	8.79053	0.0052647	0.0486461	0.0744815	BD-nonBD
RACK1	CD8Naive	0.318944	12.7722	18.4586	0.000120112	0.00696732	0.011103	BD-nonBD
PSMG4	CD8Naive	0.475285	6.69465	17.3266	0.000179299	0.0082745	0.0133715	BD-nonBD
BLOC1S5	CD8Naive	0.737046	4.41123	5.00938	0.0312901	0.140293	0.18852	BD-nonBD
EEF1E1	CD8Naive	1.04054	5.18989	6.33944	0.0162485	0.095178	0.133503	BD-nonBD
NOL7	CD8Naive	0.393385	7.86559	18.9982	9.95529e-05	0.00666215	0.0102036	BD-nonBD
HIST1H1E	CD8Naive	0.576861	6.79539	5.18862	0.0285837	0.132494	0.180084	BD-nonBD
ABT1	CD8Naive	0.55516	6.68075	11.7076	0.00152867	0.0247942	0.0395615	BD-nonBD
RPP21	CD8Naive	0.354171	6.60551	7.10387	0.0113182	0.0769457	0.110371	BD-nonBD
IER3	CD8Naive	0.588255	3.82858	4.4341	0.0420481	0.167177	0.220247	BD-nonBD
GTF2H4	CD8Naive	1.06584	3.42571	5.67719	0.0224165	0.115086	0.158156	BD-nonBD
NFKBIL1	CD8Naive	0.474136	5.05533	10.0196	0.00308863	0.0361842	0.0565945	BD-nonBD
AIF1	CD8Naive	0.451448	8.77518	9.94709	0.00318572	0.0367546	0.057363	BD-nonBD
CSNK2B	CD8Naive	2.08453	6.74215	13.4924	0.000750598	0.0176183	0.0273021	BD-nonBD
ABHD16A	CD8Naive	0.461666	5.12738	8.76655	0.00532078	0.0488401	0.0748481	BD-nonBD
LSM2	CD8Naive	0.293415	7.67918	5.75494	0.0215759	0.112794	0.154915	BD-nonBD
NELFE	CD8Naive	0.330655	6.53987	8.54139	0.00587975	0.052027	0.078771	BD-nonBD
AGPAT1	CD8Naive	0.257146	5.50514	5.27524	0.027368	0.129241	0.176169	BD-nonBD
GPSM3	CD8Naive	0.2752	10.0356	11.508	0.00165855	0.0257029	0.0411579	BD-nonBD
PSMB8	CD8Naive	0.32789	8.60749	12.7278	0.00101408	0.0203032	0.0318845	BD-nonBD
TAPBP	CD8Naive	0.344492	8.25832	16.8582	0.000212217	0.00895279	0.0144944	BD-nonBD
CUTA	CD8Naive	0.269924	9.03456	13.441	0.000765789	0.0176803	0.0275158	BD-nonBD
HMGA1	CD8Naive	0.378912	7.39223	9.35681	0.00410805	0.0422073	0.06571	BD-nonBD
SNRPC	CD8Naive	0.369698	7.57832	13.0198	0.000903428	0.0191902	0.0299379	BD-nonBD
PPARD	CD8Naive	0.614003	4.87755	15.0193	0.000418198	0.0131876	0.0201521	BD-nonBD
PIM1	CD8Naive	0.64855	8.52209	10.8605	0.0021671	0.0294339	0.0471376	BD-nonBD
GLO1	CD8Naive	0.304183	6.09315	9.57329	0.00374041	0.040097	0.0625576	BD-nonBD
CCND3	CD8Naive	0.358355	9.4497	10.9289	0.00210631	0.0292242	0.0464379	BD-nonBD
C6orf226	CD8Naive	0.56322	6.2796	17.5059	0.00016817	0.00802699	0.012974	BD-nonBD
CNPY3	CD8Naive	0.268327	7.81812	15.8164	0.000310615	0.0112319	0.01753	BD-nonBD
MEA1	CD8Naive	0.29844	7.04375	9.53529	0.00380232	0.0403291	0.0631345	BD-nonBD
POLR1C	CD8Naive	0.324729	5.45255	6.23406	0.0170928	0.0982628	0.137095	BD-nonBD
MRPL14	CD8Naive	0.45554	6.7671	17.3573	0.000177341	0.0082745	0.0133142	BD-nonBD
SUPT3H	CD8Naive	0.331758	6.24583	7.34343	0.0101259	0.0721035	0.103955	BD-nonBD
PTP4A1	CD8Naive	0.3629	6.01087	5.10232	0.0298535	0.135881	0.183998	BD-nonBD
SMAP1	CD8Naive	0.257728	6.66449	5.08439	0.030125	0.136703	0.18482	BD-nonBD
EEF1A1	CD8Naive	0.269941	15.6879	13.8414	0.000655455	0.0162947	0.0255543	BD-nonBD
COX7A2	CD8Naive	0.312917	8.96723	10.1157	0.00296481	0.0352578	0.0554847	BD-nonBD
RWDD1	CD8Naive	0.284505	8.14591	12.4753	0.00112145	0.021063	0.03365	BD-nonBD
HDDC2	CD8Naive	0.27379	7.07261	4.62401	0.0381053	0.157493	0.209129	BD-nonBD
AIG1	CD8Naive	0.478334	4.91659	11.0492	0.00200365	0.0282711	0.0452609	BD-nonBD
TMEM242	CD8Naive	0.327188	5.04339	4.82028	0.0344514	0.148664	0.198013	BD-nonBD
DYNLT1	CD8Naive	0.45118	6.6904	5.63202	0.022921	0.116217	0.160139	BD-nonBD
SOD2	CD8Naive	0.308205	6.43372	7.93632	0.00771708	0.0611582	0.0903206	BD-nonBD
MPC1	CD8Naive	0.291768	6.3383	8.89886	0.00501906	0.0471058	0.0726268	BD-nonBD
PSMB1	CD8Naive	0.317687	8.41506	18.7839	0.000107235	0.00666215	0.0105161	BD-nonBD
PRKAR1B	CD8Naive	0.420551	6.20676	14.5208	0.000505051	0.0144208	0.022287	BD-nonBD
GET4	CD8Naive	0.380144	5.4772	6.79664	0.0130729	0.0837778	0.118846	BD-nonBD
C7orf50	CD8Naive	0.360919	6.3576	6.76797	0.0132509	0.0842353	0.119785	BD-nonBD
ZFAND2A	CD8Naive	0.527745	5.40773	11.4313	0.0017115	0.0258711	0.0419075	BD-nonBD
PSMG3-AS1	CD8Naive	0.671992	3.76897	7.39442	0.00989001	0.0711552	0.102752	BD-nonBD
MAD1L1	CD8Naive	0.399414	7.21665	14.324	0.000544427	0.0149592	0.0231351	BD-nonBD
NUDT1	CD8Naive	0.431749	5.97708	14.1767	0.000576027	0.0152773	0.0238128	BD-nonBD
ZDHHC4	CD8Naive	0.250218	5.57693	4.44463	0.0418183	0.166734	0.219611	BD-nonBD
NDUFA4	CD8Naive	0.326183	9.38006	15.0849	0.000408	0.0131078	0.0198987	BD-nonBD
CDCA7L	CD8Naive	0.723343	5.06263	13.0817	0.000881639	0.0189641	0.0295473	BD-nonBD
MALSU1	CD8Naive	0.493392	6.41171	16.359	0.000254443	0.0100733	0.0157835	BD-nonBD
PSMA2	CD8Naive	1.93958	4.44156	14.0584	0.000602826	0.0155152	0.0244652	BD-nonBD
BLVRA	CD8Naive	0.458508	4.78952	5.12845	0.0294627	0.135121	0.182899	BD-nonBD
MRPS24	CD8Naive	0.889939	7.16519	18.7717	0.000107689	0.00666215	0.0105384	BD-nonBD
LINC00957	CD8Naive	0.392228	4.53919	4.10496	0.0499859	0.183773	0.241302	BD-nonBD
DBNL	CD8Naive	0.255302	7.44048	7.58785	0.00904725	0.0668608	0.0980756	BD-nonBD
POLD2	CD8Naive	0.289659	6.28322	8.26777	0.00664482	0.055676	0.0835401	BD-nonBD
DDX56	CD8Naive	0.335813	6.05626	10.26	0.00278875	0.0341221	0.05382	BD-nonBD
MYO1G	CD8Naive	0.389565	6.79993	10.4136	0.00261348	0.0326314	0.0520275	BD-nonBD
SNHG15	CD8Naive	0.519613	6.49678	11.2516	0.00184282	0.0269561	0.0433472	BD-nonBD
UPP1	CD8Naive	0.51785	6.48771	13.6345	0.000710201	0.0172451	0.0265336	BD-nonBD
ZNF107	CD8Naive	0.624629	5.76696	7.02572	0.0117391	0.0787605	0.112438	BD-nonBD
ZNF138	CD8Naive	0.501453	5.2621	5.51017	0.0243448	0.12054	0.165372	BD-nonBD
ERV3-1	CD8Naive	1.38017	4.31511	7.59372	0.0090229	0.0667639	0.097969	BD-nonBD
GUSB	CD8Naive	0.38194	5.75956	9.2118	0.00437575	0.0436165	0.0677968	BD-nonBD
SBDS	CD8Naive	0.567881	7.20867	9.95363	0.00317683	0.0367027	0.057266	BD-nonBD
DNAJC30	CD8Naive	0.310273	5.67052	6.89269	0.0124948	0.081602	0.115957	BD-nonBD
EIF4H	CD8Naive	0.542318	7.94785	29.8396	3.31929e-06	0.00158642	0.00201488	BD-nonBD
RHBDD2	CD8Naive	0.327897	6.14652	7.24157	0.0106156	0.0740783	0.106599	BD-nonBD
MDH2	CD8Naive	0.409978	8.12849	24.3506	1.71196e-05	0.0031466	0.00440774	BD-nonBD
HSPB1	CD8Naive	0.319794	8.99147	6.94268	0.0122049	0.0805305	0.114543	BD-nonBD
ZP3	CD8Naive	0.562016	3.467	5.33213	0.0266003	0.126894	0.173522	BD-nonBD
DBF4	CD8Naive	0.325274	5.4472	5.86315	0.0204622	0.109165	0.150748	BD-nonBD
ARPC1B	CD8Naive	1.01205	8.9515	16.6146	0.000231812	0.00958575	0.0150979	BD-nonBD
PDAP1	CD8Naive	0.316508	7.31962	14.7306	0.000466364	0.0138631	0.0214147	BD-nonBD
ZNF394	CD8Naive	0.622261	6.30077	21.1783	4.75695e-05	0.00478733	0.00717718	BD-nonBD
COPS6	CD8Naive	0.303821	7.15485	12.0197	0.00134678	0.0228652	0.0369194	BD-nonBD
TAF6	CD8Naive	0.272296	5.91882	5.12619	0.0294964	0.135121	0.182999	BD-nonBD
TSC22D4	CD8Naive	0.287478	7.95945	4.77663	0.0352297	0.150678	0.200436	BD-nonBD
LRCH4	CD8Naive	0.328931	5.91585	4.37398	0.043388	0.170244	0.223742	BD-nonBD
MOSPD3	CD8Naive	0.553254	5.30738	8.03621	0.00737568	0.0594108	0.0881967	BD-nonBD
POP7	CD8Naive	0.416941	5.45052	14.2819	0.000553275	0.0151525	0.0234026	BD-nonBD
ZNHIT1	CD8Naive	0.327267	7.17677	6.19962	0.0173788	0.0991567	0.138193	BD-nonBD
FIS1	CD8Naive	0.371953	8.30557	18.6538	0.000112202	0.00669448	0.0107689	BD-nonBD
POLR2J	CD8Naive	0.394116	7.14542	12.6327	0.00105319	0.0207413	0.0324988	BD-nonBD
PMPCB	CD8Naive	0.334594	7.51142	16.2828	0.000261631	0.010157	0.0159993	BD-nonBD
DNAJB9	CD8Naive	0.682211	5.49817	13.0599	0.000889259	0.0189974	0.0296591	BD-nonBD
ARF5	CD8Naive	0.313301	8.15058	17.7254	0.000155534	0.00775026	0.0125236	BD-nonBD
SND1	CD8Naive	0.280695	6.65825	7.06504	0.0115253	0.0778562	0.1114	BD-nonBD
IMPDH1	CD8Naive	0.494709	5.53701	12.4496	0.001133	0.0211052	0.033848	BD-nonBD
MEST	CD8Naive	0.671214	5.71651	4.43067	0.0421235	0.167233	0.220416	BD-nonBD
CHCHD3	CD8Naive	0.438358	6.18512	15.4879	0.000350888	0.0122571	0.0186202	BD-nonBD
SLC37A3	CD8Naive	0.445283	4.57114	6.27762	0.0167382	0.0969586	0.135655	BD-nonBD
TRBV6-2	CD8Naive	0.571505	6.52785	4.42226	0.0423085	0.167728	0.220896	BD-nonBD
TRBV11-2	CD8Naive	0.793551	6.72734	11.0516	0.00200164	0.0282711	0.0452221	BD-nonBD
TRBV20-1	CD8Naive	0.502976	7.81575	6.78011	0.0131752	0.08398	0.119395	BD-nonBD
ZYX	CD8Naive	0.313475	8.50766	6.17105	0.0176201	0.099778	0.139148	BD-nonBD
TCAF2	CD8Naive	0.810044	5.11944	6.23025	0.0171242	0.0983757	0.137222	BD-nonBD
ATP6V0E2	CD8Naive	0.291689	7.90676	6.65006	0.0140113	0.0870529	0.123304	BD-nonBD
SLC25A6	CD8Naive	0.377557	10.5696	20.6212	5.72814e-05	0.00549967	0.00792482	BD-nonBD
P2RY8	CD8Naive	0.413847	7.17412	7.98508	0.00754835	0.0603053	0.0892259	BD-nonBD
SMS	CD8Naive	0.342493	5.97429	10.511	0.0025085	0.0319685	0.050965	BD-nonBD
PRDX4	CD8Naive	0.286569	5.40726	4.92656	0.0326339	0.14362	0.192615	BD-nonBD
EIF2S3	CD8Naive	0.310422	9.18138	5.28696	0.0272079	0.128691	0.175555	BD-nonBD
NDUFB11	CD8Naive	0.293074	9.18269	13.3318	0.000799187	0.017982	0.0280946	BD-nonBD
TIMP1	CD8Naive	0.377002	6.6845	5.67038	0.0224918	0.11526	0.158448	BD-nonBD
CFP	CD8Naive	0.34231	4.84761	5.71826	0.0219682	0.11446	0.156483	BD-nonBD
ELK1	CD8Naive	0.446098	5.40301	12.4144	0.00114906	0.0211562	0.0340825	BD-nonBD
UXT	CD8Naive	0.277499	9.5929	13.9516	0.00062815	0.0158518	0.0248925	BD-nonBD
SLC38A5	CD8Naive	0.489104	4.19253	7.34257	0.0101299	0.0721035	0.103969	BD-nonBD
RBM3	CD8Naive	0.308625	9.40535	7.27274	0.0104631	0.0733205	0.105786	BD-nonBD
WDR13	CD8Naive	0.522707	5.50155	14.1783	0.000575676	0.0152773	0.0238128	BD-nonBD
WAS	CD8Naive	0.50616	8.12856	16.4989	0.000241779	0.00968598	0.0154233	BD-nonBD
PIM2	CD8Naive	0.424219	8.36773	10.8375	0.002188	0.0296213	0.0473642	BD-nonBD
PRAF2	CD8Naive	0.419964	5.06013	6.01475	0.0190054	0.104925	0.144805	BD-nonBD
WDR45	CD8Naive	0.291975	5.95582	5.51422	0.0242958	0.120433	0.165239	BD-nonBD
PLP2	CD8Naive	0.403084	8.20537	10.3526	0.00268164	0.0332341	0.052811	BD-nonBD
MAGED1	CD8Naive	0.261482	5.6505	4.79783	0.0348494	0.14951	0.199328	BD-nonBD
NBDY	CD8Naive	0.351265	7.54914	11.6228	0.00158246	0.0251298	0.0402126	BD-nonBD
ZC4H2	CD8Naive	0.923807	3.63526	15.873	0.00030419	0.0111443	0.0173803	BD-nonBD
LAS1L	CD8Naive	0.36126	5.67721	7.92278	0.00776465	0.0613606	0.090569	BD-nonBD
IGBP1	CD8Naive	0.3273	7.89096	15.9021	0.000300939	0.0111227	0.0172575	BD-nonBD
IL2RG	CD8Naive	1.04032	6.91675	8.2723	0.00663132	0.055676	0.0834838	BD-nonBD
TRMT2B	CD8Naive	0.272485	5.28184	5.12339	0.029538	0.135121	0.183185	BD-nonBD
BEX5	CD8Naive	0.562872	4.17473	5.01298	0.0312332	0.140264	0.18835	BD-nonBD
TCEAL3	CD8Naive	0.38979	5.77592	8.13604	0.00705055	0.0580993	0.0863394	BD-nonBD
SLC25A5	CD8Naive	0.421476	9.09632	25.8593	1.07417e-05	0.00271378	0.00337633	BD-nonBD
RNF113A	CD8Naive	0.488914	6.47424	17.0714	0.000196505	0.00861762	0.0139442	BD-nonBD
NDUFA1	CD8Naive	0.28301	8.33646	5.861	0.0204837	0.10919	0.150829	BD-nonBD
RTL8C	CD8Naive	0.293166	5.98112	4.25295	0.0462297	0.175765	0.231482	BD-nonBD
RBMX	CD8Naive	0.433291	8.34541	35.6924	6.71036e-07	0.000728358	0.000898218	BD-nonBD
ARHGAP4	CD8Naive	0.336856	7.93661	10.5253	0.0024934	0.0319685	0.0508191	BD-nonBD
NAA10	CD8Naive	0.836655	6.51673	7.61267	0.00894478	0.0664731	0.0975523	BD-nonBD
RENBP	CD8Naive	0.470679	4.36875	6.4266	0.0155843	0.0927174	0.130506	BD-nonBD
FLNA	CD8Naive	0.433416	7.81799	15.0023	0.000420882	0.0131876	0.0202182	BD-nonBD
EMD	CD8Naive	0.308848	7.87183	7.40881	0.00982451	0.0707449	0.102431	BD-nonBD
DNASE1L1	CD8Naive	0.522742	3.73711	5.98347	0.0192966	0.105244	0.145956	BD-nonBD
G6PD	CD8Naive	0.331435	6.11671	6.59208	0.0144022	0.0885359	0.125094	BD-nonBD
MSRA	CD8Naive	0.526842	5.27665	14.3473	0.000539598	0.0149247	0.0230201	BD-nonBD
NEIL2	CD8Naive	0.365813	4.95977	7.28628	0.0103976	0.0730925	0.105466	BD-nonBD
INTS10	CD8Naive	0.289419	6.71897	10.5995	0.00241697	0.0313492	0.04984	BD-nonBD
SORBS3	CD8Naive	0.381023	6.33175	4.72038	0.036261	0.152666	0.203318	BD-nonBD
R3HCC1	CD8Naive	0.432351	5.58409	14.3927	0.000530331	0.0147662	0.0228049	BD-nonBD
SARAF	CD8Naive	0.339459	11.7011	22.2588	3.33621e-05	0.00401378	0.00597176	BD-nonBD
LEPROTL1	CD8Naive	0.363439	9.65461	10.3888	0.00264101	0.0327791	0.0523028	BD-nonBD
DCTN6	CD8Naive	0.539775	5.10634	6.49255	0.0151011	0.0910097	0.128404	BD-nonBD
EIF4EBP1	CD8Naive	0.588614	4.42492	7.06016	0.0115516	0.0779406	0.111529	BD-nonBD
PLPP5	CD8Naive	0.436973	4.17858	5.34554	0.0264226	0.12648	0.17291	BD-nonBD
TPD52	CD8Naive	0.519555	5.15201	5.30167	0.0270083	0.128109	0.17498	BD-nonBD
FABP5	CD8Naive	0.462407	5.75558	9.64329	0.00362919	0.0395752	0.0616071	BD-nonBD
C8orf59	CD8Naive	0.261461	8.2365	8.94891	0.00490974	0.0466034	0.07183	BD-nonBD
NDUFAF6	CD8Naive	0.287193	4.54795	4.33404	0.0443039	0.171886	0.226289	BD-nonBD
PLEKHF2	CD8Naive	0.515145	6.22017	8.4563	0.00610704	0.0530435	0.0802239	BD-nonBD
PTDSS1	CD8Naive	0.321347	7.53347	14.9626	0.000427225	0.013261	0.020374	BD-nonBD
PABPC1	CD8Naive	0.309532	12.061	19.8645	7.39581e-05	0.00614092	0.00884847	BD-nonBD
KLF10	CD8Naive	1.64799	4.19656	23.3944	2.31521e-05	0.00350933	0.00501751	BD-nonBD
EIF3H	CD8Naive	0.293615	10.1526	15.5921	0.000337547	0.0118968	0.0182336	BD-nonBD
C8orf76	CD8Naive	0.436787	4.72844	8.06028	0.00729583	0.0590524	0.0877158	BD-nonBD
NDUFB9	CD8Naive	0.498176	8.73857	37.1822	4.56441e-07	0.000728358	0.000736945	BD-nonBD
LY6E-DT	CD8Naive	0.711813	3.46694	8.42449	0.00619442	0.0532325	0.0807572	BD-nonBD
LY6E	CD8Naive	0.425534	9.10308	15.0489	0.000413563	0.0131851	0.0200584	BD-nonBD
MINCR	CD8Naive	0.400533	5.01389	4.65397	0.0375213	0.156006	0.207334	BD-nonBD
TOP1MT	CD8Naive	0.559419	5.36024	12.1226	0.00129199	0.0224355	0.0361999	BD-nonBD
GSDMD	CD8Naive	0.34959	6.77068	10.6695	0.00234702	0.0307283	0.0491272	BD-nonBD
EEF1D	CD8Naive	0.338188	11.9679	22.1676	3.4367e-05	0.00401378	0.00605427	BD-nonBD
PUF60	CD8Naive	0.296371	7.46631	14.6717	0.000476902	0.0140762	0.0216362	BD-nonBD
GRINA	CD8Naive	0.316019	6.59939	6.47483	0.0152293	0.0914525	0.129014	BD-nonBD
GPAA1	CD8Naive	0.345499	6.45542	6.66915	0.0138851	0.086877	0.122828	BD-nonBD
MAF1	CD8Naive	0.31833	7.57491	13.4343	0.000767806	0.0176803	0.0275582	BD-nonBD
HSF1	CD8Naive	0.423306	7.02618	18.0038	0.000140929	0.00732236	0.011976	BD-nonBD
SLC39A4	CD8Naive	0.327666	5.01978	5.34769	0.0263943	0.126417	0.17284	BD-nonBD
CYHR1	CD8Naive	0.349738	6.01065	6.9398	0.0122214	0.0805724	0.114638	BD-nonBD
RCL1	CD8Naive	0.367252	4.80453	6.21195	0.0172758	0.0988389	0.13778	BD-nonBD
UBAP1	CD8Naive	0.347789	5.76571	14.5077	0.000507568	0.0144208	0.0222975	BD-nonBD
CCDC107	CD8Naive	0.289645	6.65528	5.34019	0.0264933	0.126601	0.173184	BD-nonBD
HINT2	CD8Naive	0.259633	6.57805	7.36638	0.010019	0.0717743	0.103511	BD-nonBD
IDNK	CD8Naive	0.426816	4.34935	4.99121	0.0315798	0.141062	0.189368	BD-nonBD
ISCA1	CD8Naive	0.430422	6.46617	13.491	0.000751015	0.0176183	0.0273021	BD-nonBD
NINJ1	CD8Naive	0.335954	6.6209	8.5743	0.00579427	0.0515437	0.0781248	BD-nonBD
ANP32B	CD8Naive	0.26965	9.68476	13.554	0.000732804	0.0174831	0.026953	BD-nonBD
TXN	CD8Naive	0.626991	6.56019	25.7677	1.10462e-05	0.00271378	0.00340511	BD-nonBD
ALAD	CD8Naive	0.43084	4.96334	10.1401	0.0029342	0.0350635	0.0551721	BD-nonBD
ATP6V1G1	CD8Naive	0.297805	9.79553	8.58075	0.00577768	0.0515058	0.0780513	BD-nonBD
C9orf16	CD8Naive	0.381915	8.83009	27.4483	6.65946e-06	0.00230759	0.00275911	BD-nonBD
COQ4	CD8Naive	0.330973	6.08746	9.69544	0.00354861	0.039163	0.0608164	BD-nonBD
URM1	CD8Naive	0.412408	6.86887	12.5274	0.00109834	0.0209941	0.0332285	BD-nonBD
TBC1D13	CD8Naive	0.49417	4.31726	6.80859	0.0129994	0.0835263	0.118446	BD-nonBD
C9orf78	CD8Naive	0.280996	8.33455	9.13886	0.00451739	0.0443771	0.0686667	BD-nonBD
SURF2	CD8Naive	0.293537	6.26625	7.68491	0.00865365	0.0652912	0.0958273	BD-nonBD
TMEM141	CD8Naive	0.270428	6.41814	6.46189	0.0153237	0.0917255	0.129407	BD-nonBD
PHPT1	CD8Naive	0.323437	6.63603	10.0545	0.00304309	0.0359532	0.0562073	BD-nonBD
EDF1	CD8Naive	0.356483	9.65727	20.5263	5.91338e-05	0.00561301	0.00802961	BD-nonBD
PAXX	CD8Naive	0.28862	8.80517	5.71214	0.0220343	0.11446	0.156705	BD-nonBD
CLIC3	CD8Naive	0.796093	5.24353	6.98716	0.0119529	0.0796196	0.113367	BD-nonBD
NPDC1	CD8Naive	1.63061	4.4325	13.0158	0.000904858	0.0191902	0.0299665	BD-nonBD
MRPL41	CD8Naive	0.284741	7.26997	10.2724	0.00277419	0.0341221	0.0537045	BD-nonBD
BET1L	CD8Naive	0.410289	6.4642	11.2401	0.00185161	0.0269561	0.0434365	BD-nonBD
PGGHG	CD8Naive	0.388866	6.14597	4.1089	0.0498817	0.183631	0.240994	BD-nonBD
IFITM2	CD8Naive	0.477575	9.95186	12.2711	0.00121705	0.0219569	0.0350962	BD-nonBD
IFITM1	CD8Naive	0.385145	11.6927	15.3668	0.000367105	0.0124147	0.0189995	BD-nonBD
SIGIRR	CD8Naive	0.278775	8.09785	8.80181	0.00523854	0.0485439	0.074333	BD-nonBD
RNH1	CD8Naive	0.313697	7.40129	9.13766	0.00451977	0.0443771	0.0686896	BD-nonBD
CTSD	CD8Naive	0.857143	5.06066	9.54915	0.00377962	0.0403291	0.0629569	BD-nonBD
LSP1	CD8Naive	0.366414	9.55562	20.0491	6.94634e-05	0.0060489	0.00856927	BD-nonBD
PGAP2	CD8Naive	0.431948	5.49614	10.0001	0.0031145	0.0364361	0.0568583	BD-nonBD
TRIM34	CD8Naive	0.959843	3.40977	5.95591	0.0195571	0.106004	0.146893	BD-nonBD
ARFIP2	CD8Naive	0.385186	5.45753	7.11978	0.0112346	0.0767469	0.10988	BD-nonBD
EIF3F	CD8Naive	0.348854	10.3034	21.8476	3.81525e-05	0.00430659	0.00644491	BD-nonBD
PSMA1	CD8Naive	0.338337	8.06776	6.46958	0.0152675	0.0915865	0.129165	BD-nonBD
SERGEF	CD8Naive	0.407394	5.70903	11.0303	0.00201939	0.028302	0.0454199	BD-nonBD
LDHA	CD8Naive	0.318512	8.32977	9.94366	0.00319039	0.0367577	0.0573937	BD-nonBD
HTATIP2	CD8Naive	0.291826	6.32631	11.4897	0.00167105	0.0257645	0.0413697	BD-nonBD
SVIP	CD8Naive	0.308131	7.08205	5.94991	0.0196143	0.106113	0.14716	BD-nonBD
CD59	CD8Naive	0.786049	4.13145	4.93771	0.0324494	0.143337	0.192101	BD-nonBD
COMMD9	CD8Naive	0.304443	5.89976	8.43143	0.00617524	0.053187	0.0806539	BD-nonBD
PEX16	CD8Naive	0.313528	6.67444	9.93613	0.00320068	0.0367997	0.0575033	BD-nonBD
ZNF408	CD8Naive	0.544301	4.22825	6.98431	0.0119689	0.0796626	0.113426	BD-nonBD
ARFGAP2	CD8Naive	0.333374	6.4862	9.92579	0.00321485	0.0368363	0.0575999	BD-nonBD
MADD	CD8Naive	0.374604	5.02674	5.90158	0.0200819	0.107597	0.149061	BD-nonBD
SLC39A13	CD8Naive	0.337462	4.3897	5.20194	0.028393	0.131979	0.179435	BD-nonBD
PSMC3	CD8Naive	0.40258	6.67804	14.9557	0.000428335	0.013261	0.0203919	BD-nonBD
KBTBD4	CD8Naive	0.557078	5.75742	14.8077	0.000452953	0.0137084	0.0210461	BD-nonBD
NUP160	CD8Naive	0.279379	5.59785	5.55812	0.0237734	0.118673	0.163247	BD-nonBD
TIMM10	CD8Naive	0.34255	6.39488	4.52566	0.0400942	0.161791	0.214717	BD-nonBD
UBE2L6	CD8Naive	0.381733	7.46394	11.5648	0.00162043	0.0252998	0.0407085	BD-nonBD
CLP1	CD8Naive	0.8661	3.86453	11.7964	0.00147439	0.0242308	0.0387621	BD-nonBD
TMEM109	CD8Naive	0.260854	6.91262	5.16317	0.028952	0.133538	0.181317	BD-nonBD
CD6	CD8Naive	0.3813	8.05377	11.4284	0.00171357	0.0258711	0.041932	BD-nonBD
CD5	CD8Naive	0.535262	7.69044	26.1047	9.96874e-06	0.00271378	0.00326614	BD-nonBD
CYB561A3	CD8Naive	0.424579	5.92524	14.2279	0.000564839	0.0152344	0.0236208	BD-nonBD
SDHAF2	CD8Naive	0.627944	5.36043	7.13695	0.0111449	0.0763064	0.109333	BD-nonBD
FTH1	CD8Naive	0.389113	11.4369	24.2783	1.75118e-05	0.0031466	0.00445217	BD-nonBD
EEF1G	CD8Naive	1.87292	10.777	15.2053	0.000389976	0.0128516	0.0195689	BD-nonBD
C11orf98	CD8Naive	0.92325	6.01465	6.77909	0.0131816	0.08398	0.119439	BD-nonBD
UBXN1	CD8Naive	0.353135	9.26421	21.9591	3.67857e-05	0.00420919	0.00628934	BD-nonBD
BSCL2	CD8Naive	0.331947	5.65923	8.77629	0.00529793	0.0488199	0.0746885	BD-nonBD
TMEM179B	CD8Naive	0.2509	6.97127	7.23376	0.0106541	0.0742329	0.106815	BD-nonBD
RARRES3	CD8Naive	0.250775	9.27071	4.78711	0.0350411	0.150102	0.199906	BD-nonBD
COX8A	CD8Naive	0.332279	8.68484	15.1109	0.000404041	0.0130307	0.0198175	BD-nonBD
OTUB1	CD8Naive	0.276278	7.6885	8.93061	0.00494941	0.0467283	0.0721026	BD-nonBD
DNAJC4	CD8Naive	0.452772	7.10502	15.0097	0.000419718	0.0131876	0.0201757	BD-nonBD
BAD	CD8Naive	0.308546	5.41533	5.95468	0.0195689	0.106004	0.14695	BD-nonBD
PRDX5	CD8Naive	0.352203	7.97736	15.6278	0.0003331	0.0118178	0.0181136	BD-nonBD
SF1	CD8Naive	0.288167	9.46038	6.91159	0.0123844	0.081262	0.115393	BD-nonBD
ATG2A	CD8Naive	0.710453	3.91189	9.60415	0.00369094	0.0398326	0.0621561	BD-nonBD
ARL2	CD8Naive	1.10297	6.12858	12.8372	0.000971017	0.0199963	0.0310795	BD-nonBD
TM7SF2	CD8Naive	0.451813	5.24863	5.49623	0.0245136	0.121089	0.166001	BD-nonBD
ZNHIT2	CD8Naive	0.505845	5.12084	12.1452	0.00128029	0.0224355	0.0360054	BD-nonBD
FAU	CD8Naive	0.337657	13.0721	17.8447	0.00014909	0.00764017	0.0122503	BD-nonBD
MRPL49	CD8Naive	0.264429	5.58739	5.6435	0.0227917	0.116217	0.159641	BD-nonBD
FIBP	CD8Naive	0.431484	6.87253	19.2035	9.274e-05	0.00666215	0.00991407	BD-nonBD
SF3B2	CD8Naive	0.313638	8.3576	14.7468	0.00046352	0.0138278	0.0213256	BD-nonBD
MRPL11	CD8Naive	0.30793	7.05296	11.0994	0.0019624	0.0278774	0.0447812	BD-nonBD
RBM4	CD8Naive	0.536248	7.06809	5.21779	0.0281678	0.131298	0.178874	BD-nonBD
PTPRCAP	CD8Naive	1.05019	9.91441	16.3105	0.000258993	0.0101092	0.0159001	BD-nonBD
AIP	CD8Naive	0.367	7.91533	10.5156	0.00250362	0.0319685	0.0509214	BD-nonBD
GSTP1	CD8Naive	0.310856	8.25441	8.96931	0.00486589	0.0463982	0.0715187	BD-nonBD
TCIRG1	CD8Naive	0.417235	5.65477	6.54962	0.014696	0.0893948	0.126376	BD-nonBD
LAMTOR1	CD8Naive	0.386136	7.7564	24.6815	1.54395e-05	0.00309782	0.00418338	BD-nonBD
ANAPC15	CD8Naive	0.34144	6.74255	8.66769	0.00555889	0.0502258	0.0764004	BD-nonBD
MRPL48	CD8Naive	0.37919	6.04289	8.93495	0.00493996	0.0467283	0.0720215	BD-nonBD
UCP2	CD8Naive	0.334547	9.51171	8.70001	0.00547982	0.0498073	0.0758999	BD-nonBD
LIPT2	CD8Naive	0.937093	4.48733	16.2052	0.000269181	0.0103141	0.0162596	BD-nonBD
NDUFC2	CD8Naive	1.41644	5.57308	10.5024	0.0025176	0.0319685	0.0510334	BD-nonBD
CWC15	CD8Naive	0.280371	6.99461	6.55692	0.0146451	0.0893573	0.126131	BD-nonBD
CASP4	CD8Naive	0.347622	7.15385	10.0309	0.00307382	0.0360613	0.0564852	BD-nonBD
SDHD	CD8Naive	0.504035	6.84918	5.6729	0.0224639	0.115188	0.158371	BD-nonBD
RBM7	CD8Naive	0.723302	4.71246	16.1119	0.000278558	0.0104631	0.016543	BD-nonBD
ATP5MG	CD8Naive	0.25387	10.6445	9.15592	0.00448383	0.0443398	0.0684623	BD-nonBD
TMEM25	CD8Naive	0.565093	4.79764	16.2071	0.000268993	0.0103141	0.0162596	BD-nonBD
RNF26	CD8Naive	0.417333	4.90022	4.76631	0.0354164	0.151012	0.200953	BD-nonBD
PFKP	CD8Naive	0.562269	5.36429	15.1721	0.000394861	0.0129344	0.0196437	BD-nonBD
ATP5F1C	CD8Naive	0.256377	8.11233	11.1582	0.00191525	0.0274881	0.0441751	BD-nonBD
VIM	CD8Naive	0.293613	11.2338	7.59348	0.00902388	0.0667639	0.097969	BD-nonBD
COMMD3	CD8Naive	0.577503	4.17272	4.99462	0.0315252	0.140969	0.189207	BD-nonBD
ZNF32	CD8Naive	0.469306	6.5996	15.4618	0.000354327	0.0122571	0.0186903	BD-nonBD
ZNF22	CD8Naive	0.364455	7.4281	16.4964	0.000241998	0.00968598	0.0154251	BD-nonBD
DDX50	CD8Naive	0.398142	6.53719	6.73796	0.0134401	0.0848817	0.120678	BD-nonBD
PPA1	CD8Naive	0.255388	8.41063	8.2711	0.00663489	0.055676	0.0834851	BD-nonBD
DDIT4	CD8Naive	1.19853	8.17791	7.84802	0.00803302	0.0624185	0.0921974	BD-nonBD
DNAJB12	CD8Naive	0.285483	5.38714	5.98642	0.019269	0.105244	0.145826	BD-nonBD
PCGF5	CD8Naive	0.649084	6.74283	15.667	0.000328288	0.0117188	0.0179391	BD-nonBD
CUTC	CD8Naive	0.292719	6.27689	9.43902	0.00396409	0.0413888	0.06454	BD-nonBD
NDUFB8	CD8Naive	1.21095	4.99441	11.5795	0.00161072	0.0252426	0.0405817	BD-nonBD
MRPL43	CD8Naive	0.381525	7.334	19.0601	9.7445e-05	0.00666215	0.0100932	BD-nonBD
NPM3	CD8Naive	0.404376	4.96085	6.73734	0.0134441	0.0848817	0.120686	BD-nonBD
ARMH3	CD8Naive	0.364554	4.33201	4.96599	0.0319865	0.142194	0.190647	BD-nonBD
BORCS7	CD8Naive	0.912581	5.8776	11.8361	0.00145079	0.0240924	0.0384698	BD-nonBD
STN1	CD8Naive	0.33459	6.67788	7.982	0.00755892	0.0603053	0.0892835	BD-nonBD
RGS10	CD8Naive	0.323366	9.80442	12.8225	0.000976712	0.0199963	0.031198	BD-nonBD
PSTK	CD8Naive	0.415503	3.7449	4.20568	0.0473944	0.178568	0.234532	BD-nonBD
IKZF5	CD8Naive	0.44639	5.19505	8.27567	0.00662131	0.055676	0.0833913	BD-nonBD
LHPP	CD8Naive	0.265865	5.77958	4.86286	0.0337103	0.146734	0.195802	BD-nonBD
EEF1AKMT2	CD8Naive	0.336127	5.61668	7.86622	0.00796681	0.0621351	0.0917824	BD-nonBD
UROS	CD8Naive	0.473485	6.52954	17.2633	0.000183409	0.00835779	0.0135044	BD-nonBD
ZNF511	CD8Naive	0.423582	6.20653	17.5728	0.000164208	0.0079746	0.0128177	BD-nonBD
ADIPOR2	CD8Naive	0.333361	4.52978	4.76716	0.035401	0.151012	0.20092	BD-nonBD
CACNA1C-AS1	CD8Naive	0.575262	3.83245	7.02044	0.011952	0.0796196	0.113367	BD-nonBD
RHNO1	CD8Naive	0.451379	5.3505	8.14037	0.0070368	0.0580814	0.0862451	BD-nonBD
NDUFA9	CD8Naive	0.721689	5.58197	9.62295	0.00366114	0.0397162	0.0619329	BD-nonBD
GAPDH	CD8Naive	0.323229	10.4852	12.784	0.000991715	0.0201862	0.0315107	BD-nonBD
NOP2	CD8Naive	0.380355	5.73433	7.33619	0.0101599	0.0721035	0.10411	BD-nonBD
TPI1	CD8Naive	0.285042	8.685	11.4356	0.00170849	0.0258711	0.041874	BD-nonBD
ENO2	CD8Naive	0.300901	5.40252	4.58992	0.0387822	0.158939	0.210988	BD-nonBD
ATN1	CD8Naive	0.683602	3.47767	7.09943	0.0113417	0.0770222	0.110496	BD-nonBD
PHB2	CD8Naive	0.268288	8.6908	5.06584	0.0304086	0.137597	0.185637	BD-nonBD
EMG1	CD8Naive	1.76968	4.69735	9.34388	0.00413119	0.042289	0.0658309	BD-nonBD
SLC2A3	CD8Naive	0.912539	6.51951	10.718	0.00229989	0.0303915	0.0486146	BD-nonBD
CD69	CD8Naive	0.637186	7.28553	4.22471	0.0469217	0.177347	0.233232	BD-nonBD
LINC02446	CD8Naive	0.530289	10.2599	9.60718	0.00368611	0.0398326	0.0621539	BD-nonBD
SMIM10L1	CD8Naive	0.297237	6.52181	8.98915	0.00482367	0.0462596	0.071194	BD-nonBD
CDKN1B	CD8Naive	0.455444	7.79035	11.5869	0.00160585	0.0252188	0.040531	BD-nonBD
DDX47	CD8Naive	1.41253	3.8107	17.2503	0.000184271	0.00835779	0.013533	BD-nonBD
H2AFJ	CD8Naive	0.434859	6.5711	14.0187	0.000612099	0.015588	0.0246473	BD-nonBD
ARHGDIB	CD8Naive	0.27592	11.2813	13.5245	0.000741262	0.0175404	0.0270888	BD-nonBD
CMAS	CD8Naive	0.2671	5.28554	4.38784	0.043075	0.16956	0.222994	BD-nonBD
MRPS35	CD8Naive	0.306515	6.74631	12.1289	0.00128874	0.0224355	0.0361815	BD-nonBD
ZCRB1	CD8Naive	0.255515	6.28254	6.75686	0.0133207	0.084493	0.120112	BD-nonBD
PCED1B	CD8Naive	0.519747	8.40163	13.8793	0.000645926	0.0162025	0.0253246	BD-nonBD
HDAC7	CD8Naive	0.309397	6.50262	4.83221	0.034242	0.148275	0.197418	BD-nonBD
CCNT1	CD8Naive	0.408534	5.8164	4.12901	0.0493533	0.182653	0.239689	BD-nonBD
ARF3	CD8Naive	0.353864	5.79377	5.35311	0.026323	0.126417	0.172633	BD-nonBD
TUBA1C	CD8Naive	0.663232	4.61473	20.8056	5.38527e-05	0.00529214	0.00768181	BD-nonBD
COX14	CD8Naive	0.264424	7.79555	8.77496	0.00530105	0.0488199	0.0746988	BD-nonBD
DAZAP2	CD8Naive	0.296374	9.78872	13.5425	0.000736086	0.0174831	0.0270171	BD-nonBD
BIN2	CD8Naive	0.483291	8.59452	24.6756	1.54678e-05	0.00309782	0.00418382	BD-nonBD
IGFBP6	CD8Naive	0.70879	4.36028	6.05018	0.0186814	0.103478	0.143452	BD-nonBD
PFDN5	CD8Naive	0.250935	11.6362	12.1873	0.00125873	0.0224204	0.0356993	BD-nonBD
C12orf10	CD8Naive	0.372841	6.80522	13.9588	0.000626416	0.0158518	0.0248489	BD-nonBD
TARBP2	CD8Naive	0.295507	5.49146	4.81328	0.0345749	0.148951	0.198384	BD-nonBD
ATP5MC2	CD8Naive	0.35301	10.6642	25.9002	1.06085e-05	0.00271378	0.00335638	BD-nonBD
HNRNPA1	CD8Naive	0.293317	11.5097	15.5425	0.000343833	0.0120674	0.0184107	BD-nonBD
GTSF1	CD8Naive	0.737012	3.83269	10.4642	0.00255843	0.0322818	0.0514271	BD-nonBD
SARNP	CD8Naive	0.918487	5.42877	7.72257	0.00850594	0.064591	0.0950516	BD-nonBD
NABP2	CD8Naive	0.430993	4.98307	9.29772	0.00421495	0.0426151	0.0664589	BD-nonBD
IL23A	CD8Naive	0.626979	4.95817	6.64682	0.0140328	0.0870847	0.123372	BD-nonBD
NACA	CD8Naive	0.346902	12.7634	24.2433	1.7705e-05	0.0031466	0.00446993	BD-nonBD
SHMT2	CD8Naive	0.295567	6.0567	4.31184	0.0448222	0.173093	0.227665	BD-nonBD
DCTN2	CD8Naive	0.287936	6.7985	10.1672	0.00290074	0.0349638	0.0548731	BD-nonBD
DTX3	CD8Naive	0.402825	5.06723	6.67151	0.0138695	0.086877	0.122753	BD-nonBD
OS9	CD8Naive	0.267482	6.68647	7.34817	0.0101037	0.0721035	0.103838	BD-nonBD
TSFM	CD8Naive	0.410788	5.28665	5.09553	0.029956	0.136108	0.184281	BD-nonBD
TMBIM4	CD8Naive	0.883992	6.01855	7.66888	0.00871736	0.0654233	0.0961636	BD-nonBD
CPSF6	CD8Naive	0.399495	6.57107	10.3458	0.00268932	0.0332421	0.0529234	BD-nonBD
TMEM19	CD8Naive	0.355417	5.30017	7.8142	0.00815769	0.062977	0.0929237	BD-nonBD
CCDC59	CD8Naive	0.356434	7.22717	8.77919	0.00529114	0.0488199	0.0746572	BD-nonBD
NDUFA12	CD8Naive	0.267407	8.12317	10.1137	0.00296735	0.0352578	0.0555088	BD-nonBD
C12orf75	CD8Naive	0.315127	6.43378	5.51316	0.0243087	0.120433	0.165278	BD-nonBD
USP30	CD8Naive	0.492657	3.54731	4.83695	0.0341593	0.148137	0.1972	BD-nonBD
MAPKAPK5-AS1	CD8Naive	0.358411	7.50365	14.2243	0.000565612	0.0152344	0.0236405	BD-nonBD
ERP29	CD8Naive	0.289873	9.33399	16.9546	0.000204955	0.00881536	0.0142595	BD-nonBD
RITA1	CD8Naive	0.355263	4.51386	4.75195	0.0356781	0.151528	0.201616	BD-nonBD
PXN	CD8Naive	0.43834	6.78398	12.1419	0.00128199	0.0224355	0.036039	BD-nonBD
COX6A1	CD8Naive	0.25425	9.05752	9.83759	0.00333851	0.037838	0.0589257	BD-nonBD
TRIAP1	CD8Naive	0.290826	6.16298	5.9765	0.0193621	0.105244	0.146143	BD-nonBD
POP5	CD8Naive	0.26449	7.09874	9.4362	0.00396893	0.0413888	0.0645661	BD-nonBD
VPS37B	CD8Naive	0.373358	5.70029	10.8975	0.00213399	0.0292696	0.0467552	BD-nonBD
NOC4L	CD8Naive	0.500128	4.90121	11.0444	0.00200761	0.0282792	0.0453046	BD-nonBD
LINC02361	CD8Naive	0.501671	5.40911	10.6569	0.0023595	0.0307951	0.0492566	BD-nonBD
SAP18	CD8Naive	0.444977	8.8404	22.8965	2.71494e-05	0.00379691	0.00544416	BD-nonBD
GTF3A	CD8Naive	0.404443	8.86196	23.445	2.27825e-05	0.00350933	0.00499571	BD-nonBD
POLR1D	CD8Naive	0.30192	8.27573	13.4325	0.000768343	0.0176803	0.0275609	BD-nonBD
N4BP2L1	CD8Naive	0.40221	6.73197	14.9982	0.000421536	0.0131876	0.0202197	BD-nonBD
DNAJC15	CD8Naive	0.266154	6.83251	9.44036	0.0039618	0.0413888	0.06454	BD-nonBD
COG3	CD8Naive	0.2847	5.59963	4.79112	0.0349692	0.149871	0.199642	BD-nonBD
INTS6-AS1	CD8Naive	0.706036	5.14981	12.5655	0.00108176	0.0208202	0.0329602	BD-nonBD
DHRS12	CD8Naive	0.439046	4.36405	6.88781	0.0125235	0.0816523	0.116089	BD-nonBD
COMMD6	CD8Naive	0.272741	10.4768	6.20952	0.0172961	0.0988871	0.13786	BD-nonBD
RASA3	CD8Naive	0.411566	7.70288	5.81002	0.0210011	0.110974	0.152954	BD-nonBD
CCNB1IP1	CD8Naive	0.253964	6.17524	5.5011	0.0244545	0.120945	0.165807	BD-nonBD
APEX1	CD8Naive	0.250687	8.41086	9.51375	0.00383788	0.0404771	0.0633764	BD-nonBD
TRAV2	CD8Naive	0.453911	4.17496	4.28132	0.0455456	0.174435	0.229502	BD-nonBD
TRAV8-1	CD8Naive	0.934938	5.2345	17.9747	0.000142386	0.00734169	0.011976	BD-nonBD
LRP10	CD8Naive	0.325342	6.79151	4.74126	0.0358743	0.152033	0.202155	BD-nonBD
PRMT5	CD8Naive	0.324464	4.74458	4.97912	0.031774	0.141778	0.189985	BD-nonBD
PSMB5	CD8Naive	0.258204	6.23575	5.06092	0.0304844	0.137865	0.185897	BD-nonBD
DCAF11	CD8Naive	0.304701	6.38422	9.5877	0.00371722	0.0399516	0.0623562	BD-nonBD
PSME1	CD8Naive	0.387634	9.86025	19.1048	9.5954e-05	0.00666215	0.0100384	BD-nonBD
PSME2	CD8Naive	0.415727	8.71873	19.0486	9.78338e-05	0.00666215	0.0101051	BD-nonBD
IRF9	CD8Naive	0.639545	4.44787	10.7102	0.00230746	0.030401	0.048683	BD-nonBD
REC8	CD8Naive	0.709295	4.36368	9.48643	0.00388352	0.0408553	0.0637997	BD-nonBD
CHMP4A	CD8Naive	0.815967	5.52513	6.1807	0.0175381	0.0996816	0.138819	BD-nonBD
CIDEB	CD8Naive	0.504953	3.98933	7.86146	0.00798408	0.0621965	0.091907	BD-nonBD
SDR39U1	CD8Naive	0.379083	7.35441	8.04661	0.00734105	0.0592462	0.0880112	BD-nonBD
KIAA0391	CD8Naive	0.291327	5.67295	7.51078	0.00937339	0.0688013	0.100048	BD-nonBD
PSMA6	CD8Naive	0.278836	7.46403	11.6536	0.00156272	0.0251298	0.0400025	BD-nonBD
NFKBIA	CD8Naive	0.816287	8.5521	11.6635	0.00155641	0.0251298	0.039908	BD-nonBD
MAPK1IP1L	CD8Naive	0.346691	6.76079	10.1445	0.00292882	0.0350493	0.0551334	BD-nonBD
MTHFD1	CD8Naive	0.339806	4.75694	5.60652	0.0232114	0.117293	0.161312	BD-nonBD
DCAF4	CD8Naive	0.666925	4.28167	8.63162	0.00564855	0.0507337	0.0770602	BD-nonBD
DLST	CD8Naive	0.255904	5.96243	6.25249	0.0169418	0.0977311	0.136478	BD-nonBD
FOXN3	CD8Naive	0.253825	7.21552	4.7224	0.0362233	0.152666	0.203245	BD-nonBD
PSMC1	CD8Naive	0.495035	6.75698	32.0812	1.76941e-06	0.00113463	0.00141481	BD-nonBD
RIN3	CD8Naive	0.30464	7.22855	7.23247	0.0106605	0.0742329	0.106845	BD-nonBD
ITPK1	CD8Naive	0.373357	5.04277	6.2949	0.0165997	0.0966929	0.135155	BD-nonBD
MOAP1	CD8Naive	0.666296	6.56483	19.105	9.5946e-05	0.00666215	0.0100384	BD-nonBD
EIF5	CD8Naive	0.368174	8.13813	10.921	0.00211318	0.0292242	0.0465075	BD-nonBD
TRMT61A	CD8Naive	0.337473	4.87027	6.24518	0.0170015	0.0978729	0.136731	BD-nonBD
SIVA1	CD8Naive	0.318932	7.74978	9.61911	0.0036672	0.0397304	0.0619869	BD-nonBD
CRIP1	CD8Naive	0.743241	7.63686	11.8051	0.00146917	0.0242308	0.0386921	BD-nonBD
SNRPN	CD8Naive	0.563324	7.93647	11.4087	0.00172749	0.0259358	0.0420982	BD-nonBD
EMC4	CD8Naive	0.296787	7.1913	11.6299	0.00157786	0.0251298	0.040212	BD-nonBD
SRP14	CD8Naive	0.330525	9.97901	21.3048	4.56169e-05	0.00470417	0.0070109	BD-nonBD
RPUSD2	CD8Naive	0.440067	5.26126	6.26634	0.0168292	0.0973507	0.135977	BD-nonBD
SERF2	CD8Naive	0.253941	10.9269	13.3609	0.000790143	0.017935	0.0279713	BD-nonBD
SQOR	CD8Naive	0.7032	5.22279	18.1789	0.000132496	0.00723361	0.0116184	BD-nonBD
PPIB	CD8Naive	0.272136	9.14984	12.1687	0.00126821	0.0224204	0.0358284	BD-nonBD
C15orf61	CD8Naive	0.267579	6.29879	5.8225	0.0208731	0.110538	0.152446	BD-nonBD
MAP2K5	CD8Naive	0.253578	5.46013	5.07919	0.0302042	0.136894	0.185031	BD-nonBD
PKM	CD8Naive	0.31741	8.61617	11.1683	0.00190728	0.0274681	0.0440888	BD-nonBD
HEXA	CD8Naive	0.662421	5.66332	5.62439	0.0230075	0.116474	0.160464	BD-nonBD
UBL7	CD8Naive	0.288906	6.94737	9.87112	0.0032909	0.0375019	0.0584278	BD-nonBD
COX5A	CD8Naive	0.33131	8.26324	20.288	6.40731e-05	0.00588685	0.0083003	BD-nonBD
TMED3	CD8Naive	0.289504	6.42986	8.07769	0.00723866	0.0587605	0.0874593	BD-nonBD
RAMMET	CD8Naive	0.305973	5.84593	4.20412	0.0474334	0.17861	0.234638	BD-nonBD
C15orf40	CD8Naive	0.27833	6.75481	7.70616	0.00856997	0.0649591	0.0954275	BD-nonBD
ISG20	CD8Naive	0.27884	8.95191	6.707	0.0136384	0.085849	0.121594	BD-nonBD
IDH2	CD8Naive	0.342272	6.59446	8.8003	0.00524202	0.0485439	0.0743554	BD-nonBD
SNRPA1	CD8Naive	0.339197	7.04974	10.2319	0.00282213	0.0341641	0.054156	BD-nonBD
MPG	CD8Naive	0.335284	6.67864	9.63224	0.0036465	0.0397122	0.0618089	BD-nonBD
FAM234A	CD8Naive	1.16981	3.87535	14.1939	0.000572251	0.0152773	0.023755	BD-nonBD
MRPL28	CD8Naive	0.382319	5.90697	10.2666	0.00278093	0.0341221	0.053775	BD-nonBD
NME4	CD8Naive	0.489333	6.63982	18.2807	0.000127842	0.0071347	0.0114343	BD-nonBD
CAPN15	CD8Naive	0.760421	3.52513	9.60593	0.0036881	0.0398326	0.0621561	BD-nonBD
METTL26	CD8Naive	0.291102	7.85857	12.7592	0.00100154	0.0202564	0.0316927	BD-nonBD
RHOT2	CD8Naive	0.365979	6.23073	8.44751	0.00613105	0.0530435	0.0803598	BD-nonBD
RPUSD1	CD8Naive	0.322099	5.11614	7.67419	0.00869622	0.0653233	0.0960614	BD-nonBD
UBE2I	CD8Naive	0.361341	8.285	26.4774	8.90504e-06	0.00271378	0.00310422	BD-nonBD
GNPTG	CD8Naive	0.375535	6.78762	14.4804	0.000512879	0.0144532	0.0224286	BD-nonBD
C16orf91	CD8Naive	0.402498	5.06028	8.95369	0.00489943	0.0465585	0.0717576	BD-nonBD
NDUFB10	CD8Naive	0.251926	7.94492	9.29626	0.00421763	0.0426151	0.0664589	BD-nonBD
TSC2	CD8Naive	0.315541	5.31491	5.35003	0.0263635	0.126417	0.17281	BD-nonBD
TRAF7	CD8Naive	0.454883	5.43544	10.278	0.00276764	0.0340975	0.0536931	BD-nonBD
MLST8	CD8Naive	0.441847	5.81605	10.7506	0.00226879	0.0300874	0.0482407	BD-nonBD
ATP6V0C	CD8Naive	0.40798	8.28157	25.9778	1.03607e-05	0.00271378	0.00331821	BD-nonBD
AMDHD2	CD8Naive	0.347539	4.7182	4.29856	0.0451353	0.17374	0.228426	BD-nonBD
ELOB	CD8Naive	0.254988	8.82915	7.02655	0.0117346	0.0787605	0.112413	BD-nonBD
FLYWCH2	CD8Naive	0.250362	5.85563	6.14043	0.0178827	0.100453	0.140122	BD-nonBD
HCFC1R1	CD8Naive	0.291321	6.16455	8.08779	0.00720571	0.0586069	0.0872974	BD-nonBD
NAA60	CD8Naive	0.390313	6.12419	14.6377	0.000483103	0.0141097	0.0217787	BD-nonBD
TFAP4	CD8Naive	0.275587	6.10414	4.19145	0.0477514	0.179105	0.235416	BD-nonBD
PAM16	CD8Naive	0.471954	5.0272	4.24578	0.0464043	0.176109	0.231927	BD-nonBD
CDIP1	CD8Naive	0.329625	5.52601	7.04128	0.011654	0.0784933	0.112053	BD-nonBD
NAGPA	CD8Naive	0.302335	5.31331	4.85387	0.0338653	0.147025	0.196229	BD-nonBD
ATF7IP2	CD8Naive	0.594892	7.68944	9.18052	0.00443591	0.0440585	0.0681174	BD-nonBD
SOCS1	CD8Naive	1.18154	4.95083	7.18911	0.0108775	0.0752153	0.107928	BD-nonBD
ARL6IP1	CD8Naive	0.766855	6.51613	4.84466	0.0340249	0.147642	0.196724	BD-nonBD
NDUFAB1	CD8Naive	0.311582	7.57533	17.5143	0.000167668	0.00802699	0.0129544	BD-nonBD
LCMT1	CD8Naive	0.264251	6.13549	8.41863	0.00621064	0.053317	0.0808683	BD-nonBD
SGF29	CD8Naive	0.26338	6.7072	7.17313	0.0109587	0.0753243	0.108329	BD-nonBD
TUFM	CD8Naive	0.30323	8.21724	5.10692	0.0297843	0.135727	0.183808	BD-nonBD
TMEM219	CD8Naive	0.366294	7.828	23.6493	2.13514e-05	0.00350933	0.00485771	BD-nonBD
INO80E	CD8Naive	0.517579	7.22666	31.9307	1.84454e-06	0.00113463	0.0014282	BD-nonBD
ALDOA	CD8Naive	0.586509	8.71914	32.3533	1.64178e-06	0.00113463	0.00140503	BD-nonBD
PRR14	CD8Naive	0.37547	5.57525	5.89511	0.0201454	0.107799	0.149299	BD-nonBD
FBRS	CD8Naive	0.305709	6.00604	6.53922	0.014769	0.0897203	0.126725	BD-nonBD
MIR762HG	CD8Naive	0.646516	4.42898	6.25503	0.0169211	0.0976791	0.136416	BD-nonBD
ZNF267	CD8Naive	0.43	4.58681	4.20352	0.0474486	0.17861	0.234638	BD-nonBD
NUDT21	CD8Naive	0.27144	6.57024	11.3244	0.00178838	0.0266281	0.0428192	BD-nonBD
HERPUD1	CD8Naive	0.722779	6.65397	18.8385	0.000105219	0.00666215	0.0104031	BD-nonBD
POLR2C	CD8Naive	0.361856	7.05977	6.80556	0.013018	0.0835813	0.118546	BD-nonBD
USB1	CD8Naive	0.33533	5.26831	4.87887	0.0334361	0.145921	0.194998	BD-nonBD
CNOT1	CD8Naive	0.438463	6.24057	13.3951	0.000779662	0.0178391	0.027814	BD-nonBD
PSMB10	CD8Naive	0.329254	8.34236	14.6135	0.000487563	0.0141903	0.0218613	BD-nonBD
DDX28	CD8Naive	0.623072	5.39062	22.2538	3.34159e-05	0.00401378	0.00597176	BD-nonBD
PDF	CD8Naive	0.379217	4.45851	5.5594	0.0237583	0.118673	0.163205	BD-nonBD
NOB1	CD8Naive	0.308748	6.5277	8.71009	0.00545539	0.0496757	0.0757252	BD-nonBD
PSMD7	CD8Naive	0.284219	7.41668	8.66367	0.0055688	0.0502334	0.0764427	BD-nonBD
KARS	CD8Naive	0.402839	6.44794	18.983	0.000100079	0.00666215	0.0102108	BD-nonBD
GCSH	CD8Naive	0.586624	4.29819	4.74198	0.0358612	0.152033	0.202118	BD-nonBD
COTL1	CD8Naive	0.333347	8.92172	6.11631	0.0180924	0.101427	0.14106	BD-nonBD
C16orf74	CD8Naive	0.716132	5.27533	10.2473	0.00280382	0.0341221	0.0540014	BD-nonBD
COX4I1	CD8Naive	0.305292	11.5151	14.2508	0.000559894	0.0152339	0.0235303	BD-nonBD
MVD	CD8Naive	0.508427	4.74556	8.11322	0.00712348	0.0582786	0.0867845	BD-nonBD
APRT	CD8Naive	0.26512	9.52826	11.3425	0.0017751	0.0265249	0.0426315	BD-nonBD
GALNS	CD8Naive	0.588854	4.2503	10.4981	0.00252211	0.0319685	0.0510984	BD-nonBD
TRAPPC2L	CD8Naive	0.353707	6.62498	12.1176	0.00129461	0.0224355	0.03623	BD-nonBD
DEF8	CD8Naive	0.466044	4.4458	7.78819	0.00825497	0.0634934	0.0934726	BD-nonBD
OVCA2	CD8Naive	0.295482	5.63069	4.61313	0.0383201	0.158068	0.209778	BD-nonBD
TAX1BP3	CD8Naive	0.598941	4.26449	7.90544	0.00782605	0.0614967	0.0909454	BD-nonBD
ITGAE	CD8Naive	0.266284	6.07999	4.20184	0.0474905	0.17861	0.234744	BD-nonBD
ARRB2	CD8Naive	0.388476	8.26676	18.903	0.000102891	0.00666215	0.0103452	BD-nonBD
PSMB6	CD8Naive	0.288232	7.55346	9.66092	0.00360172	0.0394819	0.0613501	BD-nonBD
RNF167	CD8Naive	0.272159	7.51467	7.0704	0.0114964	0.07782	0.111291	BD-nonBD
SPAG7	CD8Naive	0.286215	7.07132	6.08429	0.018375	0.102473	0.14237	BD-nonBD
C1QBP	CD8Naive	0.336199	8.70619	21.3348	4.51675e-05	0.00470417	0.00699676	BD-nonBD
RNASEK	CD8Naive	1.49437	7.67571	12.6323	0.00105333	0.0207413	0.0324988	BD-nonBD
GABARAP	CD8Naive	0.343976	9.58201	22.5378	3.04768e-05	0.00385717	0.0057064	BD-nonBD
EIF5A	CD8Naive	0.475764	8.7992	12.2994	0.00120328	0.0218024	0.0348846	BD-nonBD
PLSCR3	CD8Naive	0.821782	7.01529	14.498	0.000509446	0.0144251	0.0223299	BD-nonBD
EIF4A1	CD8Naive	0.428064	6.45268	8.22391	0.00677705	0.0566087	0.0844394	BD-nonBD
PER1	CD8Naive	1.11468	5.08864	10.892	0.00213883	0.029288	0.0468352	BD-nonBD
PIK3R5	CD8Naive	0.330018	6.14441	5.1477	0.0291783	0.134243	0.181966	BD-nonBD
ZSWIM7	CD8Naive	0.321909	6.42649	9.34392	0.00413112	0.042289	0.0658309	BD-nonBD
TRPV2	CD8Naive	0.305703	5.8859	5.37834	0.0259938	0.125724	0.171602	BD-nonBD
PEMT	CD8Naive	0.456746	5.00203	14.1285	0.000586805	0.0154231	0.0240765	BD-nonBD
LGALS9	CD8Naive	0.959163	4.06811	10.6881	0.00232881	0.0305487	0.048947	BD-nonBD
POLDIP2	CD8Naive	0.302529	6.32433	12.8713	0.000957997	0.0199058	0.0308582	BD-nonBD
EVI2B	CD8Naive	0.691683	6.90419	4.82444	0.0343783	0.148533	0.197789	BD-nonBD
ZNHIT3	CD8Naive	0.325344	6.90587	10.7501	0.00226925	0.0300874	0.0482407	BD-nonBD
AATF	CD8Naive	0.332996	6.74945	12.294	0.00120588	0.0218024	0.0349174	BD-nonBD
ORMDL3	CD8Naive	0.280866	7.72537	4.3608	0.043688	0.170606	0.224498	BD-nonBD
EIF1	CD8Naive	0.413169	11.6289	21.3834	4.44473e-05	0.0046996	0.00697545	BD-nonBD
NT5C3B	CD8Naive	0.299034	5.7698	5.23001	0.0279957	0.130699	0.178294	BD-nonBD
CNP	CD8Naive	0.331012	4.70724	4.26974	0.0458235	0.174858	0.230221	BD-nonBD
RAB5C	CD8Naive	0.694833	6.74802	11.5347	0.00164049	0.0255178	0.0409937	BD-nonBD
COASY	CD8Naive	0.33363	5.88625	7.63356	0.00885953	0.066032	0.0970857	BD-nonBD
AARSD1	CD8Naive	0.909615	5.28719	9.21618	0.00436741	0.0436165	0.0677454	BD-nonBD
TMEM101	CD8Naive	0.464806	5.69375	10.4052	0.00262273	0.032698	0.0521407	BD-nonBD
ASB16-AS1	CD8Naive	0.393402	4.87375	4.38187	0.0432094	0.169764	0.223328	BD-nonBD
ATXN7L3	CD8Naive	0.431157	3.95497	5.89847	0.0201124	0.107692	0.149203	BD-nonBD
SLC25A39	CD8Naive	0.413029	7.41232	22.6338	2.95461e-05	0.00379691	0.00564988	BD-nonBD
NMT1	CD8Naive	0.488044	5.47211	6.33572	0.0162776	0.0952712	0.133621	BD-nonBD
MRPL10	CD8Naive	0.320711	5.88116	9.83408	0.00334353	0.0378435	0.058981	BD-nonBD
PHB	CD8Naive	0.258549	7.35771	8.27697	0.00661745	0.055676	0.0833702	BD-nonBD
RSAD1	CD8Naive	0.336443	6.68657	15.0223	0.000417728	0.0131876	0.0201459	BD-nonBD
TOB1	CD8Naive	0.682638	7.48043	4.58534	0.0388742	0.158939	0.211294	BD-nonBD
NME1	CD8Naive	1.47261	4.95848	10.7997	0.00222273	0.0297539	0.0477377	BD-nonBD
NME2	CD8Naive	0.716662	9.30928	18.7533	0.000108381	0.00666215	0.0105689	BD-nonBD
TACO1	CD8Naive	0.320027	5.50781	4.55806	0.0394268	0.160105	0.212746	BD-nonBD
PSMC5	CD8Naive	0.379331	8.1626	17.7804	0.000152523	0.00769896	0.0124087	BD-nonBD
ATP5PD	CD8Naive	0.255751	8.61627	11.2144	0.00187129	0.027137	0.0436238	BD-nonBD
MRPS7	CD8Naive	0.277877	7.16479	12.17	0.00126757	0.0224204	0.0358267	BD-nonBD
MIF4GD	CD8Naive	0.346011	6.24247	13.1168	0.000869549	0.0188169	0.0293805	BD-nonBD
H3F3B	CD8Naive	0.404433	10.6995	17.4765	0.000169943	0.00806554	0.0130338	BD-nonBD
MRPL38	CD8Naive	0.605933	6.36899	12.5364	0.00109439	0.0209666	0.0331898	BD-nonBD
TEN1	CD8Naive	0.46721	5.06796	9.68296	0.00356772	0.0392368	0.0609983	BD-nonBD
EXOC7	CD8Naive	0.288856	6.10373	8.29554	0.00767626	0.0609504	0.0900415	BD-nonBD
PRPSAP1	CD8Naive	0.255475	5.8481	4.94478	0.032333	0.143049	0.19185	BD-nonBD
2023-09-09	CD8Naive	0.394757	9.20813	19.1108	9.57547e-05	0.00666215	0.0100384	BD-nonBD
TMC6	CD8Naive	0.37282	7.68476	12.0469	0.0013321	0.0226619	0.0367355	BD-nonBD
SYNGR2	CD8Naive	0.27158	7.5084	6.04101	0.0187647	0.103665	0.143758	BD-nonBD
SOCS3	CD8Naive	2.72212	4.90607	21.7543	3.93381e-05	0.00438121	0.00654705	BD-nonBD
LGALS3BP	CD8Naive	0.369036	6.18514	6.65217	0.0139973	0.0870529	0.123301	BD-nonBD
CHMP6	CD8Naive	0.469503	5.43057	8.11509	0.00711748	0.0582786	0.0867447	BD-nonBD
BAIAP2	CD8Naive	0.541185	3.60932	5.58092	0.0235068	0.118071	0.1624	BD-nonBD
FAAP100	CD8Naive	0.500831	4.56705	10.0407	0.00306104	0.0360149	0.0563859	BD-nonBD
MRPL12	CD8Naive	2.3478	3.20443	11.2349	0.00185559	0.0269561	0.0434582	BD-nonBD
MCRIP1	CD8Naive	0.349412	6.427	10.9992	0.00204562	0.0285259	0.0456817	BD-nonBD
P4HB	CD8Naive	0.34033	7.6663	14.564	0.000496808	0.0143439	0.0220788	BD-nonBD
GPS1	CD8Naive	0.489484	6.30909	19.8052	7.54657e-05	0.00614092	0.00891293	BD-nonBD
CCDC57	CD8Naive	0.285954	6.86812	7.17199	0.0109646	0.0753243	0.108339	BD-nonBD
CD7	CD8Naive	0.402502	10.5396	22.7278	2.86637e-05	0.00379691	0.00561532	BD-nonBD
CYBC1	CD8Naive	0.301926	6.98112	10.437	0.00258791	0.0325065	0.0517354	BD-nonBD
NARF	CD8Naive	0.328983	5.93318	9.10192	0.00459098	0.0447473	0.0693147	BD-nonBD
AFG3L2	CD8Naive	0.274779	6.06363	5.54819	0.0238905	0.118855	0.163742	BD-nonBD
SNRPD1	CD8Naive	0.419291	7.39468	18.6127	0.000113822	0.00670373	0.0108104	BD-nonBD
C18orf21	CD8Naive	0.569738	5.21183	16.5287	0.00023917	0.00968598	0.0153385	BD-nonBD
ATP5F1A	CD8Naive	0.263106	8.97157	18.6945	0.000110623	0.00667543	0.0106834	BD-nonBD
C18orf32	CD8Naive	0.459417	6.54218	9.64743	0.00362271	0.0395562	0.0615542	BD-nonBD
ACAA2	CD8Naive	0.725213	5.83037	18.3944	0.000122844	0.0069804	0.0112245	BD-nonBD
SEC11C	CD8Naive	0.343254	6.63954	12.0684	0.00132056	0.0226038	0.0365688	BD-nonBD
RBFA	CD8Naive	0.259736	5.60302	4.24677	0.0463802	0.176097	0.231903	BD-nonBD
RBCK1	CD8Naive	0.439933	7.226	24.7963	1.48984e-05	0.00309782	0.00408325	BD-nonBD
PSMF1	CD8Naive	0.326234	7.46059	15.1997	0.000390795	0.0128516	0.019587	BD-nonBD
SNPH	CD8Naive	0.650637	3.78908	5.12069	0.0295782	0.135231	0.183308	BD-nonBD
SNRPB	CD8Naive	0.332912	7.79016	18.041	0.000139095	0.00732236	0.0118744	BD-nonBD
ITPA	CD8Naive	0.375066	6.28783	11.279	0.00182216	0.0268439	0.0431264	BD-nonBD
C20orf27	CD8Naive	0.321422	6.44328	12.1242	0.00129114	0.0224355	0.0361963	BD-nonBD
AP5S1	CD8Naive	0.372717	4.18336	4.23178	0.0467474	0.176929	0.232826	BD-nonBD
PET117	CD8Naive	0.663526	5.69549	19.4919	8.39908e-05	0.00659518	0.00942255	BD-nonBD
DTD1	CD8Naive	0.803649	5.29597	17.2377	0.000185106	0.00835779	0.0135466	BD-nonBD
NXT1	CD8Naive	0.308772	6.29638	4.86563	0.0336628	0.14668	0.195706	BD-nonBD
ENTPD6	CD8Naive	0.382694	5.22217	5.97615	0.0193655	0.105244	0.146143	BD-nonBD
PYGB	CD8Naive	0.342255	5.47987	5.43551	0.0252642	0.1237	0.16901	BD-nonBD
BCL2L1	CD8Naive	0.511205	4.48065	6.78045	0.0131731	0.08398	0.11939	BD-nonBD
MAPRE1	CD8Naive	0.256851	6.57764	6.71039	0.0136165	0.0857759	0.121489	BD-nonBD
RALY	CD8Naive	0.424208	7.99242	27.8915	5.84106e-06	0.00212132	0.00256239	BD-nonBD
AHCY	CD8Naive	0.49071	6.31135	16.4924	0.000242352	0.00968598	0.0154352	BD-nonBD
EIF6	CD8Naive	0.271128	6.72489	7.82153	0.00813049	0.0628252	0.0927606	BD-nonBD
ERGIC3	CD8Naive	0.305213	7.99395	12.4127	0.00114987	0.0211562	0.0340914	BD-nonBD
ROMO1	CD8Naive	0.343793	7.38776	4.53142	0.0399746	0.161542	0.214399	BD-nonBD
SCAND1	CD8Naive	0.457572	8.06726	19.0236	9.86843e-05	0.00666215	0.010129	BD-nonBD
CNBD2	CD8Naive	0.430779	4.07079	4.21158	0.0472473	0.178174	0.234182	BD-nonBD
AAR2	CD8Naive	0.338797	5.11904	5.39815	0.0257384	0.124996	0.170614	BD-nonBD
NDRG3	CD8Naive	0.341986	5.79635	7.22593	0.010693	0.0743137	0.106969	BD-nonBD
CTNNBL1	CD8Naive	0.31451	5.77529	8.69574	0.00549018	0.0498473	0.0759544	BD-nonBD
IFT52	CD8Naive	0.318055	5.15022	4.39356	0.0429465	0.169284	0.222651	BD-nonBD
OSER1	CD8Naive	0.956165	5.98083	13.3838	0.00078311	0.0178391	0.0278413	BD-nonBD
PKIG	CD8Naive	0.648487	4.16815	9.72619	0.00350199	0.0387446	0.0603676	BD-nonBD
SYS1	CD8Naive	0.777184	5.2634	10.1243	0.00295407	0.0352002	0.0553529	BD-nonBD
[truncated: 193 more rows]

[truncated: 4 more sheets: DEGs in CD8 TCM, DEGs in CD8 TEM, DEGs in CD8 TEX, DEGs in CD8 TREG]
