# Supplementary material for: Single-cell chromatin accessibility and transcriptomic characterization of Behcet’s disease
Source: Commun Biol. 2023 Oct 17;6:1048. doi: 10.1038/s42003-023-05420-x (PMC10582193; doi:10.1038/s42003-023-05420-x)
Supplement: Supplementary file 9 — Supplementary Data 6 [file 42003_2023_5420_MOESM9_ESM.xlsx]

## Sheet: GO analysis of TCs
The detailed GO analysis results in T cell subsets in scRNA-seq datasets.
Category	CategoryID	GO	Description	PARENT_GO	LogP	Enrichment	Z-score	#TotalGeneInLibrary	#GeneInGO	#GeneInHitList	#GeneInGOAndHitList	%InGO	STDV %InGO	GeneID	Hits	Log(q-value)	GeneList	cells
WikiPathways	27	WP5072	Modulators of TCR signaling and T cell activation		-8.9	24	13	30169	61	163	8	4.9	1.7	868|921|1027|1326|4792|5295|7128|9616	CBLB|CD5|CDKN1B|MAP3K8|NFKBIA|PIK3R1|TNFAIP3|RNF7	-4.8	MyList	CD4CTL
WikiPathways	27	WP205	IL-7 signaling pathway		-5	30	11	30169	25	163	4	2.5	1.2	1027|2534|3561|5295	CDKN1B|FYN|IL2RG|PIK3R1	-2.3	MyList	CD4CTL
GO Biological Processes	19	GO:0016032	viral process	19_GO:0016032 viral process	-5.1	6.9	6.8	30169	242	163	9	5.5	1.8	1604|1656|6993|7852|8665|11320|51386|79720|440400	CD55|DDX6|DYNLT1|CXCR4|EIF3F|MGAT4A|EIF3L|VPS37B|RNASEK	-2.4	MyList	CD4CTL
Reactome Gene Sets	6	R-HSA-388841	Costimulation by the CD28 family		-4.4	13	7.6	30169	69	163	5	3.1	1.4	1326|2534|3119|3127|5295	MAP3K8|FYN|HLA-DQB1|HLA-DRB5|PIK3R1	-1.9	MyList	CD4CTL
Reactome Gene Sets	6	R-HSA-202403	TCR signaling		-4.3	9.3	6.7	30169	120	163	6	3.7	1.5	3119|3127|4792|5295|5682|7335	HLA-DQB1|HLA-DRB5|NFKBIA|PIK3R1|PSMA1|UBE2V1	-1.9	MyList	CD4CTL
GO Biological Processes	19	GO:0071345	cellular response to cytokine stimulus	19_GO:0050896 response to stimulus	-9.2	7.2	9.4	30182	719	93	16	17	3.9	678|1460|1984|2597|3561|3659|4792|5355|7431|7454|7538|8519|9021|10581|27316|51079	ZFP36L2|CSNK2B|EIF5A|GAPDH|IL2RG|IRF1|NFKBIA|PLP2|VIM|WAS|ZFP36|IFITM1|SOCS3|IFITM2|RBMX|NDUFA13	-4.8	MyList	CD4NAIVE
GO Biological Processes	19	GO:0034341	response to type II interferon	19_GO:0044419 biological process involved in interspecies interaction between organisms	-5.6	15	9	30182	126	93	6	6.5	2.5	2597|3659|7431|7454|8519|10581	GAPDH|IRF1|VIM|WAS|IFITM1|IFITM2	-2.1	MyList	CD4NAIVE
GO Biological Processes	19	GO:0035456	response to interferon-beta	19_GO:0050896 response to stimulus	-5.5	41	12	30182	32	93	4	4.3	2.1	3659|8519|10581|51079	IRF1|IFITM1|IFITM2|NDUFA13	-2.1	MyList	CD4NAIVE
Reactome Gene Sets	6	R-HSA-6785807	Interleukin-4 and Interleukin-13 signaling		-4.7	15	8.1	30182	108	93	5	5.4	2.3	3561|3726|5292|7431|9021	IL2RG|JUNB|PIM1|VIM|SOCS3	-1.6	MyList	CD4NAIVE
WikiPathways	27	WP395	IL-4 signaling pathway		-4.6	24	9.4	30182	54	93	4	4.3	2.1	2316|3561|4792|9021	FLNA|IL2RG|NFKBIA|SOCS3	-1.6	MyList	CD4NAIVE
GO Biological Processes	19	GO:0071345	cellular response to cytokine stimulus	19_GO:0050896 response to stimulus	-8.2	6.2	8.5	30169	722	108	16	15	3.4	678|1460|1984|3561|3659|4792|7431|7538|7852|8519|9021|10365|10581|27316|51079|84159	ZFP36L2|CSNK2B|EIF5A|IL2RG|IRF1|NFKBIA|VIM|ZFP36|CXCR4|IFITM1|SOCS3|KLF2|IFITM2|RBMX|NDUFA13|ARID5B	-4.6	MyList	CD4TCM
GO Biological Processes	19	GO:0035456	response to interferon-beta	19_GO:0050896 response to stimulus	-5.3	35	12	30169	32	108	4	3.7	1.8	3659|8519|10581|51079	IRF1|IFITM1|IFITM2|NDUFA13	-2.5	MyList	CD4TCM
Reactome Gene Sets	6	R-HSA-1280215	Cytokine Signaling in Immune system		-6.5	5.4	7.2	30169	725	108	14	13	3.2	944|1027|2316|2323|3561|3659|3726|4792|7335|7431|8519|9021|9987|10581	TNFSF8|CDKN1B|FLNA|FLT3LG|IL2RG|IRF1|JUNB|NFKBIA|UBE2V1|VIM|IFITM1|SOCS3|HNRNPDL|IFITM2	-3.4	MyList	CD4TCM
GO Biological Processes	19	GO:0050863	regulation of T cell activation	19_GO:0002376 immune system process	-5.1	6.7	6.7	30169	376	108	9	8.3	2.7	921|944|1604|3561|3659|3726|7805|8379|58515	CD5|TNFSF8|CD55|IL2RG|IRF1|JUNB|LAPTM5|MAD1L1|SELENOK	-2.3	MyList	CD4TCM
GO Biological Processes	19	GO:0071345	cellular response to cytokine stimulus	19_GO:0050896 response to stimulus	-9.1	7.7	9.5	30182	719	82	15	18	4.3	678|1460|1984|3561|3659|4792|6813|7454|7538|7852|8519|9021|10581|27316|51079	ZFP36L2|CSNK2B|EIF5A|IL2RG|IRF1|NFKBIA|STXBP2|WAS|ZFP36|CXCR4|IFITM1|SOCS3|IFITM2|RBMX|NDUFA13	-4.7	MyList	CD4TFH
KEGG Pathway	24	hsa04668	TNF signaling pathway		-4.9	16	8.5	30182	112	82	5	6.1	2.6	3659|3726|4792|7128|9021	IRF1|JUNB|NFKBIA|TNFAIP3|SOCS3	-1.4	MyList	CD4TFH
WikiPathways	27	WP395	IL-4 signaling pathway		-4.8	27	10	30182	54	82	4	4.9	2.4	2316|3561|4792|9021	FLNA|IL2RG|NFKBIA|SOCS3	-1.4	MyList	CD4TFH
WikiPathways	27	WP4754	IL-18 signaling pathway		-6.2	9.2	8.2	30169	273	108	9	8.3	2.7	1938|3659|4666|4792|7128|7832|9021|10365|22821	EEF2|IRF1|NACA|NFKBIA|TNFAIP3|BTG2|SOCS3|KLF2|RASA3	-3.3	MyList	CD4TFH
GO Biological Processes	19	GO:0035456	response to interferon-beta	19_GO:0050896 response to stimulus	-5.3	35	12	30169	32	108	4	3.7	1.8	3659|8519|10581|51079	IRF1|IFITM1|IFITM2|NDUFA13	-2.5	MyList	CD4TFH
GO Biological Processes	19	GO:0071345	cellular response to cytokine stimulus	19_GO:0050896 response to stimulus	-7.4	7	8.3	30169	722	78	13	17	4.2	678|1460|2597|3561|3659|3987|4792|7538|7852|9021|9572|51079|84159	ZFP36L2|CSNK2B|GAPDH|IL2RG|IRF1|LIMS1|NFKBIA|ZFP36|CXCR4|SOCS3|NR1D1|NDUFA13|ARID5B	-3	MyList	CD4TH1
KEGG Pathway	24	hsa04668	TNF signaling pathway		-5	17	8.8	30169	112	78	5	6.4	2.8	3659|3726|4792|7128|9021	IRF1|JUNB|NFKBIA|TNFAIP3|SOCS3	-1.5	MyList	CD4TH1
WikiPathways	27	WP395	IL-4 signaling pathway		-4.9	29	10	30169	54	78	4	5.1	2.5	2316|3561|4792|9021	FLNA|IL2RG|NFKBIA|SOCS3	-1.5	MyList	CD4TH1
GO Biological Processes	19	GO:0050863	regulation of T cell activation	19_GO:0002376 immune system process	-4.3	7.2	6.2	30169	376	78	7	9	3.2	921|1493|3119|3561|3659|3726|7805	CD5|CTLA4|HLA-DQB1|IL2RG|IRF1|JUNB|LAPTM5	-1.2	MyList	CD4TH1
GO Biological Processes	19	GO:0043122	regulation of I-kappaB kinase/NF-kappaB signaling	19_GO:0023052 signaling	-4.3	9.1	6.6	30169	255	78	6	7.7	3	2316|2597|7128|7335|9516|9572	FLNA|GAPDH|TNFAIP3|UBE2V1|LITAF|NR1D1	-1.2	MyList	CD4TH1
WikiPathways	27	WP364	IL6 signaling pathway		-8.1	40	15	30169	43	105	6	5.7	2.3	639|2885|3659|3726|5295|9021	PRDM1|GRB2|IRF1|JUNB|PIK3R1|SOCS3	-4.2	MyList	CD4TH2
WikiPathways	27	WP395	IL-4 signaling pathway		-7.5	32	13	30169	54	105	6	5.7	2.3	2316|2885|4792|5295|8651|9021	FLNA|GRB2|NFKBIA|PIK3R1|SOCS1|SOCS3	-3.7	MyList	CD4TH2
WikiPathways	27	WP4754	IL-18 signaling pathway		-7.4	11	9.3	30169	273	105	10	9.5	2.9	274|1938|3659|4666|4792|5295|7128|7832|9021|10365	BIN1|EEF2|IRF1|NACA|NFKBIA|PIK3R1|TNFAIP3|BTG2|SOCS3|KLF2	-3.7	MyList	CD4TH2
WikiPathways	27	WP5072	Modulators of TCR signaling and T cell activation		-7.1	28	13	30169	61	105	6	5.7	2.3	921|2885|4792|5295|7128|8651	CD5|GRB2|NFKBIA|PIK3R1|TNFAIP3|SOCS1	-3.6	MyList	CD4TH2
KEGG Pathway	24	hsa04668	TNF signaling pathway		-5.6	15	9	30169	112	105	6	5.7	2.3	3659|3726|4792|5295|7128|9021	IRF1|JUNB|NFKBIA|PIK3R1|TNFAIP3|SOCS3	-2.4	MyList	CD4TH2
Reactome Gene Sets	6	R-HSA-1280215	Cytokine Signaling in Immune system		-7.6	5.6	7.9	30169	725	118	16	14	3.2	1027|2316|2323|3561|3659|3726|4792|5682|6648|7335|7431|8519|8651|8784|9021|10581	CDKN1B|FLNA|FLT3LG|IL2RG|IRF1|JUNB|NFKBIA|PSMA1|SOD2|UBE2V1|VIM|IFITM1|SOCS1|TNFRSF18|SOCS3|IFITM2	-3.7	MyList	CD4TH17
WikiPathways	27	WP3888	VEGFA-VEGFR2 signaling pathway		-6.9	7.1	8	30169	432	118	12	10	2.8	226|274|2597|4792|6648|7086|7295|8665|8667|9709|10399|26986	ALDOA|BIN1|GAPDH|NFKBIA|SOD2|TKT|TXN|EIF3F|EIF3H|HERPUD1|RACK1|PABPC1	-3.2	MyList	CD4TH17
WikiPathways	27	WP395	IL-4 signaling pathway		-5.6	24	10	30169	54	118	5	4.2	1.9	2316|3561|4792|8651|9021	FLNA|IL2RG|NFKBIA|SOCS1|SOCS3	-2.6	MyList	CD4TH17
GO Biological Processes	19	GO:0035456	response to interferon-beta	19_GO:0050896 response to stimulus	-5.1	32	11	30169	32	118	4	3.4	1.7	3659|8519|10581|51079	IRF1|IFITM1|IFITM2|NDUFA13	-2.3	MyList	CD4TH17
GO Biological Processes	19	GO:0034341	response to interferon-gamma	19_GO:0044419 biological process involved in interspecies interaction between organisms	-5	12	7.9	30169	126	118	6	5.1	2	2597|3659|7431|7454|8519|10581	GAPDH|IRF1|VIM|WAS|IFITM1|IFITM2	-2.2	MyList	CD4TH17
Reactome Gene Sets	6	R-HSA-5683057	MAPK family signaling cascades		-6.6	8.8	8.3	30169	325	106	10	9.4	2.8	896|1844|1846|2323|3337|3561|3572|5682|5687|64926	CCND3|DUSP2|DUSP4|FLT3LG|DNAJB1|IL2RG|IL6ST|PSMA1|PSMA6|RASAL3	-2.8	MyList	CD4TREG
GO Biological Processes	19	GO:0035456	response to interferon-beta	19_GO:0050896 response to stimulus	-5.3	36	12	30169	32	106	4	3.8	1.9	3659|8519|10581|51079	IRF1|IFITM1|IFITM2|NDUFA13	-2	MyList	CD4TREG
Reactome Gene Sets	6	R-HSA-1280215	Cytokine Signaling in Immune system		-9.2	6.7	9.2	30169	725	106	17	16	3.6	375|1846|2323|3561|3572|3659|3726|4792|5682|5687|5970|6813|7335|8519|9987|10581|57162	ARF1|DUSP4|FLT3LG|IL2RG|IL6ST|IRF1|JUNB|NFKBIA|PSMA1|PSMA6|RELA|STXBP2|UBE2V1|IFITM1|HNRNPDL|IFITM2|PELI1	-4.8	MyList	CD4TREG
Reactome Gene Sets	6	R-HSA-449147	Signaling by Interleukins		-7.9	7.8	8.9	30169	473	106	13	12	3.2	375|1846|3561|3572|3726|4792|5682|5687|5970|6813|7335|9987|57162	ARF1|DUSP4|IL2RG|IL6ST|JUNB|NFKBIA|PSMA1|PSMA6|RELA|STXBP2|UBE2V1|HNRNPDL|PELI1	-3.9	MyList	CD4TREG
Reactome Gene Sets	6	R-HSA-2871837	FCERI mediated NF-kB activation		-5	17	8.8	30169	82	106	5	4.7	2.1	4792|5682|5687|5970|7335	NFKBIA|PSMA1|PSMA6|RELA|UBE2V1	-1.9	MyList	CD4TREG
GO Biological Processes	19	GO:0051249	regulation of lymphocyte activation	19_GO:0002376 immune system process	-6.9	4.8	7.2	30169	573	188	17	9	2.1	639|678|864|921|972|1326|1604|3398|3561|3659|3726|3958|7128|7305|7805|8764|58515	PRDM1|ZFP36L2|RUNX3|CD5|CD74|MAP3K8|CD55|ID2|IL2RG|IRF1|JUNB|LGALS3|TNFAIP3|TYROBP|LAPTM5|TNFRSF14|SELENOK	-3.8	MyList	CD8MAIT
WikiPathways	27	WP3888	VEGFA-VEGFR2 signaling pathway		-6.2	5.2	7	30169	432	188	14	7.4	1.9	226|389|2081|2597|3939|4792|4929|5295|6748|8665|8667|9047|9709|10399	ALDOA|RHOC|ERN1|GAPDH|LDHA|NFKBIA|NR4A2|PIK3R1|SSR4|EIF3F|EIF3H|SH2D2A|HERPUD1|RACK1	-3.3	MyList	CD8MAIT
GO Biological Processes	19	GO:0071345	cellular response to cytokine stimulus	19_GO:0050896 response to stimulus	-6.2	4	6.5	30169	722	188	18	9.6	2.1	678|972|1460|1984|2597|3561|3659|4780|4792|6432|7538|7852|8519|8764|9021|9806|10581|51079	ZFP36L2|CD74|CSNK2B|EIF5A|GAPDH|IL2RG|IRF1|NFE2L2|NFKBIA|SRSF7|ZFP36|CXCR4|IFITM1|TNFRSF14|SOCS3|SPOCK2|IFITM2|NDUFA13	-3.3	MyList	CD8MAIT
GO Biological Processes	19	GO:0043122	regulation of I-kappaB kinase/NF-kappaB signaling	19_GO:0023052 signaling	-5.3	6.3	6.7	30169	255	188	10	5.3	1.6	389|972|1936|2597|2950|5187|7128|7335|9516|497661	RHOC|CD74|EEF1D|GAPDH|GSTP1|PER1|TNFAIP3|UBE2V1|LITAF|C18orf32	-2.7	MyList	CD8MAIT
KEGG Pathway	24	hsa04668	TNF signaling pathway		-5.2	10	7.6	30169	112	188	7	3.7	1.4	1326|3659|3726|4792|5295|7128|9021	MAP3K8|IRF1|JUNB|NFKBIA|PIK3R1|TNFAIP3|SOCS3	-2.6	MyList	CD8MAIT
Reactome Gene Sets	6	R-HSA-8950505	Gene and protein expression by JAK-STAT signaling after Interleukin-12 stimulation		-6	28	11	30169	38	144	5	3.5	1.5	1265|5721|6647|9049|9987	CNN2|PSME2|SOD1|AIP|HNRNPDL	-3.1	MyList	CD8NAIVE
Reactome Gene Sets	6	R-HSA-9020591	Interleukin-12 signaling		-5.5	22	10	30169	47	144	5	3.5	1.5	1265|5721|6647|9049|9987	CNN2|PSME2|SOD1|AIP|HNRNPDL	-2.8	MyList	CD8NAIVE
GO Biological Processes	19	GO:0050863	regulation of T cell activation	19_GO:0002376 immune system process	-4.9	5.6	6.2	30169	376	144	10	6.9	2.1	199|921|1604|3561|3659|3726|5880|6647|7494|7805	AIF1|CD5|CD55|IL2RG|IRF1|JUNB|RAC2|SOD1|XBP1|LAPTM5	-2.3	MyList	CD8NAIVE
Reactome Gene Sets	6	R-HSA-449147	Signaling by Interleukins		-6.3	5.8	7.2	30169	473	144	13	9	2.4	1265|3561|3726|4792|5292|5720|5721|6285|6647|7335|7431|9049|9987	CNN2|IL2RG|JUNB|NFKBIA|PIM1|PSME1|PSME2|S100B|SOD1|UBE2V1|VIM|AIP|HNRNPDL	-3.2	MyList	CD8NAIVE
Reactome Gene Sets	6	R-HSA-1280215	Cytokine Signaling in Immune system		-5.6	4.6	6.3	30169	725	128	14	11	2.8	1027|2323|3561|3659|3726|4792|5295|5682|6813|7335|8519|9021|9987|10581	CDKN1B|FLT3LG|IL2RG|IRF1|JUNB|NFKBIA|PIK3R1|PSMA1|STXBP2|UBE2V1|IFITM1|SOCS3|HNRNPDL|IFITM2	-2.3	MyList	CD8TCM
WikiPathways	27	WP4754	IL-18 signaling pathway		-5.6	7.8	7.3	30169	273	128	9	7	2.3	1891|3659|4666|4792|5295|7128|7832|9021|10365	ECH1|IRF1|NACA|NFKBIA|PIK3R1|TNFAIP3|BTG2|SOCS3|KLF2	-2.3	MyList	CD8TCM
Canonical Pathways	19	GO:0071345	cellular response to cytokine stimulus	19_GO:0050896 response to stimulus	-7.1	5.2	7.5	30169	722	128	16	12	2.9	199|678|1460|1984|3561|3659|4792|7538|7852|8519|9021|10365|10581|27316|51079|54941	AIF1|ZFP36L2|CSNK2B|EIF5A|IL2RG|IRF1|NFKBIA|ZFP36|CXCR4|IFITM1|SOCS3|KLF2|IFITM2|RBMX|NDUFA13|RNF125	-3.2	MyList	CD8TCM
KEGG Pathway	24	hsa04668	TNF signaling pathway		-5.1	13	8	30169	112	128	6	4.7	1.9	3659|3726|4792|5295|7128|9021	IRF1|JUNB|NFKBIA|PIK3R1|TNFAIP3|SOCS3	-1.9	MyList	CD8TCM
GO Biological Processes	19	GO:0035456	response to interferon-beta	19_GO:0050896 response to stimulus	-5	29	11	30169	32	128	4	3.1	1.5	3659|8519|10581|51079	IRF1|IFITM1|IFITM2|NDUFA13	-1.9	MyList	CD8TCM
Reactome Gene Sets	6	R-HSA-1280215	Cytokine Signaling in Immune system		-6.3	4.9	6.9	30169	725	128	15	12	2.8	1027|1326|2316|3119|3561|3659|3669|3726|4792|5295|5682|7335|8519|10581|84174	CDKN1B|MAP3K8|FLNA|HLA-DQB1|IL2RG|IRF1|ISG20|JUNB|NFKBIA|PIK3R1|PSMA1|UBE2V1|IFITM1|IFITM2|SLA2	-2.9	MyList	CD8TEM
KEGG Pathway	24	hsa04668	TNF signaling pathway		-5.1	13	8	30169	112	128	6	4.7	1.9	1326|3659|3726|4792|5295|7128	MAP3K8|IRF1|JUNB|NFKBIA|PIK3R1|TNFAIP3	-2.1	MyList	CD8TEM
WikiPathways	27	WP5072	Modulators of TCR signaling and T cell activation		-5.2	19	9.3	30169	61	128	5	3.9	1.7	1027|1326|4792|5295|7128	CDKN1B|MAP3K8|NFKBIA|PIK3R1|TNFAIP3	-2.2	MyList	CD8TEM
GO Biological Processes	19	GO:0071345	cellular response to cytokine stimulus	19_GO:0050896 response to stimulus	-5.6	4.6	6.3	30169	722	128	14	11	2.8	678|1460|1984|2597|3561|3659|4792|7538|7852|8519|9806|10581|54941|84159	ZFP36L2|CSNK2B|EIF5A|GAPDH|IL2RG|IRF1|NFKBIA|ZFP36|CXCR4|IFITM1|SPOCK2|IFITM2|RNF125|ARID5B	-2.4	MyList	CD8TEM
Reactome Gene Sets	6	R-HSA-202403	TCR signaling		-15	22	17	30169	120	174	15	8.6	2.1	917|3113|3115|3119|3123|5295|5335|5682|5683|5700|5721|5970|7335|7454|27040	CD3G|HLA-DPA1|HLA-DPB1|HLA-DQB1|HLA-DRB1|PIK3R1|PLCG1|PSMA1|PSMA2|PSMC1|PSME2|RELA|UBE2V1|WAS|LAT	-12	MyList	CD8TEX
Reactome Gene Sets	6	R-HSA-388841	Costimulation by the CD28 family		-13	28	17	30169	69	174	11	6.3	1.8	917|998|1326|3113|3115|3119|3123|5295|5515|5879|55615	CD3G|CDC42|MAP3K8|HLA-DPA1|HLA-DPB1|HLA-DQB1|HLA-DRB1|PIK3R1|PPP2CA|RAC1|PRR5	-9.7	MyList	CD8TEX
Canonical Pathways	11	M88	PID CD8 TCR PATHWAY		-6.2	20	10	30169	53	174	6	3.4	1.4	917|925|926|1326|5335|27040	CD3G|CD8A|CD8B|MAP3K8|PLCG1|LAT	-3.9	MyList	CD8TEX
Reactome Gene Sets	6	R-HSA-389948	PD-1 signaling		-6.7	38	13	30169	23	174	5	2.9	1.3	917|3113|3115|3119|3123	CD3G|HLA-DPA1|HLA-DPB1|HLA-DQB1|HLA-DRB1	-4.3	MyList	CD8TEX
Reactome Gene Sets	6	R-HSA-5683057	MAPK family signaling cascades		-6.3	6.4	7.5	30169	325	174	12	6.9	1.9	998|1844|3561|5295|5515|5682|5683|5700|5721|5879|22821|27040	CDC42|DUSP2|IL2RG|PIK3R1|PPP2CA|PSMA1|PSMA2|PSMC1|PSME2|RAC1|RASA3|LAT	-4	MyList	CD8TEX
Reactome Gene Sets	6	R-HSA-388841	Costimulation by the CD28 family		-7.6	34	14	30169	69	77	6	7.8	3.1	1326|3117|3119|3122|5295|55615	MAP3K8|HLA-DQA1|HLA-DQB1|HLA-DRA|PIK3R1|PRR5	-4.2	MyList	CD8TREG
Reactome Gene Sets	6	R-HSA-202403	TCR signaling		-7.6	23	12	30169	120	77	7	9.1	3.3	3117|3119|3122|4792|5295|5682|7335	HLA-DQA1|HLA-DQB1|HLA-DRA|NFKBIA|PIK3R1|PSMA1|UBE2V1	-4.2	MyList	CD8TREG
KEGG Pathway	24	hsa04668	TNF signaling pathway		-6.4	21	11	30169	112	77	6	7.8	3.1	1326|3659|3726|4792|5295|7128	MAP3K8|IRF1|JUNB|NFKBIA|PIK3R1|TNFAIP3	-3.1	MyList	CD8TREG
Reactome Gene Sets	6	R-HSA-913531	Interferon Signaling		-6.1	14	9.1	30169	200	77	7	9.1	3.3	3117|3119|3122|3659|3669|8519|10581	HLA-DQA1|HLA-DQB1|HLA-DRA|IRF1|ISG20|IFITM1|IFITM2	-2.9	MyList	CD8TREG
GO Biological Processes	19	GO:0035456	response to interferon-beta	19_GO:0050896 response to stimulus	-5.9	49	14	30169	32	77	4	5.2	2.5	3659|8519|10581|51079	IRF1|IFITM1|IFITM2|NDUFA13	-2.8	MyList	CD8TREG
Canonical Pathways	11	M255	PID HIF1 TFPATHWAY		-4.6	15	8	30169	66	156	5	3.2	1.4	226|3398|3939|7852|8553	ALDOA|ID2|LDHA|CXCR4|BHLHE40	-2	MyList	DNT
GO Biological Processes	19	GO:0035456	response to interferon-beta	19_GO:0050896 response to stimulus	-4.7	24	9.5	30169	32	156	4	2.6	1.3	3659|8519|10581|51079	IRF1|IFITM1|IFITM2|NDUFA13	-2	MyList	DNT
GO Biological Processes	19	GO:0050870	positive regulation of T cell activation	19_GO:0002376 immune system process	-5.2	6.9	6.8	30169	251	156	9	5.8	1.9	864|921|1326|1604|3115|3119|3561|3956|58515	RUNX3|CD5|MAP3K8|CD55|HLA-DPB1|HLA-DQB1|IL2RG|LGALS1|SELENOK	-2.3	MyList	DNT
WikiPathways	27	WP5072	Modulators of TCR signaling and T cell activation		-6.1	19	10	30169	61	156	6	3.8	1.5	921|925|1326|5295|7128|10425	CD5|CD8A|MAP3K8|PIK3R1|TNFAIP3|ARIH2	-2.7	MyList	DNT
GO Biological Processes	19	GO:0140507	granzyme-mediated programmed cell death signaling pathway	19_GO:0023052 signaling	-5.3	83	16	30169	7	156	3	1.9	1.1	3002|4818|5552	GZMB|NKG7|SRGN	-2.3	MyList	DNT

## Sheet: GO analysis of NKs
The detailed GO analysis results in NK cell subsets in scRNA-seq datasets.
Category	CategoryID	GO	Description	PARENT_GO	LogP	Enrichment	Z-score	#TotalGeneInLibrary	#GeneInGO	#GeneInHitList	#GeneInGOAndHitList	%InGO	STDV %InGO	GeneID	Hits	Log(q-value)	GeneList	cells
GO Biological Processes	19	GO:0050863	regulation of T cell activation	19_GO:0002376 immune system process	-6.8	6.4	7.7	30169	376	164	13	7.9	2.1	864|916|1326|2534|3119|3561|3659|3726|7525|8379|11126|58515|654346	RUNX3|CD3E|MAP3K8|FYN|HLA-DQB1|IL2RG|IRF1|JUNB|YES1|MAD1L1|CD160|SELENOK|LGALS9C	-3	MyList	NK1
WikiPathways	27	WP4754	IL-18 signaling pathway		-6.5	7.4	7.9	30169	273	164	11	6.7	2	274|1891|3659|4666|4792|5295|5966|6351|7128|7832|51230	BIN1|ECH1|IRF1|NACA|NFKBIA|PIK3R1|REL|CCL4|TNFAIP3|BTG2|PHF20	-2.8	MyList	NK1
WikiPathways	27	WP3888	VEGFA-VEGFR2 signaling pathway		-4.6	4.7	5.7	30169	432	164	11	6.7	2	226|274|389|811|2534|3939|4792|4929|5295|9047|26986	ALDOA|BIN1|RHOC|CALR|FYN|LDHA|NFKBIA|NR4A2|PIK3R1|SH2D2A|PABPC1	-1.9	MyList	NK1
Canonical Pathways	11	M124	PID CXCR4 PATHWAY		-5.9	13	8.8	30169	100	164	7	4.3	1.6	389|916|2534|5295|7525|7852|54331	RHOC|CD3E|FYN|PIK3R1|YES1|CXCR4|GNG2	-2.7	MyList	NK1
Reactome Gene Sets	6	R-HSA-1280215	Cytokine Signaling in Immune system		-8.5	5.1	8.2	30169	725	164	20	12	2.6	1326|2316|2534|3119|3459|3561|3659|3669|3726|4792|5295|5682|5971|6351|6813|7335|7525|8784|10581|84174	MAP3K8|FLNA|FYN|HLA-DQB1|IFNGR1|IL2RG|IRF1|ISG20|JUNB|NFKBIA|PIK3R1|PSMA1|RELB|CCL4|STXBP2|UBE2V1|YES1|TNFRSF18|IFITM2|SLA2	-4.2	MyList	NK1
Reactome Gene Sets	6	R-HSA-388841	Costimulation by the CD28 family		-5.7	16	9.2	30169	69	164	6	3.7	1.5	916|1326|2534|3119|5295|7525	CD3E|MAP3K8|FYN|HLA-DQB1|PIK3R1|YES1	-2.6	MyList	NK1
Canonical Pathways	11	M272	PID CD8 TCR DOWNSTREAM PATHWAY		-4	17	7.7	30169	65	111	4	3.6	1.8	916|3561|3726|8784	CD3E|IL2RG|JUNB|TNFRSF18	-1.6	MyList	NK2
Reactome Gene Sets	6	R-HSA-389356	CD28 co-stimulation		-5.2	33	11	30169	33	111	4	3.6	1.8	1326|2534|5295|55615	MAP3K8|FYN|PIK3R1|PRR5	-2.3	MyList	NK2
GO Biological Processes	19	GO:0042110	T cell activation	19_GO:0002376 immune system process	-6.8	9.1	8.6	30169	298	111	10	9	2.7	678|916|924|2534|3561|3659|5295|9047|58515|84174	ZFP36L2|CD3E|CD7|FYN|IL2RG|IRF1|PIK3R1|SH2D2A|SELENOK|SLA2	-3.2	MyList	NK2
WikiPathways	27	WP364	IL6 signaling pathway		-4.7	25	9.7	30169	43	111	4	3.6	1.8	639|3659|3726|5295	PRDM1|IRF1|JUNB|PIK3R1	-2	MyList	NK2
WikiPathways	27	WP69	T-cell receptor signaling pathway		-4.7	15	8.1	30169	90	111	5	4.5	2	916|1326|2534|4792|5295	CD3E|MAP3K8|FYN|NFKBIA|PIK3R1	-2	MyList	NK2
Reactome Gene Sets	6	R-HSA-8878171	Transcriptional regulation by RUNX1		-4.5	8	6.6	30169	239	111	7	6.3	2.3	1460|3021|5682|8364|8784|26053|55766	CSNK2B|H3-3B|PSMA1|H4C3|TNFRSF18|AUTS2|H2AJ	-1.9	MyList	NK2
GO Biological Processes	19	GO:0050792	regulation of viral process	19_GO:0016032 viral process	-8.2	16	11	30169	162	106	9	8.5	2.7	972|3123|3669|6993|7538|7852|10581|26986|79720	CD74|HLA-DRB1|ISG20|DYNLT1|ZFP36|CXCR4|IFITM2|PABPC1|VPS37B	-4.7	MyList	NK3
GO Biological Processes	19	GO:0022409	positive regulation of cell-cell adhesion	19_GO:0048518 positive regulation of biological process	-6.7	8.8	8.4	30169	322	106	10	9.4	2.8	864|972|1326|1604|2534|3117|3119|3123|3561|11126	RUNX3|CD74|MAP3K8|CD55|FYN|HLA-DQA1|HLA-DQB1|HLA-DRB1|IL2RG|CD160	-3.6	MyList	NK3
KEGG Pathway	24	hsa04668	TNF signaling pathway		-5.5	15	9	30169	112	106	6	5.7	2.2	1326|3659|3726|4792|5295|7128	MAP3K8|IRF1|JUNB|NFKBIA|PIK3R1|TNFAIP3	-2.8	MyList	NK3
Reactome Gene Sets	6	R-HSA-9664422	FCGR3A-mediated phagocytosis		-4.2	19	8.4	30169	59	106	4	3.8	1.9	2534|7456|10093|10095	FYN|WIPF1|ARPC4|ARPC1B	-1.9	MyList	NK3
KEGG Pathway	24	hsa04659	Th17 cell differentiation		-4.4	13	7.5	30169	108	106	5	4.7	2.1	3117|3119|3123|3561|4792	HLA-DQA1|HLA-DQB1|HLA-DRB1|IL2RG|NFKBIA	-2	MyList	NK3
GO Biological Processes	19	GO:0019221	cytokine-mediated signaling pathway	19_GO:0023052 signaling	-6.2	7.8	7.7	30169	366	106	10	9.4	2.8	972|1460|1984|3561|3659|4792|6348|6846|7852|10581	CD74|CSNK2B|EIF5A|IL2RG|IRF1|NFKBIA|CCL3|XCL2|CXCR4|IFITM2	-3.3	MyList	NK3

## Sheet: GO analysis of BCs
The detailed GO analysis results in BC subsets in scRNA-seq datasets.
Category	CategoryID	GO	Description	PARENT_GO	LogP	Enrichment	Z-score	#TotalGeneInLibrary	#GeneInGO	#GeneInHitList	#GeneInGOAndHitList	%InGO	STDV %InGO	GeneID	Hits	Log(q-value)	GeneList	cells
GO Biological Processes	19	GO:0032663	regulation of interleukin-2 production	19_GO:0032501 multicellular organismal process	-4.7	26	9.8	30169	63	74	4	5.4	2.6	5142|7538|7805|9308	PDE4B|ZFP36|LAPTM5|CD83	-1.9	MyList	DN2B
Reactome Gene Sets	6	R-HSA-388841	Costimulation by the CD28 family		-4.6	24	9.3	30169	69	74	4	5.4	2.6	1326|3115|3119|3123	MAP3K8|HLA-DPB1|HLA-DQB1|HLA-DRB1	-1.9	MyList	DN2B
GO Biological Processes	19	GO:0050870	positive regulation of T cell activation	19_GO:0002376 immune system process	-5.5	11	8.2	30169	251	74	7	9.5	3.4	399|1326|3115|3119|3123|9308|115650	RHOH|MAP3K8|HLA-DPB1|HLA-DQB1|HLA-DRB1|CD83|TNFRSF13C	-2.1	MyList	DN2B
Reactome Gene Sets	6	R-HSA-389948	PD-1 signaling		-4.6	53	12	30169	23	74	3	4.1	2.3	3115|3119|3123	HLA-DPB1|HLA-DQB1|HLA-DRB1	-1.9	MyList	DN2B
Canonical Pathways	11	M167	PID AP1 PATHWAY		-4.6	23	9.3	30169	70	74	4	5.4	2.6	1027|1843|3726|4609	CDKN1B|DUSP1|JUNB|MYC	-1.9	MyList	DN2B
Reactome Gene Sets	6	R-HSA-449147	Signaling by Interleukins		-6.9	7.1	8	30169	473	108	12	11	3	1326|3091|3561|3587|3725|3726|4609|4792|5682|7335|8878|57162	MAP3K8|HIF1A|IL2RG|IL10RA|JUN|JUNB|MYC|NFKBIA|PSMA1|UBE2V1|SQSTM1|PELI1	-3.7	MyList	MB
Canonical Pathways	11	M167	PID AP1 PATHWAY		-6.7	24	12	30169	70	108	6	5.6	2.2	1843|3091|3725|3726|3727|4609	DUSP1|HIF1A|JUN|JUNB|JUND|MYC	-3.5	MyList	MB
WikiPathways	27	WP4754	IL-18 signaling pathway		-6.2	9.2	8.2	30169	273	108	9	8.3	2.7	1891|1938|3659|3725|4666|4792|7832|9308|81618	ECH1|EEF2|IRF1|JUN|NACA|NFKBIA|BTG2|CD83|ITM2C	-3.1	MyList	MB
KEGG Pathway	24	hsa04010	MAPK signaling pathway		-5.9	8.6	7.8	30169	294	108	9	8.3	2.7	1326|1843|1844|2316|3725|3727|4609|4616|5971	MAP3K8|DUSP1|DUSP2|FLNA|JUN|JUND|MYC|GADD45B|RELB	-2.9	MyList	MB
GO Biological Processes	19	GO:0035456	response to interferon-beta	19_GO:0050896 response to stimulus	-5.3	35	12	30169	32	108	4	3.7	1.8	3659|8519|10581|51079	IRF1|IFITM1|IFITM2|NDUFA13	-2.4	MyList	MB
GO Biological Processes	19	GO:0050863	regulation of T cell activation	19_GO:0002376 immune system process	-7	8.3	8.5	30169	376	106	11	10	3	3115|3119|3123|3561|3659|3726|7805|9308|57162|64332|84807	HLA-DPB1|HLA-DQB1|HLA-DRB1|IL2RG|IRF1|JUNB|LAPTM5|CD83|PELI1|NFKBIZ|NFKBID	-3.9	MyList	NB
GO Biological Processes	19	GO:0009615	response to virus	19_GO:0044419 biological process involved in interspecies interaction between organisms	-6.2	7.9	7.8	30169	362	106	10	9.4	2.8	811|1937|1984|3091|3659|5366|7852|8519|10581|11040	CALR|EEF1G|EIF5A|HIF1A|IRF1|PMAIP1|CXCR4|IFITM1|IFITM2|PIM2	-3.3	MyList	NB
KEGG Pathway	24	hsa04612	Antigen processing and presentation		-6.5	22	11	30169	78	106	6	5.7	2.2	811|3115|3119|3123|3309|6892	CALR|HLA-DPB1|HLA-DQB1|HLA-DRB1|HSPA5|TAPBP	-3.5	MyList	NB
Reactome Gene Sets	6	R-HSA-202403	TCR signaling		-5.4	14	8.6	30169	120	106	6	5.7	2.2	3115|3119|3123|4792|5713|7335	HLA-DPB1|HLA-DQB1|HLA-DRB1|NFKBIA|PSMD7|UBE2V1	-2.7	MyList	NB
GO Biological Processes	19	GO:0002396	MHC protein complex assembly	19_GO:0009987 cellular process	-8.1	71	19	30169	20	106	5	4.7	2.1	811|3115|3119|3123|6892	CALR|HLA-DPB1|HLA-DQB1|HLA-DRB1|TAPBP	-4.6	MyList	NB
Reactome Gene Sets	6	R-HSA-2871837	FCERI mediated NF-kB activation	NA	-7	19	11	30169	82	138	7	5.1	1.9	4792|5682|5683|5713|7316|7322|7335	NFKBIA|PSMA1|PSMA2|PSMD7|UBC|UBE2D2|UBE2V1	-3.7	MyList	NB
Reactome Gene Sets	6	R-HSA-449147	Signaling by Interleukins	NA	-6.5	6	7.4	30169	473	138	13	9.4	2.5	1326|3561|3726|4282|4792|5682|5683|5713|6647|6648|7316|7335|9987	MAP3K8|IL2RG|JUNB|MIF|NFKBIA|PSMA1|PSMA2|PSMD7|SOD1|SOD2|UBC|UBE2V1|HNRNPDL	-3.4	MyList	NB
Reactome Gene Sets	6	R-HSA-5607764	CLEC7A (Dectin-1) signaling	NA	-6.4	15	9.7	30169	101	138	7	5.1	1.9	4792|5682|5683|5713|7316|7322|7335	NFKBIA|PSMA1|PSMA2|PSMD7|UBC|UBE2D2|UBE2V1	-3.3	MyList	NB
Reactome Gene Sets	6	R-HSA-9020702	Interleukin-1 signaling	NA	-6	13	9	30169	115	138	7	5.1	1.9	1326|4792|5682|5683|5713|7316|7335	MAP3K8|NFKBIA|PSMA1|PSMA2|PSMD7|UBC|UBE2V1	-3	MyList	NB
Reactome Gene Sets	6	R-HSA-1234174	Cellular response to hypoxia	NA	-5.9	17	9.7	30169	75	138	6	4.3	1.7	5682|5683|5713|7316|7322|25994	PSMA1|PSMA2|PSMD7|UBC|UBE2D2|HIGD1A	-2.9	MyList	NB

## Sheet: GO analysis of DCs
The detailed GO analysis results in DC subsets in scRNA-seq datasets.
Category	CategoryID	GO	Description	PARENT_GO	LogP	Enrichment	Z-score	30169	101	48	4	8.3	4	801|4792|5683|7335	CALM1|NFKBIA|PSMA2|UBE2V1	-1.6	MyList	CDC1
Reactome Gene Sets	6	R-HSA-5607764	CLEC7A (Dectin-1) signaling		-4.7	25	9.6	30169	115	48	4	8.3	4	1326|4792|5683|7335	MAP3K8|NFKBIA|PSMA2|UBE2V1	-1.5	MyList	CDC1
Reactome Gene Sets	6	R-HSA-9020702	Interleukin-1 signaling		-4.5	22	8.9	30169	34	48	3	6.2	3.5	2597|2806|4191	GAPDH|GOT2|MDH2	-1.6	MyList	CDC1
Reactome Gene Sets	6	R-HSA-70263	Gluconeogenesis		-4.7	55	13	30169	286	48	5	10	4.4	374|801|3561|5245|5683	AREG|CALM1|IL2RG|PHB1|PSMA2	-1.3	MyList	CDC1
Reactome Gene Sets	6	R-HSA-5684996	MAPK1/MAPK3 signaling		-4	11	6.8	30169	473	48	7	15	5.1	1326|3561|3726|4792|5683|7335|9987	MAP3K8|IL2RG|JUNB|NFKBIA|PSMA2|UBE2V1|HNRNPDL	-1.6	MyList	CDC1
Reactome Gene Sets	6	R-HSA-449147	Signaling by Interleukins		-5	9.3	7.3	30169	273	141	16	11	2.7	637|1891|3164|3383|3553|3659|3725|4792|6348|7076|7128|7832|8870|9021|9308|64332	BID|ECH1|NR4A1|ICAM1|IL1B|IRF1|JUN|NFKBIA|CCL3|TIMP1|TNFAIP3|BTG2|IER3|SOCS3|CD83|NFKBIZ	-9	MyList	CDC2
WikiPathways	27	WP4754	IL-18 signaling pathway		-13	13	13	30169	200	141	13	9.2	2.4	1958|2316|3119|3383|3659|3669|4502|8519|9021|9246|9636|10410|10581	EGR1|FLNA|HLA-DQB1|ICAM1|IRF1|ISG20|MT2A|IFITM1|SOCS3|UBE2L6|ISG15|IFITM3|IFITM2	-7.5	MyList	CDC2
Reactome Gene Sets	6	R-HSA-913531	Interferon Signaling		-11	14	13	30169	112	141	10	7.1	2.2	602|1326|3383|3553|3659|3725|3726|4792|7128|9021	BCL3|MAP3K8|ICAM1|IL1B|IRF1|JUN|JUNB|NFKBIA|TNFAIP3|SOCS3	-6.7	MyList	CDC2
KEGG Pathway	24	hsa04668	TNF signaling pathway		-9.9	19	13	30169	376	141	15	11	2.6	637|1326|3119|3553|3561|3659|3726|3958|7805|8767|9308|10288|27166|64332|84807	BID|MAP3K8|HLA-DQB1|IL1B|IL2RG|IRF1|JUNB|LGALS3|LAPTM5|RIPK2|CD83|LILRB2|PRELID1|NFKBIZ|NFKBID	-6.4	MyList	CDC2
GO Biological Processes	19	GO:0050863	regulation of T cell activation	19_GO:0002376 immune system process	-9.5	8.5	10	30169	70	141	8	5.7	1.9	1843|1958|2355|3091|3725|3726|4502|7076	DUSP1|EGR1|FOSL2|HIF1A|JUN|JUNB|MT2A|TIMP1	-5.9	MyList	CDC2
Canonical Pathways	11	M167	PID AP1 PATHWAY		-8.9	24	13	30169	115	48	4	8.3	4	1326|4792|5683|7335	MAP3K8|NFKBIA|PSMA2|UBE2V1	-1.5	MyList	PDC
Reactome Gene Sets	6	R-HSA-9020702	Interleukin-1 signaling		-4.5	22	8.9	30169	134	48	4	8.3	4	801|4792|5683|7335	CALM1|NFKBIA|PSMA2|UBE2V1	-1.4	MyList	PDC
Reactome Gene Sets	6	R-HSA-2454202	Fc epsilon receptor (FCERI) signaling		-4.2	19	8.2	30169	286	48	5	10	4.4	374|801|3561|5245|5683	AREG|CALM1|IL2RG|PHB1|PSMA2	-1.3	MyList	PDC
Reactome Gene Sets	6	R-HSA-5684996	MAPK1/MAPK3 signaling		-4	11	6.8	30169	120	48	4	8.3	4	4792|5683|7335|7454	NFKBIA|PSMA2|UBE2V1|WAS	-1.4	MyList	PDC
Reactome Gene Sets	6	R-HSA-202403	TCR signaling		-4.4	21	8.7	30169	45	48	3	6.2	3.5	2597|2806|4191	GAPDH|GOT2|MDH2	-1.4	MyList	PDC
WikiPathways	27	WP534	Glycolysis and gluconeogenesis		-4.3	42	11

## Sheet: GO analysis of MONOs
The detailed GO analysis results in monocyte subsets in scRNA-seq datasets.
Category	CategoryID	GO	Description	PARENT_GO	LogP	Enrichment	Z-score	#TotalGeneInLibrary	#GeneInGO	#GeneInHitList	#GeneInGOAndHitList	%InGO	STDV %InGO	GeneID	Hits	Log(q-value)	GeneList
Reactome Gene Sets	6	R-HSA-1280215	Cytokine Signaling in Immune system		-26	9.6	18	30182	730	168	39	23	3.3	1026|1230|1326|1441|1958|2353|2537|2634|2920|3091|3119|3383|3553|3557|3576|3659|3665|3725|3726|4170|4599|4791|4792|4793|5682|5743|5971|6348|6349|6351|6648|6772|7124|7335|8767|8878|9021|9636|54739	CDKN1A|CCR1|MAP3K8|CSF3R|EGR1|FOS|IFI6|GBP2|CXCL2|HIF1A|HLA-DQB1|ICAM1|IL1B|IL1RN|CXCL8|IRF1|IRF7|JUN|JUNB|MCL1|MX1|NFKB2|NFKBIA|NFKBIB|PSMA1|PTGS2|RELB|CCL3|CCL3L1|CCL4|SOD2|STAT1|TNF|UBE2V1|RIPK2|SQSTM1|SOCS3|ISG15|XAF1	-22	MyList	ACTCM
WikiPathways	27	WP4754	IL-18 signaling pathway		-20	15	18	30182	273	168	23	14	2.7	467|2353|2920|3164|3383|3553|3576|3659|3725|4791|4792|5743|5966|6348|6351|7124|7127|7128|7832|8870|9021|9308|64332	ATF3|FOS|CXCL2|NR4A1|ICAM1|IL1B|CXCL8|IRF1|JUN|NFKB2|NFKBIA|PTGS2|REL|CCL3|CCL4|TNF|TNFAIP2|TNFAIP3|BTG2|IER3|SOCS3|CD83|NFKBIZ	-16	MyList	ACTCM
KEGG Pathway	24	hsa04064	NF-kappa B signaling pathway		-18	28	20	30182	104	168	16	9.5	2.3	597|929|1460|2920|3383|3553|3576|4616|4791|4792|5743|5971|6351|7124|7128|9560	BCL2A1|CD14|CSNK2B|CXCL2|ICAM1|IL1B|CXCL8|GADD45B|NFKB2|NFKBIA|PTGS2|RELB|CCL4|TNF|TNFAIP3|CCL4L2	-15	MyList	ACTCM
GO Biological Processes	19	GO:0045637	regulation of myeloid cell differentiation	19_GO:0002376 immune system process	-16	15	15	30182	214	168	18	11	2.4	677|1230|1441|2124|2353|3091|3398|3665|4792|6348|6772|7071|7124|7130|7538|9636|9935|10221	ZFP36L1|CCR1|CSF3R|EVI2B|FOS|HIF1A|ID2|IRF7|NFKBIA|CCL3|STAT1|KLF10|TNF|TNFAIP6|ZFP36|ISG15|MAFB|TRIB1	-12	MyList	ACTCM
KEGG Pathway	24	hsa04668	TNF signaling pathway		-15	22	17	30182	112	168	14	8.3	2.1	602|1326|2353|2920|3383|3553|3659|3725|3726|4792|5743|7124|7128|9021	BCL3|MAP3K8|FOS|CXCL2|ICAM1|IL1B|IRF1|JUN|JUNB|NFKBIA|PTGS2|TNF|TNFAIP3|SOCS3	-12	MyList	ACTCM
GO Biological Processes	19	GO:0010942	positive regulation of cell death	19_GO:0048518 positive regulation of biological process	-12	6.7	11	30182	621	168	23	14	2.7	467|597|1026|1654|1958|2353|2683|3164|3725|3957|4170|4616|5743|6348|6648|6659|7057|7124|8767|8878|10533|50486|64581	ATF3|BCL2A1|CDKN1A|DDX3X|EGR1|FOS|B4GALT1|NR4A1|JUN|LGALS2|MCL1|GADD45B|PTGS2|CCL3|SOD2|SOX4|THBS1|TNF|RIPK2|SQSTM1|ATG7|G0S2|CLEC7A	-9.3	MyList	ACTCM
WikiPathways	27	WP75	Toll-like receptor signaling pathway		-14	23	16	30182	103	168	13	7.7	2.1	929|1326|2353|3553|3576|3665|3725|4792|4793|6348|6351|6772|7124	CD14|MAP3K8|FOS|IL1B|CXCL8|IRF7|JUN|NFKBIA|NFKBIB|CCL3|CCL4|STAT1|TNF	-11	MyList	ACTCM
Reactome Gene Sets	6	R-HSA-1280215	Cytokine Signaling in Immune system		-31	5	16	30182	730	627	76	12	1.3	834|867|942|943|1026|1072|1326|1436|1445|1958|1977|2634|2920|3055|3113|3115|3117|3133|3162|3181|3312|3320|3433|3460|3553|3588|3594|3687|3688|3725|3726|3936|3965|4050|4067|4478|4615|4792|4793|4938|5294|5606|5683|5684|5685|5696|5698|5701|5721|5770|5777|5908|6348|6349|6351|6647|6648|6813|7076|7124|7133|7316|7335|7409|7534|7867|8519|8764|8767|9830|10410|10437|10581|23586|50615|115361	CASP1|CBL|CD86|TNFRSF8|CDKN1A|CFL1|MAP3K8|CSF1R|CSK|EGR1|EIF4E|GBP2|CXCL2|HCK|HLA-DPA1|HLA-DPB1|HLA-DQA1|HLA-E|HMOX1|HNRNPA2B1|HSPA8|HSP90AA1|IFIT2|IFNGR2|IL1B|IL10RB|IL12RB1|ITGAX|ITGB1|JUN|JUNB|LCP1|LGALS9|LTB|LYN|MSN|MYD88|NFKBIA|NFKBIB|OAS1|PIK3CG|MAP2K3|PSMA2|PSMA3|PSMA4|PSMB8|PSMB9|PSMC2|PSME2|PTPN1|PTPN6|RAP1B|CCL3|CCL3L1|CCL4|SOD1|SOD2|STXBP2|TIMP1|TNF|TNFRSF1B|UBC|UBE2V1|VAV1|YWHAZ|MAPKA…	-27	MyList	ACTNCM
GO Biological Processes	19	GO:0001819	positive regulation of cytokine production	19_GO:0048518 positive regulation of biological process	-21	5	13	30182	489	627	51	8.1	1.1	199|695|719|728|834|942|943|965|1436|1604|1958|2207|2214|2268|2867|3098|3113|3115|3133|3162|3315|3320|3553|3594|3965|4050|4615|4938|5294|5452|5734|5788|5914|6348|6647|6693|7124|8764|8767|9308|10288|10859|11027|23180|23586|51744|54440|57493|148022|353514|388325	AIF1|BTK|C3AR1|C5AR1|CASP1|CD86|TNFRSF8|CD58|CSF1R|CD55|EGR1|FCER1G|FCGR3A|FGR|FFAR2|HK1|HLA-DPA1|HLA-DPB1|HLA-E|HMOX1|HSPB1|HSP90AA1|IL1B|IL12RB1|LGALS9|LTB|MYD88|OAS1|PIK3CG|POU2F2|PTGER4|PTPRC|RARA|CCL3|SOD1|SPN|TNF|TNFRSF14|RIPK2|CD83|LILRB2|LILRB1|LILRA2|RFTN1|RIGI|CD244|SASH3|HEG1|TICAM1|LILRA5|SCIMP	-17	MyList	ACTNCM
GO Biological Processes	19	GO:0022407	regulation of cell-cell adhesion	19_GO:0050789 regulation of biological process	-17	4.6	12	30182	491	627	47	7.5	1.1	100|199|864|942|961|1326|1445|1604|2213|3071|3113|3115|3117|3133|3553|3594|3676|3965|4067|4855|5329|5777|5788|5914|6688|6693|7124|7409|8379|8764|8767|9308|9314|9435|9750|10288|10808|10859|11151|11314|23075|54440|55824|64115|64332|80139|84959	ADA|AIF1|RUNX3|CD86|CD47|MAP3K8|CSK|CD55|FCGR2B|NCKAP1L|HLA-DPA1|HLA-DPB1|HLA-DQA1|HLA-E|IL1B|IL12RB1|ITGA4|LGALS9|LYN|NOTCH4|PLAUR|PTPN6|PTPRC|RARA|SPI1|SPN|TNF|VAV1|MAD1L1|TNFRSF14|RIPK2|CD83|KLF4|CHST2|RIPOR2|LILRB2|HSPH1|LILRB1|CORO1A|CD300A|SWAP70|SASH3|PAG1|VSIR|NFKBIZ|ZNF703|UBASH3B	-15	MyList	ACTNCM
GO Biological Processes	19	GO:0050863	regulation of T cell activation	19_GO:0002376 immune system process	-20	5.6	13	30182	377	627	44	7	1	100|199|637|864|942|961|1326|1445|1604|2213|3071|3113|3115|3117|3133|3553|3594|3726|3965|4067|5777|5788|5880|5914|6647|6693|7133|7409|8379|8764|8767|9308|9750|10288|10808|10859|11151|11314|27166|54440|55824|57630|64115|64332	ADA|AIF1|BID|RUNX3|CD86|CD47|MAP3K8|CSK|CD55|FCGR2B|NCKAP1L|HLA-DPA1|HLA-DPB1|HLA-DQA1|HLA-E|IL1B|IL12RB1|JUNB|LGALS9|LYN|PTPN6|PTPRC|RAC2|RARA|SOD1|SPN|TNFRSF1B|VAV1|MAD1L1|TNFRSF14|RIPK2|CD83|RIPOR2|LILRB2|HSPH1|LILRB1|CORO1A|CD300A|PRELID1|SASH3|PAG1|SH3RF1|VSIR|NFKBIZ	-17	MyList	ACTNCM
WikiPathways	27	WP3888	VEGFA-VEGFR2 signaling pathway		-16	4.7	11	30182	432	627	42	6.7	1	160|226|389|811|832|867|1072|1445|1958|1977|3164|3301|3315|3320|3418|3688|3725|4673|4772|4792|4855|5216|5230|5329|5499|5606|5770|5777|5908|6546|6648|7114|7170|7430|10963|11080|29924|51278|54205|56905|114789|326624	AP2A1|ALDOA|RHOC|CALR|CAPZB|CBL|CFL1|CSK|EGR1|EIF4E|NR4A1|DNAJA1|HSPB1|HSP90AA1|IDH2|ITGB1|JUN|NAP1L1|NFATC1|NFKBIA|NOTCH4|PFN1|PGK1|PLAUR|PPP1CA|MAP2K3|PTPN1|PTPN6|RAP1B|SLC8A1|SOD2|TMSB4X|TPM3|EZR|STIP1|DNAJB4|EPN1|IER5|CYCS|C15orf39|SLC25A25|RAB37	-13	MyList	ACTNCM
GO Biological Processes	19	GO:0032680	regulation of tumor necrosis factor production	19_GO:0032501 multicellular organismal process	-13	6.5	11	30182	185	627	25	4	0.78	695|943|961|1524|2214|3133|3315|3965|4615|4938|5777|5788|5914|6348|6693|7538|8767|10859|11027|23586|51465|54440|64115|148022|353514	BTK|TNFRSF8|CD47|CX3CR1|FCGR3A|HLA-E|HSPB1|LGALS9|MYD88|OAS1|PTPN6|PTPRC|RARA|CCL3|SPN|ZFP36|RIPK2|LILRB1|LILRA2|RIGI|UBE2J1|SASH3|VSIR|TICAM1|LILRA5	-10	MyList	ACTNCM
Reactome Gene Sets	6	R-HSA-449147	Signaling by Interleukins		-23	5.4	14	30182	473	627	53	8.5	1.1	834|867|942|1026|1072|1326|1436|2920|3055|3162|3181|3312|3320|3553|3588|3594|3687|3688|3725|3726|3936|3965|4067|4478|4615|4792|4793|5606|5683|5684|5685|5696|5698|5701|5721|5777|5908|6348|6349|6351|6647|6648|6813|7076|7124|7133|7316|7335|7409|7534|7867|8767|50615	CASP1|CBL|CD86|CDKN1A|CFL1|MAP3K8|CSF1R|CXCL2|HCK|HMOX1|HNRNPA2B1|HSPA8|HSP90AA1|IL1B|IL10RB|IL12RB1|ITGAX|ITGB1|JUN|JUNB|LCP1|LGALS9|LYN|MSN|MYD88|NFKBIA|NFKBIB|MAP2K3|PSMA2|PSMA3|PSMA4|PSMB8|PSMB9|PSMC2|PSME2|PTPN6|RAP1B|CCL3|CCL3L1|CCL4|SOD1|SOD2|STXBP2|TIMP1|TNF|TNFRSF1B|UBC|UBE2V1|VAV1|YWHAZ|MAPKAPK3|RIPK2|IL21R	-20	MyList	ACTNCM
