# Supplementary material for: Single-cell chromatin accessibility and transcriptomic characterization of Behcet’s disease
Source: Commun Biol. 2023 Oct 17;6:1048. doi: 10.1038/s42003-023-05420-x (PMC10582193; doi:10.1038/s42003-023-05420-x)
Supplement: Supplementary file 10 — Supplementary Data 7 [file 42003_2023_5420_MOESM10_ESM.xlsx]

## Sheet: DEGs in NK1 (seurat)
DEGs in NK1 between BD and nonBD groups using Seurat
p_val	avg_log2FC	pct.1	pct.2	p_val_adj	cluster	gene
1.50203e-52	1.62416	0.67	0.39	2.8115e-48	BD	EEF1G
2.54536e-46	1.21486	0.729	0.387	4.76441e-42	BD	DUSP2
7.31301e-44	1.36541	0.692	0.402	1.36885e-39	BD	ZFP36
3.55553e-38	1.23971	0.694	0.412	6.65524e-34	BD	JUNB
1.57328e-35	1.81922	0.407	0.129	2.94487e-31	BD	AREG
4.64807e-34	1.09078	0.57	0.289	8.70025e-30	BD	MAP3K8
2.87133e-32	0.844952	0.814	0.632	5.37455e-28	BD	PTPRCAP
7.55347e-28	0.984494	0.276	0.054	1.41386e-23	BD	CSNK2B
1.52681e-23	0.943803	0.42	0.183	2.85788e-19	BD	CXCR4
4.51552e-23	0.891876	0.43	0.203	8.45215e-19	BD	RNASEK
7.36273e-22	0.78917	0.622	0.413	1.37816e-17	BD	ARPC1B
9.56646e-21	0.730739	0.723	0.519	1.79065e-16	BD	XCL2
1.7122e-20	0.335547	0.993	0.983	3.20489e-16	BD	IFITM2
1.36578e-19	0.355694	0.988	0.975	2.55646e-15	BD	H3F3B
1.42133e-17	0.313207	0.988	0.965	2.66045e-13	BD	EIF1
1.55587e-17	0.625256	0.659	0.455	2.91227e-13	BD	CD3E
1.83759e-17	0.294416	0.997	0.978	3.43961e-13	BD	NACA
3.72816e-17	0.392606	0.983	0.955	6.97836e-13	BD	FTH1
6.77743e-17	0.914846	0.164	0.029	1.2686e-12	BD	NR4A2
2.0748e-16	0.785281	0.684	0.501	3.88362e-12	BD	NFKBIA
2.34926e-15	0.712685	0.267	0.106	4.39734e-11	BD	UBE2V1
3.97808e-14	0.485014	0.747	0.578	7.44618e-10	BD	IER2
1.89689e-13	0.73583	0.4	0.222	3.5506e-09	BD	SPON2
2.27257e-13	0.443427	0.747	0.57	4.2538e-09	BD	GUK1
4.97831e-13	0.298835	0.989	0.956	9.31839e-09	BD	EEF1B2
1.24679e-12	0.526869	0.706	0.563	2.33374e-08	BD	NME2
1.90864e-12	0.29071	0.963	0.928	3.57259e-08	BD	CD7
2.75426e-12	0.63697	0.256	0.113	5.15542e-08	BD	FOSL2
3.96032e-12	0.622977	0.595	0.434	7.41292e-08	BD	DDIT4
5.15529e-12	0.625012	0.643	0.508	9.64967e-08	BD	IRF1
1.58504e-11	0.390479	0.79	0.647	2.96687e-07	BD	LITAF
2.3999e-11	0.603572	0.349	0.202	4.49214e-07	BD	IL2RG
2.96785e-11	0.431639	0.711	0.57	5.55523e-07	BD	C9orf16
3.70746e-11	0.677212	0.315	0.171	6.93963e-07	BD	TNFAIP3
6.17207e-11	0.268724	0.974	0.924	1.15529e-06	BD	PABPC1
1.39787e-10	0.536197	0.294	0.155	2.61653e-06	BD	PSMA1
1.6421e-10	0.52701	0.447	0.291	3.07369e-06	BD	HSH2D
2.10522e-10	0.511289	0.217	0.094	3.94056e-06	BD	MRPS24
2.21348e-10	0.47622	0.473	0.314	4.1432e-06	BD	CD69
3.88703e-10	0.676588	0.53	0.398	7.27575e-06	BD	GZMB
5.34594e-10	0.473788	0.565	0.417	1.00065e-05	BD	ISG20
5.96857e-10	0.525548	0.197	0.082	1.1172e-05	BD	NAA10
6.15413e-10	0.533612	0.118	0.03	1.15193e-05	BD	TENT5C
1.12931e-09	0.398488	0.636	0.494	2.11384e-05	BD	GYPC
1.33699e-09	0.606753	0.222	0.108	2.50257e-05	BD	CEMIP2
1.57028e-09	0.536517	0.237	0.118	2.93924e-05	BD	ARL6IP1
1.98105e-09	0.461719	0.223	0.104	3.70812e-05	BD	NDUFA13
2.26013e-09	0.508025	0.385	0.237	4.23051e-05	BD	GNG2
3.08324e-09	0.523427	0.371	0.23	5.77122e-05	BD	RHOC
3.22403e-09	0.48233	0.385	0.242	6.03473e-05	BD	SH2D2A
3.36211e-09	0.451442	0.181	0.074	6.2932e-05	BD	C11orf98
4.65548e-09	0.425161	0.291	0.163	8.71413e-05	BD	RAB5C
7.07448e-09	0.764953	0.577	0.466	0.00013242	BD	CRIP1
8.77145e-09	0.513776	0.132	0.045	0.000164184	BD	PDE4B
8.96223e-09	0.366701	0.689	0.538	0.000167755	BD	BIN2
1.32412e-08	0.441713	0.195	0.089	0.000247848	BD	LGALS9C
1.55777e-08	0.446527	0.137	0.049	0.000291583	BD	CHMP4A
1.84938e-08	0.392259	0.674	0.56	0.000346166	BD	GZMM
5.52716e-08	0.340049	0.566	0.402	0.00103457	BD	UXT
8.8242e-08	0.375347	0.117	0.039	0.00165171	BD	YES1
1.04375e-07	0.581723	0.295	0.176	0.0019537	BD	CCL4
1.62469e-07	0.549121	0.132	0.052	0.00304109	BD	CREM
2.41933e-07	0.400848	0.305	0.19	0.00452849	BD	UBE2J1
3.20164e-07	0.378431	0.375	0.249	0.00599282	BD	CLDND1
4.08921e-07	0.333651	0.101	0.032	0.00765418	BD	TENT4B
4.11452e-07	0.392605	0.138	0.057	0.00770156	BD	RBM38
4.88166e-07	0.388728	0.243	0.139	0.00913749	BD	ABT1
4.92371e-07	0.397778	0.509	0.376	0.0092162	BD	FYN
5.05489e-07	0.417624	0.256	0.151	0.00946175	BD	VPS37B
7.05256e-07	0.339612	0.445	0.316	0.013201	BD	UQCRFS1
9.51192e-07	0.370898	0.182	0.091	0.0178044	BD	MVD
1.00664e-06	0.317195	0.547	0.415	0.0188422	BD	LDHA
1.27456e-06	0.379436	0.224	0.126	0.0238571	BD	BTG2
1.47087e-06	0.356503	0.641	0.541	0.0275318	BD	CLIC3
1.75522e-06	0.494205	0.519	0.412	0.0328542	BD	PIK3R1
1.78617e-06	0.365689	0.254	0.15	0.0334335	BD	AGTRAP
2.06135e-06	0.320609	0.579	0.466	0.0385844	BD	FLNA
2.08289e-06	0.449897	0.172	0.089	0.0389875	BD	FKBP5
2.08923e-06	0.293419	0.69	0.573	0.0391062	BD	PPDPF
2.12042e-06	0.338897	0.127	0.054	0.03969	BD	RCC1
2.63986e-06	0.346521	0.508	0.388	0.0494129	BD	ALDOA
2.64846e-06	0.253754	0.837	0.734	0.0495739	BD	SLC25A6
2.93647e-06	0.32393	0.115	0.047	0.0549649	BD	DTD1
3.37501e-06	0.347093	0.268	0.168	0.0631734	BD	MRPL41
3.45398e-06	0.301047	0.379	0.254	0.0646516	BD	MRPL54
4.12737e-06	0.361047	0.114	0.047	0.0772561	BD	FURIN
4.75908e-06	0.406964	0.286	0.183	0.0890804	BD	SLA2
5.39135e-06	0.290917	0.316	0.205	0.100915	BD	SNRPD1
5.44381e-06	0.27023	0.57	0.457	0.101897	BD	DBI
5.73023e-06	0.334991	0.253	0.156	0.107258	BD	TEX264
6.61502e-06	0.313051	0.117	0.05	0.12382	BD	EGLN2
8.46386e-06	0.285609	0.719	0.63	0.158427	BD	CD99
8.59191e-06	0.306628	0.437	0.326	0.160823	BD	RABAC1
1.06e-05	0.303693	0.346	0.237	0.19841	BD	NDUFA6
1.10688e-05	0.293457	0.586	0.472	0.207187	BD	GTF3A
1.25085e-05	0.350073	0.271	0.175	0.234134	BD	SNRPN
1.25786e-05	0.314613	0.158	0.082	0.235446	BD	NAA60
1.26261e-05	0.298121	0.363	0.259	0.236335	BD	ATP5ME
1.30683e-05	0.317692	0.187	0.106	0.244613	BD	STXBP2
1.46429e-05	0.372963	0.113	0.05	0.274085	BD	PDE4D
1.49605e-05	0.31799	0.547	0.434	0.280031	BD	DOK2
1.74084e-05	0.552012	0.333	0.242	0.32585	BD	GZMH
1.84083e-05	0.326459	0.106	0.045	0.344566	BD	CSRNP1
1.9134e-05	0.342083	0.282	0.185	0.35815	BD	TNFRSF18
2.0827e-05	0.257208	0.413	0.303	0.389839	BD	TMC8
2.16437e-05	0.267834	0.132	0.064	0.405127	BD	TRAPPC5
2.52626e-05	0.291971	0.306	0.202	0.472866	BD	CD160
2.62324e-05	0.289013	0.257	0.165	0.491017	BD	ACAA2
2.91415e-05	0.383037	0.112	0.052	0.54547	BD	SNAI3
3.25815e-05	0.32266	0.234	0.148	0.609861	BD	MAPK1IP1L
3.40945e-05	0.329788	0.343	0.244	0.63818	BD	SELENOK
4.01552e-05	0.318831	0.152	0.082	0.751625	BD	SMIM7
4.38438e-05	0.303314	0.473	0.368	0.820668	BD	RUNX3
4.41721e-05	0.290843	0.135	0.069	0.826813	BD	DCTN4
4.56018e-05	0.267635	0.352	0.245	0.853574	BD	NCBP2-AS2
4.64851e-05	0.300379	0.285	0.195	0.870109	BD	ECH1
4.79445e-05	0.267118	0.43	0.318	0.897424	BD	BIN1
5.09751e-05	0.402338	0.226	0.145	0.954152	BD	IFNGR1
5.16388e-05	0.256116	0.153	0.082	0.966574	BD	HEXA
5.76421e-05	0.3603	0.203	0.124	1	BD	CD320
6.28894e-05	0.300499	0.299	0.205	1	BD	DYNLT1
6.81466e-05	0.32025	0.13	0.067	1	BD	KLF10
6.99258e-05	0.300266	0.185	0.109	1	BD	SBDS
7.86332e-05	0.310353	0.333	0.242	1	BD	RNF125
8.20731e-05	0.304831	0.272	0.185	1	BD	SS18L2
8.79989e-05	0.269127	0.463	0.36	1	BD	TSC22D4
9.0208e-05	0.326565	0.112	0.054	1	BD	TLE1
9.48556e-05	0.277389	0.182	0.106	1	BD	PTP4A1
9.98874e-05	0.303069	0.291	0.197	1	BD	S1PR5
0.000103154	0.263491	0.274	0.183	1	BD	CAMLG
0.000110563	0.265213	0.281	0.192	1	BD	PHF20
0.000112412	0.410914	0.154	0.089	1	BD	MAFF
0.000112588	0.291186	0.174	0.103	1	BD	MAD1L1
0.000119114	0.259492	0.311	0.215	1	BD	INO80E
0.000128742	0.27978	0.373	0.282	1	BD	UBE2L3
0.000133615	0.307693	0.192	0.118	1	BD	FAM177A1
0.000147796	0.263942	0.117	0.061	1	BD	SMAGP
0.000162155	0.299315	0.134	0.074	1	BD	SGSM3
0.000165205	0.322573	0.12	0.064	1	BD	SARNP
0.000165768	0.257071	0.478	0.378	1	BD	NSA2
0.000176084	0.272643	0.132	0.071	1	BD	BORCS7
0.000239843	0.26578	0.133	0.074	1	BD	DBF4
0.000258176	0.260581	0.611	0.529	1	BD	CALR
0.000290931	0.257209	0.272	0.187	1	BD	EPB41L4A-AS1
0.000314318	0.318697	0.336	0.255	1	BD	SYTL3
0.000369892	0.261475	0.222	0.148	1	BD	PRRC2A
0.000403217	0.304639	0.301	0.222	1	BD	MGAT4A
0.000433122	0.307107	0.157	0.097	1	BD	HMGA1
0.000447578	0.25646	0.201	0.133	1	BD	ISCA1
0.000496304	0.275893	0.262	0.183	1	BD	SUMO3
0.000568094	0.25181	0.244	0.168	1	BD	TTC38
0.000613605	0.300281	0.221	0.153	1	BD	SLC2A3
0.000621513	0.25825	0.267	0.188	1	BD	SH3GLB1
0.000638603	0.275495	0.43	0.346	1	BD	TXK
0.000650936	0.331395	0.132	0.079	1	BD	RELB
0.000856137	0.251051	0.192	0.128	1	BD	GSAP
0.000979497	0.304525	0.216	0.151	1	BD	FHL3
0.00123647	0.263725	0.119	0.071	1	BD	USP20
0.00200394	0.250851	0.215	0.155	1	BD	LSM1
0.00214511	0.256871	0.312	0.244	1	BD	REL
0.00230811	0.307101	0.325	0.255	1	BD	HIST1H4C
0.00244877	0.287422	0.147	0.096	1	BD	HLA-DQB1
0.00297445	0.273473	0.204	0.145	1	BD	NFE2L2
0.00391399	0.254066	0.136	0.089	1	BD	ITGAE

## Sheet: DEGs in NK1 (muscat)
DEGs in NK1 between BD and nonBD groups using Muscat
gene	cluster_id	logFC	logCPM	F	p_val	p_adj.loc	p_adj.glb	contrast
TNFRSF18	NK1	0.662373	7.84258	8.84567	0.00488906	0.0926164	0.0716783	BD-nonBD
MAD2L2	NK1	0.392704	7.088	4.27439	0.0449963	0.294893	0.228099	BD-nonBD
AGTRAP	NK1	0.604587	7.48908	7.06318	0.0111406	0.144733	0.10932	BD-nonBD
TNFRSF1B	NK1	0.529645	7.04888	4.88929	0.0326179	0.251091	0.192563	BD-nonBD
RUNX3	NK1	0.365985	8.69137	7.43057	0.00936623	0.132185	0.100022	BD-nonBD
STMN1	NK1	0.668038	6.80431	4.89202	0.0325719	0.251091	0.19243	BD-nonBD
FHL3	NK1	0.478867	7.3219	5.67337	0.0219127	0.206909	0.156343	BD-nonBD
DNTTIP2	NK1	0.404061	7.42214	4.84219	0.033421	0.252469	0.194967	BD-nonBD
RHOC	NK1	0.815673	8.15684	10.3392	0.0025311	0.0620947	0.0511943	BD-nonBD
CD160	NK1	0.474721	8.27638	4.83934	0.0334702	0.252469	0.195138	BD-nonBD
SF3B4	NK1	0.498749	7.68226	6.75416	0.012912	0.152676	0.117971	BD-nonBD
MRPL9	NK1	0.457387	7.18065	5.89279	0.0196479	0.196984	0.147281	BD-nonBD
SH2D2A	NK1	0.619491	8.34246	5.89153	0.0196602	0.196984	0.147328	BD-nonBD
DUSP12	NK1	0.454146	7.12712	6.22669	0.0166713	0.183105	0.135385	BD-nonBD
XCL2	NK1	0.861686	9.85678	11.9422	0.00128364	0.0426525	0.0360595	BD-nonBD
BTG2	NK1	0.707913	7.33266	5.59404	0.0227995	0.211252	0.159641	BD-nonBD
GUK1	NK1	0.521915	9.59872	27.8385	4.51269e-06	0.00236916	0.00237959	BD-nonBD
SF3B6	NK1	0.348121	8.3537	9.28784	0.00401202	0.0829256	0.064942	BD-nonBD
PTRHD1	NK1	0.445427	7.37741	6.20975	0.01681	0.183859	0.13592	BD-nonBD
FOSL2	NK1	1.18005	7.49082	15.6642	0.000291461	0.0255028	0.0169786	BD-nonBD
DCTN1	NK1	0.456584	7.07745	6.89516	0.0192089	0.196715	0.145634	BD-nonBD
DUSP2	NK1	1.39201	10.2549	26.0763	7.82869e-06	0.00342505	0.00293316	BD-nonBD
MGAT4A	NK1	0.498807	7.85144	6.50626	0.014551	0.166796	0.125713	BD-nonBD
DBI	NK1	0.352359	9.00643	8.44719	0.00585507	0.0991585	0.0785624	BD-nonBD
GYPC	NK1	0.489016	9.3078	15.3039	0.000334705	0.0256542	0.0181567	BD-nonBD
CXCR4	NK1	1.42891	8.5091	21.9489	3.03199e-05	0.00795896	0.0057064	BD-nonBD
NR4A2	NK1	2.51154	7.00105	18.9029	8.78101e-05	0.0139814	0.00967772	BD-nonBD
CIR1	NK1	0.368311	7.21851	4.24052	0.0458135	0.296939	0.230193	BD-nonBD
NFE2L2	NK1	0.455047	7.22829	4.46357	0.0407152	0.281998	0.216555	BD-nonBD
EEF1B2	NK1	0.288605	11.7562	9.48578	0.00367507	0.0790743	0.0620747	BD-nonBD
MTERF4	NK1	0.472731	6.79038	4.6511	0.0369065	0.265645	0.205356	BD-nonBD
LSM3	NK1	0.348248	7.79083	6.22926	0.0166503	0.183105	0.135328	BD-nonBD
SS18L2	NK1	0.397942	7.5859	7.04456	0.0112396	0.144733	0.109894	BD-nonBD
TEX264	NK1	0.627715	7.40597	9.43127	0.00376474	0.0796972	0.0628237	BD-nonBD
SELENOK	NK1	0.538711	8.02591	7.84238	0.00772948	0.115283	0.09038	BD-nonBD
CLDND1	NK1	0.56826	8.2268	8.62774	0.00539437	0.095035	0.0753695	BD-nonBD
PCNP	NK1	0.457436	7.83029	8.33289	0.00616821	0.100021	0.0806253	BD-nonBD
NCBP2-AS2	NK1	0.477077	7.97081	10.7576	0.00211448	0.0557261	0.0465166	BD-nonBD
FYTTD1	NK1	0.304376	7.49468	4.38034	0.0425411	0.287071	0.221538	BD-nonBD
ATP5ME	NK1	0.459547	8.146	4.36663	0.0428505	0.287707	0.222427	BD-nonBD
SPON2	NK1	0.903544	8.77244	14.6812	0.000426164	0.0272849	0.0203365	BD-nonBD
AREG	NK1	2.70216	9.15654	16.3456	0.000224985	0.0236234	0.0149242	BD-nonBD
G3BP2	NK1	0.418932	7.67031	5.81501	0.0204205	0.200893	0.150542	BD-nonBD
HNRNPDL	NK1	0.321015	9.95569	6.88533	0.0121258	0.146204	0.114173	BD-nonBD
PIK3R1	NK1	0.682206	8.97002	7.55091	0.00885274	0.126986	0.0970486	BD-nonBD
NSA2	NK1	0.342874	8.62785	6.99502	0.0115077	0.146204	0.111331	BD-nonBD
EPB41L4A-AS1	NK1	0.40071	7.67191	4.4649	0.0406868	0.281998	0.216506	BD-nonBD
HINT1	NK1	0.262455	10.53	8.41771	0.00593419	0.0998542	0.0791686	BD-nonBD
IRF1	NK1	0.708103	9.81491	12.7448	0.00092266	0.0387841	0.0302805	BD-nonBD
CAMLG	NK1	0.495317	7.53925	10.538	0.00232318	0.0590462	0.0488962	BD-nonBD
CCDC69	NK1	0.372812	8.10461	6.41219	0.0152302	0.172324	0.129014	BD-nonBD
ABT1	NK1	0.728705	7.33784	13.8885	0.000582327	0.0296691	0.0239682	BD-nonBD
PRRC2A	NK1	0.37236	7.32481	4.12243	0.0487925	0.312073	0.238281	BD-nonBD
CSNK2B	NK1	2.27498	7.40752	22.094	2.88634e-05	0.00795896	0.00561532	BD-nonBD
HMGA1	NK1	0.76376	6.85532	5.58213	0.0229359	0.211252	0.160157	BD-nonBD
SNRPC	NK1	0.341252	8.07385	7.06369	0.0112478	0.144733	0.109934	BD-nonBD
PTP4A1	NK1	0.679521	7.02388	6.31102	0.0159988	0.180244	0.132333	BD-nonBD
UBE2J1	NK1	0.637841	7.75542	11.1748	0.00177072	0.0522262	0.0425785	BD-nonBD
FYN	NK1	0.478633	8.87179	8.82889	0.00492611	0.0926164	0.0719332	BD-nonBD
RWDD1	NK1	0.276519	8.53788	4.16572	0.0476766	0.307496	0.23526	BD-nonBD
IFNGR1	NK1	0.763154	7.50915	7.55652	0.00882952	0.126986	0.0969094	BD-nonBD
TNFAIP3	NK1	1.03864	7.9801	9.60052	0.00349362	0.0770651	0.0603034	BD-nonBD
DYNLT1	NK1	0.54719	7.79656	7.39237	0.00953579	0.133146	0.100929	BD-nonBD
SYTL3	NK1	0.498966	8.12558	4.36161	0.0429642	0.287707	0.222694	BD-nonBD
MAD1L1	NK1	0.665985	6.95124	9.2487	0.00408245	0.0837221	0.0655098	BD-nonBD
MRPS24	NK1	1.06881	7.11804	14.9474	0.000384199	0.026425	0.0193784	BD-nonBD
SNHG15	NK1	0.447078	7.16273	4.64575	0.0370095	0.265645	0.205696	BD-nonBD
SUMF2	NK1	0.366266	7.28657	4.28066	0.0448469	0.294893	0.227706	BD-nonBD
SBDS	NK1	0.719168	7.05042	9.52128	0.00361788	0.0784871	0.0615	BD-nonBD
ARPC1B	NK1	0.789953	9.25261	9.6234	0.00345858	0.0770651	0.0599637	BD-nonBD
TSC22D4	NK1	0.383622	8.53727	9.9861	0.00295033	0.0685364	0.0553093	BD-nonBD
POP7	NK1	0.630402	6.68897	6.46226	0.0148646	0.16965	0.127121	BD-nonBD
FIS1	NK1	0.268386	8.65481	5.11148	0.0291019	0.236509	0.181689	BD-nonBD
CD99	NK1	0.332845	9.83107	5.16973	0.0282497	0.234669	0.179095	BD-nonBD
UXT	NK1	0.426062	8.91708	11.0833	0.00184065	0.0530957	0.0433353	BD-nonBD
IL2RG	NK1	0.851904	7.96481	7.89361	0.00754829	0.114611	0.0892259	BD-nonBD
NAA10	NK1	1.22622	7.00349	11.3128	0.0016704	0.0498272	0.0413609	BD-nonBD
FLNA	NK1	0.360566	9.24422	6.73047	0.0130597	0.153044	0.118768	BD-nonBD
FUNDC2	NK1	0.35656	7.27509	4.8922	0.0325689	0.251091	0.192419	BD-nonBD
DOK2	NK1	0.408945	8.97795	10.7262	0.0021431	0.0557261	0.0468827	BD-nonBD
LSM1	NK1	0.475753	7.23124	11.086	0.00759543	0.114611	0.089497	BD-nonBD
PABPC1	NK1	0.303521	11.4477	10.2356	0.00264708	0.0637484	0.0523584	BD-nonBD
KLF10	NK1	0.978009	6.68052	8.4583	0.00582553	0.0991585	0.0783282	BD-nonBD
TOMM5	NK1	0.391773	7.93657	6.95523	0.0117279	0.146204	0.112389	BD-nonBD
CEMIP2	NK1	1.11159	7.29792	14.0032	0.000556425	0.0296691	0.0234569	BD-nonBD
ISCA1	NK1	0.520266	7.12936	5.30995	0.0263071	0.226413	0.172551	BD-nonBD
C9orf16	NK1	0.468764	9.49756	16.7772	0.000191311	0.0219256	0.0137624	BD-nonBD
MRPL41	NK1	0.663287	7.50604	11.9675	0.00127023	0.0426525	0.0358566	BD-nonBD
IFITM2	NK1	0.363557	12.2265	10.7476	0.00212352	0.0557261	0.0466107	BD-nonBD
PSMA1	NK1	0.89834	7.66361	10.725	0.00214413	0.0557261	0.046892	BD-nonBD
LDHA	NK1	0.466065	8.90485	10.1282	0.00277342	0.0655876	0.0536977	BD-nonBD
FTH1	NK1	0.508168	11.6198	16.7661	0.00019211	0.0219256	0.013789	BD-nonBD
EEF1G	NK1	1.84338	9.92818	16.1206	0.000244968	0.0238163	0.0155251	BD-nonBD
C11orf98	NK1	1.19288	6.8601	11.0997	0.00182788	0.0530957	0.0431888	BD-nonBD
PRDX5	NK1	0.284969	9.09806	5.07401	0.0296648	0.238135	0.183533	BD-nonBD
FAU	NK1	0.265679	12.6007	11.5646	0.00150263	0.0475229	0.0392148	BD-nonBD
RELA	NK1	0.472085	7.33047	7.64003	0.00849185	0.125231	0.094948	BD-nonBD
PTPRCAP	NK1	0.867623	10.289	13.0858	0.000803364	0.0363592	0.0281845	BD-nonBD
GSTP1	NK1	0.285905	10.4623	4.9267	0.031995	0.249166	0.190676	BD-nonBD
CD3E	NK1	0.634944	10.0567	6.12038	0.0175626	0.187719	0.138935	BD-nonBD
DDX6	NK1	0.358026	8.13848	5.11505	0.0290489	0.236509	0.181524	BD-nonBD
MAP3K8	NK1	1.48491	9.05637	39.6054	1.60896e-07	0.000393695	0.000471365	BD-nonBD
DDIT4	NK1	0.777956	9.45795	7.99726	0.00719536	0.111105	0.087226	BD-nonBD
FAM204A	NK1	0.378224	7.0489	4.52948	0.0393299	0.276045	0.212558	BD-nonBD
GAPDH	NK1	0.352912	11.6393	11.4435	0.001581	0.0482574	0.0402126	BD-nonBD
SLC2A3	NK1	0.557464	7.3691	5.38274	0.0253559	0.223162	0.169277	BD-nonBD
CD69	NK1	0.558009	8.71913	5.56142	0.0231752	0.21271	0.161132	BD-nonBD
CLEC2B	NK1	0.263868	8.71642	4.25168	0.0455426	0.295914	0.229495	BD-nonBD
SMIM10L1	NK1	0.587555	7.10914	9.45402	0.00372704	0.0795405	0.0624407	BD-nonBD
WBP11	NK1	0.45181	7.25729	5.39939	0.0251437	0.223162	0.168548	BD-nonBD
BIN2	NK1	0.42004	9.50299	10.7633	0.00210929	0.0557261	0.0464692	BD-nonBD
NACA	NK1	0.324957	12.0992	14.8917	0.0003926	0.026425	0.0196126	BD-nonBD
VPS37B	NK1	0.805224	7.55143	12.3057	0.0011045	0.0420191	0.0333463	BD-nonBD
RAN	NK1	0.252356	9.27821	6.02423	0.0266536	0.227901	0.173686	BD-nonBD
GTF3A	NK1	0.364885	9.05532	10.694	0.00217285	0.0559188	0.0472234	BD-nonBD
GZMH	NK1	0.763889	8.9729	9.61642	0.00346923	0.0770651	0.0600426	BD-nonBD
GZMB	NK1	0.938978	9.94486	12.5284	0.00100795	0.0389097	0.0317836	BD-nonBD
FAM177A1	NK1	0.538663	7.0515	4.66434	0.0366526	0.265645	0.204547	BD-nonBD
NFKBIA	NK1	0.903333	10.1124	9.98755	0.00294847	0.0685364	0.0552959	BD-nonBD
GNG2	NK1	0.70516	8.34023	15.1615	0.000353613	0.0256542	0.0186785	BD-nonBD
MAPK1IP1L	NK1	0.656525	7.36361	12.8682	0.000877442	0.0379267	0.0294697	BD-nonBD
FOXN3	NK1	0.38767	7.78988	6.11699	0.0175919	0.187719	0.139083	BD-nonBD
RIN3	NK1	0.282318	8.38327	4.56723	0.0385596	0.272094	0.210359	BD-nonBD
EIF5	NK1	0.266677	8.71599	4.34403	0.0433657	0.289656	0.223664	BD-nonBD
CRIP1	NK1	0.920929	9.67958	6.98834	0.0115443	0.146204	0.111486	BD-nonBD
SNRPN	NK1	0.633013	7.57026	13.9302	0.000572784	0.0296691	0.0237559	BD-nonBD
SRP14	NK1	0.275789	10.2261	8.74385	0.00511856	0.0937956	0.0733953	BD-nonBD
HEXA	NK1	0.773804	6.76686	6.0374	0.0182939	0.193636	0.141988	BD-nonBD
COX5A	NK1	0.361894	9.16544	9.8335	0.00315379	0.0719886	0.0571406	BD-nonBD
ISG20	NK1	0.616539	9.0265	13.7549	0.000614121	0.0304164	0.0246578	BD-nonBD
LITAF	NK1	0.367168	10.1097	6.88493	0.0121281	0.146204	0.114187	BD-nonBD
ARL6IP1	NK1	0.990302	7.22917	11.0512	0.00186591	0.0532393	0.0435438	BD-nonBD
INO80E	NK1	0.429288	7.75741	6.23926	0.0165691	0.183105	0.135028	BD-nonBD
ALDOA	NK1	0.480097	8.76374	12.7232	0.000930819	0.0387841	0.0304166	BD-nonBD
COX4I1	NK1	0.259917	11.0385	10.362	0.00250626	0.0620653	0.0509549	BD-nonBD
MVD	NK1	0.87897	6.98687	13.6123	0.000650087	0.0314973	0.0253953	BD-nonBD
RNASEK	NK1	1.29341	8.27435	12.1426	0.00118138	0.0421969	0.0345827	BD-nonBD
LGALS9C	NK1	0.992888	6.99983	12.5771	0.000988062	0.0389097	0.0314516	BD-nonBD
CCL4	NK1	0.882263	8.5715	9.12799	0.00430805	0.0863254	0.0672618	BD-nonBD
EIF1	NK1	0.316467	11.7924	11.9711	0.0012683	0.0426525	0.0358284	BD-nonBD
RAB5C	NK1	0.651119	7.60771	8.82284	0.00493954	0.0926164	0.0720215	BD-nonBD
MRPL10	NK1	0.538739	7.04577	5.31941	0.0261813	0.226413	0.172146	BD-nonBD
NME2	NK1	0.615974	9.81029	10.7272	0.00214218	0.0557261	0.0468755	BD-nonBD
MIF4GD	NK1	0.532694	7.24356	7.43243	0.00935806	0.132185	0.0999765	BD-nonBD
TSEN54	NK1	0.361267	8.0137	5.36089	0.0256375	0.223162	0.170269	BD-nonBD
H3F3B	NK1	0.428173	12.0756	14.763	0.000412786	0.0270891	0.0200331	BD-nonBD
TMC8	NK1	0.351717	8.33015	8.64077	0.00536263	0.095035	0.0751944	BD-nonBD
SNRPD1	NK1	0.5306	7.74351	14.3437	0.000486427	0.0286305	0.0218425	BD-nonBD
RBCK1	NK1	0.309086	8.15447	5.93856	0.0204337	0.200893	0.150623	BD-nonBD
CST7	NK1	0.293002	11.0201	7.87968	0.00759709	0.114611	0.0895042	BD-nonBD
PHF20	NK1	0.444365	7.61719	7.07472	0.0110797	0.144733	0.108957	BD-nonBD
SLA2	NK1	0.635692	7.70887	9.04812	0.00446458	0.0881166	0.0683281	BD-nonBD
PREX1	NK1	0.483383	7.06239	5.21798	0.0275642	0.23191	0.176791	BD-nonBD
UBE2V1	NK1	1.35173	7.45289	16.7999	0.000189698	0.0219256	0.0136907	BD-nonBD
PPDPF	NK1	0.498722	9.58759	9.52221	0.00361639	0.0784871	0.0614901	BD-nonBD
GZMM	NK1	0.460195	9.96357	13.0144	0.000826917	0.0367908	0.0286324	BD-nonBD
CIRBP	NK1	0.282379	10.4578	5.26831	0.0268683	0.22797	0.174441	BD-nonBD
LSM7	NK1	0.279884	8.59886	5.84045	0.0300501	0.239947	0.18457	BD-nonBD
MRPL54	NK1	0.469421	8.11702	8.74714	0.00511098	0.0937956	0.0733	BD-nonBD
STXBP2	NK1	0.742977	6.95771	6.94218	0.0118011	0.146204	0.112754	BD-nonBD
CD320	NK1	0.749918	7.19322	10.1926	0.00269691	0.064358	0.0529617	BD-nonBD
S1PR5	NK1	0.482494	7.92387	4.99856	0.0308344	0.243796	0.187066	BD-nonBD
JUNB	NK1	1.34337	9.91629	35.7655	4.49937e-07	0.000393695	0.000734011	BD-nonBD
IER2	NK1	0.527265	9.7851	15.2377	0.000343361	0.0256542	0.0183969	BD-nonBD
C19orf53	NK1	0.332715	8.67138	7.94183	0.00738187	0.113318	0.0882147	BD-nonBD
DNAJB1	NK1	0.554453	7.25226	5.51011	0.0237799	0.214509	0.163277	BD-nonBD
HSH2D	NK1	0.714059	8.50395	15.8947	0.000266912	0.0241601	0.0161834	BD-nonBD
KXD1	NK1	0.418223	7.65162	6.7342	0.0130364	0.153044	0.118641	BD-nonBD
NDUFA13	NK1	1.00745	7.15832	9.17328	0.00422189	0.0852496	0.0664784	BD-nonBD
UQCRFS1	NK1	0.549543	8.41425	20.323	5.30962e-05	0.0116148	0.00764288	BD-nonBD
TMEM147	NK1	0.430947	7.43954	8.51557	0.00567583	0.0975492	0.0773014	BD-nonBD
ZFP36	NK1	1.5988	9.87712	31.7942	1.38155e-06	0.000906644	0.00127274	BD-nonBD
RABAC1	NK1	0.37185	8.39832	5.96149	0.0189917	0.195985	0.144756	BD-nonBD
RELB	NK1	0.820356	6.65923	6.17091	0.0171328	0.186612	0.137271	BD-nonBD
SNRPD2	NK1	0.254056	9.94621	5.89814	0.0195959	0.196984	0.147064	BD-nonBD
AP2S1	NK1	0.280863	7.9532	4.80576	0.0340567	0.255426	0.196836	BD-nonBD
UBE2L3	NK1	0.399726	8.16727	7.27128	0.0100953	0.135899	0.103818	BD-nonBD
MAFF	NK1	0.961144	6.9112	7.37895	0.00959612	0.133279	0.101259	BD-nonBD
APOBEC3C	NK1	0.450614	7.29597	6.23382	0.0166133	0.183105	0.13525	BD-nonBD
NDUFA6	NK1	0.478119	7.93279	8.97853	0.0046059	0.0898304	0.0694084	BD-nonBD
TTC38	NK1	0.469802	7.50814	5.12081	0.0289636	0.236509	0.181317	BD-nonBD
SUMO3	NK1	0.531091	7.58199	9.29871	0.0039927	0.0829256	0.0647641	BD-nonBD

## Sheet: DEGs in NK2 (seurat)
DEGs in NK2 between BD and nonBD groups using Seurat
p_val	avg_log2FC	pct.1	pct.2	p_val_adj	cluster	gene
0	2.18224	0.332	0.037	0	BD	AREG
8.46227e-307	1.38634	0.673	0.392	1.58397e-302	BD	ZFP36
1.21181e-249	1.38411	0.512	0.22	2.26827e-245	BD	DUSP2
1.32212e-232	1.35445	0.487	0.225	2.47475e-228	BD	EEF1G
1.42724e-217	0.404753	0.996	0.989	2.6715e-213	BD	FAU
1.33321e-178	0.369585	0.994	0.989	2.4955e-174	BD	TPT1
5.87827e-176	1.11274	0.599	0.389	1.10029e-171	BD	JUNB
1.03893e-168	1.07371	0.404	0.169	1.94466e-164	BD	CXCR4
7.69474e-162	0.471055	0.984	0.952	1.4403e-157	BD	FTH1
6.20028e-156	0.442216	0.978	0.955	1.16057e-151	BD	H3F3B
2.57704e-155	0.444001	0.965	0.928	4.8237e-151	BD	CD7
1.87472e-154	1.04439	0.443	0.226	3.5091e-150	BD	MAP3K8
7.1432e-137	0.669878	0.798	0.713	1.33706e-132	BD	PTPRCAP
1.51813e-132	0.259163	0.999	0.999	2.84164e-128	BD	EEF1A1
6.97898e-130	0.357802	0.981	0.954	1.30632e-125	BD	NACA
4.58184e-124	0.916766	0.352	0.164	8.57629e-120	BD	RNASEK
1.36317e-104	0.36126	0.974	0.958	2.55159e-100	BD	IFITM2
3.93454e-103	0.849118	0.432	0.252	7.36467e-99	BD	NFKBIA
9.10055e-98	0.776759	0.209	0.066	1.70344e-93	BD	CSNK2B
4.10417e-97	0.712754	0.603	0.439	7.68219e-93	BD	DDIT4
2.73078e-92	0.288583	0.983	0.963	5.11147e-88	BD	EIF1
1.08013e-90	0.888814	0.344	0.178	2.02179e-86	BD	CD3E
2.86737e-86	0.851707	0.207	0.075	5.36715e-82	BD	FKBP5
2.23778e-84	0.646717	0.528	0.388	4.18867e-80	BD	ARPC1B
1.57741e-79	0.35763	0.914	0.852	2.9526e-75	BD	EEF1B2
2.38021e-70	0.702875	0.117	0.025	4.45527e-66	BD	NR4A2
8.62628e-65	0.653049	0.292	0.162	1.61467e-60	BD	CEMIP2
1.39701e-64	0.691951	0.248	0.124	2.61493e-60	BD	TNFAIP3
1.93566e-62	0.604626	0.213	0.096	3.62316e-58	BD	UBE2V1
5.09079e-58	0.607379	0.351	0.22	9.52895e-54	BD	SLA2
6.58635e-58	0.578344	0.426	0.299	1.23283e-53	BD	SYTL3
7.63744e-56	0.511976	0.468	0.34	1.42958e-51	BD	ISG20
1.29689e-55	0.260858	0.95	0.913	2.42752e-51	BD	EEF1D
4.11292e-54	0.480634	0.481	0.353	7.69856e-50	BD	NME2
7.87853e-53	0.788079	0.206	0.104	1.4747e-48	BD	CREM
2.09742e-50	0.294048	0.858	0.793	3.92596e-46	BD	PABPC1
3.69585e-50	0.260763	0.913	0.866	6.9179e-46	BD	COX4I1
1.17315e-49	0.499412	0.162	0.069	2.1959e-45	BD	NAA10
2.2076e-48	0.44464	0.587	0.477	4.13218e-44	BD	IER2
8.44493e-48	0.640587	0.355	0.243	1.58072e-43	BD	PIK3R1
1.44567e-47	0.587732	0.483	0.38	2.70601e-43	BD	CRIP1
7.48984e-44	0.519187	0.301	0.193	1.40195e-39	BD	IL2RG
1.48215e-43	0.25164	0.905	0.87	2.77429e-39	BD	PFDN5
2.73368e-43	0.554156	0.125	0.05	5.11691e-39	BD	METRNL
1.13269e-41	0.264992	0.891	0.833	2.12018e-37	BD	EEF2
3.81932e-41	0.469187	0.31	0.203	7.149e-37	BD	CD69
4.08077e-41	0.535339	0.238	0.142	7.63838e-37	BD	FOSL2
5.2585e-40	0.354488	0.566	0.459	9.84287e-36	BD	GYPC
1.25332e-39	0.49353	0.294	0.193	2.34597e-35	BD	VPS37B
4.23511e-39	0.43965	0.191	0.101	7.92728e-35	BD	NDUFA13
3.41954e-38	0.279584	0.732	0.647	6.4007e-34	BD	SLC25A6
2.53306e-37	0.406206	0.546	0.445	4.74139e-33	BD	SH2D2A
1.02586e-36	0.415731	0.293	0.192	1.92021e-32	BD	RAB5C
6.29521e-36	0.46033	0.589	0.501	1.17834e-31	BD	IRF1
1.16424e-35	0.295448	0.713	0.629	2.17922e-31	BD	UQCRB
1.40389e-35	0.424458	0.231	0.138	2.62781e-31	BD	ARL6IP1
8.80877e-35	0.439478	0.134	0.063	1.64883e-30	BD	RBM38
1.32036e-32	0.464045	0.184	0.106	2.47144e-28	BD	BTG2
4.39239e-31	0.324324	0.827	0.792	8.22168e-27	BD	ZFP36L2
1.35082e-30	0.419508	0.106	0.046	2.52846e-26	BD	TNFRSF18
1.91202e-30	0.372596	0.144	0.074	3.57892e-26	BD	C11orf98
2.69567e-30	0.41062	0.39	0.3	5.04576e-26	BD	RHOC
1.85124e-28	0.3314	0.386	0.289	3.46514e-24	BD	NDUFS5
5.23638e-27	0.397479	0.221	0.144	9.80146e-23	BD	CD55
1.39893e-26	0.338153	0.471	0.38	2.61853e-22	BD	FYN
2.19271e-26	0.352318	0.23	0.151	4.10432e-22	BD	PSMA1
4.38913e-25	0.394856	0.199	0.128	8.21557e-21	BD	PRDM1
8.98407e-25	0.26505	0.611	0.534	1.68164e-20	BD	ATP6V1G1
2.69086e-24	0.256508	0.664	0.6	5.03675e-20	BD	SNRPD2
1.35596e-23	0.373778	0.144	0.084	2.53808e-19	BD	AUTS2
2.73525e-23	0.373901	0.166	0.103	5.11984e-19	BD	PDE4D
8.29094e-23	0.34019	0.21	0.142	1.5519e-18	BD	MAPK1IP1L
1.78286e-22	0.322231	0.304	0.228	3.33715e-18	BD	NCBP2-AS2
5.21432e-22	0.330936	0.374	0.298	9.76017e-18	BD	DNAJB6
1.67319e-21	0.315372	0.349	0.272	3.13188e-17	BD	DDX6
1.87993e-21	0.292431	0.451	0.372	3.51886e-17	BD	RUNX3
1.32031e-20	0.318211	0.223	0.155	2.47135e-16	BD	MVD
1.99221e-20	0.318462	0.23	0.162	3.72902e-16	BD	ECH1
2.20488e-20	0.318559	0.302	0.23	4.12709e-16	BD	DYNLT1
5.14599e-20	0.337795	0.178	0.118	9.63227e-16	BD	SYAP1
9.97842e-20	0.307039	0.141	0.086	1.86776e-15	BD	HEXA
1.1371e-19	0.285404	0.16	0.102	2.12843e-15	BD	STXBP2
1.63894e-19	0.31931	0.193	0.131	3.06777e-15	BD	EPB41L4A-AS1
4.29315e-19	0.282487	0.298	0.227	8.03591e-15	BD	RBMX
6.09311e-19	0.334201	0.298	0.232	1.14051e-14	BD	TMIGD2
6.7676e-19	0.292991	0.169	0.11	1.26676e-14	BD	ARPC4
1.76107e-18	0.350171	0.266	0.202	3.29636e-14	BD	HIST1H4C
4.42572e-18	0.298725	0.357	0.289	8.28407e-14	BD	NSA2
4.53803e-18	0.262626	0.155	0.099	8.49429e-14	BD	MRPS24
8.18108e-18	0.277917	0.361	0.29	1.53133e-13	BD	HSH2D
9.54944e-18	0.279866	0.381	0.311	1.78747e-13	BD	SELENOK
1.77097e-17	0.282971	0.106	0.061	3.3149e-13	BD	DHRS1
6.45705e-17	0.267129	0.115	0.068	1.20863e-12	BD	PRR5
8.98614e-17	0.417732	0.268	0.207	1.68203e-12	BD	HIST1H1E
1.65399e-16	0.30171	0.149	0.098	3.09595e-12	BD	SBDS
1.65843e-16	0.337237	0.157	0.106	3.10425e-12	BD	NFE2L2
2.1658e-16	0.309218	0.227	0.17	4.05394e-12	BD	DNAJB1
5.25279e-16	0.302164	0.257	0.198	9.83218e-12	BD	PHF20
6.387e-16	0.264469	0.418	0.356	1.19552e-11	BD	CYTIP
1.13439e-14	0.260625	0.283	0.223	2.12336e-10	BD	MRPL54
3.06519e-14	0.257659	0.191	0.138	5.73742e-10	BD	ISCA1
5.31709e-14	0.273728	0.128	0.085	9.95253e-10	BD	GABARAPL1
1.9072e-13	0.256777	0.211	0.159	3.5699e-09	BD	MAD1L1
3.25664e-13	0.274075	0.151	0.106	6.09577e-09	BD	ABLIM1
7.19476e-13	0.25207	0.401	0.343	1.34671e-08	BD	SORL1
7.46606e-13	0.291328	0.191	0.143	1.3975e-08	BD	H2AFJ
7.84277e-13	0.254052	0.131	0.089	1.46801e-08	BD	ZFAND2A
1.09e-12	0.262642	0.282	0.228	2.04027e-08	BD	MGAT4A
1.54523e-12	0.253837	0.251	0.201	2.89236e-08	BD	MRPL10
2.27454e-12	0.258609	0.192	0.145	4.25748e-08	BD	UBE2J1
4.09192e-12	0.311914	0.252	0.201	7.65925e-08	BD	XCL2

## Sheet: DEGs in NK2 (muscat)
DEGs in NK2 between BD and nonBD groups using Muscat
gene	cluster_id	logFC	logCPM	F	p_val	p_adj.loc	p_adj.glb	contrast
TNFRSF18	NK2	1.2758	6.03219	10.6449	0.00234149	0.0528999	0.0490705	BD-nonBD
TNFRSF4	NK2	0.851704	4.45639	6.52519	0.0147807	0.131187	0.126777	BD-nonBD
FBXO2	NK2	0.743602	4.13937	5.7341	0.0216933	0.159167	0.155373	BD-nonBD
DRAXIN	NK2	0.948777	4.1571	6.93525	0.0121683	0.117181	0.114332	BD-nonBD
ELOA	NK2	0.432604	4.99703	5.95829	0.019435	0.148922	0.146454	BD-nonBD
RUNX3	NK2	0.354124	8.41058	8.25788	0.00661765	0.0851125	0.0833702	BD-nonBD
ZDHHC18	NK2	0.657504	4.03606	9.51008	0.00380327	0.0659488	0.0631423	BD-nonBD
XKR8	NK2	0.419666	5.8261	9.30726	0.0041545	0.0684712	0.0660213	BD-nonBD
RCC1	NK2	1.31183	5.6297	12.4913	0.00109635	0.0351929	0.0332175	BD-nonBD
SMIM12	NK2	0.329566	6.53155	9.67047	0.00354795	0.0637143	0.0608164	BD-nonBD
MRPS15	NK2	0.301341	6.80088	8.40366	0.0061977	0.0824117	0.0807859	BD-nonBD
ZC3H12A	NK2	0.788009	5.24868	12.0404	0.00131524	0.0388222	0.0364766	BD-nonBD
NDUFS5	NK2	0.494167	8.01879	17.5166	0.000163077	0.013509	0.0127762	BD-nonBD
UQCRH	NK2	0.257919	8.81664	9.14122	0.00446778	0.0703881	0.0683504	BD-nonBD
CDKN2C	NK2	0.537829	4.79203	5.09875	0.0297882	0.189274	0.183814	BD-nonBD
TUT4	NK2	0.306465	6.16177	5.24292	0.0276991	0.183013	0.177238	BD-nonBD
MRPL37	NK2	0.312697	6.01785	8.73055	0.00535607	0.0758514	0.0751428	BD-nonBD
PDE4B	NK2	2.13083	3.75237	21.6206	3.96324e-05	0.00587169	0.00656189	BD-nonBD
GADD45A	NK2	0.999906	4.99044	14.6181	0.000476789	0.022986	0.0216362	BD-nonBD
RPF1	NK2	0.365281	6.16683	7.88199	0.00784736	0.0926751	0.091056	BD-nonBD
GTF2B	NK2	0.344906	6.57812	6.26753	0.0167268	0.140196	0.135593	BD-nonBD
DNTTIP2	NK2	0.413488	7.02294	14.4486	0.000508737	0.0237534	0.0223255	BD-nonBD
TMEM167B	NK2	0.275656	5.3536	4.65434	0.0373843	0.215737	0.206898	BD-nonBD
RHOC	NK2	0.580133	8.15039	6.29578	0.0165005	0.140082	0.134758	BD-nonBD
BCAS2	NK2	0.507065	6.78585	22.2938	3.17527e-05	0.00543606	0.00577564	BD-nonBD
TENT5C	NK2	2.36753	5.71851	26.9091	7.44457e-06	0.00233235	0.00284366	BD-nonBD
RBM8A	NK2	0.262388	8.39269	10.0945	0.00295689	0.0597438	0.0553727	BD-nonBD
NOTCH2NL	NK2	1.3786	3.70893	10.0478	0.0030165	0.0600804	0.055955	BD-nonBD
SF3B4	NK2	0.296085	7.37983	6.60584	0.0142227	0.127801	0.124264	BD-nonBD
PLEKHO1	NK2	0.446585	4.87414	4.98292	0.0315908	0.195955	0.189388	BD-nonBD
SCNM1	NK2	0.262464	6.87118	6.80897	0.0129155	0.120938	0.117971	BD-nonBD
ZNF687	NK2	0.564802	4.30773	6.48905	0.0150383	0.132406	0.128047	BD-nonBD
MEF2D	NK2	0.398972	5.4504	5.81241	0.0208737	0.155388	0.152446	BD-nonBD
SH2D2A	NK2	0.549639	8.95252	7.44086	0.00961034	0.104132	0.101354	BD-nonBD
FCGR3B	NK2	0.698436	4.33736	4.13533	0.0490469	0.247715	0.239002	BD-nonBD
DUSP12	NK2	0.404252	6.5418	10.3262	0.00267917	0.0573304	0.0527849	BD-nonBD
PRDX6	NK2	0.275182	7.63443	7.63457	0.00878887	0.0989904	0.0966461	BD-nonBD
ACBD6	NK2	0.255246	6.0078	5.24913	0.0276127	0.182957	0.177014	BD-nonBD
FAM129A	NK2	0.425809	5.99419	5.17197	0.0287065	0.185533	0.18048	BD-nonBD
RGS2	NK2	1.67415	5.478	24.9435	1.36139e-05	0.0036166	0.00386948	BD-nonBD
RABIF	NK2	0.370227	6.42538	7.09419	0.0112933	0.113582	0.110189	BD-nonBD
BTG2	NK2	1.08713	6.81952	25.1104	1.29236e-05	0.00355584	0.00374118	BD-nonBD
RASSF5	NK2	0.266486	8.44201	9.10664	0.00453614	0.0707473	0.068841	BD-nonBD
CD55	NK2	0.79561	7.06708	16.0652	0.000276744	0.0172199	0.0165001	BD-nonBD
SDE2	NK2	0.610914	5.21957	7.68995	0.00856808	0.0975718	0.0954275	BD-nonBD
SNAP47	NK2	0.400676	5.33079	6.11836	0.0179785	0.143977	0.140545	BD-nonBD
MRPL55	NK2	0.366735	6.49439	8.09776	0.00711423	0.0887011	0.0867447	BD-nonBD
GUK1	NK2	0.371725	9.34963	24.0507	1.80296e-05	0.00408529	0.00448387	BD-nonBD
HIST3H2A	NK2	0.547941	5.64718	11.4713	0.00165988	0.0442482	0.0411779	BD-nonBD
IRF2BP2	NK2	0.66365	6.33276	14.7605	0.000451582	0.0227385	0.0210047	BD-nonBD
SMYD3	NK2	0.283245	5.45868	4.42602	0.0420905	0.229813	0.220345	BD-nonBD
ZNF669	NK2	0.459851	4.2348	5.03065	0.030834	0.193593	0.187066	BD-nonBD
SF3B6	NK2	0.26014	7.88788	9.14838	0.00445375	0.0703109	0.0682713	BD-nonBD
NCOA1	NK2	0.379392	6.53963	10.1281	0.00291479	0.0597438	0.054998	BD-nonBD
BABAM2	NK2	0.544082	6.04787	11.1221	0.00191785	0.0476617	0.0442221	BD-nonBD
FOSL2	NK2	0.983524	7.26522	20.8684	5.09383e-05	0.00700766	0.00747657	BD-nonBD
WDR43	NK2	0.37218	5.19137	5.30288	0.0268775	0.180842	0.174486	BD-nonBD
YPEL5	NK2	0.526339	7.14605	12.6675	0.0010216	0.0337784	0.0320072	BD-nonBD
CEBPZ	NK2	0.33287	6.25862	5.63506	0.0227799	0.16402	0.159588	BD-nonBD
SRSF7	NK2	0.350278	8.37009	10.3079	0.00269998	0.0573304	0.0530015	BD-nonBD
THUMPD2	NK2	0.650148	4.32695	9.62537	0.00361784	0.0643245	0.0615	BD-nonBD
EML4	NK2	0.366404	6.70851	4.46766	0.0411861	0.227309	0.217871	BD-nonBD
ZFP36L2	NK2	0.41333	10.3921	4.96825	0.0318275	0.196842	0.19014	BD-nonBD
MCFD2	NK2	0.315221	5.10162	5.2756	0.027248	0.181748	0.175718	BD-nonBD
ACYP2	NK2	0.413233	5.87957	11.5156	0.00162984	0.0442482	0.0408468	BD-nonBD
PELI1	NK2	0.787915	4.28575	6.48567	0.0150626	0.132468	0.128177	BD-nonBD
SERTAD2	NK2	0.425948	5.22787	6.19664	0.0173095	0.141413	0.137909	BD-nonBD
GFPT1	NK2	0.483248	4.95581	6.54121	0.0146679	0.130487	0.126218	BD-nonBD
NFU1	NK2	0.419423	5.97663	6.97608	0.0119368	0.116325	0.113306	BD-nonBD
MXD1	NK2	0.336455	5.19068	8.01192	0.00792696	0.0930934	0.091559	BD-nonBD
DGUOK	NK2	0.26222	7.87173	10.3075	0.0027005	0.0573304	0.0530051	BD-nonBD
WBP1	NK2	0.265979	6.72314	6.66004	0.0138605	0.126366	0.122715	BD-nonBD
CHMP3	NK2	0.32023	6.03139	6.95897	0.0120332	0.116609	0.11373	BD-nonBD
DUSP2	NK2	2.0004	9.15781	39.3088	2.46322e-07	0.000423163	0.000582597	BD-nonBD
KANSL3	NK2	0.342614	4.74105	4.22459	0.0467852	0.242064	0.232916	BD-nonBD
COX5B	NK2	0.290517	9.05944	13.0009	0.000894617	0.031122	0.0297656	BD-nonBD
MGAT4A	NK2	0.519697	7.59607	8.43275	0.00611736	0.0823919	0.0802895	BD-nonBD
MRPL30	NK2	0.574915	4.62568	8.30112	0.00649	0.0840319	0.0825675	BD-nonBD
PDCL3	NK2	0.30379	6.37029	6.07397	0.0183702	0.145365	0.142342	BD-nonBD
BCL2L11	NK2	1.04046	4.01136	9.89285	0.00322373	0.0608716	0.0576996	BD-nonBD
ANAPC1	NK2	0.347451	4.95509	4.44873	0.0415946	0.228726	0.219031	BD-nonBD
CHCHD5	NK2	0.257121	6.68827	6.21603	0.017148	0.141027	0.137306	BD-nonBD
GYPC	NK2	0.524595	8.86676	34.7106	8.11157e-07	0.000865114	0.000944318	BD-nonBD
ERCC3	NK2	0.278658	5.95064	6.07308	0.0183781	0.145365	0.142376	BD-nonBD
UGGT1	NK2	0.345721	5.23957	6.03305	0.0187395	0.14627	0.14368	BD-nonBD
MCM6	NK2	0.554819	4.31566	8.63553	0.00558735	0.0780308	0.0766101	BD-nonBD
CXCR4	NK2	1.72762	8.34107	27.0597	7.11401e-06	0.00233235	0.00281346	BD-nonBD
GTDC1	NK2	0.416987	4.95614	6.32682	0.0162557	0.138841	0.133541	BD-nonBD
NR4A2	NK2	2.59562	6.17254	25.1202	1.28842e-05	0.00355584	0.00374118	BD-nonBD
CIR1	NK2	0.359138	6.9014	9.97333	0.0031143	0.0604347	0.0568583	BD-nonBD
WIPF1	NK2	0.340534	8.95236	10.3149	0.00269197	0.0573304	0.0529452	BD-nonBD
NFE2L2	NK2	0.699391	6.56173	11.0887	0.00194463	0.047864	0.0445119	BD-nonBD
STK17B	NK2	0.351602	7.41357	6.75542	0.013247	0.122958	0.119782	BD-nonBD
COQ10B	NK2	0.474382	6.54752	16.2336	0.000260059	0.0169787	0.0159483	BD-nonBD
NBEAL1	NK2	0.316901	5.71019	5.55693	0.0236788	0.167513	0.162974	BD-nonBD
EEF1B2	NK2	0.478568	10.7228	19.6873	7.60932e-05	0.00961821	0.00893187	BD-nonBD
PLEKHM3	NK2	0.589868	3.99822	6.41394	0.0155893	0.1354	0.13051	BD-nonBD
BCS1L	NK2	0.447246	4.26231	4.50761	0.0403381	0.224753	0.215449	BD-nonBD
NHEJ1	NK2	0.75283	4.0905	8.41607	0.00616331	0.0824117	0.0805939	BD-nonBD
TUBA4A	NK2	0.374384	7.06023	4.72585	0.0360312	0.210711	0.20261	BD-nonBD
CHPF	NK2	0.415326	4.33569	4.24898	0.0461872	0.240245	0.231396	BD-nonBD
B3GNT7	NK2	2.22877	4.49127	13.6684	0.000687987	0.0273307	0.0261361	BD-nonBD
ARL4C	NK2	0.347444	9.2113	11.2168	0.00184394	0.0467945	0.0433565	BD-nonBD
RNPEPL1	NK2	0.429426	6.39475	5.4756	0.0246554	0.170604	0.166572	BD-nonBD
ARPC4	NK2	0.631228	6.59054	9.32904	0.00411517	0.0684712	0.0657433	BD-nonBD
TBC1D5	NK2	0.392188	6.21813	6.30108	0.0164585	0.139952	0.134557	BD-nonBD
CNOT10	NK2	0.444687	5.16212	13.8573	0.000639179	0.0263328	0.0251514	BD-nonBD
EXOG	NK2	0.651765	5.39287	4.63473	0.037765	0.217019	0.20811	BD-nonBD
CSRNP1	NK2	1.22093	5.1318	11.7443	0.00148392	0.0426572	0.0389016	BD-nonBD
HIGD1A	NK2	1.07977	4.94335	8.02097	0.00736636	0.0899373	0.0881324	BD-nonBD
KIAA1143	NK2	0.616573	5.78753	22.0605	3.42778e-05	0.00560947	0.00605427	BD-nonBD
TMEM42	NK2	0.329618	4.77473	4.32045	0.044483	0.235402	0.226819	BD-nonBD
ZDHHC3	NK2	0.344701	6.25405	13.2868	0.000799038	0.0293133	0.0280946	BD-nonBD
SCAP	NK2	0.290888	5.37931	4.50843	0.0403211	0.224753	0.215409	BD-nonBD
SHISA5	NK2	0.271028	8.4722	6.36134	0.0159881	0.137316	0.132283	BD-nonBD
ARIH2	NK2	0.319682	7.87183	13.675	0.000686206	0.0273307	0.0260971	BD-nonBD
TKT	NK2	0.250904	7.15797	8.19546	0.00680668	0.0862478	0.0846085	BD-nonBD
SELENOK	NK2	0.483102	8.02835	14.7025	0.000461675	0.0227996	0.0212719	BD-nonBD
CLDND1	NK2	0.650748	6.41599	10.7507	0.00223962	0.0511988	0.0478992	BD-nonBD
NFKBIZ	NK2	0.737184	4.78911	11.225	0.00183769	0.0467945	0.0433006	BD-nonBD
NAA50	NK2	0.2857	6.08746	4.91814	0.0326505	0.199318	0.192683	BD-nonBD
ISY1	NK2	0.649908	5.29125	6.51977	0.014819	0.131376	0.126938	BD-nonBD
PLXND1	NK2	1.25419	4.61045	7.75343	0.00832232	0.0959808	0.0939025	BD-nonBD
MSL2	NK2	0.4602	5.59632	6.44789	0.0153375	0.134273	0.12946	BD-nonBD
TIPARP	NK2	0.437869	5.13251	4.50188	0.0404586	0.225212	0.215853	BD-nonBD
TNK2	NK2	0.40104	4.45309	4.67775	0.0369353	0.213947	0.205466	BD-nonBD
NCBP2-AS2	NK2	0.59121	7.60411	19.6246	7.77531e-05	0.00966145	0.00906026	BD-nonBD
JAKMIP1	NK2	0.94592	4.87975	6.25667	0.0168147	0.140196	0.135936	BD-nonBD
GRPEL1	NK2	0.355662	5.77042	7.58218	0.00900333	0.100224	0.0978778	BD-nonBD
RELL1	NK2	1.00549	4.24035	10.0532	0.00300955	0.0600804	0.0558976	BD-nonBD
ATP8A1	NK2	0.473139	7.01213	9.49276	0.00383198	0.0659488	0.0633574	BD-nonBD
AREG	NK2	4.20302	8.33638	28.1127	5.1941e-06	0.00200077	0.0024725	BD-nonBD
G3BP2	NK2	0.272847	7.17295	9.1087	0.00453204	0.0707473	0.0688137	BD-nonBD
HNRNPDL	NK2	0.298418	9.69473	9.89874	0.00321558	0.0608669	0.0576039	BD-nonBD
GPRIN3	NK2	0.472907	6.23335	6.89915	0.012377	0.118222	0.115345	BD-nonBD
SEC24B	NK2	0.410173	5.29739	7.02044	0.0116906	0.115324	0.112233	BD-nonBD
SNHG8	NK2	0.619199	6.61135	24.2764	1.67867e-05	0.00391894	0.00434796	BD-nonBD
ANXA5	NK2	0.436519	5.30687	6.26474	0.0167494	0.140196	0.135709	BD-nonBD
USP38	NK2	0.356772	5.18169	4.92798	0.0324872	0.198794	0.192199	BD-nonBD
HMGB2	NK2	0.325402	7.23882	10.2167	0.00280672	0.0589183	0.0540014	BD-nonBD
ING2	NK2	0.699793	4.27827	10.4921	0.00249736	0.0552654	0.0508577	BD-nonBD
CLPTM1L	NK2	0.506133	4.22352	7.42549	0.00967895	0.104385	0.101734	BD-nonBD
MED10	NK2	0.43441	7.83609	21.6581	3.9143e-05	0.00587169	0.00652846	BD-nonBD
MTMR12	NK2	0.349397	5.05402	4.5423	0.0396176	0.2236	0.213325	BD-nonBD
RICTOR	NK2	0.301542	6.34743	4.79286	0.0348115	0.206508	0.199228	BD-nonBD
MTREX	NK2	0.357211	5.715	6.71371	0.0135116	0.124514	0.121029	BD-nonBD
IL6ST	NK2	0.621094	4.55039	4.94141	0.0322654	0.198541	0.191663	BD-nonBD
PDE4D	NK2	0.911077	6.6929	9.9186	0.00318828	0.0608669	0.0573843	BD-nonBD
NDUFAF2	NK2	0.37164	4.96824	4.43358	0.0419247	0.229655	0.219955	BD-nonBD
PIK3R1	NK2	0.989904	8.19498	13.9335	0.000620537	0.0260023	0.0247687	BD-nonBD
BTF3	NK2	0.346742	10.3614	23.2661	2.31635e-05	0.00476884	0.00501751	BD-nonBD
ENC1	NK2	1.55591	4.67285	13.5311	0.000725925	0.0279626	0.0268385	BD-nonBD
NSA2	NK2	0.509691	7.97717	30.8708	2.33589e-06	0.00125395	0.00163315	BD-nonBD
F2R	NK2	0.296154	7.01775	4.14644	0.0487589	0.246968	0.238196	BD-nonBD
COX7C	NK2	0.252145	9.48826	4.87298	0.0334122	0.201505	0.194938	BD-nonBD
EPB41L4A-AS1	NK2	0.730913	6.86674	29.3553	3.60812e-06	0.00173731	0.00209496	BD-nonBD
SRP19	NK2	0.297807	7.15677	8.58384	0.00571763	0.0789168	0.0776249	BD-nonBD
DMXL1	NK2	0.430632	5.13985	7.53678	0.00919375	0.101765	0.098999	BD-nonBD
HINT1	NK2	0.358168	9.58686	17.4731	0.000165642	0.0135756	0.0128613	BD-nonBD
CDC42SE2	NK2	0.257869	7.89827	5.47637	0.0246459	0.170604	0.16653	BD-nonBD
SLC22A5	NK2	0.657506	3.87181	4.39971	0.0426734	0.23103	0.221883	BD-nonBD
IRF1	NK2	0.724921	9.43728	12.8721	0.000941585	0.0319558	0.0305928	BD-nonBD
UQCRQ	NK2	0.342706	8.10146	11.8986	0.00139334	0.0406885	0.0375776	BD-nonBD
CDKN2AIPNL	NK2	0.321598	5.54789	5.12176	0.0294435	0.188485	0.182844	BD-nonBD
CAMLG	NK2	0.346497	7.05702	9.93921	0.0031602	0.0608669	0.0571966	BD-nonBD
HSPA9	NK2	0.286344	7.20257	4.59028	0.0386438	0.219713	0.210549	BD-nonBD
PFDN1	NK2	0.272331	6.5667	5.40579	0.0255285	0.174956	0.169848	BD-nonBD
FCHSD1	NK2	0.261649	5.38229	4.19686	0.0474753	0.243508	0.234695	BD-nonBD
HMGXB3	NK2	0.356196	5.3616	5.87214	0.0202711	0.152658	0.149826	BD-nonBD
CD74	NK2	0.369764	10.6781	5.21046	0.0281551	0.184339	0.178837	BD-nonBD
DCTN4	NK2	0.787349	5.87326	12.472	0.00110487	0.035319	0.0333463	BD-nonBD
GALNT10	NK2	0.401827	5.07075	4.41246	0.0423897	0.230716	0.221091	BD-nonBD
BNIP1	NK2	0.775969	4.77678	11.2952	0.00178498	0.0466458	0.0427901	BD-nonBD
SFXN1	NK2	0.252875	5.6561	5.49807	0.0243813	0.170448	0.165527	BD-nonBD
HIGD2A	NK2	0.25386	8.67978	9.04328	0.0046643	0.0714303	0.069936	BD-nonBD
ZNF354A	NK2	0.419212	4.13528	5.7447	0.0215804	0.158489	0.15492	BD-nonBD
RACK1	NK2	0.326295	11.3179	15.644	0.000323641	0.0185693	0.0178413	BD-nonBD
PRPF4B	NK2	0.29944	6.94501	6.38636	0.015797	0.136588	0.131499	BD-nonBD
CDYL	NK2	0.534243	3.89207	5.46073	0.0248387	0.171467	0.167327	BD-nonBD
BLOC1S5	NK2	0.647927	4.27886	6.85909	0.0126132	0.11967	0.116513	BD-nonBD
EEF1E1	NK2	0.987668	4.44666	6.92163	0.0122466	0.117495	0.114717	BD-nonBD
HIST1H1E	NK2	0.685818	8.00208	6.1196	0.0179677	0.143977	0.140493	BD-nonBD
ABT1	NK2	0.494159	7.03108	14.0879	0.000584534	0.0251578	0.0240211	BD-nonBD
GNL1	NK2	0.33853	5.87045	9.31911	0.00413306	0.0684712	0.0658309	BD-nonBD
NFKBIL1	NK2	0.380783	5.49557	5.1034	0.0297181	0.189274	0.183646	BD-nonBD
BAG6	NK2	0.29595	6.62223	7.68274	0.0085965	0.0975718	0.0955776	BD-nonBD
CSNK2B	NK2	1.75185	6.80034	13.0548	0.000875696	0.0308053	0.0294334	BD-nonBD
HLA-DQA1	NK2	0.91845	4.48038	5.18485	0.0285207	0.184797	0.179868	BD-nonBD
HLA-DQB1	NK2	1.37887	5.67607	7.27007	0.0104031	0.108305	0.1055	BD-nonBD
TAPBP	NK2	0.256202	8.77759	8.7597	0.00528718	0.075291	0.0746309	BD-nonBD
HMGA1	NK2	0.536472	6.04659	17.2799	0.000177573	0.0136698	0.0133189	BD-nonBD
SNRPC	NK2	0.362878	7.69368	12.9947	0.000896817	0.031122	0.0298095	BD-nonBD
FKBP5	NK2	1.71408	6.83986	12.1713	0.0012473	0.0378314	0.035515	BD-nonBD
TBCC	NK2	0.422064	6.88383	9.05844	0.00463329	0.0713897	0.069651	BD-nonBD
CNPY3	NK2	0.291698	7.6669	11.6573	0.00153773	0.0429226	0.0396903	BD-nonBD
PTP4A1	NK2	0.405078	6.28605	10.1796	0.00285145	0.0593718	0.0543769	BD-nonBD
EEF1A1	NK2	0.351449	14.0656	18.9991	9.65499e-05	0.01078	0.0100537	BD-nonBD
COX7A2	NK2	0.350338	8.84463	13.4784	0.000741058	0.0284035	0.0270888	BD-nonBD
AKIRIN2	NK2	0.381073	6.80782	12.6312	0.00103655	0.0339935	0.0322658	BD-nonBD
UBE2J1	NK2	0.477281	6.84529	11.0419	0.00198293	0.0484968	0.0449744	BD-nonBD
PRDM1	NK2	0.730844	6.89191	8.49307	0.0059543	0.0807605	0.0792948	BD-nonBD
AMD1	NK2	0.313694	6.29865	8.06184	0.007231	0.0891321	0.0874279	BD-nonBD
FYN	NK2	0.445467	8.57782	13.0568	0.000875013	0.0308053	0.0294287	BD-nonBD
RWDD1	NK2	0.324227	8.02495	12.3381	0.00116604	0.036581	0.0343501	BD-nonBD
KPNA5	NK2	0.66794	4.75098	5.63348	0.0227977	0.16402	0.159641	BD-nonBD
BCLAF1	NK2	0.37345	7.52629	8.93899	0.00488376	0.0719993	0.0716487	BD-nonBD
TNFAIP3	NK2	1.30148	7.43945	16.095	0.000273712	0.0172199	0.016405	BD-nonBD
HECA	NK2	0.412041	4.95095	5.21361	0.0281105	0.184309	0.178655	BD-nonBD
SF3B5	NK2	0.257556	8.05876	9.20603	0.0043426	0.0696987	0.0675371	BD-nonBD
DYNLT1	NK2	0.607333	7.63966	10.1111	0.00293609	0.0597438	0.0551944	BD-nonBD
SYTL3	NK2	0.699587	8.28768	9.57155	0.00370317	0.0652748	0.0622743	BD-nonBD
AGPAT4	NK2	0.366338	5.18719	4.72345	0.0360758	0.210711	0.202707	BD-nonBD
COX19	NK2	0.304632	6.23275	8.56556	0.00576447	0.0793027	0.0779468	BD-nonBD
C7orf50	NK2	0.2986	6.83647	4.74991	0.0355881	0.209131	0.201429	BD-nonBD
ZFAND2A	NK2	0.71898	6.26817	17.8294	0.000145811	0.0131	0.0121478	BD-nonBD
INTS1	NK2	0.527558	4.92907	9.03692	0.00467738	0.0714303	0.0700046	BD-nonBD
MAD1L1	NK2	0.398752	6.99284	10.8419	0.00215562	0.0503239	0.0470317	BD-nonBD
TOMM7	NK2	0.328143	9.71852	7.26534	0.010426	0.108387	0.105591	BD-nonBD
TRA2A	NK2	0.262474	6.55116	5.10848	0.0296418	0.189197	0.183437	BD-nonBD
HOTAIRM1	NK2	0.264559	6.26135	5.05142	0.0305108	0.192353	0.185949	BD-nonBD
KBTBD2	NK2	0.587729	5.68391	12.6863	0.00101398	0.0336712	0.0318845	BD-nonBD
PSMA2	NK2	1.40406	4.86856	10.1084	0.00293942	0.0597438	0.0552303	BD-nonBD
MRPS24	NK2	0.654597	6.42401	12.5451	0.00107294	0.0347308	0.0328192	BD-nonBD
YKT6	NK2	0.29887	5.54145	6.04576	0.0186239	0.145578	0.143222	BD-nonBD
SNHG15	NK2	0.441244	6.33262	8.05419	0.00725615	0.0892993	0.0875299	BD-nonBD
UPP1	NK2	0.339953	7.33814	14.9862	0.00041448	0.0221747	0.020078	BD-nonBD
MRPS17	NK2	0.956936	4.09141	7.41198	0.00973971	0.104651	0.102039	BD-nonBD
ZNF138	NK2	0.594787	4.66619	6.21329	0.0171708	0.141027	0.137376	BD-nonBD
ERV3-1	NK2	1.3015	4.63342	10.0232	0.00304853	0.0600804	0.0562613	BD-nonBD
ZNF92	NK2	0.556438	4.99968	17.7775	0.000148535	0.0131	0.0122441	BD-nonBD
GUSB	NK2	0.401822	6.6624	11.6663	0.00153209	0.0429226	0.0396074	BD-nonBD
SBDS	NK2	0.820256	6.517	17.5229	0.000162707	0.013509	0.0127728	BD-nonBD
AUTS2	NK2	0.80869	6.38345	8.77767	0.00524519	0.0749703	0.0743692	BD-nonBD
LIMK1	NK2	0.351235	5.41621	8.0014	0.00743214	0.0900271	0.0884678	BD-nonBD
EIF4H	NK2	0.300149	7.91207	11.3773	0.00172544	0.0458372	0.0420829	BD-nonBD
TMEM243	NK2	0.295533	6.64292	6.1406	0.0177856	0.143778	0.139754	BD-nonBD
DBF4	NK2	0.653179	5.74221	15.6131	0.000327398	0.0185693	0.017928	BD-nonBD
CYP51A1	NK2	0.524417	5.07247	5.12086	0.029457	0.188485	0.182878	BD-nonBD
FAM133B	NK2	0.341759	6.47872	7.11095	0.011205	0.113137	0.109684	BD-nonBD
ARPC1B	NK2	0.742657	8.77109	8.59436	0.00569086	0.0789082	0.0774205	BD-nonBD
ZNF394	NK2	0.523692	6.4256	14.6188	0.000476646	0.022986	0.0216362	BD-nonBD
SRRT	NK2	0.338109	6.38543	7.7448	0.00835527	0.0962041	0.0941387	BD-nonBD
ALKBH4	NK2	0.322401	5.36935	6.43483	0.0154339	0.134505	0.129912	BD-nonBD
POLR2J	NK2	0.350341	7.33503	10.4216	0.0025729	0.0564719	0.0515736	BD-nonBD
CBLL1	NK2	0.355759	6.32403	5.9855	0.0191786	0.1479	0.145519	BD-nonBD
ZNF277	NK2	0.316485	5.51583	5.6994	0.0220674	0.160992	0.156813	BD-nonBD
TCAF2	NK2	0.7838	3.87302	6.77097	0.0131498	0.122203	0.119234	BD-nonBD
ATP6V0E2	NK2	0.400565	6.04139	7.13786	0.0110649	0.112636	0.108856	BD-nonBD
DNAJB6	NK2	0.58261	8.06083	14.2801	0.000542762	0.0243107	0.0230982	BD-nonBD
VIPR2	NK2	1.34194	5.32586	9.90208	0.00321097	0.0608669	0.0575568	BD-nonBD
SLC25A6	NK2	0.435527	9.61677	21.7601	3.78441e-05	0.00583101	0.00641501	BD-nonBD
P2RY8	NK2	0.443378	7.12273	9.45006	0.00390378	0.0662439	0.0639848	BD-nonBD
SYAP1	NK2	0.655437	6.6934	9.68287	0.00352898	0.0637143	0.0606271	BD-nonBD
NDUFB11	NK2	0.282584	8.61996	10.3032	0.0027054	0.0573304	0.0530599	BD-nonBD
CDK16	NK2	0.437508	4.99269	5.56195	0.0236199	0.16725	0.162778	BD-nonBD
UXT	NK2	0.261413	8.26634	8.69838	0.00543321	0.0768027	0.0756359	BD-nonBD
WAS	NK2	0.275307	8.45465	5.9017	0.01998	0.150908	0.148629	BD-nonBD
PRAF2	NK2	0.400108	4.91325	6.95194	0.0120731	0.116848	0.113968	BD-nonBD
TSPYL2	NK2	1.18869	5.26038	14.1055	0.000580552	0.0251268	0.0239265	BD-nonBD
IL2RG	NK2	0.766822	7.60462	6.85196	0.0126557	0.119778	0.116692	BD-nonBD
MED12	NK2	0.353512	5.10114	5.03636	0.0307448	0.193265	0.186822	BD-nonBD
TRMT2B	NK2	0.402873	4.85268	7.87643	0.00786728	0.0926751	0.091156	BD-nonBD
BEX2	NK2	0.715198	5.27109	16.8531	0.000207264	0.0149931	0.014313	BD-nonBD
ALG13	NK2	0.379355	5.47732	6.94884	0.0120907	0.116872	0.114018	BD-nonBD
CXorf56	NK2	0.384038	4.27339	6.44892	0.0324819	0.198794	0.192188	BD-nonBD
NDUFA1	NK2	0.326705	8.40837	6.28599	0.0165786	0.140158	0.135053	BD-nonBD
RBMX	NK2	0.487134	7.571	23.3041	2.28822e-05	0.00476884	0.00499806	BD-nonBD
CD99L2	NK2	0.524254	4.28167	6.83007	0.0127873	0.119992	0.117394	BD-nonBD
NAA10	NK2	1.23965	6.38392	12.8325	0.000956512	0.0321789	0.0308433	BD-nonBD
MECP2	NK2	0.394448	6.43448	10.9311	0.00207672	0.0496865	0.0460742	BD-nonBD
EMD	NK2	0.407785	7.85618	17.8009	0.000147302	0.0131	0.0122076	BD-nonBD
R3HCC1	NK2	0.311757	6.0321	8.99243	0.00476996	0.0715137	0.0707413	BD-nonBD
EXTL3	NK2	0.464652	4.47889	4.29896	0.044988	0.236256	0.228079	BD-nonBD
SARAF	NK2	0.343435	9.81779	16.9032	0.000203518	0.0149931	0.0142049	BD-nonBD
LEPROTL1	NK2	0.300433	7.47701	6.00107	0.0190337	0.147372	0.144942	BD-nonBD
PLEKHA2	NK2	0.576574	6.48546	7.6812	0.00860258	0.0975718	0.0956201	BD-nonBD
VIRMA	NK2	0.285831	5.26195	4.41317	0.042374	0.230716	0.221046	BD-nonBD
NDUFAF6	NK2	0.761705	4.35937	12.4193	0.0011285	0.0359256	0.0337634	BD-nonBD
PLEKHF2	NK2	0.330122	5.39759	4.77745	0.0350881	0.2073	0.200043	BD-nonBD
UQCRB	NK2	0.324913	9.4919	11.5989	0.00157502	0.0436113	0.040187	BD-nonBD
CPQ	NK2	0.528081	6.32042	9.39564	0.00399737	0.0672396	0.0648018	BD-nonBD
PABPC1	NK2	0.429494	10.3585	16.3072	0.000253096	0.0168419	0.0157708	BD-nonBD
KLF10	NK2	0.883617	5.76288	24.3072	1.66241e-05	0.00391894	0.00433198	BD-nonBD
EIF3H	NK2	0.315766	8.57514	13.6011	0.000706298	0.0275857	0.0264563	BD-nonBD
C8orf76	NK2	0.292579	5.18396	4.47599	0.0410077	0.226631	0.217328	BD-nonBD
WDYHV1	NK2	0.447394	4.33497	5.59121	0.0235962	0.167247	0.162684	BD-nonBD
NDUFB9	NK2	0.315351	8.3647	10.2791	0.00273325	0.0576904	0.0533306	BD-nonBD
TRAPPC9	NK2	0.404114	5.09603	5.65843	0.0225183	0.163119	0.158528	BD-nonBD
DENND3	NK2	0.590618	5.2603	6.07436	0.0183667	0.145365	0.142334	BD-nonBD
EEF1D	NK2	0.37212	10.9132	19.0103	9.61761e-05	0.01078	0.0100537	BD-nonBD
MAF1	NK2	0.279424	7.95296	11.6616	0.00153505	0.0429226	0.0396527	BD-nonBD
SLC39A4	NK2	0.394121	4.85047	5.54043	0.0238735	0.168272	0.163682	BD-nonBD
ZNF7	NK2	0.328398	4.87959	4.30646	0.0448109	0.235813	0.227651	BD-nonBD
COMMD5	NK2	0.307332	6.28994	6.92627	0.0122199	0.117384	0.114638	BD-nonBD
ZNF250	NK2	0.65252	4.29645	10.8584	0.00214084	0.0502835	0.0468657	BD-nonBD
MLLT3	NK2	0.483192	5.26947	8.79875	0.00519637	0.0745491	0.0740217	BD-nonBD
UBAP1	NK2	0.413892	5.94123	14.4001	0.000518284	0.0237968	0.0225479	BD-nonBD
HINT2	NK2	0.292364	6.97347	8.95939	0.00483997	0.071706	0.0713217	BD-nonBD
RECK	NK2	0.473729	4.72949	9.60738	0.00364614	0.0644262	0.0618089	BD-nonBD
CEMIP2	NK2	1.1061	7.52217	23.8076	1.94777e-05	0.00428732	0.00465003	BD-nonBD
ISCA1	NK2	0.629356	6.8462	18.123	0.00013136	0.0125681	0.0115901	BD-nonBD
NFIL3	NK2	1.07278	4.22251	10.0166	0.00305705	0.0600804	0.0563271	BD-nonBD
NINJ1	NK2	0.357738	6.00355	4.95445	0.0320519	0.197542	0.190848	BD-nonBD
ATP6V1G1	NK2	0.429527	9.0412	14.3457	0.000529239	0.0240541	0.0227705	BD-nonBD
SLC2A8	NK2	0.454179	4.38147	5.1647	0.0288119	0.185733	0.180799	BD-nonBD
ST6GALNAC6	NK2	0.749865	3.90478	7.46535	0.00950211	0.103396	0.100717	BD-nonBD
C9orf16	NK2	0.386758	9.02526	23.1969	2.3685e-05	0.00476884	0.00507987	BD-nonBD
CIZ1	NK2	0.328215	5.21454	4.64113	0.0376403	0.216837	0.207698	BD-nonBD
C9orf78	NK2	0.281363	8.11914	10.848	0.00215014	0.0503239	0.0469644	BD-nonBD
RAPGEF1	NK2	0.539928	5.6241	13.8358	0.000644538	0.0263712	0.0253114	BD-nonBD
SURF2	NK2	0.260078	5.99317	5.1934	0.0283981	0.184603	0.179435	BD-nonBD
SURF4	NK2	0.323526	6.75618	12.5549	0.00106871	0.0347308	0.0327603	BD-nonBD
NSMF	NK2	0.53519	4.46884	4.69884	0.036536	0.212112	0.204231	BD-nonBD
MRPL41	NK2	0.353569	7.38243	9.84975	0.00328401	0.0617074	0.0583319	BD-nonBD
DPH7	NK2	0.391951	5.56138	9.21037	0.00433436	0.0696987	0.067485	BD-nonBD
BET1L	NK2	0.351942	5.73026	5.62962	0.0228413	0.16402	0.159789	BD-nonBD
IFITM2	NK2	0.394506	11.6373	10.1254	0.00291818	0.0597438	0.055036	BD-nonBD
IFITM1	NK2	0.265319	12.3432	6.44145	0.015385	0.134468	0.129748	BD-nonBD
CTSD	NK2	0.333713	6.53202	5.27935	0.0271967	0.181631	0.17554	BD-nonBD
EIF3F	NK2	0.378887	9.47682	17.5836	0.000159204	0.0134781	0.0126333	BD-nonBD
PSMA1	NK2	0.714926	7.0923	11.7019	0.00150986	0.0429226	0.0392934	BD-nonBD
PDE3B	NK2	0.596421	5.76043	4.26857	0.0457131	0.23887	0.22991	BD-nonBD
CYP2R1	NK2	0.357445	5.68743	10.9921	0.00202448	0.0492093	0.0454733	BD-nonBD
LDHA	NK2	0.270143	8.64374	9.01656	0.00471951	0.0714528	0.070296	BD-nonBD
SPTY2D1	NK2	0.366302	5.36964	5.40471	0.0255423	0.174956	0.169882	BD-nonBD
SVIP	NK2	0.35204	5.52111	4.92356	0.0325605	0.198926	0.192391	BD-nonBD
CD59	NK2	0.634163	4.30045	4.48338	0.0408502	0.226247	0.216851	BD-nonBD
CD44	NK2	0.308317	7.36812	4.37979	0.0431204	0.232145	0.223126	BD-nonBD
TRAF6	NK2	0.420543	5.14406	5.34616	0.0263011	0.178209	0.172538	BD-nonBD
TTC17	NK2	0.305594	6.79142	6.68113	0.0137223	0.125741	0.121995	BD-nonBD
CRY2	NK2	0.408611	4.56167	4.29505	0.0450805	0.236419	0.22825	BD-nonBD
ZNF408	NK2	0.600138	4.55381	10.8833	0.00211859	0.0499131	0.0465518	BD-nonBD
KBTBD4	NK2	0.309655	5.38009	4.42766	0.0420545	0.229779	0.220252	BD-nonBD
PTPRJ	NK2	0.366958	5.5918	5.63922	0.0227331	0.163985	0.159403	BD-nonBD
CLP1	NK2	0.712939	4.56287	9.80451	0.00334858	0.0620317	0.0590568	BD-nonBD
SDHAF2	NK2	0.605963	5.55257	9.73159	0.00345552	0.0627861	0.0599207	BD-nonBD
FEN1	NK2	0.404559	4.79771	5.48265	0.0245691	0.170604	0.166269	BD-nonBD
FTH1	NK2	0.63696	11.5419	21.2885	4.42566e-05	0.00643308	0.00696591	BD-nonBD
EEF1G	NK2	1.87303	8.79808	17.2994	0.000176327	0.0136698	0.0132763	BD-nonBD
C11orf98	NK2	1.00919	6.2491	10.7575	0.00223329	0.0511988	0.0478334	BD-nonBD
NXF1	NK2	0.361105	5.52182	6.01711	0.0188855	0.146963	0.144318	BD-nonBD
DNAJC4	NK2	0.454663	6.67812	16.7787	0.000212956	0.0150515	0.0145195	BD-nonBD
ATG2A	NK2	1.14387	5.75897	27.5068	6.22042e-06	0.002282	0.00266171	BD-nonBD
FAU	NK2	0.473518	12.0257	33.1812	1.2272e-06	0.000865114	0.00119374	BD-nonBD
MAP3K11	NK2	0.266432	5.72883	4.89531	0.0330332	0.20018	0.193821	BD-nonBD
FIBP	NK2	0.292987	7.27065	7.82109	0.00806864	0.0938985	0.0923618	BD-nonBD
EIF1AD	NK2	0.354816	4.9164	4.90458	0.0328773	0.199753	0.193375	BD-nonBD
PTPRCAP	NK2	0.738252	10.1497	9.56595	0.00371217	0.0652748	0.0623048	BD-nonBD
NADSYN1	NK2	0.260684	6.45384	5.4222	0.0253204	0.174197	0.169218	BD-nonBD
ANAPC15	NK2	0.304914	6.0916	7.39666	0.00980908	0.105103	0.102339	BD-nonBD
NDUFC2	NK2	1.24623	5.62188	13.3297	0.000785635	0.0290987	0.0278602	BD-nonBD
CWC15	NK2	0.327935	6.84912	8.11673	0.00705336	0.0882128	0.08634	BD-nonBD
CASP4	NK2	0.4611	7.98093	15.6157	0.000327081	0.0185693	0.017927	BD-nonBD
IL18	NK2	0.849449	4.87794	9.37089	0.00404073	0.0676734	0.065165	BD-nonBD
PTS	NK2	0.783927	5.35392	9.10646	0.0045365	0.0707473	0.068841	BD-nonBD
ZBTB16	NK2	0.325314	6.84254	4.51751	0.040131	0.224571	0.214813	BD-nonBD
SIK3	NK2	0.547973	4.03073	4.198	0.0474466	0.243508	0.234638	BD-nonBD
PAFAH1B2	NK2	0.500812	5.05552	9.37715	0.00402972	0.067636	0.0650616	BD-nonBD
CD3E	NK2	1.36279	8.83636	9.79912	0.00335635	0.0620317	0.0591207	BD-nonBD
ATP5MG	NK2	0.271589	9.87071	9.28199	0.00420062	0.0688545	0.0663637	BD-nonBD
DDX6	NK2	0.521929	7.95788	14.5572	0.000488007	0.023065	0.0218613	BD-nonBD
H2AFX	NK2	0.4524	5.98276	10.3808	0.00261782	0.0569709	0.0520873	BD-nonBD
SORL1	NK2	0.324768	8.23569	8.2817	0.006547	0.0846276	0.0829758	BD-nonBD
ST3GAL4	NK2	0.364892	5.88263	5.56876	0.0235403	0.167247	0.162494	BD-nonBD
GATA3	NK2	0.263812	6.82581	6.88667	0.0124501	0.118707	0.115778	BD-nonBD
MAP3K8	NK2	1.54289	8.4874	45.8667	5.08618e-08	0.00019592	0.000273577	BD-nonBD
ARHGAP12	NK2	0.319783	4.95684	4.53896	0.0420399	0.229779	0.220239	BD-nonBD
CREM	NK2	1.40068	7.1406	11.2134	0.00184651	0.0467945	0.0433819	BD-nonBD
CCNY	NK2	0.468277	4.65753	7.36919	0.00993481	0.10553	0.103033	BD-nonBD
ARID5B	NK2	0.449264	6.39861	6.13417	0.0178412	0.143925	0.139965	BD-nonBD
DDX50	NK2	0.451935	5.95941	10.3817	0.00261681	0.0569709	0.0520739	BD-nonBD
SUPV3L1	NK2	0.498881	5.80169	6.97218	0.0119587	0.116325	0.11339	BD-nonBD
SGPL1	NK2	0.380539	4.34231	4.18884	0.0476768	0.243941	0.23526	BD-nonBD
DDIT4	NK2	0.909048	9.30491	6.24614	0.0169004	0.140718	0.136292	BD-nonBD
ECD	NK2	0.510519	5.49361	6.97085	0.0119662	0.116325	0.113426	BD-nonBD
PCGF5	NK2	0.597473	6.49608	15.9593	0.000287818	0.017598	0.0168523	BD-nonBD
AVPI1	NK2	1.42242	3.88351	12.7247	0.000998539	0.0334467	0.0316307	BD-nonBD
NDUFB8	NK2	1.09858	4.86576	12.7104	0.00100426	0.0334928	0.0317158	BD-nonBD
HIF1AN	NK2	0.300558	5.15525	4.70395	0.0364397	0.212005	0.203926	BD-nonBD
BORCS7	NK2	0.618397	5.86223	6.63649	0.0140167	0.127021	0.123304	BD-nonBD
ITPRIP	NK2	0.939897	5.41474	16.3089	0.000252942	0.0168419	0.0157697	BD-nonBD
ABLIM1	NK2	0.605204	6.6287	9.2593	0.0042425	0.0693933	0.0666756	BD-nonBD
EDRF1	NK2	0.616855	5.45899	13.6675	0.000688235	0.0273307	0.0261361	BD-nonBD
UROS	NK2	0.317078	6.65927	9.24802	0.0042635	0.0695889	0.0668721	BD-nonBD
BCCIP	NK2	0.261073	6.5562	8.40125	0.00620441	0.0824117	0.0808458	BD-nonBD
ADIPOR2	NK2	0.361104	5.625	7.2807	0.0103518	0.107916	0.105149	BD-nonBD
RHNO1	NK2	0.505985	4.66149	9.02411	0.00470383	0.0714528	0.0701859	BD-nonBD
NDUFA9	NK2	0.445658	5.83415	4.73458	0.0358697	0.210304	0.202144	BD-nonBD
GAPDH	NK2	0.343776	11.1037	11.8969	0.00139431	0.0406885	0.0375968	BD-nonBD
NOP2	NK2	0.407215	5.32813	11.2537	0.00181597	0.0467167	0.0430721	BD-nonBD
PTMS	NK2	0.788679	4.5836	4.85854	0.0336598	0.201801	0.195697	BD-nonBD
EMG1	NK2	1.82289	4.25886	15.0474	0.000404988	0.021972	0.0198344	BD-nonBD
PHC1	NK2	0.638267	4.0657	10.0841	0.00297013	0.0597438	0.0555343	BD-nonBD
CD69	NK2	0.834338	7.77407	22.0024	3.49389e-05	0.00560947	0.00610207	BD-nonBD
GABARAPL1	NK2	0.71226	6.25417	11.2855	0.00179221	0.0466458	0.0428518	BD-nonBD
SMIM10L1	NK2	0.319527	6.50824	7.00681	0.0117657	0.115565	0.112597	BD-nonBD
H2AFJ	NK2	0.602899	6.91262	18.7966	0.000103623	0.0112746	0.0103564	BD-nonBD
WBP11	NK2	0.314945	6.64847	12.077	0.00129586	0.0386949	0.03623	BD-nonBD
STRAP	NK2	0.253801	7.64888	5.27131	0.0273067	0.181835	0.175911	BD-nonBD
DERA	NK2	0.266016	5.5719	4.34308	0.0439578	0.233875	0.225352	BD-nonBD
CCNT1	NK2	0.65685	5.9875	13.3414	0.000782045	0.0290987	0.0278413	BD-nonBD
PFDN5	NK2	0.335654	10.5394	19.3536	8.53727e-05	0.0102767	0.00949595	BD-nonBD
HNRNPA1	NK2	0.269585	10.6337	13.6308	0.000698155	0.0274418	0.0262867	BD-nonBD
SARNP	NK2	0.649114	5.79002	6.06438	0.018456	0.145541	0.142636	BD-nonBD
NACA	NK2	0.469137	11.4	30.7151	2.44149e-06	0.00125395	0.00167703	BD-nonBD
ARHGAP9	NK2	0.257116	8.43266	6.28432	0.0165919	0.140158	0.135112	BD-nonBD
MARS	NK2	0.262753	5.86442	5.54553	0.0238131	0.168154	0.163427	BD-nonBD
DDIT3	NK2	0.530282	5.44253	11.1521	0.00189411	0.0473773	0.0439074	BD-nonBD
LLPH	NK2	0.633942	5.60105	7.0982	0.0112721	0.113517	0.110072	BD-nonBD
CCDC59	NK2	0.534029	6.74212	17.3689	0.000171966	0.0135815	0.0130864	BD-nonBD
TMCC3	NK2	0.375044	4.74247	4.63013	0.0378549	0.217313	0.20839	BD-nonBD
SNRPF	NK2	0.285975	7.34635	4.14987	0.0486704	0.246844	0.2379	BD-nonBD
C12orf45	NK2	0.380606	4.41694	4.48801	0.0407517	0.226189	0.216632	BD-nonBD
ISCU	NK2	0.27958	7.87062	8.32472	0.00642146	0.0837071	0.0822677	BD-nonBD
MAPKAPK5-AS1	NK2	0.366898	6.62963	8.91576	0.00493413	0.0724538	0.0719764	BD-nonBD
RITA1	NK2	0.313391	5.19894	4.34953	0.0438093	0.233766	0.2249	BD-nonBD
VPS33A	NK2	0.716668	4.63262	4.38555	0.0429905	0.23177	0.222763	BD-nonBD
HIP1R	NK2	0.450808	4.77491	5.72957	0.0217417	0.159367	0.155582	BD-nonBD
VPS37B	NK2	0.826132	7.5735	19.0319	9.54536e-05	0.01078	0.0100342	BD-nonBD
DHX37	NK2	0.71008	3.85649	9.08824	0.00457297	0.0710286	0.0691225	BD-nonBD
LINC02361	NK2	0.685022	4.21324	14.7711	0.000449764	0.0227385	0.0209637	BD-nonBD
ZNF26	NK2	0.532302	4.47039	6.15094	0.0176968	0.14339	0.13937	BD-nonBD
LATS2	NK2	0.465782	4.69515	4.40068	0.0426516	0.23103	0.221821	BD-nonBD
GTF3A	NK2	0.393907	8.5461	15.3473	0.00036169	0.0200465	0.0189004	BD-nonBD
LINC00426	NK2	0.609954	4.46965	6.06426	0.0184571	0.145541	0.142636	BD-nonBD
USPL1	NK2	0.464348	4.57553	6.60429	0.0142333	0.127801	0.124321	BD-nonBD
N4BP2L1	NK2	0.259784	6.26676	5.53493	0.0239388	0.16857	0.163865	BD-nonBD
TPT1	NK2	0.453235	12.6909	22.9492	2.56556e-05	0.00481111	0.00525909	BD-nonBD
COG3	NK2	0.39378	6.03129	4.33112	0.0442345	0.235023	0.22612	BD-nonBD
CDADC1	NK2	0.63653	4.88184	8.14323	0.00696929	0.0875879	0.0858007	BD-nonBD
INTS6-AS1	NK2	0.712608	3.87351	5.89027	0.020092	0.151605	0.149101	BD-nonBD
STK24	NK2	0.518746	4.62387	9.28456	0.00419591	0.0688545	0.0663361	BD-nonBD
IRS2	NK2	2.17964	4.9034	24.4604	1.58402e-05	0.00391894	0.00424059	BD-nonBD
CCNB1IP1	NK2	0.425188	5.41595	9.03783	0.00467551	0.0714303	0.0699834	BD-nonBD
CHMP4A	NK2	0.9597	5.64931	7.69955	0.00853041	0.0975718	0.0951712	BD-nonBD
DHRS1	NK2	0.794533	5.8286	18.1956	0.000128023	0.0125681	0.0114347	BD-nonBD
FAM177A1	NK2	0.428027	6.3576	4.93512	0.0323691	0.198794	0.191927	BD-nonBD
NFKBIA	NK2	1.18876	8.63035	22.8486	2.65048e-05	0.00481111	0.00536991	BD-nonBD
FBXO33	NK2	0.777094	4.99473	16.0969	0.000273516	0.0172199	0.016405	BD-nonBD
MAPK1IP1L	NK2	0.739692	7.00833	28.3719	4.81101e-06	0.00200077	0.00241937	BD-nonBD
ATG14	NK2	0.403316	5.01351	5.13977	0.0291767	0.187471	0.181966	BD-nonBD
ZBTB1	NK2	0.5474	6.4345	10.8114	0.00218333	0.0505116	0.0472937	BD-nonBD
VTI1B	NK2	0.365004	6.97609	10.9364	0.00207213	0.0496865	0.046033	BD-nonBD
SUSD6	NK2	0.329566	5.38496	5.62136	0.0229348	0.164516	0.160157	BD-nonBD
MED6	NK2	0.712288	5.28784	14.4269	0.000512986	0.0237968	0.0224286	BD-nonBD
NPC2	NK2	0.294621	7.27678	7.88435	0.00783893	0.0926751	0.0910051	BD-nonBD
FOXN3	NK2	0.304226	7.37087	8.43674	0.00610645	0.082389	0.0802239	BD-nonBD
PSMC1	NK2	0.269611	6.96286	6.64395	0.013967	0.127021	0.123157	BD-nonBD
ITPK1	NK2	0.405483	5.28455	8.23708	0.00668001	0.0854864	0.0837691	BD-nonBD
MOAP1	NK2	0.397765	6.45581	13.7633	0.000662981	0.0267414	0.0256993	BD-nonBD
IFI27L1	NK2	0.437839	4.62185	6.34687	0.0160997	0.137966	0.132851	BD-nonBD
CCNK	NK2	0.27671	6.37512	7.42762	0.00966942	0.104385	0.101708	BD-nonBD
SIVA1	NK2	0.322815	7.21076	8.87269	0.00502898	0.072689	0.0727166	BD-nonBD
CRIP1	NK2	0.769001	8.81377	7.07848	0.0113767	0.114122	0.110687	BD-nonBD
SNRPN	NK2	0.432868	6.81666	7.94351	0.00763041	0.091565	0.0897064	BD-nonBD
EMC7	NK2	0.321213	6.74593	8.00768	0.00741095	0.0899912	0.0883673	BD-nonBD
SRP14	NK2	0.293851	9.95854	15.0091	0.000410911	0.0221375	0.0199828	BD-nonBD
RPUSD2	NK2	0.495216	4.95367	8.59327	0.00569362	0.0789082	0.0774353	BD-nonBD
CHP1	NK2	0.486478	5.20889	10.9842	0.00203122	0.0492093	0.0455333	BD-nonBD
HAUS2	NK2	0.682388	5.2095	13.8752	0.000634759	0.0262913	0.0250277	BD-nonBD
SQOR	NK2	0.619815	5.44934	13.3453	0.000780848	0.0290987	0.0278373	BD-nonBD
C15orf61	NK2	0.362051	6.46352	8.16111	0.00691315	0.0871667	0.0854735	BD-nonBD
FEM1B	NK2	0.330927	5.11289	4.71523	0.0362288	0.211124	0.203248	BD-nonBD
HEXA	NK2	0.725153	6.28678	6.93198	0.0121871	0.117215	0.114443	BD-nonBD
C15orf39	NK2	0.286446	5.82917	4.15385	0.0485679	0.24662	0.237602	BD-nonBD
SCAPER	NK2	0.339035	5.40116	4.39197	0.0428464	0.231641	0.222427	BD-nonBD
ISG20	NK2	0.746293	8.46447	14.7918	0.000446227	0.0227385	0.0208485	BD-nonBD
AP3S2	NK2	0.390766	4.35286	5.5944	0.0232431	0.165372	0.161445	BD-nonBD
FURIN	NK2	0.769012	5.8	17.3743	0.000171635	0.0135815	0.0130864	BD-nonBD
ASB7	NK2	0.651557	4.65743	10.4022	0.00259413	0.056776	0.0517912	BD-nonBD
SNRPA1	NK2	0.306031	6.83765	6.53186	0.0147336	0.13092	0.126524	BD-nonBD
UNKL	NK2	0.455357	4.77568	6.46062	0.0152443	0.133914	0.129064	BD-nonBD
C16orf91	NK2	0.295043	5.7266	4.65275	0.037415	0.215752	0.207002	BD-nonBD
PKD1	NK2	0.684719	4.21813	10.1567	0.00287946	0.0596327	0.0546239	BD-nonBD
ATP6V0C	NK2	0.27399	8.53989	11.5748	0.0015907	0.0436113	0.0403763	BD-nonBD
ATF7IP2	NK2	0.499642	5.46419	7.05486	0.0115034	0.114795	0.111324	BD-nonBD
LITAF	NK2	0.296425	10.5487	10.987	0.00202885	0.0492093	0.0455309	BD-nonBD
TXNDC11	NK2	0.393569	5.47897	5.00158	0.0312926	0.195421	0.188526	BD-nonBD
BFAR	NK2	0.304781	6.56661	7.31185	0.0102029	0.107089	0.104342	BD-nonBD
ABCC1	NK2	0.576234	3.85542	4.13623	0.0490233	0.247715	0.238946	BD-nonBD
ARL6IP1	NK2	0.806332	7.10675	10.0193	0.00305354	0.0600804	0.0562875	BD-nonBD
GDE1	NK2	0.442225	5.7585	11.2928	0.00178675	0.0466458	0.0428192	BD-nonBD
LYRM1	NK2	0.395387	5.25063	9.67869	0.00353536	0.0637143	0.0606971	BD-nonBD
CDR2	NK2	0.479423	4.24502	5.33913	0.0263937	0.178366	0.17284	BD-nonBD
IL4R	NK2	0.392261	4.97034	5.99549	0.0190854	0.147477	0.14514	BD-nonBD
XPO6	NK2	0.321387	5.18071	4.48976	0.0407146	0.226189	0.216555	BD-nonBD
TMEM219	NK2	0.309572	7.694	14.0135	0.000601593	0.0256059	0.0244463	BD-nonBD
INO80E	NK2	0.276731	7.35996	9.73507	0.00345033	0.0627861	0.0598803	BD-nonBD
ALDOA	NK2	0.386907	8.57119	18.6563	0.000108843	0.0113477	0.0105895	BD-nonBD
ZNF267	NK2	0.401333	4.99691	4.43731	0.0418431	0.229533	0.219684	BD-nonBD
C16orf87	NK2	0.573143	4.96212	5.06147	0.0303558	0.191583	0.185484	BD-nonBD
TENT4B	NK2	0.723308	5.44302	7.92779	0.00768525	0.0920795	0.0901071	BD-nonBD
HERPUD1	NK2	0.417661	7.30933	13.8904	0.000631015	0.0262775	0.024946	BD-nonBD
CNOT1	NK2	0.366547	6.44785	7.37745	0.00989683	0.10553	0.102799	BD-nonBD
EXOSC6	NK2	0.527655	4.98947	4.2283	0.0466937	0.241753	0.232719	BD-nonBD
PSMD7	NK2	0.286799	7.42731	8.52456	0.00587103	0.0799124	0.0787072	BD-nonBD
KARS	NK2	0.303804	6.00182	8.06443	0.0072225	0.0891321	0.0873669	BD-nonBD
CMIP	NK2	0.50225	5.91066	7.32084	0.0101603	0.106787	0.10411	BD-nonBD
COX4I1	NK2	0.356038	10.5035	21.1241	4.67535e-05	0.00667017	0.00712268	BD-nonBD
MVD	NK2	0.664722	7.07714	22.0014	3.495e-05	0.00560947	0.00610207	BD-nonBD
SNAI3	NK2	0.601524	5.64977	6.37645	0.0158724	0.136932	0.131746	BD-nonBD
RNF166	NK2	0.39078	7.85951	8.01384	0.00739027	0.0899441	0.0882499	BD-nonBD
PIEZO1	NK2	0.536581	4.79779	5.92915	0.0197135	0.149776	0.147537	BD-nonBD
GALNS	NK2	0.497422	4.90366	8.09034	0.00713817	0.0887011	0.0868589	BD-nonBD
ZNF778	NK2	0.896547	4.40607	13.381	0.000769966	0.0290775	0.0276025	BD-nonBD
DEF8	NK2	0.519382	4.96416	13.0641	0.00087248	0.0308053	0.0293865	BD-nonBD
TIMM22	NK2	0.370283	5.76843	5.61924	0.0229589	0.164535	0.160268	BD-nonBD
INPP5K	NK2	0.253608	6.75342	6.23584	0.0169847	0.140881	0.136676	BD-nonBD
MIR22HG	NK2	0.749889	4.30158	6.63047	0.0140569	0.127021	0.123463	BD-nonBD
DPH1	NK2	0.36408	5.13285	5.99768	0.0190651	0.147468	0.145079	BD-nonBD
RNASEK	NK2	1.46278	7.85657	15.3733	0.000358175	0.0199955	0.0187794	BD-nonBD
EIF5A	NK2	0.350923	8.63026	7.51137	0.00930217	0.102283	0.0996458	BD-nonBD
PLSCR3	NK2	0.72044	5.85688	14.1256	0.000576071	0.0251268	0.0238128	BD-nonBD
TNFSF12	NK2	0.519563	4.94098	5.11157	0.0295956	0.189058	0.183346	BD-nonBD
EIF4A1	NK2	0.359386	6.67871	6.67296	0.0137756	0.125893	0.122262	BD-nonBD
PER1	NK2	1.68535	4.91135	15.7106	0.000315699	0.0185626	0.0176642	BD-nonBD
ALKBH5	NK2	0.458314	4.77989	8.20017	0.00679223	0.0862065	0.0845108	BD-nonBD
ZNHIT3	NK2	0.269032	6.36418	5.64198	0.0227021	0.163915	0.159257	BD-nonBD
EIF1	NK2	0.410945	11.553	16.5851	0.000228554	0.0159276	0.0150206	BD-nonBD
NT5C3B	NK2	0.773178	4.30221	5.25873	0.0274798	0.182346	0.17653	BD-nonBD
RAB5C	NK2	0.676035	7.42699	14.8327	0.000439345	0.0227162	0.0207061	BD-nonBD
AARSD1	NK2	0.865819	4.74337	14.5245	0.000494153	0.0232131	0.022017	BD-nonBD
DHX8	NK2	0.363721	5.30279	5.20991	0.0281629	0.184339	0.178872	BD-nonBD
HDAC5	NK2	0.367123	5.07489	5.061	0.0303631	0.191583	0.185486	BD-nonBD
OSBPL7	NK2	0.339995	4.97673	5.17014	0.028733	0.185548	0.180543	BD-nonBD
MRPL10	NK2	0.552144	7.35872	18.358	0.000120885	0.0122539	0.0111364	BD-nonBD
SLC35B1	NK2	0.272672	5.76979	4.33777	0.0440804	0.234366	0.225715	BD-nonBD
KAT7	NK2	0.260334	5.94493	5.85714	0.0204207	0.153036	0.150542	BD-nonBD
PDK2	NK2	0.341532	5.162	4.83291	0.0341043	0.203605	0.197005	BD-nonBD
RSAD1	NK2	0.273806	6.39108	5.35624	0.0261687	0.177468	0.172118	BD-nonBD
SPATA20	NK2	0.429008	4.84787	8.16205	0.0069102	0.0871667	0.0854735	BD-nonBD
NME2	NK2	0.726274	8.58037	19.5662	7.93317e-05	0.00970113	0.00916916	BD-nonBD
DHX40	NK2	0.457641	4.85714	9.30452	0.00415947	0.0684712	0.0660668	BD-nonBD
ATP5PD	NK2	0.262789	7.73975	7.94751	0.00761653	0.091541	0.0896502	BD-nonBD
GGA3	NK2	0.374815	4.80762	5.81024	0.0208959	0.155388	0.152537	BD-nonBD
TSEN54	NK2	0.288251	8.11935	10.0054	0.00307175	0.0602156	0.0564739	BD-nonBD
H3F3B	NK2	0.559798	11.5853	33.94	9.9816e-07	0.000865114	0.00106954	BD-nonBD
UNK	NK2	0.414	5.16002	7.45178	0.00956193	0.1039	0.101101	BD-nonBD
TEN1	NK2	0.651106	5.90828	30.9917	2.25727e-06	0.00125395	0.00161422	BD-nonBD
JMJD6	NK2	0.374902	5.49054	6.15052	0.0177004	0.14339	0.139391	BD-nonBD
USP36	NK2	0.432915	5.58728	5.50679	0.0242758	0.170173	0.165162	BD-nonBD
FAAP100	NK2	0.371729	4.56697	4.59554	0.0385386	0.219594	0.210291	BD-nonBD
CD7	NK2	0.454656	11.3849	15.7519	0.000310878	0.0185626	0.0175332	BD-nonBD
WDR45B	NK2	0.328574	5.90759	10.021	0.00305135	0.0600804	0.056262	BD-nonBD
METRNL	NK2	1.64837	6.22062	14.724	0.000457898	0.0227996	0.0211789	BD-nonBD
YES1	NK2	0.644179	5.75517	9.81326	0.00333599	0.0620317	0.0588958	BD-nonBD
PTPN2	NK2	0.268693	7.33788	6.23539	0.0169883	0.140881	0.136681	BD-nonBD
C18orf32	NK2	0.253036	7.23492	5.37411	0.0259358	0.17651	0.171358	BD-nonBD
ACAA2	NK2	0.410206	6.88104	6.77988	0.0130944	0.121983	0.118911	BD-nonBD
NFATC1	NK2	0.494053	5.00109	7.50153	0.00934453	0.102404	0.0999011	BD-nonBD
PET117	NK2	0.768931	5.03721	16.3382	0.000250225	0.0168419	0.0156989	BD-nonBD
SMIM26	NK2	0.286081	7.24763	8.0748	0.00718863	0.0888944	0.0871782	BD-nonBD
DTD1	NK2	0.769215	5.74874	13.1371	0.000847639	0.0303731	0.0289769	BD-nonBD
NXT1	NK2	0.432874	6.15962	10.0519	0.00301132	0.0600804	0.0559171	BD-nonBD
POFUT1	NK2	0.473427	4.02278	6.70094	0.0135938	0.124972	0.121396	BD-nonBD
COMMD7	NK2	0.559055	5.14402	4.37713	0.0431804	0.232306	0.223223	BD-nonBD
PHF20	NK2	0.51519	7.33817	16.1944	0.000263839	0.0170808	0.0160705	BD-nonBD
SCAND1	NK2	0.318778	8.28381	14.1875	0.000562464	0.0249848	0.0235766	BD-nonBD
CNBD2	NK2	0.929787	4.99194	9.97892	0.00310684	0.0604347	0.0567697	BD-nonBD
SLA2	NK2	0.943354	7.98442	18.1062	0.000132142	0.0125681	0.0116112	BD-nonBD
PPP1R16B	NK2	0.543564	5.55211	6.66802	0.013808	0.126039	0.122406	BD-nonBD
DHX35	NK2	0.574385	3.92563	4.50719	0.0403471	0.224753	0.215462	BD-nonBD
OSER1	NK2	0.628028	6.11336	7.98117	0.00750079	0.0904622	0.0889188	BD-nonBD
SYS1	NK2	0.756608	5.17171	10.6223	0.00236385	0.0532489	0.0493213	BD-nonBD
PIGT	NK2	0.343857	7.07616	10.099	0.00295126	0.0597438	0.0553136	BD-nonBD
PCIF1	NK2	0.460422	7.01405	16.8166	0.000210033	0.0149931	0.014412	BD-nonBD
ZNF335	NK2	0.301781	5.66765	5.72084	0.0218355	0.159602	0.15598	BD-nonBD
ZFAS1	NK2	0.33667	7.89223	8.37648	0.00627378	0.0827623	0.0812556	BD-nonBD
UBE2V1	NK2	1.26441	6.88524	15.0774	0.000400426	0.0218786	0.0197329	BD-nonBD
TMEM189	NK2	0.741237	5.26921	16.1406	0.000269132	0.0172199	0.0162596	BD-nonBD
PTPN1	NK2	0.294431	6.58345	4.95002	0.0321242	0.197829	0.191133	BD-nonBD
RBM38	NK2	1.22301	6.22694	17.6233	0.000156955	0.0134353	0.0125522	BD-nonBD
ZBP1	NK2	0.479633	6.99185	11.5874	0.00158246	0.0436113	0.0402126	BD-nonBD
PPDPF	NK2	0.398364	9.50519	5.78457	0.0211612	0.156746	0.153564	BD-nonBD
MHENCR	NK2	0.944056	4.83449	10.9566	0.00205469	0.0494666	0.045819	BD-nonBD
LIME1	NK2	0.29736	6.99484	4.27381	0.0455872	0.238558	0.229629	BD-nonBD
CIRBP	NK2	0.321857	10.0315	9.15565	0.00443957	0.070231	0.0681519	BD-nonBD
MKNK2	NK2	0.438118	5.67834	6.45131	0.0153124	0.134206	0.129362	BD-nonBD
SF3A2	NK2	0.356125	7.45528	12.1093	0.00127899	0.0384895	0.0360013	BD-nonBD
LSM7	NK2	0.263217	8.09157	9.99663	0.00308337	0.0602163	0.056551	BD-nonBD
GADD45B	NK2	0.381504	7.16664	7.39006	0.00983914	0.105133	0.102509	BD-nonBD
SLC39A3	NK2	0.965563	3.9493	15.4912	0.000342684	0.0192703	0.0183858	BD-nonBD
MRPL54	NK2	0.497317	7.55785	26.8544	7.56863e-06	0.00233235	0.00287233	BD-nonBD
EEF2	NK2	0.326813	10.4967	11.3422	0.00175067	0.046189	0.042373	BD-nonBD
UBXN6	NK2	0.569149	4.4023	7.25615	0.0104707	0.108569	0.105833	BD-nonBD
DUS3L	NK2	0.618072	5.50957	8.58049	0.00572618	0.0789168	0.0776906	BD-nonBD
NDUFA11	NK2	0.419084	6.68029	5.29898	0.0269301	0.18102	0.174705	BD-nonBD
CLPP	NK2	0.264855	6.74077	7.924	0.00769854	0.0920955	0.0901721	BD-nonBD
ALKBH7	NK2	0.402954	6.91682	19.0028	9.64261e-05	0.01078	0.0100537	BD-nonBD
DENND1C	NK2	0.269897	7.06337	9.16814	0.00441532	0.070231	0.0679964	BD-nonBD
GPR108	NK2	0.276971	6.51345	6.71704	0.0134903	0.124466	0.120907	BD-nonBD
PNPLA6	NK2	0.273463	5.25711	4.17348	0.0480657	0.244906	0.236301	BD-nonBD
STXBP2	NK2	0.632202	6.45194	12.2018	0.00123196	0.0375335	0.0352957	BD-nonBD
TRAPPC5	NK2	0.697323	5.89932	9.1678	0.00441598	0.070231	0.0679964	BD-nonBD
TIMM44	NK2	0.364444	4.63738	4.12015	0.0494432	0.248636	0.239963	BD-nonBD
NDUFA7	NK2	1.18658	4.50102	9.80063	0.00335418	0.0620317	0.0590989	BD-nonBD
FBXL12	NK2	0.362233	5.23544	5.35937	0.0261278	0.177468	0.171989	BD-nonBD
PDE4A	NK2	0.536672	5.48446	8.7812	0.00523697	0.0749703	0.0743174	BD-nonBD
ECSIT	NK2	0.301382	5.65276	6.00631	0.0189851	0.147144	0.144741	BD-nonBD
ACP5	NK2	0.474516	5.08273	8.04621	0.00728245	0.0894801	0.0876843	BD-nonBD
ZNF136	NK2	0.38921	4.74687	4.27276	0.0456122	0.238558	0.229688	BD-nonBD
ZNF564	NK2	0.502789	4.54784	6.67595	0.0137561	0.125863	0.122168	BD-nonBD
ZNF791	NK2	0.414368	5.40588	7.70455	0.00851088	0.0975718	0.0950811	BD-nonBD
JUNB	NK2	1.45849	9.37632	47.9692	3.1511e-08	0.00019592	0.000215548	BD-nonBD
IER2	NK2	0.565344	9.05344	33.1574	1.23524e-06	0.000865114	0.00119415	BD-nonBD
C19orf53	NK2	0.297378	8.23259	14.1445	0.000571884	0.0251268	0.023755	BD-nonBD
DDX39A	NK2	0.322313	7.27745	5.37849	0.0258791	0.17628	0.17113	BD-nonBD
DNAJB1	NK2	0.635983	7.25389	18.6522	0.000108999	0.0113477	0.0105896	BD-nonBD
HSH2D	NK2	0.484828	8.0388	9.42934	0.00393915	0.0666274	0.0644027	BD-nonBD
DDA1	NK2	0.327386	6.62548	8.67662	0.00548604	0.077354	0.0759257	BD-nonBD
KXD1	NK2	0.29196	7.1048	8.97884	0.00479863	0.0715137	0.0710216	BD-nonBD
UBA52	NK2	0.268214	11.158	10.0868	0.00296669	0.0597438	0.0555031	BD-nonBD
GATAD2A	NK2	0.299039	6.40191	6.42234	0.0155266	0.135008	0.130324	BD-nonBD
NDUFA13	NK2	0.974491	6.71877	12.4999	0.00109254	0.0351929	0.033147	BD-nonBD
ZNF101	NK2	0.49831	4.72724	7.87671	0.00786628	0.0926751	0.091156	BD-nonBD
ZNF43	NK2	0.417884	4.32877	5.22707	0.0279207	0.183939	0.178048	BD-nonBD
ZNF675	NK2	0.479699	4.41418	6.30635	0.0164167	0.139751	0.134353	BD-nonBD
UQCRFS1	NK2	0.338542	8.10918	15.7012	0.000316807	0.0185626	0.0176882	BD-nonBD
FXYD7	NK2	0.613754	4.00303	4.21428	0.0470404	0.243036	0.233592	BD-nonBD
FXYD5	NK2	0.346169	9.79615	10.542	0.00244525	0.0546036	0.0501971	BD-nonBD
TMEM147	NK2	0.302169	6.60048	9.79268	0.00336569	0.0620317	0.0591767	BD-nonBD
HAUS5	NK2	0.586951	4.21618	7.79997	0.00814692	0.0943818	0.0928665	BD-nonBD
IGFLR1	NK2	0.344153	5.94475	4.58734	0.0387027	0.219886	0.21071	BD-nonBD
U2AF1L4	NK2	0.420474	5.80279	5.91282	0.0198716	0.15062	0.148224	BD-nonBD
POLR2I	NK2	0.305892	6.81258	8.07793	0.00717844	0.0888944	0.087149	BD-nonBD
MAP4K1	NK2	0.278936	6.2427	6.45441	0.0152897	0.13416	0.129267	BD-nonBD
EIF3K	NK2	0.288261	9.61363	14.8621	0.000434472	0.022616	0.0205327	BD-nonBD
ECH1	NK2	0.528751	7.05884	8.24416	0.00665871	0.0853555	0.0836343	BD-nonBD
MRPS12	NK2	0.313818	7.07728	12.3416	0.00116438	0.036581	0.0343368	BD-nonBD
ZFP36	NK2	1.63668	9.59564	40.8617	1.67473e-07	0.000423163	0.000476875	BD-nonBD
SUPT5H	NK2	0.334062	6.36632	9.51445	0.00379606	0.0659488	0.0630854	BD-nonBD
FBL	NK2	0.309205	7.75187	9.45259	0.0038995	0.0662439	0.0639423	BD-nonBD
SERTAD1	NK2	0.642607	5.65323	7.84448	0.00798287	0.0935946	0.091903	BD-nonBD
SERTAD3	NK2	1.30135	5.77422	24.42	1.60432e-05	0.00391894	0.00424724	BD-nonBD
RABAC1	NK2	0.284561	8.1828	6.73563	0.0133719	0.123818	0.120325	BD-nonBD
PAFAH1B3	NK2	0.478687	4.71348	7.04694	0.0115462	0.114924	0.111487	BD-nonBD
PHLDB3	NK2	0.532165	3.92574	4.66205	0.0372357	0.215214	0.206449	BD-nonBD
RELB	NK2	0.903532	5.20759	8.34857	0.00635297	0.0832705	0.0817934	BD-nonBD
SNRPD2	NK2	0.348716	9.28327	17.7569	0.000149636	0.0131	0.012274	BD-nonBD
FTL	NK2	0.360596	11.7356	17.1713	0.000184671	0.0139481	0.0135337	BD-nonBD
ATF5	NK2	0.502569	4.1951	5.00631	0.0312174	0.19521	0.188295	BD-nonBD
NR1H2	NK2	0.290005	6.64899	6.19112	0.0173558	0.141641	0.13808	BD-nonBD
JOSD2	NK2	0.304419	6.24398	8.88631	0.00499877	0.0725051	0.0724881	BD-nonBD
ZNF350	NK2	0.640323	5.10899	8.02696	0.00734636	0.0898355	0.0880208	BD-nonBD
ZNF841	NK2	0.680641	4.353	4.38678	0.042963	0.23177	0.222694	BD-nonBD
ZNF331	NK2	1.34343	5.25008	9.19774	0.00435839	0.0698068	0.0676927	BD-nonBD
LENG1	NK2	0.305565	5.85538	6.05971	0.018498	0.145578	0.142751	BD-nonBD
KIR2DL4	NK2	0.908792	5.80891	5.77386	0.0212729	0.156979	0.153989	BD-nonBD
PPP6R1	NK2	0.258323	6.58278	5.26454	0.0273997	0.182211	0.176284	BD-nonBD
ZNF581	NK2	0.435508	5.53914	7.67235	0.00863759	0.0975718	0.0957355	BD-nonBD
EPN1	NK2	0.252089	6.18018	6.10988	0.0180526	0.144421	0.140846	BD-nonBD
ERVK3-1	NK2	0.515782	5.57653	4.81986	0.034333	0.204248	0.197673	BD-nonBD
A1BG	NK2	0.830397	3.88954	4.99863	0.0313394	0.195421	0.188653	BD-nonBD
BCL2L13	NK2	0.296272	5.40642	4.63798	0.0377017	0.216919	0.207911	BD-nonBD
UFD1	NK2	0.284949	6.98144	9.12973	0.00449037	0.0704558	0.0684749	BD-nonBD
DGCR6L	NK2	0.303225	7.15948	13.8262	0.000646957	0.0263712	0.0253466	BD-nonBD
UBE2L3	NK2	0.268313	7.907	10.0277	0.00304257	0.0600804	0.0562043	BD-nonBD
MTFP1	NK2	0.971874	5.61019	18.6789	0.000107983	0.0113477	0.0105498	BD-nonBD
SFI1	NK2	0.342709	5.45467	8.22551	0.00671497	0.0857912	0.083999	BD-nonBD
HMGXB4	NK2	0.335859	5.29817	5.26074	0.027452	0.182319	0.176418	BD-nonBD
EIF3D	NK2	0.257028	7.92661	10.5218	0.00246616	0.0549113	0.0504544	BD-nonBD
MPST	NK2	0.349393	6.32662	11.2235	0.00183884	0.0467945	0.0433187	BD-nonBD
NOL12	NK2	1.17794	4.94068	18.1117	0.000131888	0.0125681	0.0116112	BD-nonBD
EIF3L	NK2	0.260093	8.77916	9.87552	0.00324782	0.0611765	0.0579255	BD-nonBD
MAFF	NK2	1.69429	5.4065	19.6849	7.61567e-05	0.00961821	0.00893187	BD-nonBD
TOMM22	NK2	0.275207	7.69363	11.3193	0.0017673	0.0464686	0.0425625	BD-nonBD
JOSD1	NK2	0.655906	5.15511	6.10356	0.0181081	0.144481	0.141148	BD-nonBD
SGSM3	NK2	0.564367	5.00676	10.9087	0.00209626	0.0496911	0.0463044	BD-nonBD
XPNPEP3	NK2	0.605967	4.11053	7.05702	0.0114917	0.114795	0.111277	BD-nonBD
SREBF2	NK2	0.294321	5.77778	4.24654	0.0462466	0.240245	0.23153	BD-nonBD
SMDT1	NK2	0.282949	8.19179	5.18098	0.0285764	0.185002	0.180064	BD-nonBD
TSPO	NK2	0.289798	8.03329	8.02933	0.00733845	0.0898355	0.0879926	BD-nonBD
PRR5	NK2	0.704484	5.89447	7.00504	0.0117755	0.115565	0.112669	BD-nonBD
ZBED4	NK2	0.804264	4.13001	5.02648	0.0308994	0.193593	0.187308	BD-nonBD
PIM3	NK2	0.58338	4.79507	4.46535	0.0412356	0.227401	0.218026	BD-nonBD
KLHDC7B	NK2	0.350843	4.86913	4.68221	0.0368504	0.213777	0.205175	BD-nonBD
RABL2B	NK2	0.670292	5.03391	8.34468	0.00636407	0.0832705	0.0818486	BD-nonBD
SAMSN1	NK2	0.552795	5.53195	5.48931	0.0244878	0.170604	0.165877	BD-nonBD
BTG3	NK2	0.661813	4.96551	9.22395	0.00430866	0.0696987	0.0672618	BD-nonBD
SCAF4	NK2	0.374393	6.42595	9.5018	0.00381697	0.0659488	0.0632298	BD-nonBD
HMGN1	NK2	0.312723	8.8851	15.2952	0.000368852	0.0202974	0.0190585	BD-nonBD
U2AF1	NK2	1.39592	4.95834	7.91845	0.00771802	0.0921322	0.0903248	BD-nonBD
PCNT	NK2	0.328001	5.75648	4.79193	0.0348281	0.206508	0.19927	BD-nonBD

## Sheet: DEGs in NK3 (seurat)
DEGs in NK3 between BD and nonBD groups using Seurat
p_val	avg_log2FC	pct.1	pct.2	p_val_adj	cluster	gene
0	1.54206	0.563	0.267	0	BD	EEF1G
0	1.24768	0.438	0.175	0	BD	DUSP2
0	0.890001	0.8	0.636	0	BD	PTPRCAP
3.12948e-252	0.935892	0.399	0.18	5.85775e-248	BD	RNASEK
2.64086e-249	0.868729	0.592	0.375	4.94316e-245	BD	ZFP36
1.24983e-232	0.582974	0.817	0.653	2.33943e-228	BD	CD7
9.21213e-222	0.874764	0.243	0.067	1.72433e-217	BD	CSNK2B
9.82646e-215	0.259548	0.999	0.998	1.83932e-210	BD	EEF1A1
4.17393e-214	0.301204	0.991	0.983	7.81277e-210	BD	FAU
4.98056e-207	0.899495	0.65	0.489	9.32262e-203	BD	CRIP1
2.58785e-206	0.850945	0.549	0.351	4.84394e-202	BD	JUNB
6.45348e-198	0.716936	0.575	0.392	1.20796e-193	BD	ARPC1B
1.72533e-178	0.8428	0.359	0.177	3.22947e-174	BD	CXCR4
6.43016e-173	0.524999	0.905	0.826	1.2036e-168	BD	CD74
1.86691e-165	0.299154	0.971	0.949	3.49447e-161	BD	NACA
1.89634e-164	0.396531	0.945	0.912	3.54958e-160	BD	IFITM2
7.17552e-159	0.724481	0.431	0.25	1.34311e-154	BD	NFKBIA
6.04921e-147	0.276689	0.967	0.938	1.13229e-142	BD	EIF1
4.80661e-143	0.657999	0.253	0.106	8.99701e-139	BD	UBE2V1
2.7909e-137	0.324214	0.954	0.913	5.22401e-133	BD	H3F3B
1.21407e-134	0.688775	0.282	0.133	2.27249e-130	BD	MAP3K8
4.1848e-132	0.253776	0.987	0.98	7.8331e-128	BD	TPT1
2.5897e-127	0.555889	0.541	0.384	4.84741e-123	BD	NME2
2.98802e-115	0.26896	0.975	0.942	5.59298e-111	BD	FTH1
4.67485e-114	0.575137	0.318	0.174	8.75038e-110	BD	IL2RG
2.6947e-111	0.594384	0.181	0.069	5.04393e-107	BD	HLA-DQB1
8.65871e-111	0.319988	0.913	0.853	1.62074e-106	BD	EEF1B2
4.06848e-107	0.576426	0.228	0.104	7.61538e-103	BD	HLA-DQA1
3.66146e-99	0.584468	0.285	0.156	6.85352e-95	BD	SLA2
2.56948e-98	0.485951	0.185	0.077	4.80956e-94	BD	NAA10
1.8824e-97	0.597489	0.267	0.143	3.52347e-93	BD	TNFAIP3
2.19582e-97	0.52341	0.293	0.162	4.11014e-93	BD	SH2D1B
2.07259e-90	0.474575	0.525	0.386	3.87947e-86	BD	CMC1
1.08788e-87	0.491938	0.597	0.466	2.03629e-83	BD	IRF1
1.7267e-85	0.452665	0.119	0.038	3.23204e-81	BD	RCC1
2.19212e-84	0.434632	0.303	0.177	4.10322e-80	BD	RAB5C
7.88966e-84	0.431712	0.506	0.367	1.47679e-79	BD	ISG20
3.07655e-79	0.411411	0.152	0.063	5.75869e-75	BD	C11orf98
4.71671e-78	0.49609	0.302	0.187	8.82874e-74	BD	DNAJB1
6.83376e-77	0.509574	0.225	0.121	1.27914e-72	BD	CEMIP2
4.13332e-74	0.297951	0.789	0.688	7.73674e-70	BD	PPDPF
7.09318e-74	0.292979	0.859	0.773	1.3277e-69	BD	PABPC1
2.07862e-73	0.424206	0.219	0.117	3.89076e-69	BD	NDUFA13
8.25761e-71	0.509847	0.345	0.231	1.54566e-66	BD	PIK3R1
9.01866e-69	0.360071	0.118	0.044	1.68811e-64	BD	NDUFC2
1.71307e-67	0.399567	0.186	0.095	3.20652e-63	BD	MRPS24
3.84374e-66	0.357309	0.541	0.411	7.19471e-62	BD	FYN
4.4059e-66	0.424429	0.284	0.177	8.24697e-62	BD	RHOC
2.91553e-65	0.282312	0.757	0.649	5.4573e-61	BD	SLC25A6
3.51978e-64	0.343755	0.513	0.383	6.58832e-60	BD	SH2D2A
1.48135e-62	0.363426	0.316	0.206	2.7728e-58	BD	NCBP2-AS2
1.78562e-61	0.348191	0.495	0.375	3.34231e-57	BD	GYPC
4.05255e-60	0.287375	0.675	0.559	7.58556e-56	BD	EIF3G
2.30024e-58	0.375291	0.258	0.16	4.30559e-54	BD	ARL6IP1
1.65607e-57	0.357715	0.295	0.194	3.09983e-53	BD	KLRG1
3.93921e-57	0.327785	0.483	0.366	7.37341e-53	BD	EIF5A
1.28786e-56	0.381613	0.358	0.249	2.41062e-52	BD	SYTL3
1.78338e-55	0.384094	0.291	0.191	3.33813e-51	BD	SYNGR1
5.82298e-54	0.385778	0.31	0.209	1.08995e-49	BD	TIGIT
4.17316e-53	0.33207	0.109	0.046	7.81131e-49	BD	CHMP4A
2.5052e-52	0.460174	0.428	0.326	4.68922e-48	BD	DDIT4
3.05182e-51	0.343913	0.269	0.175	5.71239e-47	BD	PSMA1
1.03513e-50	0.354522	0.144	0.075	1.93756e-46	BD	PLSCR3
1.99104e-50	0.270721	0.561	0.442	3.72683e-46	BD	ALDOA
3.78219e-50	0.259725	0.719	0.621	7.0795e-46	BD	GUK1
1.2504e-48	0.356515	0.175	0.1	2.34051e-44	BD	CD55
2.91241e-48	0.296312	0.56	0.442	5.45146e-44	BD	HLA-DRB1
5.14556e-48	0.295109	0.554	0.442	9.63145e-44	BD	WIPF1
6.44558e-47	0.318555	0.335	0.237	1.20648e-42	BD	SRSF10
9.28433e-47	0.312835	0.127	0.063	1.73784e-42	BD	BORCS7
1.372e-45	0.335645	0.13	0.067	2.5681e-41	BD	MTFP1
3.44513e-44	0.306602	0.526	0.423	6.4486e-40	BD	IER2
4.89155e-43	0.279301	0.427	0.324	9.15601e-39	BD	NSA2
2.04465e-42	0.293754	0.415	0.311	3.82718e-38	BD	RUNX3
2.16568e-41	0.341167	0.26	0.178	4.05372e-37	BD	CD69
6.08653e-41	0.266127	0.133	0.072	1.13928e-36	BD	TMBIM4
1.98793e-40	0.298343	0.226	0.148	3.72101e-36	BD	ECH1
4.07231e-40	0.398396	0.142	0.082	7.62256e-36	BD	FKBP5
9.39803e-40	0.319923	0.141	0.079	1.75912e-35	BD	PDE4D
9.78618e-40	0.266082	0.122	0.064	1.83178e-35	BD	SARNP
2.64364e-39	0.33638	0.142	0.081	4.94836e-35	BD	CD160
2.43558e-38	0.265209	0.81	0.756	4.55892e-34	BD	ZFP36L2
5.06287e-38	0.266812	0.171	0.104	9.47668e-34	BD	STXBP2
9.39061e-38	0.300905	0.174	0.107	1.75773e-33	BD	ARPC4
1.50076e-37	0.282552	0.261	0.181	2.80912e-33	BD	MRPL10
1.11439e-36	0.333239	0.167	0.103	2.08592e-32	BD	FOSL2
1.20261e-36	0.326812	0.116	0.063	2.25105e-32	BD	XCL2
2.51919e-35	0.264427	0.128	0.072	4.71543e-31	BD	HEXA
3.00799e-35	0.305953	0.168	0.106	5.63035e-31	BD	BTG2
8.22964e-35	0.292193	0.231	0.157	1.54042e-30	BD	HSH2D
1.63432e-34	0.260359	0.375	0.287	3.05913e-30	BD	ARHGAP9
1.00202e-33	0.269406	0.11	0.06	1.87558e-29	BD	AUTS2
1.65678e-32	0.25119	0.19	0.125	3.10116e-28	BD	SBDS
3.05688e-32	0.254642	0.256	0.18	5.72186e-28	BD	GADD45B
1.18487e-31	0.303458	0.232	0.161	2.21783e-27	BD	KIR2DL3
2.47688e-31	0.262344	0.19	0.127	4.63622e-27	BD	EPB41L4A-AS1
3.30581e-31	0.287213	0.126	0.074	6.18782e-27	BD	CCL3
5.21021e-30	0.271157	0.235	0.167	9.75248e-26	BD	SNHG8
3.58507e-29	0.253976	0.427	0.341	6.71053e-25	BD	AKNA
5.38392e-29	0.263145	0.231	0.165	1.00776e-24	BD	HIST1H4C
7.25022e-28	0.266783	0.225	0.16	1.3571e-23	BD	VPS37B
9.70688e-27	0.26465	0.185	0.128	1.81693e-22	BD	ARID5B
5.39259e-26	0.265966	0.282	0.213	1.00938e-21	BD	DYNLT1
6.71768e-26	0.302153	0.123	0.077	1.25742e-21	BD	CREM
3.90656e-22	0.341159	0.198	0.147	7.3123e-18	BD	CD8A
1.18722e-21	0.358844	0.217	0.163	2.22223e-17	BD	HIST1H1E

## Sheet: DEGs in NK3 (muscat)
DEGs in NK3 between BD and nonBD groups using Muscat
gene	cluster_id	logFC	logCPM	F	p_val	p_adj.loc	p_adj.glb	contrast
TNFRSF18	NK3	1.47934	5.47848	12.4829	0.00116774	0.0381617	0.0343698	BD-nonBD
SDF4	NK3	0.259746	7.82949	6.69745	0.013929	0.119605	0.122983	BD-nonBD
AURKAIP1	NK3	0.289907	7.83787	12.7024	0.00107121	0.0365678	0.0327982	BD-nonBD
CDK11B	NK3	0.276625	5.88325	4.12914	0.0497349	0.234115	0.240617	BD-nonBD
PEX10	NK3	0.581838	4.13829	6.64645	0.0142668	0.120134	0.124469	BD-nonBD
PLCH2	NK3	0.718881	3.29609	5.40736	0.0259257	0.16848	0.171348	BD-nonBD
TNFRSF14-AS1	NK3	0.559745	3.38379	6.60587	0.014542	0.121205	0.125686	BD-nonBD
FAM213B	NK3	0.355304	3.71753	4.36846	0.0438841	0.220976	0.225173	BD-nonBD
TARDBP	NK3	0.65883	4.79451	4.87733	0.0338012	0.191597	0.196069	BD-nonBD
UBIAD1	NK3	0.265921	5.41232	4.5773	0.039394	0.208419	0.212676	BD-nonBD
MAD2L2	NK3	0.446726	6.88116	13.4614	0.000797706	0.0323534	0.0280908	BD-nonBD
DRAXIN	NK3	0.990042	4.58303	6.27167	0.0170388	0.133102	0.136872	BD-nonBD
PLEKHM2	NK3	0.528828	3.38713	5.95991	0.01979	0.143489	0.147848	BD-nonBD
SZRD1	NK3	0.295534	6.97951	17.2338	0.000198878	0.0172528	0.0140362	BD-nonBD
MRTO4	NK3	0.399886	4.88743	5.87116	0.0206587	0.147354	0.151552	BD-nonBD
MINOS1	NK3	0.416013	7.44073	5.28958	0.0274848	0.172996	0.176537	BD-nonBD
RUNX3	NK3	0.437174	8.13621	9.6453	0.00373381	0.0619009	0.0625134	BD-nonBD
ZDHHC18	NK3	0.53914	4.04699	10.6129	0.00248643	0.0516915	0.0507436	BD-nonBD
RCC1	NK3	1.62126	5.83236	15.312	0.000397531	0.0220218	0.0196831	BD-nonBD
EIF3I	NK3	0.263641	7.57942	11.4797	0.00174338	0.0449556	0.0422783	BD-nonBD
MRPS15	NK3	0.382021	6.88196	25.8944	1.20385e-05	0.00475521	0.00361725	BD-nonBD
ZC3H12A	NK3	0.789864	5.24914	19.759	8.35201e-05	0.0119192	0.00940249	BD-nonBD
MTF1	NK3	0.306695	4.71346	5.34676	0.0267154	0.170817	0.173896	BD-nonBD
MYCBP	NK3	0.561596	5.16461	4.35807	0.0441218	0.22134	0.225782	BD-nonBD
NDUFS5	NK3	0.327893	8.26754	11.3709	0.00182198	0.0450138	0.0431264	BD-nonBD
CTPS1	NK3	0.563905	4.1965	4.46133	0.0418213	0.215407	0.219611	BD-nonBD
TOE1	NK3	0.36713	4.18538	4.40205	0.0431254	0.219198	0.223131	BD-nonBD
IPP	NK3	0.318359	3.94382	4.29824	0.045518	0.224124	0.22946	BD-nonBD
PDE4B	NK3	0.825038	4.71231	5.37589	0.0263326	0.169711	0.172667	BD-nonBD
GADD45A	NK3	0.693862	4.45923	11.3244	0.00185676	0.0454682	0.0434582	BD-nonBD
HHLA3	NK3	0.427917	3.75099	5.96531	0.0277474	0.173612	0.177391	BD-nonBD
RPF1	NK3	0.353612	6.11486	10.1564	0.003008	0.0559993	0.055888	BD-nonBD
GTF2B	NK3	0.351356	6.58547	5.85737	0.0207974	0.147657	0.152087	BD-nonBD
CCDC18	NK3	0.619051	4.27725	14.414	0.00055525	0.0271389	0.0234263	BD-nonBD
DNTTIP2	NK3	0.46814	6.95076	22.0884	3.89842e-05	0.00908132	0.00650891	BD-nonBD
RHOC	NK3	0.730877	7.30283	7.84359	0.00822185	0.0945316	0.0932618	BD-nonBD
BCAS2	NK3	0.438037	6.71065	20.6338	6.2479e-05	0.0111376	0.00822808	BD-nonBD
TENT5C	NK3	1.69967	5.47723	20.2337	7.13039e-05	0.0113648	0.00867675	BD-nonBD
SRGAP2C	NK3	0.956813	3.15493	7.34229	0.0103269	0.105699	0.105007	BD-nonBD
RBM8A	NK3	0.260793	8.23361	10.9348	0.00217712	0.0493074	0.0472637	BD-nonBD
NOTCH2NL	NK3	1.02401	3.63642	4.90008	0.0334141	0.190803	0.194942	BD-nonBD
SF3B4	NK3	0.318411	7.22679	8.19842	0.00701288	0.086683	0.0861137	BD-nonBD
ENSA	NK3	0.259086	7.78083	11.3988	0.00180148	0.0449908	0.0429295	BD-nonBD
SCNM1	NK3	0.412668	6.81017	20.5309	6.46332e-05	0.0111376	0.00832737	BD-nonBD
ZNF687	NK3	0.429327	3.98178	5.16887	0.0291892	0.178312	0.182003	BD-nonBD
MEF2D	NK3	0.412321	5.25868	7.10985	0.0114939	0.111047	0.111279	BD-nonBD
SH2D2A	NK3	0.496754	8.53224	4.74053	0.0362353	0.198431	0.203249	BD-nonBD
FCGR3B	NK3	0.60054	4.18035	4.27828	0.0459946	0.225141	0.230763	BD-nonBD
DUSP12	NK3	0.493842	6.4096	22.1587	3.81172e-05	0.00908132	0.00644491	BD-nonBD
RCSD1	NK3	0.283592	7.87162	4.19656	0.0480041	0.228573	0.236137	BD-nonBD
XCL2	NK3	0.738795	5.97612	8.92751	0.00508656	0.0733062	0.0731038	BD-nonBD
ACBD6	NK3	0.252613	6.08223	5.82611	0.0211154	0.148939	0.153373	BD-nonBD
RGS2	NK3	1.70512	4.69159	27.9031	6.6812e-06	0.00388066	0.00276082	BD-nonBD
BTG2	NK3	0.849311	6.69562	16.8138	0.000230792	0.0180997	0.0150691	BD-nonBD
SRGAP2	NK3	0.696032	3.75687	5.47654	0.0250551	0.165787	0.168211	BD-nonBD
RASSF5	NK3	0.276029	8.10069	12.0819	0.0013689	0.0401175	0.0371937	BD-nonBD
MAPKAPK2	NK3	0.456523	5.37434	6.15879	0.0179839	0.136608	0.140564	BD-nonBD
CD55	NK3	0.888333	6.74712	17.937	0.000155469	0.0161997	0.0125236	BD-nonBD
SMYD2	NK3	0.2878	5.6256	7.19953	0.0110276	0.109139	0.108652	BD-nonBD
FBXO28	NK3	0.307915	4.98558	4.20684	0.047746	0.228026	0.235408	BD-nonBD
SDE2	NK3	0.493197	4.85921	5.56122	0.0240324	0.162051	0.164248	BD-nonBD
PSEN2	NK3	0.473381	3.21573	4.54727	0.0400073	0.210705	0.214493	BD-nonBD
ZNF678	NK3	0.422528	3.45883	4.69372	0.0371117	0.200997	0.20607	BD-nonBD
SNAP47	NK3	0.316693	5.34934	7.49488	0.00963064	0.103113	0.101509	BD-nonBD
MRPL55	NK3	0.331654	6.41847	14.7777	0.000484564	0.0251558	0.0217921	BD-nonBD
GUK1	NK3	0.393407	9.39149	27.3013	7.95323e-06	0.00401417	0.0029514	BD-nonBD
HIST3H2A	NK3	0.343183	5.41779	7.4243	0.00994625	0.10396	0.103124	BD-nonBD
SPRTN	NK3	0.275066	5.32895	4.27586	0.0460527	0.225182	0.230936	BD-nonBD
ITGB1BP1	NK3	0.27404	7.2163	6.53349	0.0150471	0.123825	0.128094	BD-nonBD
PTRHD1	NK3	0.39849	7.04258	15.5818	0.000360044	0.02199	0.0188333	BD-nonBD
AGBL5	NK3	1.04952	3.6342	13.025	0.000944414	0.0347368	0.030654	BD-nonBD
MRPL33	NK3	0.26829	7.12603	6.13714	0.0181716	0.137459	0.141438	BD-nonBD
BABAM2	NK3	0.332806	5.9314	5.04832	0.0310072	0.183998	0.187631	BD-nonBD
FOSL2	NK3	0.839773	6.54981	15.4431	0.000378819	0.02199	0.0192509	BD-nonBD
WDR43	NK3	0.344557	5.27365	9.10809	0.00470294	0.070768	0.0701808	BD-nonBD
YPEL5	NK3	0.284577	7.08264	5.23602	0.0282273	0.174977	0.179055	BD-nonBD
CEBPZ	NK3	0.368787	6.2774	10.1083	0.00306935	0.0565619	0.0564724	BD-nonBD
SRSF7	NK3	0.266442	8.44079	6.56488	0.0148258	0.122782	0.126961	BD-nonBD
ZFP36L2	NK3	0.437998	10.4095	6.05391	0.018913	0.139786	0.144452	BD-nonBD
MCFD2	NK3	0.312603	5.06142	4.54379	0.0400791	0.210839	0.214681	BD-nonBD
ACYP2	NK3	0.328292	5.70132	12.385	0.00121379	0.0389731	0.0350466	BD-nonBD
PELI1	NK3	0.735982	4.48262	11.4394	0.00177205	0.0449908	0.0425946	BD-nonBD
SERTAD2	NK3	0.428941	5.06834	6.255	0.0171749	0.133705	0.137402	BD-nonBD
GFPT1	NK3	0.485777	5.02103	7.04119	0.0118651	0.112769	0.112992	BD-nonBD
NFU1	NK3	0.267057	5.77986	7.94388	0.00785893	0.0915379	0.0911295	BD-nonBD
ALMS1	NK3	0.432445	4.16616	6.65606	0.0142025	0.120134	0.12415	BD-nonBD
DGUOK	NK3	0.269574	7.73973	14.6152	0.000514884	0.0264278	0.0224715	BD-nonBD
TET3	NK3	0.908585	3.01401	9.37923	0.00418394	0.0663369	0.0662471	BD-nonBD
DCTN1	NK3	0.256009	6.56112	5.77242	0.021674	0.150887	0.1553	BD-nonBD
WBP1	NK3	0.353747	6.55689	16.0052	0.000308596	0.0203159	0.0174917	BD-nonBD
AUP1	NK3	0.298061	8.04882	8.11654	0.00727383	0.088574	0.0876457	BD-nonBD
CHMP3	NK3	0.332581	6.16118	7.44138	0.00986886	0.103631	0.102685	BD-nonBD
CD8A	NK3	0.619527	8.06947	4.7186	0.0366429	0.199701	0.204522	BD-nonBD
DUSP2	NK3	2.05398	8.81212	40.8259	2.29747e-07	0.00104363	0.000572604	BD-nonBD
COX5B	NK3	0.260731	8.99889	12.349	0.00123118	0.0389731	0.0352885	BD-nonBD
MGAT4A	NK3	0.401882	7.77073	4.70993	0.0368056	0.200347	0.205028	BD-nonBD
MRPL30	NK3	0.675891	4.4921	8.45336	0.00626265	0.0819861	0.0811987	BD-nonBD
PDCL3	NK3	0.334192	6.04223	9.12409	0.00467047	0.0707337	0.0699614	BD-nonBD
CHCHD5	NK3	0.28832	6.68935	10.9655	0.00214985	0.0489508	0.0469644	BD-nonBD
GYPC	NK3	0.497247	8.6578	21.6068	4.55062e-05	0.00961452	0.0070109	BD-nonBD
SMPD4	NK3	0.276237	5.25172	6.47406	0.015476	0.126211	0.130114	BD-nonBD
CXCR4	NK3	1.42521	8.30176	16.5093	0.000257317	0.0184073	0.0158469	BD-nonBD
NR4A2	NK3	2.33137	5.37206	20.8294	5.85932e-05	0.01109	0.00800728	BD-nonBD
GORASP2	NK3	0.252836	6.67931	6.0578	0.0188777	0.139786	0.14428	BD-nonBD
CIR1	NK3	0.340862	6.92099	9.31655	0.00429823	0.0674428	0.067194	BD-nonBD
WIPF1	NK3	0.413307	8.72227	18.5681	0.000125032	0.0151455	0.0113383	BD-nonBD
NFE2L2	NK3	0.304597	6.27825	5.32516	0.0270033	0.171813	0.174967	BD-nonBD
PRKRA	NK3	0.316174	5.70512	7.64158	0.00900866	0.0995665	0.0979038	BD-nonBD
STK17B	NK3	0.2834	7.59664	6.64397	0.0142835	0.120134	0.124508	BD-nonBD
COQ10B	NK3	0.283798	6.47656	6.25122	0.0172059	0.133832	0.137516	BD-nonBD
MOB4	NK3	0.353073	6.35981	5.40445	0.0259631	0.168482	0.171471	BD-nonBD
NBEAL1	NK3	0.319931	5.9327	7.17299	0.0111634	0.11	0.109441	BD-nonBD
EEF1B2	NK3	0.421649	11.172	13.9423	0.000663676	0.0300542	0.0256993	BD-nonBD
CHPF	NK3	0.46736	3.90108	5.41178	0.0258691	0.168233	0.171089	BD-nonBD
B3GNT7	NK3	1.59823	3.20046	8.11077	0.00729261	0.088574	0.0877111	BD-nonBD
UBE2F	NK3	0.323865	6.09671	5.07699	0.0305639	0.18208	0.186113	BD-nonBD
THAP4	NK3	0.37291	5.67874	10.3374	0.0027884	0.0540142	0.05382	BD-nonBD
ARPC4	NK3	0.597604	6.48768	8.929	0.00508327	0.0733062	0.0730833	BD-nonBD
RBSN	NK3	0.505641	4.58962	8.94889	0.00503944	0.0733062	0.0727738	BD-nonBD
TBC1D5	NK3	0.44798	6.04106	7.53649	0.00944966	0.102177	0.10042	BD-nonBD
MLH1	NK3	0.31177	4.86483	6.85151	0.0129597	0.116585	0.118222	BD-nonBD
EXOG	NK3	0.852727	5.43345	8.70659	0.00560205	0.077113	0.0767043	BD-nonBD
CSRNP1	NK3	0.877249	4.75117	12.9298	0.000980087	0.0353287	0.0312739	BD-nonBD
HIGD1A	NK3	1.28136	4.87473	9.03858	0.00484681	0.0721857	0.0713809	BD-nonBD
KIAA1143	NK3	0.679347	5.72246	26.8287	9.13132e-06	0.0042354	0.00312925	BD-nonBD
TMEM42	NK3	0.298753	4.80019	6.17692	0.0178283	0.135993	0.139913	BD-nonBD
EXOSC7	NK3	0.250168	5.51955	4.26648	0.0462791	0.225319	0.231596	BD-nonBD
CCDC12	NK3	0.267749	7.66012	9.80041	0.00349552	0.0604892	0.0603095	BD-nonBD
SHISA5	NK3	0.257871	8.41987	7.29997	0.0105295	0.106869	0.106164	BD-nonBD
ARIH2	NK3	0.286042	7.68711	12.6352	0.00109982	0.0371445	0.0332646	BD-nonBD
IFRD2	NK3	0.377649	5.45749	8.44095	0.00629711	0.0819861	0.0814214	BD-nonBD
PARP3	NK3	0.621549	3.65244	4.53852	0.040188	0.211045	0.214992	BD-nonBD
NISCH	NK3	0.348191	5.3925	7.04372	0.0118513	0.112769	0.112958	BD-nonBD
DCP1A	NK3	0.279172	5.77923	6.49398	0.0153308	0.125365	0.129432	BD-nonBD
SELENOK	NK3	0.385428	7.937	10.7989	0.00230238	0.0511774	0.0486479	BD-nonBD
RPP14	NK3	0.449475	3.98138	7.13537	0.0113591	0.111047	0.110611	BD-nonBD
CLDND1	NK3	0.489912	6.3337	7.38435	0.0101298	0.104769	0.103969	BD-nonBD
SEC22A	NK3	0.848218	3.56725	8.30084	0.00670049	0.0842057	0.0838986	BD-nonBD
ISY1	NK3	0.987695	5.07459	12.3594	0.00122612	0.0389731	0.0352294	BD-nonBD
RNF7	NK3	0.324151	7.96661	12.8732	0.00100196	0.0356193	0.0316927	BD-nonBD
ERICH6-AS1	NK3	0.490548	3.7296	5.35179	0.0266489	0.17071	0.173682	BD-nonBD
SKIL	NK3	0.559094	4.10948	4.50886	0.0408071	0.213055	0.21675	BD-nonBD
MCCC1	NK3	0.31695	4.58945	5.51042	0.0246403	0.164238	0.166513	BD-nonBD
PARL	NK3	1.19665	2.94222	7.29344	0.0105612	0.106869	0.106298	BD-nonBD
TRA2B	NK3	0.293576	7.63036	13.3153	0.000843918	0.0330767	0.0289459	BD-nonBD
TNK2	NK3	0.347141	4.23496	4.2345	0.0470593	0.22729	0.233649	BD-nonBD
TCTEX1D2	NK3	0.615282	4.37814	9.44521	0.00406716	0.0649467	0.0653897	BD-nonBD
NCBP2-AS2	NK3	0.641321	7.55027	32.0623	2.09816e-06	0.00368641	0.00152127	BD-nonBD
ATP5ME	NK3	0.395615	7.75466	5.22764	0.0283454	0.175182	0.179384	BD-nonBD
CTBP1	NK3	0.298262	6.29068	6.37354	0.0162318	0.129885	0.133434	BD-nonBD
NOP14-AS1	NK3	0.595061	4.72166	17.5521	0.000177815	0.0168235	0.0133243	BD-nonBD
LRPAP1	NK3	0.278717	7.17553	14.8624	0.000469505	0.0249231	0.0214936	BD-nonBD
JAKMIP1	NK3	0.635931	6.10721	9.96119	0.0032656	0.0581725	0.0581489	BD-nonBD
TADA2B	NK3	0.525741	3.67151	7.36612	0.0102148	0.105097	0.104408	BD-nonBD
GRPEL1	NK3	0.355413	5.73569	14.5092	0.000535738	0.0270399	0.0229209	BD-nonBD
RELL1	NK3	0.942177	4.13307	15.9759	0.000311884	0.0203846	0.0175437	BD-nonBD
TXK	NK3	0.258417	7.34689	4.60568	0.0388238	0.20687	0.211148	BD-nonBD
AREG	NK3	5.40738	6.47494	20.0537	7.56983e-05	0.011462	0.00891293	BD-nonBD
HNRNPDL	NK3	0.313353	9.75323	12.7964	0.00103249	0.0359836	0.0321981	BD-nonBD
NAP1L5	NK3	0.695606	3.98001	7.66722	0.00890447	0.0988962	0.0973364	BD-nonBD
NFKB1	NK3	0.309285	4.55571	4.77298	0.035641	0.196599	0.201552	BD-nonBD
SLC9B2	NK3	0.507612	4.42838	7.44407	0.00985674	0.103631	0.102625	BD-nonBD
SNHG8	NK3	0.50136	7.30606	11.1215	0.00201683	0.0469908	0.0453947	BD-nonBD
TMEM192	NK3	0.335918	4.81232	4.37454	0.0437458	0.220795	0.224706	BD-nonBD
HMGB2	NK3	0.295258	7.58067	9.99694	0.0032167	0.0575271	0.0576134	BD-nonBD
ING2	NK3	0.488021	4.32161	9.8355	0.00344391	0.0599385	0.0598085	BD-nonBD
ANKRD37	NK3	0.527137	3.85374	6.99619	0.0121155	0.113881	0.11412	BD-nonBD
MED10	NK3	0.413321	7.88616	23.1609	2.7762e-05	0.00764297	0.00550359	BD-nonBD
DAP	NK3	0.278541	5.58786	8.27564	0.00677593	0.0848004	0.0844394	BD-nonBD
OTULINL	NK3	0.294713	5.48751	4.3447	0.0444296	0.221873	0.226695	BD-nonBD
MTMR12	NK3	0.337405	4.67279	5.93129	0.0200658	0.145026	0.148973	BD-nonBD
OXCT1	NK3	0.282743	5.24894	6.64568	0.014272	0.120134	0.124486	BD-nonBD
MRPS30	NK3	0.260892	6.38646	8.65023	0.00574232	0.0781228	0.0778017	BD-nonBD
MTREX	NK3	0.316958	5.62708	6.10433	0.01846	0.138374	0.142636	BD-nonBD
PDE4D	NK3	0.949696	6.31826	11.7198	0.00158242	0.0427867	0.0402126	BD-nonBD
CENPK	NK3	0.521363	5.34159	5.15597	0.0293781	0.178768	0.182577	BD-nonBD
PIK3R1	NK3	0.811653	7.97789	11.3938	0.00180513	0.0449908	0.0429576	BD-nonBD
CDK7	NK3	0.301049	4.48818	4.98468	0.0498056	0.234205	0.240796	BD-nonBD
BTF3	NK3	0.316862	10.7056	16.121	0.000295919	0.019663	0.0171265	BD-nonBD
ENC1	NK3	1.17993	4.78398	8.33614	0.00659631	0.0838147	0.0832329	BD-nonBD
NSA2	NK3	0.477753	8.2741	29.2054	4.6096e-06	0.00388066	0.00239839	BD-nonBD
FAM172A	NK3	0.271573	5.83389	6.29887	0.0168192	0.132182	0.135948	BD-nonBD
EPB41L4A-AS1	NK3	0.586838	6.83133	19.7431	8.39658e-05	0.0119192	0.00942255	BD-nonBD
SRP19	NK3	0.287106	7.00583	6.46639	0.0155323	0.126444	0.13034	BD-nonBD
HINT1	NK3	0.255223	9.83668	8.04565	0.00750818	0.0897937	0.0889686	BD-nonBD
IRF1	NK3	0.732826	9.18753	12.9404	0.000976036	0.0353287	0.0311828	BD-nonBD
CDKN2AIPNL	NK3	0.250968	5.5867	5.01342	0.0315562	0.185726	0.189294	BD-nonBD
ETF1	NK3	0.356789	5.65812	6.64283	0.0142911	0.120134	0.124556	BD-nonBD
HSPA9	NK3	0.26375	7.05578	5.87686	0.0206017	0.147144	0.151328	BD-nonBD
PFDN1	NK3	0.396254	6.48566	14.9718	0.00045081	0.0243786	0.0209875	BD-nonBD
CD74	NK3	0.486821	11.0929	7.44067	0.00987205	0.103631	0.102692	BD-nonBD
DCTN4	NK3	0.753025	5.75547	16.9681	0.00021848	0.0180997	0.0147167	BD-nonBD
CCNG1	NK3	0.314184	6.85355	9.82443	0.00346011	0.0601053	0.0599769	BD-nonBD
ERGIC1	NK3	0.422592	5.45544	6.65435	0.0142139	0.120134	0.124222	BD-nonBD
BNIP1	NK3	0.616678	4.6189	11.9268	0.00145634	0.0411803	0.0385504	BD-nonBD
HIGD2A	NK3	0.330858	8.98495	15.9532	0.000314461	0.0204063	0.0176012	BD-nonBD
DBN1	NK3	1.45394	4.46094	8.93725	0.00506504	0.0733062	0.0729619	BD-nonBD
RACK1	NK3	0.326614	11.6481	12.2506	0.00128013	0.0395576	0.0360054	BD-nonBD
IRF4	NK3	1.08284	4.12719	5.67865	0.0226885	0.155215	0.159208	BD-nonBD
TUBB2A	NK3	0.906134	2.79621	5.12859	0.0297833	0.180147	0.183808	BD-nonBD
PRPF4B	NK3	0.256115	6.84122	5.61425	0.023415	0.158869	0.162009	BD-nonBD
FARS2	NK3	0.442841	4.86928	12.4366	0.00118927	0.0385875	0.0347033	BD-nonBD
BLOC1S5	NK3	0.823628	4.1916	10.6647	0.00243364	0.0514478	0.0500571	BD-nonBD
EEF1E1	NK3	1.01064	4.55577	6.68346	0.0140208	0.119605	0.123308	BD-nonBD
CD83	NK3	0.815844	3.28533	6.86109	0.0129019	0.116585	0.117935	BD-nonBD
HIST1H1E	NK3	0.624232	7.58693	6.28131	0.0169606	0.132719	0.136568	BD-nonBD
ABT1	NK3	0.375313	6.93584	9.13649	0.00464548	0.0705755	0.0697673	BD-nonBD
RPP21	NK3	0.330103	6.12265	8.66828	0.00569698	0.0779474	0.0774525	BD-nonBD
GTF2H4	NK3	0.912957	3.03981	4.52228	0.0405256	0.212327	0.216026	BD-nonBD
BAG6	NK3	0.324426	6.54194	11.079	0.0020522	0.0475618	0.0457818	BD-nonBD
CSNK2B	NK3	1.90884	6.84644	13.8351	0.000691322	0.0304453	0.0261605	BD-nonBD
AGPAT1	NK3	0.263552	5.59375	6.12736	0.018257	0.13762	0.141828	BD-nonBD
HLA-DQA1	NK3	0.90792	6.82917	5.22891	0.0283274	0.175182	0.179332	BD-nonBD
HLA-DQB1	NK3	1.25267	6.51768	10.1009	0.00307887	0.0566226	0.0565245	BD-nonBD
HLA-DMA	NK3	0.404415	5.91813	4.40141	0.0431398	0.219198	0.223149	BD-nonBD
TAPBP	NK3	0.283007	8.6075	12.6208	0.00110608	0.0372174	0.03337	BD-nonBD
HMGA1	NK3	0.363678	6.22856	5.78071	0.0215867	0.15051	0.154948	BD-nonBD
SNRPC	NK3	0.348918	7.56132	15.3289	0.000395072	0.0220218	0.0196437	BD-nonBD
FKBP5	NK3	1.03602	6.62746	4.94132	0.0327247	0.189124	0.192932	BD-nonBD
KCTD20	NK3	0.254717	5.50304	6.32128	0.0166405	0.13163	0.135328	BD-nonBD
TBC1D22B	NK3	0.400476	3.88251	4.93732	0.0327908	0.189146	0.193113	BD-nonBD
TBCC	NK3	0.361346	6.79326	12.4857	0.00116645	0.0381617	0.0343511	BD-nonBD
C6orf226	NK3	0.423667	5.93051	11.3997	0.00180082	0.0449908	0.0429295	BD-nonBD
CNPY3	NK3	0.257616	7.55933	13.7727	0.000707986	0.0307206	0.0265069	BD-nonBD
PTP4A1	NK3	0.306251	6.13278	6.39284	0.0160837	0.12931	0.132796	BD-nonBD
EEF1A1	NK3	0.323707	14.4832	12.2655	0.00127259	0.0395057	0.0358972	BD-nonBD
COX7A2	NK3	0.25763	8.92739	8.63571	0.00577907	0.0781585	0.0780565	BD-nonBD
SLC35A1	NK3	0.556755	4.00349	4.62894	0.0383631	0.205258	0.209875	BD-nonBD
UBE2J1	NK3	0.374907	6.69932	7.97404	0.00775319	0.0911226	0.0905029	BD-nonBD
PRDM1	NK3	0.598119	7.18034	4.58539	0.0392304	0.208419	0.212291	BD-nonBD
CRYBG1	NK3	0.449471	5.62053	4.34158	0.0445018	0.221916	0.226871	BD-nonBD
FYN	NK3	0.426354	8.68821	10.6929	0.00240543	0.0512034	0.0497184	BD-nonBD
RWDD1	NK3	0.41596	8.06649	25.9826	1.17259e-05	0.00475521	0.00357975	BD-nonBD
KPNA5	NK3	0.458391	5.04056	4.52455	0.0404784	0.212227	0.215894	BD-nonBD
TNFAIP3	NK3	1.17024	7.59055	13.6095	0.000753597	0.0311997	0.0273578	BD-nonBD
TMEM242	NK3	0.276962	5.42321	9.7617	0.00355344	0.0608357	0.060867	BD-nonBD
DYNLT1	NK3	0.661369	7.47294	10.5539	0.00254804	0.0524919	0.0513513	BD-nonBD
SYTL3	NK3	0.599808	7.8902	8.35403	0.00654417	0.0835638	0.0829513	BD-nonBD
AGPAT4	NK3	0.507451	4.94926	6.65563	0.0142053	0.120134	0.124168	BD-nonBD
COX19	NK3	0.258128	6.13045	6.64131	0.0143014	0.120134	0.124583	BD-nonBD
C7orf50	NK3	0.422927	6.84775	13.3068	0.000846684	0.0330767	0.0289769	BD-nonBD
ZFAND2A	NK3	0.533929	6.20926	12.0831	0.00136825	0.0401175	0.0371826	BD-nonBD
MAD1L1	NK3	0.465589	6.88824	13.1791	0.000889572	0.0337779	0.0296608	BD-nonBD
CYTH3	NK3	0.579183	3.31239	4.32013	0.0450017	0.223024	0.228099	BD-nonBD
HOTAIRM1	NK3	0.334885	6.28369	5.41612	0.0258137	0.168233	0.170953	BD-nonBD
KBTBD2	NK3	0.48757	5.31002	6.05436	0.0189089	0.139786	0.144442	BD-nonBD
PSMA2	NK3	1.71871	4.78318	13.3987	0.00081719	0.0327056	0.0284339	BD-nonBD
MRPS24	NK3	0.948877	6.54781	21.8076	4.26561e-05	0.00945917	0.00681499	BD-nonBD
OGDH	NK3	0.28546	5.89729	6.28486	0.0169319	0.132719	0.136459	BD-nonBD
SNHG15	NK3	0.55988	6.29861	23.5767	2.43828e-05	0.0073241	0.00513939	BD-nonBD
ZNF107	NK3	0.685386	5.19079	7.58955	0.00922418	0.101088	0.0991699	BD-nonBD
ZNF138	NK3	0.722175	4.57856	11.3447	0.00184149	0.0453385	0.0433354	BD-nonBD
ERV3-1	NK3	1.37629	4.49798	8.02126	0.00759069	0.0902637	0.0894766	BD-nonBD
ZNF92	NK3	0.341666	4.86541	6.71162	0.0138366	0.119605	0.122566	BD-nonBD
GUSB	NK3	0.353227	6.42581	13.8747	0.000680959	0.0301781	0.0259605	BD-nonBD
CRCP	NK3	0.449763	5.23157	9.76018	0.00355572	0.0608357	0.0608929	BD-nonBD
SBDS	NK3	0.698743	6.81296	16.715	0.000239072	0.0180997	0.0153385	BD-nonBD
AUTS2	NK3	0.900914	5.92233	10.4881	0.00261868	0.0529861	0.0520922	BD-nonBD
ABHD11	NK3	0.40812	4.18029	6.9337	0.0124726	0.115086	0.115885	BD-nonBD
EIF4H	NK3	0.278442	7.79978	11.3905	0.00180756	0.0449908	0.0429934	BD-nonBD
STYXL1	NK3	0.351538	4.71867	6.96162	0.0123117	0.114469	0.114996	BD-nonBD
MDH2	NK3	0.310735	8.07095	13.6005	0.000756191	0.0311997	0.0274138	BD-nonBD
DBF4	NK3	0.601106	5.78268	16.3736	0.000270167	0.0185972	0.0162735	BD-nonBD
ARPC1B	NK3	0.795912	8.87474	9.66082	0.0037092	0.0616421	0.0623048	BD-nonBD
ZNF394	NK3	0.469812	6.43552	17.2242	0.00019955	0.0172528	0.0140544	BD-nonBD
CNPY4	NK3	0.344842	4.73828	6.04757	0.0189708	0.140008	0.144677	BD-nonBD
PILRB	NK3	0.318634	5.84965	5.72003	0.0222346	0.153147	0.157546	BD-nonBD
POP7	NK3	0.313825	6.14622	12.7669	0.00104447	0.0362175	0.0323527	BD-nonBD
SRRT	NK3	0.494835	6.58742	14.4249	0.000552977	0.0271389	0.0233997	BD-nonBD
ALKBH4	NK3	0.291302	5.11272	6.79145	0.0133286	0.118201	0.120138	BD-nonBD
POLR2J	NK3	0.371087	7.29312	11.2051	0.00194917	0.0466005	0.0445832	BD-nonBD
CBLL1	NK3	0.291456	6.28021	6.85375	0.0129462	0.116585	0.11814	BD-nonBD
DLD	NK3	0.252478	5.98937	10.0957	0.00308569	0.0566333	0.0565737	BD-nonBD
IMPDH1	NK3	0.302798	6.4482	7.03798	0.0118828	0.112769	0.11304	BD-nonBD
CHCHD3	NK3	0.322294	6.0695	13.6684	0.000736773	0.030846	0.0270171	BD-nonBD
SLC37A3	NK3	0.490281	4.41372	5.80655	0.0213171	0.149549	0.154155	BD-nonBD
AGK	NK3	0.359428	5.86254	7.93887	0.00787665	0.0915379	0.0911864	BD-nonBD
TRBV12-3	NK3	1.63248	4.62591	5.85675	0.0208036	0.147657	0.152111	BD-nonBD
TRBV14	NK3	2.01298	4.33018	4.1821	0.0483696	0.229711	0.236999	BD-nonBD
TCAF2	NK3	0.731712	4.19139	9.60719	0.00379497	0.0628002	0.0630854	BD-nonBD
ATP6V0E2	NK3	0.261307	6.47615	6.70482	0.0138808	0.119605	0.122805	BD-nonBD
CHPF2	NK3	0.282737	5.06129	4.93849	0.0327715	0.189146	0.193061	BD-nonBD
GALNT11	NK3	0.256928	5.88742	7.00941	0.0120413	0.113761	0.113774	BD-nonBD
DNAJB6	NK3	0.408813	7.83659	10.4988	0.00260705	0.0529274	0.0519477	BD-nonBD
VIPR2	NK3	1.56397	3.73974	13.6716	0.000735894	0.030846	0.0270171	BD-nonBD
SLC25A6	NK3	0.399827	9.84866	17.1995	0.000201299	0.0172528	0.014098	BD-nonBD
P2RY8	NK3	0.330564	7.37025	7.63119	0.00905127	0.0998431	0.0980921	BD-nonBD
WWC3	NK3	0.526973	3.8219	5.93808	0.02	0.144896	0.148707	BD-nonBD
SYAP1	NK3	0.50946	6.34478	6.01774	0.0192454	0.14089	0.145786	BD-nonBD
SMS	NK3	0.36278	6.367	10.4765	0.00263132	0.0530056	0.0522211	BD-nonBD
WAS	NK3	0.369837	8.39184	10.9296	0.00218179	0.0493074	0.0472931	BD-nonBD
SUV39H1	NK3	0.399495	3.89074	5.54349	0.0242426	0.162542	0.165036	BD-nonBD
MAGED1	NK3	0.268633	5.0121	4.4366	0.04236	0.217366	0.221024	BD-nonBD
TSPYL2	NK3	0.515602	5.20672	9.58424	0.00383233	0.0630144	0.0633574	BD-nonBD
FAM104B	NK3	0.409431	4.61452	7.50759	0.009575	0.102945	0.101164	BD-nonBD
PJA1	NK3	0.352868	4.74181	4.17335	0.0485922	0.230537	0.237674	BD-nonBD
IL2RG	NK3	0.929606	7.49049	8.27543	0.00677656	0.0848004	0.0844394	BD-nonBD
TRMT2B	NK3	0.328627	4.923	8.54485	0.00601483	0.080439	0.0796387	BD-nonBD
ALG13	NK3	0.286889	5.43119	5.88162	0.0205542	0.147074	0.151174	BD-nonBD
SLC25A5	NK3	0.268931	8.67679	10.6909	0.0024074	0.0512034	0.049746	BD-nonBD
NDUFA1	NK3	0.278488	8.4356	5.1198	0.0299148	0.180356	0.184172	BD-nonBD
RBMX	NK3	0.41863	7.63669	32.1926	2.02586e-06	0.00368641	0.00149657	BD-nonBD
CD99L2	NK3	0.471094	4.13775	5.39166	0.0261278	0.168827	0.171989	BD-nonBD
NAA10	NK3	1.18626	6.42513	11.9151	0.00146319	0.0411803	0.0386147	BD-nonBD
MECP2	NK3	0.259063	6.46688	4.68314	0.037313	0.201851	0.206659	BD-nonBD
EMD	NK3	0.340698	7.87162	14.2087	0.000599921	0.0282666	0.0244101	BD-nonBD
MPP1	NK3	0.452447	3.91662	8.38045	0.00646801	0.0831707	0.0824467	BD-nonBD
F8	NK3	0.57211	3.62617	6.91987	0.0125532	0.115314	0.116224	BD-nonBD
CLN8	NK3	0.480725	3.58122	6.30725	0.0167521	0.131997	0.135711	BD-nonBD
R3HCC1	NK3	0.282666	5.94278	10.0395	0.00315945	0.0571785	0.0571896	BD-nonBD
CCDC25	NK3	0.254874	6.23718	7.37627	0.0101673	0.104769	0.104141	BD-nonBD
SARAF	NK3	0.316328	10.1398	10.5233	0.00258062	0.0525671	0.0516292	BD-nonBD
FUT10	NK3	0.621929	3.31745	4.98674	0.0319831	0.18698	0.190641	BD-nonBD
PLEKHA2	NK3	0.4024	6.15894	5.31435	0.0271485	0.171878	0.175352	BD-nonBD
UBXN2B	NK3	0.341697	4.5242	4.48002	0.0414192	0.214412	0.21854	BD-nonBD
RRS1	NK3	0.546628	4.68373	15.6595	0.000349958	0.02199	0.018585	BD-nonBD
UBE2W	NK3	0.564791	3.79758	7.34277	0.0103247	0.105699	0.104997	BD-nonBD
TPD52	NK3	0.59196	5.36636	4.13886	0.0494812	0.233647	0.240035	BD-nonBD
OSGIN2	NK3	0.6269	3.44347	5.24206	0.0281424	0.174977	0.178807	BD-nonBD
VIRMA	NK3	0.310922	5.14785	5.40174	0.0259978	0.168482	0.171608	BD-nonBD
NDUFAF6	NK3	0.362655	4.42412	6.37644	0.0162095	0.129862	0.133329	BD-nonBD
PLEKHF2	NK3	0.355189	5.45148	8.53748	0.00603439	0.0804658	0.0797621	BD-nonBD
UQCRB	NK3	0.334658	9.78822	11.9043	0.00146951	0.0412051	0.0386921	BD-nonBD
CPQ	NK3	0.488645	5.94312	4.79332	0.0352739	0.195643	0.200583	BD-nonBD
PABPC1	NK3	0.321248	10.6469	6.96615	0.0122858	0.114448	0.114867	BD-nonBD
KLF10	NK3	0.847211	5.47048	12.743	0.00105431	0.0362817	0.0325095	BD-nonBD
EIF3H	NK3	0.316933	8.90792	10.381	0.00273812	0.0535486	0.0533822	BD-nonBD
FBXO32	NK3	0.291909	5.95123	5.47065	0.0251279	0.166148	0.168485	BD-nonBD
NDUFB9	NK3	0.287153	8.52631	10.41	0.00270523	0.0535213	0.0530599	BD-nonBD
MINCR	NK3	0.537228	3.39764	4.80311	0.0350987	0.195029	0.200078	BD-nonBD
EEF1D	NK3	0.367549	11.2211	17.759	0.00016541	0.0166259	0.0128561	BD-nonBD
MAF1	NK3	0.281325	7.66908	9.68326	0.00367393	0.0615824	0.0620621	BD-nonBD
HSF1	NK3	0.299667	6.77651	8.94261	0.00505322	0.0733062	0.0728855	BD-nonBD
PPP1R16A	NK3	0.579781	3.29347	4.5978	0.0389811	0.207454	0.211602	BD-nonBD
ZNF250	NK3	0.442752	3.85536	5.11048	0.0300548	0.180639	0.184571	BD-nonBD
FOCAD	NK3	0.648996	3.91734	4.92929	0.0329241	0.189554	0.193508	BD-nonBD
APTX	NK3	0.274521	5.27969	7.05138	0.0118092	0.112769	0.112799	BD-nonBD
RECK	NK3	0.439991	4.77142	10.7032	0.00239515	0.0512034	0.0496568	BD-nonBD
CEMIP2	NK3	0.952617	7.02513	12.8389	0.00101545	0.0356193	0.0318955	BD-nonBD
ISCA1	NK3	0.462821	6.76435	15.4659	0.000375673	0.02199	0.0192077	BD-nonBD
NFIL3	NK3	1.26684	3.63671	14.2062	0.00060049	0.0282666	0.024422	BD-nonBD
NINJ1	NK3	0.574094	6.36735	10.4352	0.0026769	0.0535213	0.0527668	BD-nonBD
MSANTD3	NK3	0.332859	3.84523	5.43839	0.0490552	0.232239	0.239027	BD-nonBD
AKNA	NK3	0.295408	8.22548	7.45894	0.00978999	0.103565	0.102262	BD-nonBD
ATP6V1G1	NK3	0.351212	9.09775	10.4205	0.00269339	0.0535213	0.0529452	BD-nonBD
RC3H2	NK3	0.419645	5.83341	8.58614	0.00590643	0.0794961	0.0790068	BD-nonBD
ST6GALNAC6	NK3	0.781769	3.84963	9.21669	0.00448723	0.0689789	0.0684741	BD-nonBD
NAIF1	NK3	0.464509	3.32946	7.33889	0.0103431	0.105699	0.105109	BD-nonBD
SLC25A25	NK3	0.384253	5.01995	5.55334	0.0241255	0.162356	0.164574	BD-nonBD
C9orf16	NK3	0.414905	8.8668	27.8245	6.8344e-06	0.00388066	0.00280318	BD-nonBD
CIZ1	NK3	0.309296	5.18075	5.14225	0.0295804	0.179517	0.183308	BD-nonBD
URM1	NK3	0.253835	6.74351	6.24235	0.017279	0.134056	0.137787	BD-nonBD
TBC1D13	NK3	0.548504	4.46482	11.4776	0.00174486	0.0449556	0.0422945	BD-nonBD
C9orf78	NK3	0.325636	8.18548	17.6831	0.000169851	0.0166259	0.0130331	BD-nonBD
RAPGEF1	NK3	0.497034	5.74273	10.0405	0.0031582	0.0571785	0.0571736	BD-nonBD
SURF4	NK3	0.310622	6.86778	13.5979	0.00075695	0.0311997	0.0274223	BD-nonBD
BRD3OS	NK3	0.354919	4.34584	4.22599	0.0472694	0.2276	0.234241	BD-nonBD
ABCA2	NK3	0.433469	5.41409	6.73102	0.0137113	0.119605	0.121946	BD-nonBD
NPDC1	NK3	0.73238	3.63356	4.7469	0.0361177	0.197923	0.202812	BD-nonBD
ANAPC2	NK3	0.273594	5.03733	4.23919	0.0469439	0.226971	0.233284	BD-nonBD
EXD3	NK3	0.491075	4.37249	11.276	0.00189368	0.0457555	0.0439039	BD-nonBD
MRPL41	NK3	0.25187	7.62532	6.36866	0.0162696	0.129885	0.133599	BD-nonBD
BET1L	NK3	0.366773	5.97922	7.26838	0.0106835	0.10713	0.106954	BD-nonBD
PGGHG	NK3	0.443982	4.66424	6.11311	0.0183823	0.138248	0.142376	BD-nonBD
IFITM2	NK3	0.570311	11.2578	11.663	0.00161903	0.0428959	0.0406799	BD-nonBD
IFITM1	NK3	0.370639	11.9809	9.6974	0.00365189	0.0614985	0.0618501	BD-nonBD
PGAP2	NK3	0.324635	4.1909	4.32289	0.0449369	0.223024	0.227909	BD-nonBD
EIF3F	NK3	0.296497	9.64727	10.6443	0.00245431	0.0514478	0.0503038	BD-nonBD
PSMA1	NK3	0.591582	7.26771	9.87441	0.00338762	0.0593355	0.0593377	BD-nonBD
LDHA	NK3	0.328572	8.65675	11.9748	0.00142868	0.0409146	0.0381625	BD-nonBD
SVIP	NK3	0.325322	6.05481	8.18718	0.00704807	0.0868816	0.086336	BD-nonBD
CD59	NK3	0.726611	4.47976	9.79474	0.00350395	0.0605197	0.0603759	BD-nonBD
COMMD9	NK3	0.280343	5.80019	11.8965	0.0014741	0.0412068	0.038761	BD-nonBD
ZNF408	NK3	0.692828	4.4474	17.2263	0.000199399	0.0172528	0.014054	BD-nonBD
PTPMT1	NK3	0.285942	6.15249	5.68577	0.0226097	0.154909	0.158872	BD-nonBD
KBTBD4	NK3	0.384744	5.34744	10.1477	0.00301894	0.0560372	0.0559659	BD-nonBD
UBE2L6	NK3	0.266112	7.7918	7.08203	0.0116428	0.111931	0.111995	BD-nonBD
CLP1	NK3	0.856814	4.24294	14.4122	0.000555624	0.0271389	0.0234357	BD-nonBD
ZFP91	NK3	0.409536	4.27507	4.78432	0.0354358	0.196062	0.201001	BD-nonBD
CCDC86	NK3	0.46415	3.7319	6.84206	0.0142776	0.120134	0.124507	BD-nonBD
SDHAF2	NK3	0.620141	5.48027	11.9249	0.00145748	0.0411803	0.0385504	BD-nonBD
FTH1	NK3	0.450799	11.5154	13.5762	0.000763298	0.0312368	0.0274933	BD-nonBD
EEF1G	NK3	1.89345	9.24068	16.1155	0.000296514	0.019663	0.0171362	BD-nonBD
C11orf98	NK3	1.11435	6.0372	11.6793	0.00160843	0.0428959	0.0405436	BD-nonBD
CSKMT	NK3	0.491725	3.9684	7.00434	0.0120697	0.113761	0.113946	BD-nonBD
UBXN1	NK3	0.250124	8.8501	10.8382	0.00226541	0.0505682	0.0481918	BD-nonBD
BSCL2	NK3	0.370407	4.87562	10.8484	0.00225591	0.0505158	0.0480682	BD-nonBD
NXF1	NK3	0.290153	5.43989	7.86386	0.00814706	0.0939987	0.0928665	BD-nonBD
DNAJC4	NK3	0.337094	6.49879	14.3917	0.000559935	0.0272033	0.0235303	BD-nonBD
BAD	NK3	0.281533	5.81477	8.57335	0.00593977	0.0797088	0.0792025	BD-nonBD
ATG2A	NK3	0.86011	5.70239	20.1103	7.4287e-05	0.0114389	0.00887166	BD-nonBD
ARL2	NK3	0.869839	5.42151	8.72201	0.00556431	0.0767098	0.0764039	BD-nonBD
FAU	NK3	0.403508	12.3199	21.6156	4.53779e-05	0.00961452	0.00700933	BD-nonBD
SSSCA1	NK3	0.456587	6.25524	16.8489	0.000227933	0.0180997	0.0149943	BD-nonBD
RELA	NK3	0.278831	6.80185	7.04061	0.0118683	0.112769	0.112994	BD-nonBD
SF3B2	NK3	0.305683	8.60314	13.145	0.000901388	0.0337779	0.0298943	BD-nonBD
CD248	NK3	1.41351	2.61044	4.8924	0.0335443	0.191297	0.195345	BD-nonBD
MRPL11	NK3	0.263215	6.69179	9.57375	0.00384953	0.0630144	0.0634543	BD-nonBD
C11orf80	NK3	0.706292	3.33896	11.5285	0.00170933	0.0444966	0.041874	BD-nonBD
RAD9A	NK3	0.554832	5.09043	12.3495	0.00123094	0.0389731	0.0352885	BD-nonBD
PTPRCAP	NK3	0.876208	10.0799	11.226	0.00193261	0.0464492	0.0443861	BD-nonBD
NADSYN1	NK3	0.341645	6.33541	10.7336	0.00236526	0.0512034	0.0493353	BD-nonBD
INPPL1	NK3	0.375629	4.14779	5.85011	0.0208707	0.147798	0.15244	BD-nonBD
LIPT2	NK3	0.613776	3.19938	5.03807	0.0311673	0.184106	0.188134	BD-nonBD
NDUFC2	NK3	1.37045	5.70737	13.2068	0.000880077	0.0337779	0.0295324	BD-nonBD
CWC15	NK3	0.273403	6.97089	5.74494	0.0219661	0.151989	0.156483	BD-nonBD
CASP4	NK3	0.33332	7.84175	8.93562	0.00506863	0.0733062	0.0729733	BD-nonBD
PTS	NK3	0.44793	5.08624	4.83683	0.0345026	0.193253	0.198201	BD-nonBD
RBM7	NK3	0.640671	4.71845	10.6861	0.00241223	0.0512034	0.0497988	BD-nonBD
PAFAH1B2	NK3	0.301805	4.96576	5.36951	0.0264159	0.169723	0.172902	BD-nonBD
ATP5MG	NK3	0.26049	9.9985	10.3673	0.00275385	0.0535732	0.0535477	BD-nonBD
DDX6	NK3	0.396664	7.90105	9.7737	0.00353538	0.0607163	0.0606971	BD-nonBD
H2AFX	NK3	0.431628	5.5235	17.2758	0.000195953	0.0172528	0.0139277	BD-nonBD
IL15RA	NK3	0.392845	4.22702	6.75471	0.0135599	0.118999	0.121225	BD-nonBD
PFKFB3	NK3	0.698253	3.34015	6.58939	0.0146553	0.121815	0.126185	BD-nonBD
MAP3K8	NK3	1.36025	7.46368	40.9479	2.23207e-07	0.00104363	0.000572604	BD-nonBD
CREM	NK3	0.917362	6.22695	6.91054	0.0126079	0.1157	0.116505	BD-nonBD
ZNF487	NK3	0.454404	4.25743	5.35159	0.0266516	0.17071	0.173686	BD-nonBD
WASHC2C	NK3	0.302489	5.75403	4.85527	0.0341813	0.192402	0.197236	BD-nonBD
WASHC2A	NK3	0.262323	5.46185	4.49191	0.0411657	0.213743	0.217817	BD-nonBD
ARID5B	NK3	0.523973	6.7702	11.1674	0.00197936	0.0469516	0.0449473	BD-nonBD
DDX50	NK3	0.459912	6.10797	11.8222	0.00151866	0.0418804	0.0394294	BD-nonBD
SUPV3L1	NK3	0.406665	5.68117	5.13405	0.0297021	0.179883	0.183633	BD-nonBD
DDIT4	NK3	0.993235	8.741	5.56463	0.0239921	0.162051	0.164094	BD-nonBD
ECD	NK3	0.670893	5.43957	15.9056	0.00031995	0.0204701	0.0177373	BD-nonBD
DNAJC9	NK3	0.328035	5.98127	8.52235	0.00607477	0.0806325	0.0800418	BD-nonBD
PCGF5	NK3	0.640931	6.60816	25.3044	1.4368e-05	0.00522132	0.00398262	BD-nonBD
PDLIM1	NK3	0.429809	6.2371	6.13281	0.0182093	0.137516	0.141583	BD-nonBD
AVPI1	NK3	0.791763	3.38374	4.32825	0.0448116	0.222953	0.227651	BD-nonBD
NDUFB8	NK3	1.16318	4.98011	13.6827	0.000732762	0.030846	0.026953	BD-nonBD
MRPL43	NK3	0.271749	7.35847	13.591	0.000758958	0.0311997	0.0274316	BD-nonBD
FBXL15	NK3	0.274445	5.7235	4.59382	0.0390609	0.207647	0.211796	BD-nonBD
BORCS7	NK3	0.94502	5.94195	13.5074	0.000783719	0.0319286	0.0278413	BD-nonBD
ITPRIP	NK3	0.696633	4.76676	8.30059	0.00670124	0.0842057	0.0838986	BD-nonBD
DUSP5	NK3	1.16068	4.13985	9.34745	0.00424147	0.0670152	0.0666728	BD-nonBD
ATE1	NK3	0.340257	5.36764	4.97676	0.0321445	0.187682	0.191225	BD-nonBD
PSTK	NK3	0.906454	3.95423	18.2004	0.000141905	0.0153488	0.011976	BD-nonBD
IKZF5	NK3	0.403869	4.88818	5.33133	0.0269207	0.171511	0.174658	BD-nonBD
FAM53B	NK3	0.353345	6.04472	4.51444	0.0406898	0.212928	0.216513	BD-nonBD
EEF1AKMT2	NK3	0.398445	5.13396	7.69606	0.00878878	0.0984538	0.0966461	BD-nonBD
EDRF1	NK3	0.48587	5.47722	7.28196	0.010617	0.107054	0.1066	BD-nonBD
BCCIP	NK3	0.309857	6.5256	12.1478	0.00133347	0.0401175	0.0367539	BD-nonBD
LRRC27	NK3	0.460033	3.28515	5.24806	0.0280584	0.174891	0.1785	BD-nonBD
ZNF511	NK3	0.391428	6.34229	10.8467	0.0022575	0.0505158	0.0480831	BD-nonBD
NINJ2	NK3	0.370751	4.23497	4.26683	0.0462705	0.225319	0.231587	BD-nonBD
ADIPOR2	NK3	0.299281	5.47025	4.84866	0.0342962	0.192475	0.197585	BD-nonBD
RHNO1	NK3	0.30826	5.02784	4.2049	0.0477946	0.228026	0.235554	BD-nonBD
NDUFA9	NK3	0.663942	5.8207	10.9225	0.00218823	0.0493301	0.0473642	BD-nonBD
GAPDH	NK3	0.351532	11.253	10.7497	0.00234957	0.0511985	0.0491449	BD-nonBD
MLF2	NK3	0.271823	7.57612	8.22402	0.00693333	0.0861687	0.0856005	BD-nonBD
PHB2	NK3	0.323291	8.1047	11.3691	0.00182335	0.0450138	0.0431353	BD-nonBD
EMG1	NK3	1.88403	4.29429	12.131	0.00134241	0.0401175	0.0368453	BD-nonBD
CD69	NK3	0.656832	7.45485	16.2953	0.000277885	0.0189818	0.0165328	BD-nonBD
KLRC4	NK3	0.722325	4.65872	5.43792	0.025537	0.16727	0.169875	BD-nonBD
SMIM10L1	NK3	0.365186	6.4216	12.1981	0.00130708	0.0400571	0.0363658	BD-nonBD
DDX47	NK3	1.1634	3.2554	10.239	0.0029056	0.0548706	0.0549053	BD-nonBD
H2AFJ	NK3	0.30542	6.32072	6.10692	0.018437	0.138374	0.142576	BD-nonBD
STRAP	NK3	0.296844	7.5808	10.6991	0.00239922	0.0512034	0.0496622	BD-nonBD
CCNT1	NK3	0.455293	5.76275	6.39599	0.0160597	0.129231	0.132661	BD-nonBD
COX14	NK3	0.295996	7.58296	16.8568	0.000227293	0.0180997	0.0149943	BD-nonBD
BIN2	NK3	0.326684	9.20165	18.2139	0.000141243	0.0153488	0.011976	BD-nonBD
PFDN5	NK3	0.31038	10.8055	18.2117	0.000141351	0.0153488	0.011976	BD-nonBD
GTSF1	NK3	0.708485	3.96094	4.32038	0.0449956	0.223024	0.228099	BD-nonBD
SARNP	NK3	0.79736	5.8065	7.69163	0.00880645	0.0985303	0.0967562	BD-nonBD
NACA	NK3	0.422714	11.7433	23.4162	2.56319e-05	0.0073241	0.00525909	BD-nonBD
ARHGAP9	NK3	0.362875	7.90849	9.91395	0.00333144	0.0587692	0.0588539	BD-nonBD
TSFM	NK3	0.321643	4.85067	5.53143	0.0243869	0.163388	0.165543	BD-nonBD
LLPH	NK3	0.780651	5.5609	13.7609	0.00071119	0.0307206	0.0265584	BD-nonBD
TMBIM4	NK3	0.798025	5.97979	6.63429	0.0143487	0.120256	0.124854	BD-nonBD
CPSF6	NK3	0.274058	6.24887	4.81886	0.0348189	0.194306	0.199241	BD-nonBD
FRS2	NK3	0.376704	4.07403	5.92065	0.0201693	0.145196	0.149384	BD-nonBD
CCDC59	NK3	0.553532	6.88033	16.4072	0.000266916	0.0185972	0.0161834	BD-nonBD
METAP2	NK3	0.306883	6.5356	8.01487	0.00761247	0.0904043	0.0896187	BD-nonBD
TDG	NK3	0.365338	5.67118	6.33567	0.0165269	0.131477	0.134863	BD-nonBD
USP30-AS1	NK3	0.447291	4.74025	12.7932	0.00103376	0.0359836	0.0322186	BD-nonBD
MAPKAPK5-AS1	NK3	0.377449	6.5451	14.522	0.000533184	0.0270399	0.0228586	BD-nonBD
TRIAP1	NK3	0.476541	5.90899	12.1934	0.00130952	0.0400571	0.0363773	BD-nonBD
PSMD9	NK3	0.269512	6.63073	6.06111	0.0188476	0.139786	0.144166	BD-nonBD
VPS33A	NK3	0.567738	4.78477	4.2314	0.0471357	0.227539	0.233905	BD-nonBD
HIP1R	NK3	0.535412	4.35597	10.4362	0.00267581	0.0535213	0.0527527	BD-nonBD
VPS37B	NK3	0.542791	6.9897	13.1404	0.000903004	0.0337779	0.0299302	BD-nonBD
NOC4L	NK3	0.32191	4.84535	6.51969	0.0151455	0.124454	0.128642	BD-nonBD
LINC02361	NK3	0.410486	4.41452	8.33119	0.00661083	0.0838818	0.0833463	BD-nonBD
GOLGA3	NK3	0.322268	5.11678	5.78487	0.021543	0.150321	0.154772	BD-nonBD
LATS2	NK3	0.581292	3.74194	4.38956	0.0434058	0.220175	0.22379	BD-nonBD
SAP18	NK3	0.333141	8.7384	16.8444	0.000228295	0.0180997	0.0150099	BD-nonBD
GTF3A	NK3	0.368353	8.63387	13.8261	0.000693689	0.0304453	0.0262141	BD-nonBD
POLR1D	NK3	0.281672	7.82743	12.7569	0.00104857	0.0362214	0.0323899	BD-nonBD
POMP	NK3	0.294429	8.23285	7.68157	0.00884669	0.0986777	0.097037	BD-nonBD
USPL1	NK3	0.391249	4.47257	7.10646	0.0115119	0.111047	0.111332	BD-nonBD
N4BP2L1	NK3	0.328122	6.24579	11.818	0.00152125	0.0418804	0.0394705	BD-nonBD
TPT1	NK3	0.359184	13.0252	10.6329	0.00246585	0.0514478	0.0504544	BD-nonBD
COG3	NK3	0.453982	5.90551	6.68544	0.0140077	0.119605	0.123304	BD-nonBD
NUDT15	NK3	0.429622	3.89495	4.76137	0.0358523	0.197141	0.202104	BD-nonBD
CDADC1	NK3	0.342121	4.86107	4.77338	0.0356338	0.196599	0.20154	BD-nonBD
INTS6-AS1	NK3	0.512429	3.8106	7.57252	0.0092959	0.101628	0.099609	BD-nonBD
DHRS12	NK3	0.487435	3.64374	6.72493	0.0137505	0.119605	0.122149	BD-nonBD
STK24	NK3	0.280232	4.81644	4.32858	0.0448041	0.222953	0.227649	BD-nonBD
DOCK9	NK3	0.41365	3.74526	5.16865	0.0291924	0.178312	0.182003	BD-nonBD
IRS2	NK3	1.09284	3.00663	4.46451	0.0417527	0.215311	0.219447	BD-nonBD
TRAV8-1	NK3	1.15502	2.90073	5.38962	0.0261542	0.168878	0.172073	BD-nonBD
TRDV2	NK3	3.51112	5.66384	9.87605	0.00338527	0.0593355	0.0593231	BD-nonBD
AP1G2	NK3	0.268576	6.24931	5.00842	0.0316358	0.185906	0.189517	BD-nonBD
CHMP4A	NK3	1.04346	5.60609	7.5003	0.00960686	0.103044	0.101343	BD-nonBD
RABGGTA	NK3	0.286057	5.5701	6.12605	0.0182685	0.13762	0.141871	BD-nonBD
DHRS1	NK3	0.518887	5.45932	16.912	0.000222876	0.0180997	0.0148384	BD-nonBD
NFKBIA	NK3	1.05515	8.57776	17.6637	0.000171008	0.0166259	0.0130616	BD-nonBD
FBXO33	NK3	0.482765	4.9341	6.79357	0.0133154	0.118201	0.120099	BD-nonBD
MAPK1IP1L	NK3	0.341552	7.04874	7.63012	0.00905567	0.0998431	0.0981261	BD-nonBD
FBXO34	NK3	0.253047	5.31722	4.35241	0.0442517	0.22151	0.226163	BD-nonBD
ATG14	NK3	0.377101	4.87784	6.62216	0.0144308	0.120649	0.125195	BD-nonBD
MNAT1	NK3	0.349325	5.20204	8.35184	0.00655055	0.0835638	0.0830007	BD-nonBD
ZBTB1	NK3	0.365877	6.43539	6.7396	0.0136562	0.119295	0.121677	BD-nonBD
VTI1B	NK3	0.32756	7.01348	11.6799	0.00160805	0.0428959	0.0405436	BD-nonBD
MED6	NK3	0.526491	5.23151	7.1414	0.0113275	0.111047	0.110413	BD-nonBD
ZNF410	NK3	0.591458	4.97707	10.7271	0.00237162	0.0512034	0.0493912	BD-nonBD
ENTPD5	NK3	0.337742	3.33818	4.47485	0.0415301	0.214742	0.218849	BD-nonBD
PSMC1	NK3	0.416316	6.86748	18.3949	0.000132697	0.0153065	0.0116229	BD-nonBD
RIN3	NK3	0.311024	7.23134	9.41882	0.00411344	0.0654476	0.0657413	BD-nonBD
ITPK1	NK3	0.475635	5.06332	9.00902	0.0049094	0.0729983	0.07183	BD-nonBD
MOAP1	NK3	0.276933	6.23241	6.50647	0.0152405	0.125077	0.129046	BD-nonBD
UBR7	NK3	0.382563	5.02357	6.14766	0.01808	0.137109	0.140984	BD-nonBD
IFI27L1	NK3	0.492379	3.81003	5.22479	0.0283858	0.175312	0.17943	BD-nonBD
IFI27L2	NK3	0.261504	7.29745	4.9382	0.0327762	0.189146	0.193061	BD-nonBD
CINP	NK3	0.314831	5.39533	10.8755	0.00223085	0.0501665	0.0478006	BD-nonBD
SIVA1	NK3	0.316565	7.4252	12.2733	0.00126865	0.0395057	0.0358284	BD-nonBD
CRIP1	NK3	1.03165	9.45403	8.87633	0.00520129	0.0742984	0.0740662	BD-nonBD
SNRPN	NK3	0.316729	7.07844	4.95482	0.0325023	0.188556	0.192252	BD-nonBD
EMC4	NK3	0.290624	7.29399	14.333	0.000572446	0.0276631	0.023755	BD-nonBD
SRP14	NK3	0.281406	10.0295	15.2134	0.000412251	0.022562	0.0200133	BD-nonBD
RPUSD2	NK3	0.537162	5.03639	9.65942	0.00371142	0.0616421	0.0623048	BD-nonBD
HAUS2	NK3	0.356021	5.23423	5.76597	0.0217421	0.151084	0.155582	BD-nonBD
SQOR	NK3	0.519741	5.63865	11.9136	0.00146409	0.0411803	0.0386167	BD-nonBD
C15orf61	NK3	0.417573	6.51244	14.6686	0.000504695	0.026052	0.0222776	BD-nonBD
FEM1B	NK3	0.319155	5.02639	4.25787	0.0464876	0.226092	0.232202	BD-nonBD
HEXA	NK3	0.711842	5.98782	10.0433	0.00315449	0.0571785	0.0571406	BD-nonBD
ARID3B	NK3	0.272121	4.68507	4.67921	0.0373881	0.201851	0.206911	BD-nonBD
COX5A	NK3	0.27386	8.39522	14.0164	0.000645236	0.0297931	0.0253246	BD-nonBD
C15orf39	NK3	0.398076	5.1571	5.69009	0.022562	0.154699	0.158679	BD-nonBD
ISG20	NK3	0.54435	8.6055	10.2119	0.00293869	0.0551611	0.0552233	BD-nonBD
MAN2A2	NK3	0.524357	3.72016	5.92225	0.0201537	0.145196	0.149318	BD-nonBD
CAPN15	NK3	0.450035	5.07707	4.20547	0.0477805	0.228026	0.235513	BD-nonBD
MCRIP2	NK3	0.344147	4.68014	6.30306	0.0167856	0.132032	0.135834	BD-nonBD
C16orf91	NK3	0.368031	5.39917	9.71371	0.00362664	0.0613558	0.0615755	BD-nonBD
GFER	NK3	0.279579	5.89168	4.34741	0.044367	0.221859	0.226492	BD-nonBD
MLST8	NK3	0.331295	5.53575	5.31477	0.0271429	0.171878	0.175337	BD-nonBD
ELOB	NK3	0.282893	9.22302	8.48497	0.00617582	0.081315	0.0806539	BD-nonBD
NAA60	NK3	0.29366	5.97275	9.32096	0.00429007	0.0674314	0.0671269	BD-nonBD
CARHSP1	NK3	0.330847	6.59365	8.97846	0.00497503	0.0732548	0.0722836	BD-nonBD
BFAR	NK3	0.37553	6.52383	20.4368	6.66717e-05	0.0112169	0.00843247	BD-nonBD
NOMO1	NK3	0.592906	3.14437	6.81543	0.01318	0.117739	0.119431	BD-nonBD
ABCC1	NK3	0.489551	4.43842	6.64038	0.0143076	0.120134	0.124596	BD-nonBD
ARL6IP1	NK3	0.609857	7.07753	4.41657	0.0428019	0.217846	0.222271	BD-nonBD
LYRM1	NK3	0.304068	5.30305	8.87737	0.00519892	0.0742984	0.0740391	BD-nonBD
IL4R	NK3	0.355949	5.36527	11.122	0.00201642	0.0469908	0.0453947	BD-nonBD
IL21R	NK3	0.32016	5.31279	5.73863	0.0220338	0.15211	0.156705	BD-nonBD
SGF29	NK3	0.307203	6.19695	7.52922	0.00948103	0.102177	0.100595	BD-nonBD
SULT1A1	NK3	0.600122	3.76061	4.84867	0.034296	0.192475	0.197585	BD-nonBD
TMEM219	NK3	0.257028	7.64578	9.56308	0.0038671	0.0631881	0.0636434	BD-nonBD
INO80E	NK3	0.322039	7.31331	17.2288	0.000199222	0.0172528	0.0140479	BD-nonBD
ALDOA	NK3	0.448932	8.76112	28.5859	5.49425e-06	0.00388066	0.00249163	BD-nonBD
PRR14	NK3	0.308243	5.89634	8.81342	0.00534612	0.075185	0.0750301	BD-nonBD
RNF40	NK3	0.275322	5.71446	6.65727	0.0141944	0.120134	0.1241	BD-nonBD
C16orf87	NK3	0.562561	5.04581	10.2355	0.00290986	0.0548706	0.0549387	BD-nonBD
TENT4B	NK3	0.475296	4.86511	4.90368	0.0333534	0.190696	0.19479	BD-nonBD
GNAO1	NK3	0.90729	3.36656	8.82542	0.00531815	0.075024	0.0748254	BD-nonBD
HERPUD1	NK3	0.610003	7.59638	18.3861	0.0001331	0.0153065	0.0116387	BD-nonBD
CNOT1	NK3	0.469583	6.4696	14.9947	0.000446999	0.0243173	0.0208718	BD-nonBD
DDX28	NK3	0.436428	4.9379	12.5065	0.00115696	0.0380832	0.0342454	BD-nonBD
UTP4	NK3	0.458277	4.87076	12.8613	0.00100661	0.0356193	0.03177	BD-nonBD
DDX19B	NK3	0.630101	4.23822	7.37612	0.010168	0.104769	0.104141	BD-nonBD
ZNF23	NK3	0.478164	3.28759	6.31408	0.0166977	0.131797	0.135478	BD-nonBD
ZNF821	NK3	0.759122	4.50792	11.292	0.00188137	0.0457555	0.0437481	BD-nonBD
KARS	NK3	0.292518	5.91383	9.11517	0.00468854	0.0707564	0.0700676	BD-nonBD
GCSH	NK3	0.803089	3.66727	8.20894	0.00698006	0.0865128	0.0858723	BD-nonBD
COX4I1	NK3	0.339156	10.6616	17.9104	0.000156915	0.0161997	0.0125522	BD-nonBD
SLC7A5	NK3	1.40305	4.0099	6.95971	0.0123226	0.114469	0.115071	BD-nonBD
MVD	NK3	0.503895	6.57899	12.3048	0.00125293	0.0392514	0.0355929	BD-nonBD
RNF166	NK3	0.27927	7.71368	5.72672	0.0221621	0.152764	0.157204	BD-nonBD
ZNF778	NK3	1.04864	4.1691	14.2445	0.000591857	0.0282666	0.0242077	BD-nonBD
VPS9D1	NK3	0.623709	3.37059	4.58215	0.0392957	0.208419	0.212494	BD-nonBD
DEF8	NK3	0.600378	5.01677	19.4135	9.37978e-05	0.0125765	0.00995917	BD-nonBD
MRM3	NK3	0.303308	4.66634	4.26858	0.0462281	0.225319	0.231482	BD-nonBD
MIR22HG	NK3	0.784394	3.72474	7.55675	0.00936286	0.101992	0.100002	BD-nonBD
DPH1	NK3	0.272878	5.11931	6.33222	0.016554	0.131533	0.134949	BD-nonBD
OVCA2	NK3	0.427989	6.44161	15.2775	0.000402611	0.022168	0.0197721	BD-nonBD
TAX1BP3	NK3	0.408058	4.78835	5.59107	0.0236827	0.160326	0.162983	BD-nonBD
SPNS3	NK3	0.490501	4.39431	6.82967	0.0130926	0.117189	0.118911	BD-nonBD
ARRB2	NK3	0.279746	8.29303	6.70578	0.0138746	0.119605	0.122772	BD-nonBD
PSMB6	NK3	0.267477	8.05306	8.89122	0.00516763	0.0740504	0.0737881	BD-nonBD
C1QBP	NK3	0.29446	7.64124	9.40928	0.00413032	0.0656013	0.0658309	BD-nonBD
RNASEK	NK3	1.32563	7.90465	12.104	0.00135693	0.0401175	0.0370166	BD-nonBD
EIF5A	NK3	0.458839	8.48328	11.4456	0.0017676	0.0449908	0.0425625	BD-nonBD
PLSCR3	NK3	0.855625	6.214	17.5144	0.000180182	0.0168235	0.0133991	BD-nonBD
TNFSF12	NK3	0.713714	4.8584	8.64268	0.0057614	0.0781228	0.0779187	BD-nonBD
EIF4A1	NK3	0.454054	6.47769	14.1281	0.0006185	0.0288157	0.0247418	BD-nonBD
PER1	NK3	1.30442	4.63926	10.7896	0.00231126	0.0511985	0.0487434	BD-nonBD
PEMT	NK3	0.304913	4.7721	4.51169	0.0407477	0.212928	0.216632	BD-nonBD
LGALS9	NK3	0.60464	5.04612	6.9778	0.0122194	0.114221	0.114638	BD-nonBD
POLDIP2	NK3	0.315896	6.10483	9.36773	0.00420467	0.0665495	0.0664143	BD-nonBD
RNF135	NK3	0.378374	4.87753	5.50408	0.0247173	0.16439	0.166811	BD-nonBD
RAB11FIP4	NK3	0.295488	5.59427	4.42369	0.0426443	0.217531	0.221809	BD-nonBD
CCL5	NK3	0.305299	12.7408	6.98367	0.0121862	0.114135	0.114443	BD-nonBD
PIGW	NK3	0.586165	2.99154	5.55867	0.0240624	0.162051	0.164338	BD-nonBD
EIF1	NK3	0.367357	11.5204	15.4734	0.000374634	0.02199	0.0191926	BD-nonBD
NT5C3B	NK3	1.03524	4.71363	14.849	0.000471852	0.0249231	0.0215758	BD-nonBD
RAB5C	NK3	0.714083	7.31026	12.927	0.000981129	0.0353287	0.0312944	BD-nonBD
AARSD1	NK3	0.856808	4.67102	11.3715	0.00182155	0.0450138	0.0431264	BD-nonBD
ARL4D	NK3	0.954612	3.21134	8.11266	0.00728644	0.088574	0.0876876	BD-nonBD
SLC25A39	NK3	0.32333	6.89902	17.6842	0.000169784	0.0166259	0.0130331	BD-nonBD
NMT1	NK3	0.437932	5.55668	7.56151	0.00934261	0.101894	0.0998945	BD-nonBD
TBKBP1	NK3	0.590476	4.21471	8.43548	0.00631236	0.0819861	0.0815327	BD-nonBD
MRPL10	NK3	0.527861	7.21864	18.8355	0.000114102	0.0140083	0.0108104	BD-nonBD
SCRN2	NK3	0.274725	6.16961	6.2166	0.0174929	0.134677	0.138692	BD-nonBD
KAT7	NK3	0.265002	5.95731	6.18902	0.0177253	0.135756	0.139477	BD-nonBD
PPP1R9B	NK3	0.281515	5.18182	4.24331	0.0468431	0.226728	0.233056	BD-nonBD
RSAD1	NK3	0.387571	6.39661	17.779	0.000164262	0.0166259	0.0128177	BD-nonBD
NME1	NK3	1.0483	4.13092	9.89088	0.0033641	0.0592303	0.0591711	BD-nonBD
NME2	NK3	0.760146	8.75954	16.1794	0.000289743	0.0194986	0.0169191	BD-nonBD
COIL	NK3	0.37345	5.5172	8.64331	0.00575982	0.0781228	0.0779187	BD-nonBD
DHX40	NK3	0.409339	4.65244	5.891	0.020461	0.146814	0.150748	BD-nonBD
KPNA2	NK3	0.323267	4.72451	5.19856	0.0287596	0.17702	0.180619	BD-nonBD
H3F3B	NK3	0.410892	11.1903	22.7647	3.14456e-05	0.00793564	0.00575541	BD-nonBD
MRPL38	NK3	0.646976	5.87062	13.9311	0.000666511	0.0300542	0.0257101	BD-nonBD
ACOX1	NK3	0.407984	4.51285	5.92216	0.0201546	0.145196	0.149318	BD-nonBD
TEN1	NK3	0.521183	5.65771	16.7313	0.000237679	0.0180997	0.0153187	BD-nonBD
EXOC7	NK3	0.307059	6.01915	16.91	0.000223034	0.0180997	0.0148384	BD-nonBD
SEC14L1	NK3	0.307093	5.77404	5.29438	0.0274193	0.172869	0.176344	BD-nonBD
2023-09-09	NK3	0.25773	8.82946	7.10374	0.0115264	0.111047	0.1114	BD-nonBD
SYNGR2	NK3	0.27067	7.39348	6.84917	0.0129739	0.116585	0.118266	BD-nonBD
SOCS3	NK3	1.81615	4.09435	11.8504	0.00150161	0.041719	0.0392012	BD-nonBD
USP36	NK3	0.44502	5.75433	6.75702	0.0135452	0.118999	0.121161	BD-nonBD
CBX4	NK3	0.551239	4.78418	5.79919	0.0213935	0.149969	0.154332	BD-nonBD
NDUFAF8	NK3	0.267467	6.96068	10.5269	0.00257673	0.0525671	0.0515844	BD-nonBD
FAAP100	NK3	0.529043	4.43411	12.1511	0.00133171	0.0401175	0.0367314	BD-nonBD
MRPL12	NK3	2.11352	2.91019	11.4822	0.00174167	0.0449556	0.0422497	BD-nonBD
CCDC57	NK3	0.371624	5.79726	15.7684	0.000336332	0.0213677	0.0181946	BD-nonBD
CD7	NK3	0.691975	10.4053	26.7576	9.32395e-06	0.0042354	0.00314705	BD-nonBD
HEXDC	NK3	0.373877	5.69261	8.04358	0.00751517	0.0897937	0.0890017	BD-nonBD
FOXK2	NK3	0.508902	3.64032	8.07034	0.00742566	0.0891177	0.0884364	BD-nonBD
METRNL	NK3	1.20209	5.2463	6.87407	0.012824	0.116585	0.117559	BD-nonBD
YES1	NK3	0.578218	4.89058	4.99581	0.0318373	0.186401	0.19017	BD-nonBD
PTPN2	NK3	0.265269	6.96599	8.04169	0.00752152	0.0897937	0.0890567	BD-nonBD
DYM	NK3	0.294119	5.91818	8.86932	0.00521722	0.0744089	0.0741716	BD-nonBD
C18orf32	NK3	0.273837	7.16486	5.85409	0.0208304	0.147732	0.152229	BD-nonBD
ACAA2	NK3	0.487994	6.5424	9.23684	0.00444838	0.0688476	0.0682337	BD-nonBD
MEX3C	NK3	0.340419	5.05512	5.88007	0.0205697	0.147074	0.151213	BD-nonBD
FECH	NK3	0.337172	4.66451	5.01281	0.0315659	0.185726	0.189327	BD-nonBD
NFATC1	NK3	0.320903	4.83503	4.19289	0.0480965	0.228773	0.236408	BD-nonBD
RBFA	NK3	0.324094	4.72722	4.89108	0.0335667	0.191297	0.195395	BD-nonBD
RBCK1	NK3	0.319581	7.57864	21.4721	4.75308e-05	0.00981404	0.00717718	BD-nonBD
FASTKD5	NK3	0.510611	4.19018	5.88961	0.0204748	0.146814	0.150798	BD-nonBD
C20orf27	NK3	0.27738	5.81086	7.33446	0.0103641	0.105768	0.105224	BD-nonBD
PET117	NK3	0.706594	5.1983	15.6513	0.000351008	0.02199	0.0186202	BD-nonBD
DTD1	NK3	0.653671	5.93794	13.3541	0.00083138	0.0330767	0.0287108	BD-nonBD
COMMD7	NK3	0.608121	5.15148	4.90941	0.0332568	0.190516	0.194472	BD-nonBD
MAP1LC3A	NK3	0.540693	3.65102	7.92655	0.00792039	0.0918987	0.0915034	BD-nonBD
PHF20	NK3	0.308806	7.16348	8.68761	0.00564886	0.0774056	0.0770602	BD-nonBD
SCAND1	NK3	0.331733	8.21095	14.5272	0.000532142	0.0270399	0.0228327	BD-nonBD
CNBD2	NK3	1.1185	4.88203	20.7407	6.03226e-05	0.0111376	0.00810222	BD-nonBD
SLA2	NK3	1.10618	7.49359	18.8903	0.000111991	0.0139375	0.0107689	BD-nonBD
PPP1R16B	NK3	0.483104	5.62184	4.74927	0.036074	0.197906	0.202705	BD-nonBD
OSER1	NK3	0.637668	5.93858	9.17601	0.00456677	0.0696125	0.0690737	BD-nonBD
SYS1	NK3	0.663326	5.22292	8.10598	0.00730824	0.0886454	0.0877723	BD-nonBD
PIGT	NK3	0.374494	6.83469	15.9096	0.000319481	0.0204701	0.0177175	BD-nonBD
PCIF1	NK3	0.351456	6.81031	11.3107	0.00186711	0.0455987	0.0435653	BD-nonBD
DDX27	NK3	0.355187	6.08626	10.145	0.00302237	0.0560372	0.0559837	BD-nonBD
ZFAS1	NK3	0.33328	8.44603	10.6519	0.00244656	0.0514478	0.0502043	BD-nonBD
RNF114	NK3	0.400524	6.69273	19.0777	0.000105077	0.0132587	0.0104002	BD-nonBD
UBE2V1	NK3	1.40184	7.00697	16.7715	0.000234297	0.0180997	0.0151877	BD-nonBD
TMEM189	NK3	0.684843	5.04623	17.0629	0.000211257	0.0179371	0.014454	BD-nonBD
RBM38	NK3	1.32798	5.76396	16.5428	0.000254246	0.0184073	0.0157835	BD-nonBD
ZBP1	NK3	0.587123	6.98899	16.4684	0.000261122	0.0185336	0.0159912	BD-nonBD
PPDPF	NK3	0.396091	9.91303	5.0956	0.0302798	0.180981	0.18524	BD-nonBD
MHENCR	NK3	0.864064	5.30895	12.8504	0.00101093	0.0356193	0.0318237	BD-nonBD
CIRBP	NK3	0.332152	9.90763	9.93757	0.00329834	0.0585263	0.0585002	BD-nonBD
C19orf24	NK3	0.301977	7.1774	12.0333	0.00139568	0.0403813	0.0376146	BD-nonBD
MKNK2	NK3	0.365303	5.63149	6.45931	0.0155845	0.126495	0.130506	BD-nonBD
SF3A2	NK3	0.412473	7.64954	17.494	0.000181475	0.0168235	0.0134442	BD-nonBD
LSM7	NK3	0.308911	8.16681	18.0074	0.000151714	0.0160269	0.012359	BD-nonBD
GADD45B	NK3	0.505985	7.2436	12.3589	0.00122635	0.0389731	0.0352294	BD-nonBD
ZNF77	NK3	0.607027	3.16463	6.90432	0.0126444	0.115801	0.116666	BD-nonBD
MRPL54	NK3	0.376321	7.54358	14.4298	0.000551953	0.0271389	0.023382	BD-nonBD
EEF2	NK3	0.29572	10.7937	6.89891	0.0126763	0.115862	0.116796	BD-nonBD
YJU2	NK3	0.274644	5.17732	6.13773	0.0181664	0.137459	0.141411	BD-nonBD
DUS3L	NK3	0.580114	5.47563	8.30744	0.00668087	0.0842057	0.0837691	BD-nonBD
NDUFA11	NK3	0.443774	6.63031	4.45122	0.0420407	0.215917	0.220239	BD-nonBD
MLLT1	NK3	0.559134	3.28529	6.00716	0.0193438	0.141269	0.146132	BD-nonBD
CLPP	NK3	0.318411	6.85032	16.5198	0.000256355	0.0184073	0.0158313	BD-nonBD
SLC25A23	NK3	0.603249	3.21355	5.41481	0.0258304	0.168233	0.171005	BD-nonBD
DENND1C	NK3	0.294891	7.01839	10.0781	0.00310854	0.056709	0.0567866	BD-nonBD
TUBB4A	NK3	0.835105	3.91802	8.16665	0.00711292	0.0873255	0.0867447	BD-nonBD
PNPLA6	NK3	0.318291	5.37907	9.94457	0.0032886	0.0584675	0.0583935	BD-nonBD
STXBP2	NK3	0.638411	6.38928	8.57609	0.00593261	0.0797088	0.0791686	BD-nonBD
TRAPPC5	NK3	0.628495	5.78323	6.43256	0.0157833	0.127459	0.131423	BD-nonBD
CERS4	NK3	0.285952	5.44142	4.72261	0.0365681	0.199532	0.204315	BD-nonBD
NDUFA7	NK3	1.53376	4.41459	12.4504	0.00118283	0.0385161	0.0345991	BD-nonBD
ZNF317	NK3	0.40982	4.30891	4.90491	0.0333325	0.190696	0.194728	BD-nonBD
EIF3G	NK3	0.256594	9.34981	6.8773	0.0128047	0.116564	0.117468	BD-nonBD
PDE4A	NK3	0.646184	5.25117	13.4283	0.000807926	0.0325507	0.0282697	BD-nonBD
ECSIT	NK3	0.348881	5.75069	12.6846	0.00107872	0.0365678	0.0329223	BD-nonBD
ACP5	NK3	0.65132	4.92238	7.4568	0.00979954	0.103565	0.102294	BD-nonBD
ZNF564	NK3	0.462065	4.32616	11.9911	0.00141938	0.0408532	0.0379918	BD-nonBD
MAN2B1	NK3	0.316566	6.13833	6.71573	0.0138099	0.119605	0.122406	BD-nonBD
JUNB	NK3	1.23643	9.22804	37.7834	4.79731e-07	0.00145278	0.0007589	BD-nonBD
TRMT1	NK3	0.382801	5.53971	8.80391	0.00536837	0.0753538	0.0752368	BD-nonBD
IER2	NK3	0.436738	8.66157	23.5323	2.47217e-05	0.0073241	0.00515538	BD-nonBD
C19orf53	NK3	0.312934	8.30333	17.2171	0.000200051	0.0172528	0.0140557	BD-nonBD
PRKACA	NK3	0.425315	3.66436	5.20365	0.0286865	0.17669	0.180412	BD-nonBD
DDX39A	NK3	0.275008	7.1662	5.15273	0.0294258	0.178938	0.182793	BD-nonBD
DNAJB1	NK3	0.736691	7.69333	21.3891	4.88252e-05	0.00985727	0.00730218	BD-nonBD
HSH2D	NK3	0.483556	7.00957	9.10713	0.00470489	0.070768	0.0701926	BD-nonBD
DDA1	NK3	0.291839	6.40018	6.79379	0.0133141	0.118201	0.120099	BD-nonBD
KXD1	NK3	0.333538	7.10549	13.1938	0.000884504	0.0337779	0.02958	BD-nonBD
DDX49	NK3	0.344638	5.48342	9.4564	0.0040477	0.064856	0.0652377	BD-nonBD
RFXANK	NK3	0.276983	5.96616	8.38985	0.00644112	0.0831215	0.082394	BD-nonBD
GATAD2A	NK3	0.395754	5.9481	10.1238	0.00304939	0.0563083	0.056262	BD-nonBD
NDUFA13	NK3	0.898315	6.79743	8.96617	0.00500169	0.0733062	0.0724894	BD-nonBD
ZNF101	NK3	0.63301	5.02367	9.59032	0.00382239	0.0630144	0.0632674	BD-nonBD
ZNF14	NK3	0.507881	3.66735	6.45956	0.0155827	0.126495	0.130506	BD-nonBD
ZNF431	NK3	0.417432	5.41614	4.77546	0.035596	0.19659	0.201429	BD-nonBD
UQCRFS1	NK3	0.333031	8.21083	18.2002	0.000141915	0.0153488	0.011976	BD-nonBD
ZNF507	NK3	0.362927	4.57451	4.68061	0.0373613	0.201851	0.206813	BD-nonBD
GPI	NK3	0.310032	7.39953	10.4367	0.00267525	0.0535213	0.0527527	BD-nonBD
FXYD5	NK3	0.30509	10.0992	6.57649	0.0147447	0.122352	0.126589	BD-nonBD
USF2	NK3	0.439132	5.4335	4.76913	0.0357109	0.196626	0.201704	BD-nonBD
IGFLR1	NK3	0.442251	5.79493	6.93301	0.0124766	0.115086	0.115896	BD-nonBD
U2AF1L4	NK3	0.416078	5.83871	7.94133	0.00786793	0.0915379	0.091156	BD-nonBD
MAP4K1	NK3	0.366064	6.80449	12.549	0.00113776	0.0377912	0.0339142	BD-nonBD
EIF3K	NK3	0.296698	9.79991	19.4997	9.11143e-05	0.012542	0.00985472	BD-nonBD
ECH1	NK3	0.503501	6.87922	7.67749	0.00886307	0.0986777	0.0970939	BD-nonBD
NFKBIB	NK3	0.433282	5.84778	11.5331	0.00170612	0.0444966	0.0418345	BD-nonBD
MRPS12	NK3	0.267594	6.87556	10.3513	0.00277225	0.0538159	0.0536933	BD-nonBD
ZFP36	NK3	1.31351	9.11566	31.5124	2.43461e-06	0.00368641	0.00167703	BD-nonBD
SUPT5H	NK3	0.365343	6.49166	13.6903	0.000730621	0.030846	0.0269445	BD-nonBD
FBL	NK3	0.31697	7.91421	13.8815	0.000679221	0.0301781	0.0259384	BD-nonBD
SERTAD1	NK3	0.928854	4.89374	15.4265	0.00038114	0.02199	0.0193026	BD-nonBD
SERTAD3	NK3	1.04862	5.37617	18.4279	0.000131199	0.0153065	0.0115877	BD-nonBD
SHKBP1	NK3	0.285944	7.23621	12.3234	0.00124371	0.0390973	0.0354853	BD-nonBD
BCKDHA	NK3	0.396343	5.5435	6.6899	0.0139785	0.119605	0.123195	BD-nonBD
RABAC1	NK3	0.363272	8.28131	11.0162	0.00210566	0.0481269	0.0464379	BD-nonBD
RELB	NK3	0.747505	5.2576	6.21488	0.0175073	0.134677	0.138732	BD-nonBD
ZNF296	NK3	0.461703	4.68245	6.94269	0.0124205	0.115063	0.115593	BD-nonBD
TRAPPC6A	NK3	0.283039	6.70988	7.11475	0.0114678	0.111047	0.111158	BD-nonBD
PPM1N	NK3	0.56092	3.52792	6.05255	0.0189254	0.139786	0.144478	BD-nonBD
SNRPD2	NK3	0.340108	9.52743	18.2994	0.000137136	0.0153488	0.0117997	BD-nonBD
FTL	NK3	0.339822	11.8572	16.741	0.000236857	0.0180997	0.0152967	BD-nonBD
GYS1	NK3	0.4286	3.89207	6.13989	0.0209211	0.147798	0.152572	BD-nonBD
MED25	NK3	0.289813	5.18007	5.20423	0.0286783	0.17669	0.180382	BD-nonBD
TBC1D17	NK3	0.269395	5.83284	5.98835	0.0195201	0.142442	0.146731	BD-nonBD
JOSD2	NK3	0.270818	6.29796	9.70644	0.00363787	0.0614314	0.0617193	BD-nonBD
ETFB	NK3	0.283268	6.04945	5.19408	0.0288239	0.177175	0.180848	BD-nonBD
ZNF350	NK3	0.568173	4.86304	11.4122	0.00179173	0.0449908	0.0428471	BD-nonBD
ZNF841	NK3	0.846239	3.95391	6.29141	0.0168791	0.132538	0.136183	BD-nonBD
ZNF880	NK3	0.418967	5.16287	7.30451	0.0105076	0.106869	0.106063	BD-nonBD
ZNF331	NK3	0.766868	4.88199	8.09751	0.00733596	0.088863	0.0879838	BD-nonBD
LENG1	NK3	0.263887	5.87216	5.37538	0.0263393	0.169711	0.172696	BD-nonBD
KIR2DL3	NK3	0.684192	7.18119	8.62734	0.00580037	0.0782236	0.078169	BD-nonBD
KIR2DL4	NK3	1.66974	3.62976	11.287	0.00188517	0.0457555	0.0438104	BD-nonBD
ZNF580	NK3	0.408389	5.78012	5.96996	0.0196942	0.143319	0.147473	BD-nonBD
ZNF581	NK3	0.628415	5.63842	24.5795	1.79014e-05	0.00625517	0.00448387	BD-nonBD
ZNF548	NK3	0.540923	3.25687	5.12547	0.0298299	0.180309	0.183943	BD-nonBD
UFD1	NK3	0.359455	6.99505	16.5865	0.000250303	0.0184073	0.0156989	BD-nonBD
DGCR6L	NK3	0.345781	7.06499	14.8878	0.000465099	0.0248554	0.0213794	BD-nonBD
UBE2L3	NK3	0.317139	7.8774	20.3454	6.87157e-05	0.0113038	0.00852744	BD-nonBD
SPECC1L	NK3	0.506477	4.27518	7.50271	0.00959631	0.103044	0.101259	BD-nonBD
MTMR3	NK3	0.276227	4.80382	4.28952	0.0457256	0.224307	0.229943	BD-nonBD
CASTOR1	NK3	0.39253	3.65173	4.22214	0.0473649	0.227779	0.234475	BD-nonBD
MTFP1	NK3	1.0557	6.14245	27.5971	7.29866e-06	0.00390049	0.00283201	BD-nonBD
DRG1	NK3	0.349469	6.03134	10.4209	0.00269293	0.0535213	0.0529452	BD-nonBD
TOM1	NK3	0.276572	5.41922	6.99212	0.0121384	0.113923	0.114219	BD-nonBD
TXN2	NK3	0.290172	7.00997	11.9336	0.00145239	0.0411803	0.0384873	BD-nonBD
EIF3D	NK3	0.3083	8.06356	19.596	8.82113e-05	0.0123292	0.00969524	BD-nonBD
NOL12	NK3	0.949802	4.90241	10.2344	0.00291113	0.0548706	0.0549494	BD-nonBD
EIF3L	NK3	0.296022	8.95491	8.21382	0.00696492	0.086443	0.0857871	BD-nonBD
MAFF	NK3	1.31163	3.80936	10.7746	0.00232558	0.0511985	0.0489202	BD-nonBD
TOMM22	NK3	0.318082	7.63014	21.2308	5.14003e-05	0.00994966	0.00750491	BD-nonBD
JOSD1	NK3	0.593756	4.98604	5.76027	0.0218026	0.151203	0.155843	BD-nonBD
GTPBP1	NK3	0.364735	4.25893	5.40471	0.0259597	0.168482	0.171466	BD-nonBD
SGSM3	NK3	0.607219	5.00542	10.0901	0.00309289	0.0566511	0.0566263	BD-nonBD
ST13	NK3	0.273089	8.30651	8.44028	0.00629898	0.0819861	0.0814271	BD-nonBD
ZC3H7B	NK3	0.304209	4.75142	4.6517	0.0379182	0.203477	0.208579	BD-nonBD
SMDT1	NK3	0.298057	8.4928	4.21829	0.0474605	0.227867	0.234659	BD-nonBD
NDUFA6	NK3	0.333856	7.7993	15.3489	0.000392172	0.0220218	0.0196082	BD-nonBD
PARVB	NK3	0.870153	3.99273	6.93526	0.0124635	0.115086	0.115855	BD-nonBD
PRR5	NK3	0.79572	5.81677	7.3789	0.0101551	0.104769	0.10411	BD-nonBD
PIM3	NK3	0.618621	5.10966	6.88319	0.0127696	0.116477	0.1173	BD-nonBD
TUBGCP6	NK3	0.279315	4.65472	4.95358	0.0325226	0.188556	0.192329	BD-nonBD
PPP6R2	NK3	0.328395	6.30202	9.32277	0.00428673	0.0674314	0.0671081	BD-nonBD
NCAPH2	NK3	0.537588	4.5975	15.614	0.000355826	0.02199	0.0187189	BD-nonBD
KLHDC7B	NK3	0.448442	4.68988	7.54628	0.00940761	0.102177	0.100206	BD-nonBD
RABL2B	NK3	0.749501	4.94567	9.77561	0.00353251	0.0607163	0.0606744	BD-nonBD
BTG3	NK3	0.498544	5.22985	7.42227	0.00995549	0.10396	0.103142	BD-nonBD
SOD1	NK3	0.296255	8.74535	11.7716	0.00154982	0.042231	0.0398343	BD-nonBD
ATP5PO	NK3	0.353845	4.89336	4.43496	0.0423959	0.217366	0.221107	BD-nonBD
HMGN1	NK3	0.375023	8.83954	18.0099	0.000151579	0.0160269	0.012359	BD-nonBD
U2AF1	NK3	1.75872	5.06558	8.99477	0.0049399	0.0731549	0.0720215	BD-nonBD
C21orf2	NK3	0.340138	5.50091	8.99263	0.00494449	0.0731549	0.0720623	BD-nonBD

## Sheet: DEGs in NB (seurat)
DEGs in NB between BD and nonBD groups using Seurat
p_val	avg_log2FC	pct.1	pct.2	p_val_adj	cluster	gene
4.40551e-223	1.58557	0.622	0.301	8.24623e-219	BD	JUNB
1.29724e-195	1.57911	0.643	0.409	2.42816e-191	BD	EEF1G
3.02092e-175	0.268982	0.998	0.999	5.65456e-171	BD	EEF1A1
1.32402e-137	0.492129	0.978	0.922	2.4783e-133	BD	EIF1
1.29749e-122	1.2583	0.346	0.122	2.42864e-118	BD	CD83
2.69851e-100	0.785143	0.735	0.587	5.05107e-96	BD	PTPRCAP
3.19599e-97	0.608132	0.806	0.636	5.98225e-93	BD	CXCR4
9.25288e-94	1.05226	0.436	0.229	1.73195e-89	BD	HERPUD1
2.17286e-91	0.277821	0.992	0.983	4.06717e-87	BD	RACK1
8.90682e-90	0.307823	0.99	0.97	1.66718e-85	BD	NACA
4.04492e-87	0.331253	0.981	0.97	7.57129e-83	BD	HLA-DRB1
7.71795e-82	0.299126	0.983	0.972	1.44465e-77	BD	HLA-DPB1
4.73066e-81	0.330456	0.98	0.949	8.85484e-77	BD	EEF1B2
3.95724e-79	0.859462	0.318	0.139	7.40715e-75	BD	RNASEK
1.47055e-78	0.321702	0.99	0.975	2.75257e-74	BD	FTH1
5.28674e-77	0.701105	0.584	0.384	9.89572e-73	BD	NFKBIA
3.29388e-76	0.669755	0.579	0.377	6.16548e-72	BD	ZFP36
1.38556e-67	0.403547	0.902	0.814	2.59348e-63	BD	H3F3B
1.3457e-63	0.260583	0.991	0.98	2.51888e-59	BD	FTL
1.10797e-55	0.313309	0.958	0.91	2.07389e-51	BD	LAPTM5
8.16713e-55	0.672615	0.167	0.054	1.52872e-50	BD	CSNK2B
2.53274e-53	0.651459	0.355	0.196	4.74079e-49	BD	PDE4B
1.53498e-52	0.692594	0.134	0.035	2.87318e-48	BD	RCC1
1.14752e-50	0.348556	0.851	0.728	2.14794e-46	BD	SLC25A6
1.62512e-50	0.270827	0.968	0.934	3.04189e-46	BD	EEF2
1.33403e-49	0.552168	0.469	0.3	2.49704e-45	BD	DUSP1
3.50361e-49	0.582168	0.698	0.579	6.55806e-45	BD	ZFP36L2
3.83418e-47	0.646053	0.292	0.155	7.17682e-43	BD	PIM2
5.41467e-45	0.649119	0.168	0.064	1.01352e-40	BD	TENT5C
1.20055e-44	0.319649	0.917	0.878	2.24719e-40	BD	HLA-DQB1
4.96849e-44	0.759762	0.369	0.229	9.30002e-40	BD	IRF1
2.41699e-39	0.484329	0.517	0.372	4.52413e-35	BD	NME2
3.44291e-34	0.47503	0.605	0.485	6.44445e-30	BD	RCSD1
6.09152e-33	0.299983	0.83	0.728	1.14021e-28	BD	CIRBP
3.3797e-32	0.457227	0.406	0.273	6.32613e-28	BD	BTG2
4.36976e-32	0.450205	0.55	0.421	8.17932e-28	BD	TAGAP
1.22261e-31	0.357646	0.701	0.575	2.28848e-27	BD	SF1
1.43784e-29	0.478399	0.158	0.075	2.69135e-25	BD	SBDS
1.36796e-28	0.448473	0.461	0.34	2.56055e-24	BD	CALR
2.25505e-28	0.414976	0.132	0.057	4.221e-24	BD	UBE2V1
4.51078e-27	0.269962	0.803	0.715	8.44327e-23	BD	FXYD5
3.06467e-26	0.532989	0.128	0.058	5.73645e-22	BD	CRIP1
4.73963e-26	0.428061	0.381	0.271	8.87164e-22	BD	ARPC1B
4.83957e-26	0.406148	0.467	0.348	9.05872e-22	BD	EIF5A
1.09076e-25	0.450805	0.338	0.226	2.04168e-21	BD	IFITM1
1.10368e-25	0.3493	0.576	0.455	2.06587e-21	BD	RBM3
2.50945e-24	0.499231	0.139	0.069	4.6972e-20	BD	SLC2A3
6.03071e-23	0.495133	0.162	0.088	1.12883e-18	BD	GADD45B
1e-22	0.31839	0.603	0.494	1.8718e-18	BD	SMDT1
1.21548e-22	0.414274	0.107	0.047	2.27514e-18	BD	CSRNP1
1.64449e-22	0.394079	0.387	0.278	3.07815e-18	BD	EIF1B
1.76604e-22	0.335672	0.104	0.044	3.30568e-18	BD	NAA10
3.36226e-22	0.445368	0.139	0.071	6.29347e-18	BD	NFKBID
3.58672e-22	0.395333	0.157	0.084	6.71362e-18	BD	TRAPPC5
1.38907e-21	0.390479	0.151	0.08	2.60006e-17	BD	MHENCR
2.19587e-21	0.373177	0.266	0.173	4.11023e-17	BD	EPB41L4A-AS1
2.93501e-21	0.307456	0.365	0.258	5.49375e-17	BD	SCAND1
5.08138e-21	0.332962	0.363	0.256	9.51132e-17	BD	ALDOA
5.47176e-21	0.496702	0.138	0.073	1.0242e-16	BD	PELI1
1.84587e-20	0.268289	0.695	0.582	3.45509e-16	BD	PPDPF
2.83082e-19	0.411887	0.184	0.111	5.29874e-15	BD	LY9
3.99215e-19	0.343082	0.133	0.07	7.47251e-15	BD	TMBIM4
5.71965e-19	0.296726	0.508	0.394	1.0706e-14	BD	TAPBP
9.45895e-19	0.323073	0.395	0.295	1.77053e-14	BD	SNHG8
1.66393e-18	0.373063	0.224	0.144	3.11454e-14	BD	MAPK1IP1L
2.25632e-18	0.342518	0.15	0.085	4.22338e-14	BD	IL2RG
3.83677e-18	0.353754	0.213	0.137	7.18167e-14	BD	HSPA5
6.52279e-18	0.364638	0.116	0.06	1.22094e-13	BD	ARRDC2
8.55655e-18	0.304136	0.491	0.387	1.60162e-13	BD	EIF3G
1.29965e-17	0.35047	0.133	0.073	2.43268e-13	BD	PIM3
1.38857e-17	0.31974	0.18	0.11	2.59913e-13	BD	OSER1
3.52805e-17	0.310454	0.198	0.124	6.6038e-13	BD	PSMD7
4.59598e-17	0.381594	0.229	0.153	8.60275e-13	BD	MYC
6.09212e-17	0.276588	0.532	0.436	1.14032e-12	BD	IFITM2
6.52082e-17	0.32445	0.262	0.179	1.22057e-12	BD	MRPL54
7.46723e-17	0.267102	0.441	0.334	1.39772e-12	BD	2023-09-09
4.65026e-16	0.317246	0.146	0.086	8.70436e-12	BD	MRPS24
1.51498e-15	0.324972	0.372	0.282	2.83575e-11	BD	EIF5
4.02756e-15	0.33275	0.238	0.163	7.53879e-11	BD	IER2
7.45643e-15	0.273172	0.438	0.342	1.3957e-10	BD	ATP6V0C
1.31848e-14	0.27405	0.306	0.222	2.46794e-10	BD	RABAC1
1.71492e-14	0.284346	0.146	0.088	3.20999e-10	BD	ARL6IP1
2.47942e-14	0.35148	0.112	0.063	4.64099e-10	BD	IL10RA
2.5972e-14	0.296085	0.112	0.062	4.86143e-10	BD	SGSM3
3.6263e-14	0.268359	0.208	0.139	6.7877e-10	BD	NCBP2-AS2
4.33145e-14	0.262007	0.121	0.069	8.1076e-10	BD	NDUFA13
5.3569e-14	0.273907	0.216	0.146	1.00271e-09	BD	NUAK2
5.97408e-14	0.270897	0.205	0.139	1.11823e-09	BD	CCDC59
6.98577e-14	0.253263	0.291	0.208	1.3076e-09	BD	MED10
1.2927e-13	0.318755	0.121	0.071	2.41968e-09	BD	LINC01857
2.18358e-13	0.253706	0.203	0.136	4.08722e-09	BD	RAB5C
3.27329e-13	0.274999	0.329	0.248	6.12694e-09	BD	SRSF10
3.41312e-13	0.298265	0.282	0.206	6.38868e-09	BD	EVI2B
4.7314e-13	0.266695	0.178	0.117	8.85623e-09	BD	PCIF1
5.07854e-13	0.259476	0.268	0.192	9.50601e-09	BD	CXCR5
7.96117e-13	0.306009	0.116	0.069	1.49017e-08	BD	PMAIP1
1.70063e-12	0.286788	0.23	0.164	3.18324e-08	BD	YPEL5
2.43925e-12	0.252029	0.115	0.068	4.56578e-08	BD	DNAJB9
3.41322e-12	0.262246	0.299	0.224	6.38886e-08	BD	SQSTM1
5.74553e-12	0.26529	0.119	0.072	1.07545e-07	BD	PTP4A1
5.8558e-12	0.254095	0.285	0.212	1.09609e-07	BD	ARHGDIA
1.01306e-11	0.268026	0.242	0.176	1.89625e-07	BD	IFT57
2.81182e-11	0.269734	0.118	0.073	5.26317e-07	BD	NFKBIZ
1.35353e-10	0.278046	0.255	0.194	2.53353e-06	BD	CD69
1.55885e-10	0.255853	0.244	0.179	2.91785e-06	BD	HIF1A
1.98171e-10	0.614452	0.251	0.198	3.70937e-06	BD	IGLC3
3.3816e-05	0.299571	0.111	0.084	0.632969	BD	STAG3

## Sheet: DEGs in NB (muscat)
DEGs in NB between BD and nonBD groups using Muscat
gene	cluster_id	logFC	logCPM	F	p_val	p_adj.loc	p_adj.glb	contrast
UBE2J2	NB	0.407959	6.7048	11.8915	0.00141453	0.0432309	0.0379452	BD-nonBD
PEX10	NB	0.652529	4.91276	8.47903	0.00603521	0.0888394	0.0797621	BD-nonBD
TNFRSF14	NB	0.409967	8.34259	18.0791	0.000136505	0.0122451	0.0117777	BD-nonBD
KCNAB2	NB	0.455017	5.68104	4.68883	0.0368293	0.219471	0.205117	BD-nonBD
DNAJC11	NB	0.597711	5.31556	10.2122	0.00283942	0.0623223	0.0542888	BD-nonBD
TARDBP	NB	1.05132	5.20213	8.20718	0.0068173	0.0936904	0.0846979	BD-nonBD
MIIP	NB	0.37981	6.35521	4.81741	0.0344781	0.211752	0.198123	BD-nonBD
SDHB	NB	0.396755	6.6184	9.13908	0.00450839	0.0775733	0.0686165	BD-nonBD
MRTO4	NB	0.337816	5.71914	4.87266	0.0335186	0.209467	0.195275	BD-nonBD
SRSF10	NB	0.455427	8.09385	4.39764	0.0428293	0.23427	0.222362	BD-nonBD
SYF2	NB	0.254757	8.37752	8.12811	0.00706466	0.0958583	0.086431	BD-nonBD
LDLRAP1	NB	0.627986	4.76434	6.58765	0.0144163	0.135645	0.125112	BD-nonBD
RCC1	NB	2.03482	6.48857	17.0635	0.000196094	0.01507	0.0139277	BD-nonBD
LAPTM5	NB	0.447006	11.5265	14.6671	0.000475872	0.0244684	0.0216362	BD-nonBD
EIF3I	NB	0.306772	7.71538	8.50635	0.00596209	0.088246	0.079365	BD-nonBD
ZC3H12A	NB	0.63062	5.25207	10.6412	0.00236935	0.0574624	0.0493571	BD-nonBD
SLC2A1	NB	0.855798	5.85333	18.3947	0.000122159	0.0117018	0.011195	BD-nonBD
MUTYH	NB	0.391676	5.55908	5.2289	0.0279892	0.190118	0.178269	BD-nonBD
PDE4B	NB	1.10432	8.26374	30.6216	2.62929e-06	0.00229237	0.00177091	BD-nonBD
GTF2B	NB	0.408216	6.68123	7.35943	0.0100377	0.11463	0.103589	BD-nonBD
DNTTIP2	NB	0.348578	6.80249	8.67886	0.00552175	0.086991	0.0762037	BD-nonBD
BCAS2	NB	0.379522	6.70872	7.35406	0.0100627	0.114711	0.103749	BD-nonBD
TENT5C	NB	1.42722	6.87583	37.4796	4.17033e-07	0.00133826	0.000694808	BD-nonBD
RBM8A	NB	0.34977	8.09461	5.54926	0.0238571	0.174192	0.1636	BD-nonBD
SF3B4	NB	0.35339	7.17957	7.29166	0.0103578	0.116015	0.105198	BD-nonBD
APH1A	NB	0.278441	8.28068	7.25143	0.0105531	0.117586	0.106271	BD-nonBD
ILF2	NB	0.41487	7.44642	12.4671	0.00112166	0.0374937	0.03365	BD-nonBD
MEF2D	NB	0.650954	4.76681	7.91919	0.00776556	0.0998244	0.090569	BD-nonBD
LY9	NB	0.781738	7.09689	15.9621	0.000293046	0.0182599	0.0170167	BD-nonBD
DEDD	NB	0.381094	5.87325	6.45783	0.0153366	0.140015	0.12946	BD-nonBD
UFC1	NB	0.37158	8.00601	14.2981	0.000547792	0.0262368	0.0232431	BD-nonBD
RCSD1	NB	0.699146	9.58659	7.71555	0.00852086	0.105777	0.0951209	BD-nonBD
PRDX6	NB	0.285273	7.62337	8.40534	0.00623725	0.0902173	0.0810108	BD-nonBD
RGS2	NB	2.42586	5.42197	27.1637	7.17987e-06	0.00351861	0.00282524	BD-nonBD
TROVE2	NB	0.268959	6.66767	5.59726	0.0232973	0.172415	0.161579	BD-nonBD
CSRP1	NB	0.683691	4.94966	8.10781	0.00712968	0.0960087	0.0868331	BD-nonBD
KDM5B	NB	0.394353	5.67778	5.0494	0.0306396	0.198697	0.186415	BD-nonBD
BTG2	NB	0.60987	8.4971	15.3807	0.000363668	0.0208395	0.0189479	BD-nonBD
NUAK2	NB	0.492149	7.36354	17.2344	0.000184402	0.014611	0.013533	BD-nonBD
EIF2D	NB	0.349599	6.08776	4.73552	0.0359558	0.216185	0.202404	BD-nonBD
PYCR2	NB	0.53325	5.12613	5.25392	0.02764	0.188716	0.177091	BD-nonBD
SDE2	NB	0.673653	4.84587	6.56808	0.0145511	0.13574	0.125713	BD-nonBD
GUK1	NB	0.307473	7.93226	12.2592	0.00121925	0.0395208	0.03512	BD-nonBD
IRF2BP2	NB	0.351778	6.58117	6.84211	0.0127803	0.129429	0.117358	BD-nonBD
TOMM20	NB	0.338366	8.64355	12.2041	0.00124655	0.0398028	0.035515	BD-nonBD
ZNF669	NB	0.835088	5.10251	11.6611	0.00155365	0.0451191	0.0398752	BD-nonBD
SH3YL1	NB	0.580788	6.17027	9.65433	0.0036045	0.0696798	0.0613622	BD-nonBD
TTC32	NB	0.583628	5.85717	10.3011	0.00273445	0.0618109	0.0533306	BD-nonBD
SF3B6	NB	0.273252	7.68437	5.89415	0.0201356	0.158177	0.149262	BD-nonBD
PTRHD1	NB	0.317829	6.69917	4.26101	0.0460077	0.243073	0.230806	BD-nonBD
POMC	NB	0.638699	4.74657	5.35406	0.026289	0.184397	0.172482	BD-nonBD
YPEL5	NB	0.521222	7.55877	6.71994	0.0135393	0.13171	0.121159	BD-nonBD
ZFP36L2	NB	0.857753	10.3332	10.9707	0.00206478	0.0527958	0.0459502	BD-nonBD
PELI1	NB	1.23883	6.91812	10.7697	0.00224523	0.0560697	0.0479384	BD-nonBD
CEP68	NB	0.583836	5.34253	5.65839	0.0226048	0.169088	0.158851	BD-nonBD
PNO1	NB	0.366818	5.18687	4.45249	0.0416221	0.231282	0.219114	BD-nonBD
WBP1	NB	0.335019	6.45386	6.38742	0.015862	0.143182	0.131713	BD-nonBD
CHMP3	NB	0.457789	6.37232	10.8563	0.00216553	0.054482	0.0471364	BD-nonBD
IGKV1-12	NB	2.22909	7.38332	14.2211	0.000564192	0.0266249	0.0236045	BD-nonBD
IGKV2-24	NB	1.21761	5.87556	5.23709	0.0278743	0.189714	0.177827	BD-nonBD
IGKV1-39	NB	0.823148	6.89782	5.83005	0.0207767	0.161239	0.15201	BD-nonBD
IGKV2D-40	NB	1.3129	4.88377	4.61313	0.0382953	0.223348	0.209716	BD-nonBD
DUSP2	NB	1.80707	4.95446	26.303	9.30235e-06	0.00398017	0.00314705	BD-nonBD
ARID5A	NB	0.722454	5.7751	6.18878	0.0174519	0.146414	0.138523	BD-nonBD
ANKRD39	NB	0.524195	4.7963	6.93831	0.0122149	0.125914	0.114612	BD-nonBD
ANKRD36B	NB	0.664817	4.93166	8.49564	0.00599064	0.0883861	0.0795287	BD-nonBD
CHCHD5	NB	0.297694	6.11792	5.24859	0.0277139	0.18902	0.177257	BD-nonBD
PSD4	NB	0.288744	5.93065	4.21179	0.0472155	0.245525	0.234054	BD-nonBD
GYPC	NB	0.393807	8.42444	8.74335	0.00536617	0.0863592	0.0752197	BD-nonBD
CXCR4	NB	0.690695	10.5265	10.4537	0.0025637	0.0589743	0.0514631	BD-nonBD
NR4A2	NB	3.02938	4.76565	28.5437	4.77617e-06	0.00298592	0.00241937	BD-nonBD
CYTIP	NB	0.451678	7.77837	8.10134	0.00715054	0.0960087	0.0869771	BD-nonBD
SLC38A11	NB	1.02631	4.72019	4.23945	0.0465325	0.243992	0.232301	BD-nonBD
NOP58	NB	0.250362	7.30781	6.64565	0.0140245	0.134142	0.12333	BD-nonBD
NBEAL1	NB	0.529546	6.6623	9.52306	0.00381474	0.0714887	0.0632135	BD-nonBD
EEF1B2	NB	0.422402	12.1198	20.5498	5.82939e-05	0.0084466	0.00797333	BD-nonBD
KLF7	NB	0.435058	5.0178	5.49881	0.0244613	0.175406	0.165819	BD-nonBD
LINC01857	NB	1.04465	6.82414	11.3716	0.00174937	0.047911	0.0423578	BD-nonBD
MRPL44	NB	0.413932	6.13109	7.64418	0.0088039	0.107831	0.0967435	BD-nonBD
ILKAP	NB	0.27747	6.50792	4.82994	0.0342578	0.21141	0.197461	BD-nonBD
MTERF4	NB	0.36636	6.46631	4.75479	0.0356021	0.215155	0.201448	BD-nonBD
ARPC4	NB	0.432737	6.04074	4.78441	0.0350655	0.214129	0.199974	BD-nonBD
LSM3	NB	0.305112	7.43284	8.55378	0.00583741	0.0877388	0.0784386	BD-nonBD
TBC1D5	NB	0.435839	6.97868	7.20076	0.0108047	0.118549	0.107488	BD-nonBD
EXOG	NB	0.75317	5.50967	7.41407	0.00978726	0.113179	0.102262	BD-nonBD
CSRNP1	NB	1.16925	6.1635	18.2337	0.000129266	0.0118519	0.011496	BD-nonBD
EIF1B	NB	0.552854	8.36892	6.98533	0.0119484	0.124845	0.113361	BD-nonBD
KIAA1143	NB	0.475775	5.6576	8.67544	0.00553012	0.086991	0.076244	BD-nonBD
SHISA5	NB	0.34691	8.20471	8.76147	0.00532329	0.0860576	0.0748582	BD-nonBD
ARIH2	NB	0.370449	7.10254	7.62555	0.00887944	0.108549	0.0971985	BD-nonBD
UBA7	NB	0.330468	6.27298	6.39734	0.0157868	0.142905	0.131438	BD-nonBD
RASSF1	NB	0.403771	6.5404	6.36555	0.0160292	0.144083	0.132493	BD-nonBD
ABHD14B	NB	0.524434	7.65073	22.9974	2.60866e-05	0.0078831	0.00530577	BD-nonBD
PHF7	NB	0.576353	4.99724	5.66769	0.0225015	0.169088	0.158493	BD-nonBD
TKT	NB	0.342225	7.60737	5.02651	0.0309968	0.199736	0.187589	BD-nonBD
DCP1A	NB	0.575892	6.07341	11.8798	0.00142127	0.0432309	0.03801	BD-nonBD
SELENOK	NB	0.368255	7.28476	5.31596	0.0267943	0.185508	0.174199	BD-nonBD
CLDND1	NB	0.4262	5.8439	4.78578	0.0350408	0.214129	0.199906	BD-nonBD
TRMT10C	NB	0.397408	6.4721	6.23337	0.0170806	0.145547	0.137047	BD-nonBD
NFKBIZ	NB	0.778915	6.54257	9.92631	0.0032072	0.0655535	0.0575501	BD-nonBD
IFT57	NB	0.556304	7.76293	11.3696	0.00175081	0.047911	0.042373	BD-nonBD
NDUFB4	NB	0.407422	7.70729	15.1569	0.000395481	0.0220713	0.0196437	BD-nonBD
ISY1	NB	0.865365	5.02678	7.04376	0.0116258	0.123331	0.111888	BD-nonBD
MRPS22	NB	0.46952	5.63997	7.52117	0.00931566	0.110246	0.0997477	BD-nonBD
SERP1	NB	0.317581	9.61724	9.66724	0.00358451	0.0695026	0.0611584	BD-nonBD
EIF2A	NB	0.251393	7.31506	5.20946	0.0282638	0.190118	0.179135	BD-nonBD
ZDHHC19	NB	1.55693	4.8505	12.454	0.00112755	0.0374953	0.0337552	BD-nonBD
NRROS	NB	0.863903	5.55577	13.5904	0.000719948	0.0296121	0.0267501	BD-nonBD
NCBP2-AS2	NB	0.495239	7.22991	16.6059	0.000231451	0.0166905	0.0150969	BD-nonBD
TMEM175	NB	0.430758	6.32821	7.47094	0.00953377	0.111861	0.100929	BD-nonBD
TACC3	NB	0.548171	5.1046	6.93383	0.0122406	0.125914	0.114689	BD-nonBD
MFSD10	NB	0.345937	6.87829	8.59575	0.00572939	0.0874988	0.0777175	BD-nonBD
MAN2B2	NB	0.36527	5.35572	5.7325	0.0270382	0.186793	0.175045	BD-nonBD
MRFAP1	NB	0.290627	6.79716	6.15821	0.0177116	0.147245	0.139419	BD-nonBD
RHOH	NB	0.375015	8.80721	14.0921	0.000592872	0.0269523	0.0242302	BD-nonBD
AREG	NB	1.9709	4.80407	16.9128	0.000207062	0.0153688	0.014313	BD-nonBD
G3BP2	NB	0.504584	6.99725	6.80378	0.0130134	0.129716	0.11852	BD-nonBD
HNRNPDL	NB	0.285395	10.1126	8.22144	0.00677369	0.0932908	0.0844277	BD-nonBD
SLC9B2	NB	0.749724	4.80478	13.3711	0.000784313	0.0312653	0.0278413	BD-nonBD
INTS12	NB	0.332212	5.75381	4.83704	0.0341339	0.211051	0.197122	BD-nonBD
SEC24B	NB	0.37411	5.62587	4.92436	0.0326471	0.207153	0.192671	BD-nonBD
SNHG8	NB	0.513956	8.6046	15.8082	0.000310196	0.0188858	0.017519	BD-nonBD
TMEM192	NB	0.382592	5.67137	4.64301	0.037709	0.222033	0.207938	BD-nonBD
HMGB2	NB	0.428862	6.88543	9.96781	0.0031508	0.0650953	0.0571406	BD-nonBD
MED10	NB	0.479636	7.8298	15.522	0.000344993	0.0201649	0.0184241	BD-nonBD
ZNF622	NB	0.443902	6.08423	8.05129	0.00731416	0.0967881	0.0878299	BD-nonBD
PTGER4	NB	0.767381	5.10539	7.05106	0.0115862	0.123317	0.111697	BD-nonBD
NDUFS4	NB	0.470744	5.96427	8.11603	0.00710328	0.0960087	0.0867003	BD-nonBD
SREK1IP1	NB	0.362541	5.72126	5.52915	0.024096	0.175175	0.16446	BD-nonBD
TAF9	NB	0.364378	6.84295	5.77345	0.0213612	0.163599	0.154265	BD-nonBD
BTF3	NB	0.335041	10.9676	16.0016	0.000288803	0.0182599	0.0168831	BD-nonBD
NSA2	NB	0.43507	8.83379	20.2502	6.44879e-05	0.0084466	0.00832607	BD-nonBD
EPB41L4A-AS1	NB	0.549803	7.70529	12.9392	0.000929612	0.0340928	0.0304067	BD-nonBD
HINT1	NB	0.363925	10.5239	19.5694	8.13012e-05	0.00948712	0.00928999	BD-nonBD
IRF1	NB	1.16378	8.78116	16.5444	0.000236696	0.0168791	0.0152926	BD-nonBD
HNRNPA0	NB	0.261592	8.91834	5.92607	0.0198244	0.157078	0.147999	BD-nonBD
PFDN1	NB	0.322851	6.5702	6.1178	0.0180612	0.148802	0.140893	BD-nonBD
CD74	NB	0.261591	15.5637	11.2857	0.00181233	0.0487777	0.0430437	BD-nonBD
DCTN4	NB	0.404639	5.82312	5.03079	0.0309297	0.199505	0.187379	BD-nonBD
TNIP1	NB	0.383394	7.62816	10.5363	0.0024761	0.0578898	0.0506048	BD-nonBD
RNF145	NB	0.56672	5.89949	5.1525	0.0290854	0.192642	0.181615	BD-nonBD
CCNG1	NB	0.320109	6.97454	5.57909	0.0235075	0.17292	0.1624	BD-nonBD
NPM1	NB	0.321298	10.6463	17.6971	0.000156292	0.0135552	0.0125459	BD-nonBD
ERGIC1	NB	0.309978	6.61105	4.42358	0.0422536	0.232576	0.220753	BD-nonBD
HIGD2A	NB	0.38401	8.5912	15.6285	0.00033158	0.0198886	0.018056	BD-nonBD
RNF44	NB	0.307327	6.58814	4.29026	0.0453062	0.242033	0.228885	BD-nonBD
PRR7	NB	0.373674	5.10155	4.30198	0.0450284	0.241375	0.228137	BD-nonBD
NHP2	NB	0.256587	7.83774	5.05787	0.0305085	0.198383	0.185949	BD-nonBD
SQSTM1	NB	0.393854	7.97134	10.524	0.00248892	0.0578898	0.0507617	BD-nonBD
ZFP62	NB	0.711907	4.79087	7.03058	0.0116978	0.123684	0.112262	BD-nonBD
RACK1	NB	0.368235	12.6196	22.4722	3.09044e-05	0.0078831	0.00573115	BD-nonBD
FARS2	NB	0.403928	5.23012	4.90465	0.0329764	0.20782	0.193651	BD-nonBD
BLOC1S5	NB	1.02448	4.57558	6.78978	0.0130997	0.129718	0.118937	BD-nonBD
EEF1E1	NB	1.0019	5.03721	8.00482	0.00746966	0.097638	0.0887121	BD-nonBD
NOL7	NB	0.391179	7.90179	12.2335	0.00123188	0.0397296	0.0352957	BD-nonBD
CD83	NB	1.87101	8.24974	25.4401	1.21065e-05	0.00431665	0.00362527	BD-nonBD
ABT1	NB	0.496415	6.6539	18.3224	0.000125301	0.0118262	0.0113496	BD-nonBD
RPP21	NB	0.302308	6.63658	4.20436	0.0474008	0.245525	0.234542	BD-nonBD
MICB	NB	0.557252	4.98352	5.81644	0.0209156	0.161594	0.152572	BD-nonBD
BAG6	NB	0.341965	6.86173	5.44415	0.0251347	0.178052	0.168516	BD-nonBD
CSNK2B	NB	1.68094	6.79515	11.503	0.00165747	0.0461371	0.041144	BD-nonBD
HLA-DPB1	NB	0.339262	12.3303	9.87233	0.00328217	0.0666469	0.0583058	BD-nonBD
TAPBP	NB	0.389198	8.94279	16.0936	0.000279183	0.0180989	0.0165555	BD-nonBD
CUTA	NB	0.270981	8.03347	8.40419	0.00624046	0.0902173	0.0810453	BD-nonBD
HMGA1	NB	0.484756	7.12707	9.43781	0.00395826	0.0730003	0.0645131	BD-nonBD
KCTD20	NB	0.317301	5.62902	4.64622	0.0376467	0.221923	0.207726	BD-nonBD
PIM1	NB	0.712921	6.23068	5.52485	0.0241474	0.17519	0.164689	BD-nonBD
TAF8	NB	0.537211	5.4385	7.80393	0.00818383	0.103337	0.0930496	BD-nonBD
TBCC	NB	0.308978	6.59989	4.64718	0.0376281	0.221923	0.207653	BD-nonBD
CNPY3	NB	0.285006	8.26876	8.46131	0.00608316	0.0889333	0.0800889	BD-nonBD
DNPH1	NB	0.39731	6.99381	5.80578	0.0210252	0.161798	0.153024	BD-nonBD
POLR1C	NB	0.496938	5.12816	4.36983	0.0434562	0.235198	0.223898	BD-nonBD
MRPS18A	NB	0.386457	5.65731	5.48813	0.0245914	0.175754	0.166319	BD-nonBD
PTP4A1	NB	0.696937	6.40525	18.5378	0.000116189	0.0116516	0.0109354	BD-nonBD
FAM135A	NB	0.486788	4.85106	4.19111	0.0477334	0.246137	0.235395	BD-nonBD
EEF1A1	NB	0.336978	14.9975	21.8135	3.83128e-05	0.0078831	0.00644491	BD-nonBD
COX7A2	NB	0.266978	8.60364	6.04672	0.0186942	0.152258	0.143532	BD-nonBD
AMD1	NB	0.316109	6.83035	4.56711	0.0392174	0.225465	0.21229	BD-nonBD
CALHM6	NB	0.476246	9.22855	9.98189	0.00313191	0.0650953	0.0570206	BD-nonBD
RWDD1	NB	0.322964	7.35395	8.65382	0.00558344	0.0874988	0.0765765	BD-nonBD
TBPL1	NB	0.307155	6.44849	4.27209	0.0457406	0.242614	0.229982	BD-nonBD
TAGAP	NB	0.545115	9.26711	16.0159	0.000287288	0.0182599	0.0168409	BD-nonBD
SOD2	NB	0.527604	6.39369	11.1629	0.00190659	0.0499448	0.0440792	BD-nonBD
MPC1	NB	0.499594	5.97363	12.9813	0.000914263	0.0337227	0.0301376	BD-nonBD
GET4	NB	0.369892	5.30857	4.60861	0.0383847	0.223348	0.209912	BD-nonBD
COX19	NB	0.474314	6.25445	8.92225	0.00495858	0.0818102	0.0721651	BD-nonBD
ZFAND2A	NB	0.624839	5.61501	9.96861	0.00314973	0.0650953	0.0571391	BD-nonBD
NUDT1	NB	0.290081	6.14141	4.6764	0.0370658	0.220267	0.20591	BD-nonBD
AP5Z1	NB	0.412144	5.52522	4.82519	0.0343413	0.211722	0.197677	BD-nonBD
ZDHHC4	NB	0.443414	5.41855	5.45787	0.0249639	0.177233	0.167892	BD-nonBD
KBTBD2	NB	0.698528	5.35192	5.44865	0.0250785	0.17785	0.168298	BD-nonBD
PSMA2	NB	1.70454	4.55758	12.4747	0.00111826	0.0374937	0.0336243	BD-nonBD
MRPS24	NB	0.742447	6.75046	15.2803	0.000377602	0.0214465	0.0192133	BD-nonBD
UBE2D4	NB	0.606076	4.94637	10.6435	0.00236705	0.0574624	0.0493378	BD-nonBD
ZNF107	NB	0.486513	7.13863	6.71376	0.013579	0.13171	0.121334	BD-nonBD
ZNF138	NB	0.692779	5.33846	7.94308	0.00768177	0.0991683	0.0900797	BD-nonBD
ERV3-1	NB	1.12802	5.1949	10.1907	0.00286546	0.0625477	0.0545053	BD-nonBD
SBDS	NB	1.10286	6.79348	22.7345	2.8391e-05	0.0078831	0.00559288	BD-nonBD
DNAJC30	NB	0.480857	5.75941	8.73105	0.00539547	0.0863592	0.0753756	BD-nonBD
BUD23	NB	0.287153	6.84286	5.33513	0.0265388	0.184982	0.173308	BD-nonBD
EIF4H	NB	0.300193	7.63867	9.68035	0.00356431	0.0695026	0.0609798	BD-nonBD
RHBDD2	NB	0.309532	5.86803	5.17312	0.028785	0.19204	0.180718	BD-nonBD
TMEM120A	NB	0.325631	5.73365	4.53355	0.0399053	0.226633	0.214207	BD-nonBD
MDH2	NB	0.420114	7.87485	14.0689	0.000598183	0.0269523	0.02439	BD-nonBD
ARPC1B	NB	0.699877	8.52814	7.32009	0.0102222	0.115301	0.104434	BD-nonBD
ZNF394	NB	0.654791	6.12896	12.6866	0.0010276	0.0358431	0.0321018	BD-nonBD
TAF6	NB	0.345768	5.55416	4.8478	0.0349266	0.213688	0.199537	BD-nonBD
PILRB	NB	0.579718	5.03066	6.57093	0.0145314	0.13574	0.125634	BD-nonBD
SRRT	NB	0.289388	6.6767	5.60919	0.0231603	0.172041	0.161067	BD-nonBD
HBP1	NB	0.578575	6.86909	7.53783	0.00924453	0.10967	0.0993089	BD-nonBD
DNAJB9	NB	0.614172	6.34454	9.87502	0.0032784	0.0666469	0.0582587	BD-nonBD
ATP6V1F	NB	0.334573	7.87607	11.9484	0.00138223	0.042943	0.0374131	BD-nonBD
CHPF2	NB	0.417967	4.85124	4.55357	0.0394934	0.22564	0.21297	BD-nonBD
SLC25A6	NB	0.443125	10.5188	28.5125	4.81987e-06	0.00298592	0.00241937	BD-nonBD
NDUFB11	NB	0.293028	8.79138	6.75436	0.0133207	0.131123	0.120112	BD-nonBD
ELK1	NB	0.992861	5.09324	30.3278	2.85742e-06	0.00229237	0.00186786	BD-nonBD
UXT	NB	0.276053	9.08162	8.96476	0.00486668	0.0813394	0.0715187	BD-nonBD
RBM3	NB	0.393958	9.30954	5.47375	0.0247677	0.176621	0.167013	BD-nonBD
WDR13	NB	0.380399	6.1169	7.13737	0.0111284	0.120646	0.109259	BD-nonBD
WAS	NB	0.37691	8.26458	8.62616	0.00565246	0.0874988	0.0770912	BD-nonBD
PIM2	NB	1.03011	7.91954	20.7737	5.40764e-05	0.0084466	0.00769314	BD-nonBD
WDR45	NB	0.278758	6.26873	5.10665	0.0297658	0.195334	0.183768	BD-nonBD
CCDC22	NB	0.487989	5.34818	7.20369	0.0107899	0.118549	0.107411	BD-nonBD
TSR2	NB	0.330399	6.72793	8.33629	0.00643315	0.0906644	0.0823527	BD-nonBD
IGBP1	NB	0.299265	7.47971	6.86441	0.0126468	0.128837	0.116679	BD-nonBD
SNX12	NB	0.411812	5.19101	4.24066	0.0465029	0.243992	0.232234	BD-nonBD
IL2RG	NB	0.787468	6.74475	6.95957	0.0120936	0.125594	0.114018	BD-nonBD
RLIM	NB	0.485644	5.3878	6.06906	0.0184927	0.15087	0.142725	BD-nonBD
BEX2	NB	0.392101	5.97142	4.55616	0.0394404	0.22564	0.212788	BD-nonBD
RBMX	NB	0.359026	8.15172	15.7933	0.000311919	0.0188858	0.0175437	BD-nonBD
NAA10	NB	1.27925	6.14771	13.4445	0.000762125	0.030763	0.0274787	BD-nonBD
RENBP	NB	0.467181	4.7857	4.50761	0.040446	0.228136	0.21582	BD-nonBD
FLNA	NB	0.439094	7.08982	6.96907	0.0120398	0.125441	0.113767	BD-nonBD
EMD	NB	0.372905	7.41735	9.21855	0.0043545	0.0765677	0.0676685	BD-nonBD
G6PD	NB	0.396035	6.1228	10.592	0.00241881	0.0574624	0.0498634	BD-nonBD
CLN8	NB	0.540012	4.96975	4.35913	0.0437	0.236282	0.224552	BD-nonBD
BLK	NB	0.413434	8.22273	8.34143	0.00641834	0.0906644	0.0822437	BD-nonBD
NEIL2	NB	0.434954	5.06666	7.4554	0.00960232	0.112254	0.101302	BD-nonBD
INTS10	NB	0.378104	6.94678	7.72401	0.00848797	0.105716	0.0949415	BD-nonBD
EIF4EBP1	NB	0.40678	6.10842	8.79137	0.00525337	0.0855739	0.0744354	BD-nonBD
FABP5	NB	0.69138	4.80648	6.54252	0.0147293	0.136805	0.126516	BD-nonBD
UQCRB	NB	0.28182	9.59587	5.84852	0.0205898	0.160593	0.151318	BD-nonBD
PABPC1	NB	0.314283	11.397	15.0936	0.000405018	0.0222172	0.0198344	BD-nonBD
UBR5-AS1	NB	0.381983	5.81589	7.17964	0.0109114	0.119098	0.108122	BD-nonBD
AZIN1	NB	0.342557	6.33867	6.70955	0.0136061	0.13171	0.121458	BD-nonBD
EIF3H	NB	0.334712	9.50787	15.0139	0.000417354	0.0225091	0.0201425	BD-nonBD
C8orf76	NB	0.535259	5.08541	6.52557	0.0148487	0.137516	0.127042	BD-nonBD
ZHX1	NB	0.578305	5.08904	7.303	0.0103035	0.115608	0.104937	BD-nonBD
FAM91A1	NB	0.460269	5.25466	6.32898	0.0163129	0.144408	0.133813	BD-nonBD
NDUFB9	NB	0.301317	8.19021	9.32705	0.00415338	0.0746677	0.0660169	BD-nonBD
MYC	NB	0.672986	7.64743	18.8129	0.000105561	0.0109272	0.0104302	BD-nonBD
LY6E	NB	0.351115	8.86991	4.42945	0.0421245	0.232576	0.220416	BD-nonBD
GSDMD	NB	0.299748	6.36002	4.53197	0.039938	0.226633	0.214318	BD-nonBD
EEF1D	NB	0.353573	11.7027	21.5646	4.15814e-05	0.0078831	0.0067066	BD-nonBD
GRINA	NB	0.413492	7.33211	8.10538	0.00713751	0.0960087	0.0868589	BD-nonBD
HSF1	NB	0.388088	7.07736	9.46342	0.00391456	0.0726116	0.0640743	BD-nonBD
VPS28	NB	0.274882	8.28735	7.66293	0.00872857	0.107372	0.0962573	BD-nonBD
CYHR1	NB	0.390166	5.54528	4.52052	0.0401759	0.22738	0.214964	BD-nonBD
HINT2	NB	0.302704	6.4152	4.84454	0.0340032	0.210446	0.19665	BD-nonBD
RECK	NB	0.582208	4.77422	5.64338	0.0227727	0.169621	0.159573	BD-nonBD
ISCA1	NB	0.495103	6.33307	8.9236	0.00495563	0.0818102	0.0721341	BD-nonBD
SECISBP2	NB	0.311756	7.1987	7.59371	0.00901015	0.108612	0.0979069	BD-nonBD
TRMO	NB	0.984532	5.15168	11.9315	0.00139173	0.042943	0.0375471	BD-nonBD
ANP32B	NB	0.290315	8.78559	14.0945	0.000592331	0.0269523	0.0242144	BD-nonBD
HSPA5	NB	0.624038	7.39499	18.277	0.000127314	0.0118421	0.011429	BD-nonBD
FPGS	NB	0.315054	6.30235	6.16767	0.0176308	0.146954	0.139179	BD-nonBD
FAM102A	NB	0.573053	4.75852	4.60348	0.0384866	0.223533	0.210205	BD-nonBD
C9orf16	NB	0.360081	8.22033	11.7617	0.00149116	0.0443067	0.039026	BD-nonBD
URM1	NB	0.282965	6.46617	4.898	0.0330882	0.208196	0.193994	BD-nonBD
C9orf78	NB	0.25284	7.49421	5.10735	0.0297553	0.195334	0.18374	BD-nonBD
QSOX2	NB	0.646571	4.69627	6.86844	0.0126228	0.128797	0.116533	BD-nonBD
AGPAT2	NB	0.541246	5.6729	6.99829	0.011876	0.124747	0.113027	BD-nonBD
EXD3	NB	0.407703	4.76104	4.76255	0.0354606	0.214704	0.201091	BD-nonBD
BET1L	NB	0.419713	6.11101	6.02736	0.0188708	0.153068	0.144249	BD-nonBD
IFITM2	NB	0.476486	9.12861	12.794	0.000984656	0.0349145	0.0313813	BD-nonBD
IFITM1	NB	0.853493	8.45162	13.3393	0.000794145	0.0313944	0.0280306	BD-nonBD
RHOG	NB	0.314791	7.69587	9.18353	0.00442162	0.0773241	0.068023	BD-nonBD
STIM1	NB	0.351389	6.08572	5.27993	0.027282	0.18767	0.175815	BD-nonBD
RIC3	NB	0.460008	7.46991	5.69737	0.0221749	0.167631	0.157277	BD-nonBD
PSMA1	NB	0.699175	6.62869	7.51843	0.00932744	0.110246	0.0997937	BD-nonBD
CYP2R1	NB	0.351379	6.21877	4.63409	0.0378831	0.222446	0.208479	BD-nonBD
SERGEF	NB	0.384098	5.35843	5.43396	0.0252625	0.178759	0.16901	BD-nonBD
SVIP	NB	0.450878	6.40561	7.04374	0.0116259	0.123331	0.111888	BD-nonBD
TRAF6	NB	0.427674	5.028	6.34728	0.0161703	0.144392	0.133216	BD-nonBD
ZNF408	NB	0.653759	4.58322	4.62653	0.0380312	0.223093	0.208935	BD-nonBD
KBTBD4	NB	0.764354	5.54515	13.2039	0.000837476	0.0321852	0.0288121	BD-nonBD
FAM111B	NB	1.39843	5.42038	12.8173	0.000975602	0.0347856	0.0311828	BD-nonBD
FTH1	NB	0.455107	12.2404	19.2334	9.12553e-05	0.0101102	0.00985472	BD-nonBD
EEF1G	NB	1.95956	10.3244	16.0968	0.000278846	0.0180989	0.016543	BD-nonBD
C11orf98	NB	1.06883	5.6633	13.1687	0.000849145	0.0323485	0.0289981	BD-nonBD
UBXN1	NB	0.310487	9.25726	12.3088	0.00119514	0.0391346	0.0347515	BD-nonBD
BSCL2	NB	0.445571	5.5411	7.96493	0.00760597	0.0986164	0.0895691	BD-nonBD
TAF6L	NB	0.587168	4.94404	4.18389	0.0479156	0.246137	0.235882	BD-nonBD
COX8A	NB	0.368788	8.18534	11.5498	0.00162598	0.04577	0.0407827	BD-nonBD
DNAJC4	NB	0.511741	7.74585	21.6053	4.10282e-05	0.0078831	0.00666138	BD-nonBD
SF1	NB	0.436235	9.74973	12.2661	0.00121585	0.0395208	0.0350809	BD-nonBD
ARL2	NB	1.11921	5.10912	9.09713	0.00459196	0.0783808	0.0693157	BD-nonBD
VPS51	NB	0.281357	7.99383	7.05249	0.0115785	0.123317	0.111657	BD-nonBD
FAU	NB	0.326275	13.0873	17.4144	0.000172876	0.0140848	0.013111	BD-nonBD
CCDC85B	NB	0.322691	7.6076	5.56144	0.0237137	0.173451	0.163098	BD-nonBD
BRMS1	NB	0.306457	6.34434	5.25949	0.0275629	0.188624	0.176791	BD-nonBD
MRPL11	NB	0.327638	6.82289	5.57792	0.0235212	0.17292	0.162434	BD-nonBD
RBM4	NB	0.522894	6.5512	5.797	0.0211159	0.162301	0.153373	BD-nonBD
PTPRCAP	NB	1.04617	10.3375	16.2148	0.00026702	0.0176674	0.0161834	BD-nonBD
MRPL21	NB	0.262508	6.49756	4.34053	0.0441275	0.238039	0.225782	BD-nonBD
ANAPC15	NB	0.624896	5.84883	12.5796	0.00107236	0.0366084	0.0328142	BD-nonBD
NDUFC2	NB	1.42262	5.15078	13.9363	0.000629564	0.0271177	0.0249107	BD-nonBD
CWC15	NB	0.287476	6.99624	4.9377	0.0324262	0.206051	0.192047	BD-nonBD
PTS	NB	0.562749	5.34513	5.71284	0.0220067	0.166949	0.156645	BD-nonBD
ZBTB16	NB	1.53149	5.67609	5.01754	0.0311381	0.200279	0.188044	BD-nonBD
RBM7	NB	1.1377	5.18823	13.6212	0.00071137	0.0296121	0.0265584	BD-nonBD
IL10RA	NB	0.907017	6.44625	11.086	0.00196832	0.0513524	0.0448205	BD-nonBD
DDX6	NB	0.320378	8.05885	5.68861	0.0222708	0.168158	0.15762	BD-nonBD
CXCR5	NB	0.477305	7.787	9.48332	0.00388094	0.0721967	0.0637809	BD-nonBD
H2AFX	NB	0.451076	4.75054	4.76289	0.0354543	0.214704	0.201065	BD-nonBD
RNF26	NB	0.621116	5.08388	9.72353	0.00349868	0.0688735	0.0603383	BD-nonBD
PFKP	NB	0.377271	5.48765	5.06285	0.0304319	0.198285	0.185692	BD-nonBD
COMMD3	NB	0.796129	5.43151	6.4217	0.0156038	0.14205	0.130604	BD-nonBD
MAP3K8	NB	0.450091	7.63251	7.41721	0.0097731	0.113179	0.102202	BD-nonBD
WASHC2C	NB	0.334417	6.05468	6.31618	0.0164135	0.144557	0.134349	BD-nonBD
WDFY4	NB	0.482148	6.70926	11.2165	0.00186484	0.0495461	0.0435405	BD-nonBD
DDX50	NB	0.513176	6.40398	7.15881	0.0110178	0.119756	0.108626	BD-nonBD
DDX21	NB	0.320012	7.13359	4.22588	0.0468662	0.244401	0.233112	BD-nonBD
DNAJB12	NB	0.364304	5.59682	4.78018	0.0351415	0.21439	0.200216	BD-nonBD
ECD	NB	0.574703	5.8017	9.04354	0.00470113	0.079402	0.0701723	BD-nonBD
PPIF	NB	0.703125	4.78485	7.26558	0.010484	0.11702	0.105896	BD-nonBD
PCGF5	NB	0.369527	7.01871	6.17005	0.0176105	0.146954	0.139145	BD-nonBD
NDUFB8	NB	1.04849	4.631	8.6207	0.00566618	0.0874988	0.077211	BD-nonBD
BORCS7	NB	0.6061	6.14557	6.28098	0.0166936	0.145546	0.135461	BD-nonBD
XPNPEP1	NB	0.506202	5.19779	5.84157	0.0206599	0.160721	0.151552	BD-nonBD
RGS10	NB	0.68996	5.8727	10.5937	0.00241704	0.0574624	0.04984	BD-nonBD
EDRF1	NB	0.507424	5.45612	7.81338	0.00814862	0.103152	0.0928724	BD-nonBD
BCCIP	NB	0.372445	6.9162	6.34486	0.016189	0.144392	0.133252	BD-nonBD
ZNF511	NB	0.35343	6.16227	8.68647	0.00550313	0.086991	0.0760412	BD-nonBD
RHNO1	NB	0.553452	5.28625	6.59059	0.0143961	0.135645	0.125067	BD-nonBD
NDUFA9	NB	0.518045	5.62822	5.05486	0.0305552	0.198485	0.186084	BD-nonBD
GAPDH	NB	0.355719	9.81378	9.74756	0.0034627	0.0688038	0.0599861	BD-nonBD
NOP2	NB	0.391387	5.25573	5.866	0.0204145	0.159587	0.150517	BD-nonBD
EMG1	NB	1.63324	4.8062	11.2701	0.00182404	0.0487777	0.04314	BD-nonBD
SLC2A3	NB	1.10542	6.67086	13.5842	0.000721702	0.0296121	0.0267838	BD-nonBD
NECAP1	NB	0.420859	5.53322	4.12567	0.0494136	0.250701	0.239871	BD-nonBD
CLEC2B	NB	0.389808	7.54661	8.30323	0.00652926	0.0914952	0.0828382	BD-nonBD
CDKN1B	NB	0.450422	7.60757	8.51952	0.0059272	0.0880573	0.0791292	BD-nonBD
H2AFJ	NB	0.339116	5.46225	5.29793	0.0270371	0.186793	0.175045	BD-nonBD
WBP11	NB	0.378999	6.64641	6.41825	0.0156296	0.142083	0.130753	BD-nonBD
ASB8	NB	0.413651	6.11609	8.87622	0.00506018	0.0828476	0.0729388	BD-nonBD
PFDN5	NB	0.301351	11.4483	16.3369	0.000255332	0.0170793	0.0158117	BD-nonBD
PRR13	NB	0.267653	9.26909	11.2808	0.001816	0.0487777	0.0430721	BD-nonBD
ATP5MC2	NB	0.252549	10.3952	9.32916	0.00414957	0.0746677	0.0659765	BD-nonBD
NACA	NB	0.406109	12.213	25.8022	1.08344e-05	0.00412146	0.00338283	BD-nonBD
DDIT3	NB	1.13768	5.86083	16.4064	0.000248922	0.0170793	0.0156814	BD-nonBD
LLPH	NB	0.698995	5.61011	9.54395	0.00378043	0.0713612	0.0629569	BD-nonBD
TMBIM4	NB	0.930716	6.51888	9.39934	0.0040249	0.0733858	0.0650304	BD-nonBD
CPSF6	NB	0.331577	6.85875	6.21823	0.0172057	0.145547	0.137516	BD-nonBD
CCDC59	NB	0.544673	7.29773	12.8755	0.000953345	0.034374	0.0307874	BD-nonBD
TMEM263	NB	0.315047	6.05656	4.34047	0.044129	0.238039	0.225782	BD-nonBD
PWP1	NB	0.294991	7.19302	5.75183	0.0215891	0.164561	0.154948	BD-nonBD
DDX54	NB	0.322396	6.586	8.28832	0.0065731	0.0919089	0.0831121	BD-nonBD
PEBP1	NB	0.397861	8.40686	13.4629	0.000756655	0.0307355	0.027418	BD-nonBD
TRIAP1	NB	0.326161	5.86161	4.86284	0.033687	0.209906	0.195731	BD-nonBD
RNF10	NB	0.263153	6.78944	4.8707	0.0335521	0.209472	0.195354	BD-nonBD
VPS33A	NB	0.672522	4.75878	4.26298	0.0459602	0.243073	0.230646	BD-nonBD
HIP1R	NB	0.384277	6.9705	6.24901	0.0169524	0.145546	0.136522	BD-nonBD
VPS37B	NB	0.35497	6.81892	4.24579	0.0463775	0.243748	0.231896	BD-nonBD
DHX37	NB	0.57674	4.67396	6.40596	0.0157218	0.142719	0.131133	BD-nonBD
SFSWAP	NB	0.311705	6.62474	5.06296	0.0304302	0.198285	0.185689	BD-nonBD
SAP18	NB	0.310849	8.66605	10.0953	0.00298407	0.06354	0.055692	BD-nonBD
USPL1	NB	0.392795	5.60647	4.47369	0.0411653	0.229938	0.217817	BD-nonBD
N4BP2L1	NB	0.417434	7.01506	9.24434	0.00430577	0.0763382	0.0672529	BD-nonBD
TPT1	NB	0.278539	13.2773	10.2541	0.00278939	0.0621168	0.0538257	BD-nonBD
RUBCNL	NB	0.356426	8.22759	6.89963	0.0124389	0.127123	0.115716	BD-nonBD
INTS6-AS1	NB	0.907384	4.9006	16.9574	0.000203753	0.0153688	0.0142066	BD-nonBD
COMMD6	NB	0.287529	10.0271	7.32267	0.01021	0.115301	0.10438	BD-nonBD
IRS2	NB	0.978907	4.64818	8.90324	0.00500027	0.082076	0.0724889	BD-nonBD
PSME2	NB	0.342333	8.16938	7.26582	0.0104828	0.11702	0.105893	BD-nonBD
CHMP4A	NB	0.797839	5.46041	5.20181	0.0283727	0.190118	0.179397	BD-nonBD
G2E3	NB	0.427693	5.63412	6.62986	0.01413	0.13447	0.123856	BD-nonBD
NFKBIA	NB	1.04223	9.50846	31.1244	2.28234e-06	0.00229237	0.00162472	BD-nonBD
GMFB	NB	0.399151	6.2849	4.56598	0.0392404	0.225465	0.2123	BD-nonBD
MAPK1IP1L	NB	0.730699	7.43822	20.289	6.36483e-05	0.0084466	0.00827373	BD-nonBD
TIMM9	NB	0.386049	6.40381	9.60857	0.00367636	0.0704325	0.062078	BD-nonBD
HIF1A	NB	0.620949	7.69263	10.1079	0.0029681	0.0634976	0.0555143	BD-nonBD
ZFP36L1	NB	0.295575	10.3352	7.222	0.0106984	0.118501	0.106977	BD-nonBD
MED6	NB	0.66173	5.48679	10.3005	0.00273516	0.0618109	0.0533346	BD-nonBD
NPC2	NB	0.268646	8.477	7.06279	0.0115228	0.123256	0.1114	BD-nonBD
PSMC1	NB	0.326852	6.56658	5.70622	0.0220786	0.167099	0.15684	BD-nonBD
RIN3	NB	0.432444	6.98346	8.50436	0.0059674	0.088246	0.0793728	BD-nonBD
MOAP1	NB	0.539284	6.14183	11.7988	0.0014688	0.0440504	0.0386921	BD-nonBD
CCNK	NB	0.260579	6.32169	5.01025	0.0481563	0.246859	0.23656	BD-nonBD
TRAF3	NB	0.343722	5.67996	4.10429	0.0499767	0.252668	0.241266	BD-nonBD
EIF5	NB	0.539723	8.42298	11.4047	0.00172565	0.0477381	0.0420829	BD-nonBD
INF2	NB	0.529673	5.3431	7.65765	0.00874971	0.107372	0.0963576	BD-nonBD
SIVA1	NB	0.279153	7.4	5.01107	0.0312403	0.2005	0.188376	BD-nonBD
CRIP1	NB	1.29296	6.70067	8.78235	0.00527436	0.0856983	0.0745338	BD-nonBD
IGHE	NB	1.33888	4.47942	4.60589	0.0384386	0.223459	0.210104	BD-nonBD
IGHV3-20	NB	0.980348	6.49346	5.91259	0.0199552	0.157531	0.148541	BD-nonBD
IGHV1-24	NB	1.22699	7.62262	5.28913	0.0271566	0.18741	0.175382	BD-nonBD
IGHV1-69D	NB	1.12607	8.56916	4.45507	0.0415662	0.231171	0.218947	BD-nonBD
SNRPN	NB	0.451822	7.06673	9.67291	0.00357577	0.0695026	0.0610625	BD-nonBD
EMC4	NB	0.323525	6.98904	6.26229	0.0168444	0.145546	0.136042	BD-nonBD
SRP14	NB	0.25678	9.8403	9.1039	0.00457836	0.0783571	0.0691725	BD-nonBD
RPUSD2	NB	0.380009	5.40818	4.50568	0.0404866	0.228136	0.215894	BD-nonBD
EID1	NB	0.292642	8.45258	7.45819	0.00958998	0.112254	0.10124	BD-nonBD
SECISBP2L	NB	0.316581	7.58154	4.27433	0.0456869	0.242614	0.229852	BD-nonBD
PIGB	NB	0.418763	5.80047	4.42026	0.042327	0.23278	0.220948	BD-nonBD
BNIP2	NB	0.283846	7.73242	4.73613	0.0359446	0.216185	0.202384	BD-nonBD
PARP6	NB	0.351978	5.71061	4.24446	0.0464101	0.243748	0.231948	BD-nonBD
HEXA	NB	0.451092	5.91391	5.4922	0.0245417	0.175595	0.166134	BD-nonBD
MPI	NB	0.473535	5.2906	8.03762	0.00735955	0.0969889	0.0880845	BD-nonBD
CTSH	NB	0.450524	7.74928	6.25858	0.0168745	0.145546	0.136167	BD-nonBD
TMED3	NB	0.364706	6.06543	4.23186	0.046719	0.244171	0.232772	BD-nonBD
RAMMET	NB	0.404075	6.29022	8.05401	0.00730516	0.0967881	0.0877487	BD-nonBD
C15orf40	NB	0.274452	6.62969	4.62366	0.0380875	0.223093	0.20909	BD-nonBD
AEN	NB	0.452496	5.32474	4.88546	0.0333005	0.208583	0.194627	BD-nonBD
MPG	NB	0.295492	7.31062	6.48311	0.0151525	0.139123	0.128655	BD-nonBD
NME4	NB	0.35717	6.88718	4.10347	0.0499982	0.252668	0.24134	BD-nonBD
METTL26	NB	0.329187	7.38802	8.37102	0.00633381	0.0905353	0.0816683	BD-nonBD
MCRIP2	NB	0.507963	5.19587	5.26202	0.027528	0.188624	0.176666	BD-nonBD
GNPTG	NB	0.279346	6.73461	5.64247	0.022783	0.169621	0.159588	BD-nonBD
SNHG9	NB	0.562622	5.87473	4.79586	0.0348604	0.213607	0.199362	BD-nonBD
TSC2	NB	0.597382	5.35744	10.9321	0.00209823	0.0532271	0.0463413	BD-nonBD
MLST8	NB	0.385254	5.78836	6.23685	0.017052	0.145547	0.136908	BD-nonBD
ATP6V0C	NB	0.384244	8.59231	19.0096	9.85929e-05	0.0105462	0.010129	BD-nonBD
NAGPA	NB	0.315361	5.70373	4.30903	0.0448621	0.240941	0.227727	BD-nonBD
BFAR	NB	0.425885	6.3548	9.86546	0.00329185	0.0666469	0.0584298	BD-nonBD
ARL6IP1	NB	0.708744	6.70505	5.32593	0.026661	0.184984	0.173716	BD-nonBD
SGF29	NB	0.328779	6.23852	5.52401	0.0241575	0.17519	0.164736	BD-nonBD
TMEM219	NB	0.28255	7.6484	7.43823	0.0096787	0.112737	0.101734	BD-nonBD
INO80E	NB	0.261086	7.35805	6.73421	0.0134482	0.13138	0.120686	BD-nonBD
ALDOA	NB	0.512785	8.26242	22.3491	3.21641e-05	0.0078831	0.00583016	BD-nonBD
PHKG2	NB	0.34278	5.735	4.90348	0.032996	0.20782	0.193715	BD-nonBD
AMFR	NB	0.524821	5.37152	4.10922	0.0498462	0.252297	0.2409	BD-nonBD
HERPUD1	NB	1.45414	8.82224	28.3077	5.11765e-06	0.00298592	0.00245853	BD-nonBD
CNOT1	NB	0.3698	6.63519	6.17657	0.0175551	0.14674	0.138906	BD-nonBD
DDX28	NB	0.503326	5.20299	6.08115	0.0183846	0.150693	0.142376	BD-nonBD
ZNF821	NB	0.391244	6.24061	6.33724	0.0162484	0.144408	0.133503	BD-nonBD
PSMD7	NB	0.667318	7.17099	34.1667	9.91674e-07	0.00212152	0.00106954	BD-nonBD
KARS	NB	0.310522	5.93038	5.10142	0.0298445	0.19565	0.183973	BD-nonBD
C16orf74	NB	0.326439	7.50223	5.46411	0.0248866	0.177233	0.167557	BD-nonBD
COX4I1	NB	0.335336	11.084	14.8537	0.000443367	0.0235168	0.0207893	BD-nonBD
APRT	NB	0.267305	9.00061	7.05448	0.0115677	0.123317	0.111581	BD-nonBD
TAX1BP3	NB	0.994109	4.40315	9.1665	0.00445465	0.0773961	0.0682764	BD-nonBD
P2RX1	NB	0.474581	4.89618	4.37321	0.0433796	0.235144	0.223706	BD-nonBD
MIS12	NB	0.535261	5.07513	4.5575	0.0394132	0.22564	0.212701	BD-nonBD
RNASEK	NB	1.41402	8.00365	14.6633	0.000476558	0.0244684	0.0216362	BD-nonBD
DVL2	NB	0.338503	5.48135	4.41637	0.0424128	0.232853	0.221152	BD-nonBD
GABARAP	NB	0.301412	9.88209	14.7471	0.000461639	0.0242852	0.0212719	BD-nonBD
EIF5A	NB	0.472405	8.74573	10.5102	0.0025034	0.058003	0.0509214	BD-nonBD
PLSCR3	NB	0.779813	5.57329	9.08133	0.00462386	0.0787159	0.069576	BD-nonBD
EIF4A1	NB	0.430666	6.29893	6.27016	0.0167807	0.145546	0.135813	BD-nonBD
SAT2	NB	0.363124	6.80639	6.0338	0.0188118	0.152828	0.143995	BD-nonBD
PEMT	NB	0.493985	4.70656	4.23275	0.046697	0.244171	0.232729	BD-nonBD
LGALS9	NB	0.440753	7.08149	7.50121	0.00940169	0.110919	0.100166	BD-nonBD
TP53I13	NB	0.539789	6.03573	10.1205	0.00295229	0.0633705	0.0553262	BD-nonBD
EIF1	NB	0.524009	11.6713	14.409	0.000525031	0.0259204	0.022672	BD-nonBD
NT5C3B	NB	0.829497	5.37277	13.6706	0.000697857	0.0294661	0.0262867	BD-nonBD
RAB5C	NB	0.547776	7.21751	5.88198	0.0202557	0.158859	0.149759	BD-nonBD
AARSD1	NB	0.647267	5.2619	5.66599	0.0225203	0.169088	0.158528	BD-nonBD
SLC25A39	NB	0.476239	6.79469	10.2464	0.0027985	0.0621168	0.0539217	BD-nonBD
GRN	NB	0.337924	6.74267	5.98821	0.0192334	0.15527	0.14574	BD-nonBD
SCRN2	NB	0.342958	5.76975	4.66066	0.0373674	0.22124	0.206819	BD-nonBD
KAT7	NB	0.371393	5.77103	4.24808	0.0463218	0.243748	0.2317	BD-nonBD
PDK2	NB	0.675801	5.1985	12.6472	0.00104383	0.0360177	0.0323492	BD-nonBD
NME2	NB	0.735497	9.10889	17.5535	0.000164496	0.0138912	0.0128296	BD-nonBD
COIL	NB	0.367537	6.17276	5.96397	0.0194617	0.155742	0.146493	BD-nonBD
MRPS7	NB	0.310574	6.85604	6.26458	0.0168258	0.145546	0.135977	BD-nonBD
MIF4GD	NB	0.307686	6.31175	4.42378	0.0422494	0.232576	0.220753	BD-nonBD
H3F3B	NB	0.526632	11.0519	18.4868	0.000118281	0.0116789	0.0110592	BD-nonBD
UNK	NB	0.501381	5.46422	8.60364	0.00570931	0.0874988	0.0775693	BD-nonBD
MRPL38	NB	0.520933	6.10013	6.3905	0.0158386	0.143172	0.13166	BD-nonBD
TEN1	NB	0.672859	5.55091	14.3147	0.000544321	0.0262368	0.0231351	BD-nonBD
UBALD2	NB	0.63455	4.55157	4.39219	0.0429515	0.234323	0.222656	BD-nonBD
PRPSAP1	NB	0.317711	5.82224	4.13071	0.0492818	0.250553	0.239549	BD-nonBD
2023-09-09	NB	0.462766	8.65422	23.8845	1.96643e-05	0.00664239	0.00465203	BD-nonBD
TMC6	NB	0.283587	7.01837	4.85629	0.0337998	0.210273	0.196069	BD-nonBD
CHMP6	NB	0.494459	5.36119	4.97602	0.0318008	0.202552	0.19009	BD-nonBD
FAAP100	NB	0.510194	4.94281	6.37598	0.0159492	0.143767	0.132071	BD-nonBD
ARHGDIA	NB	0.383195	7.84177	9.41714	0.00399392	0.0732371	0.0647641	BD-nonBD
CENPX	NB	0.277399	6.48905	4.20628	0.047353	0.245525	0.23447	BD-nonBD
HEXDC	NB	0.377123	5.57266	5.33771	0.0265046	0.184982	0.173209	BD-nonBD
TGIF1	NB	0.846126	5.74519	8.32843	0.00645585	0.0906644	0.0824209	BD-nonBD
RAB31	NB	0.622003	5.61273	4.18336	0.047929	0.246137	0.235908	BD-nonBD
RNF138	NB	0.416121	6.63224	7.20607	0.010778	0.118549	0.107329	BD-nonBD
C18orf32	NB	0.286768	7.02478	4.59047	0.0387463	0.22403	0.210873	BD-nonBD
ACAA2	NB	0.535967	5.17593	6.50524	0.0149934	0.138102	0.127764	BD-nonBD
SEC11C	NB	0.404693	6.62608	8.52431	0.00591456	0.0880573	0.0790557	BD-nonBD
PMAIP1	NB	0.783354	6.5544	6.17607	0.0175594	0.14674	0.138924	BD-nonBD
RBFA	NB	0.407914	5.57233	8.47143	0.00605573	0.0889306	0.0799253	BD-nonBD
RBCK1	NB	0.413577	7.40719	16.3879	0.00025061	0.0170793	0.0157056	BD-nonBD
SNRPB	NB	0.294655	8.0989	7.4441	0.00965253	0.112636	0.101638	BD-nonBD
PRNP	NB	0.330671	6.43024	5.21878	0.0281318	0.190118	0.178754	BD-nonBD
SHLD1	NB	0.329114	5.33404	4.20356	0.0474209	0.245525	0.234616	BD-nonBD
PET117	NB	0.493411	5.28483	8.54696	0.00585515	0.0877999	0.0785624	BD-nonBD
SMIM26	NB	0.364066	7.59268	9.98787	0.00312393	0.0650953	0.0569217	BD-nonBD
DTD1	NB	0.628284	5.24987	9.96617	0.00315302	0.0650953	0.0571406	BD-nonBD
AHCY	NB	0.51916	6.29595	8.35922	0.00636738	0.0906116	0.081852	BD-nonBD
GGT7	NB	0.531291	4.78769	4.44408	0.0418048	0.231382	0.219606	BD-nonBD
PHF20	NB	0.357925	7.27619	8.90886	0.00498791	0.082076	0.0723827	BD-nonBD
SCAND1	NB	0.456454	8.20433	17.4064	0.000173371	0.0140848	0.0131243	BD-nonBD
OSER1	NB	0.672953	7.01441	18.4052	0.000121711	0.0117018	0.0111797	BD-nonBD
PCIF1	NB	0.507616	7.03031	15.8395	0.000306627	0.0188858	0.0174553	BD-nonBD
DDX27	NB	0.345809	6.82099	8.05636	0.0072974	0.0967881	0.0877158	BD-nonBD
ZFAS1	NB	0.363884	9.57419	10.3075	0.00272699	0.0618109	0.053278	BD-nonBD
RNF114	NB	0.399902	6.898	10.0907	0.00298989	0.06354	0.055742	BD-nonBD
UBE2V1	NB	1.23182	6.4866	19.1182	9.49583e-05	0.0103295	0.0100173	BD-nonBD
TMEM189	NB	0.601597	4.824	6.5373	0.0147659	0.136947	0.126719	BD-nonBD
PFDN4	NB	0.530115	6.3361	11.3192	0.00178745	0.0486095	0.0428192	BD-nonBD
RBM38	NB	1.07732	5.70553	11.6963	0.00153143	0.04488	0.0396074	BD-nonBD
PPDPF	NB	0.446315	9.80239	9.42969	0.00397224	0.0730482	0.0645931	BD-nonBD
MHENCR	NB	0.872819	6.77496	11.6312	0.00157274	0.0451319	0.0401537	BD-nonBD
GPX4	NB	0.250159	8.60759	6.32464	0.0163469	0.144511	0.133974	BD-nonBD
CIRBP	NB	0.365533	10.3848	8.33604	0.00643388	0.0906644	0.0823552	BD-nonBD
GAMT	NB	0.514765	5.36316	6.79678	0.0130565	0.129716	0.118756	BD-nonBD
UQCR11	NB	0.365875	8.29793	6.16416	0.0176607	0.147012	0.139282	BD-nonBD
SF3A2	NB	0.392515	7.68717	14.134	0.000583383	0.0269363	0.0239927	BD-nonBD
LSM7	NB	0.373061	8.94468	15.0194	0.00041648	0.0225091	0.0201189	BD-nonBD
SPPL2B	NB	0.431537	5.48176	4.77411	0.035251	0.21465	0.200505	BD-nonBD
GADD45B	NB	0.901341	6.89604	20.1802	6.60332e-05	0.00847602	0.00840225	BD-nonBD
MRPL54	NB	0.517893	7.69224	17.3301	0.000178176	0.0142941	0.0133435	BD-nonBD
EEF2	NB	0.366381	11.8095	17.0474	0.000197239	0.01507	0.0139524	BD-nonBD
YJU2	NB	0.322783	5.63135	5.20361	0.028347	0.190118	0.179384	BD-nonBD
DUS3L	NB	0.809135	5.90376	14.3793	0.000531027	0.0260162	0.0228121	BD-nonBD
ALKBH7	NB	0.469314	7.52338	11.0094	0.00203183	0.0521611	0.0455362	BD-nonBD
DENND1C	NB	0.404087	6.60769	7.49386	0.00943358	0.111091	0.10036	BD-nonBD
GPR108	NB	0.496165	6.22099	12.2092	0.001244	0.0398028	0.035487	BD-nonBD
PET100	NB	0.332515	7.31883	4.27259	0.0457285	0.242614	0.229943	BD-nonBD
STXBP2	NB	0.586412	6.07797	8.69694	0.00547764	0.086991	0.0758831	BD-nonBD
TRAPPC5	NB	0.88211	6.80572	12.0899	0.00130532	0.0412688	0.0363492	BD-nonBD
NDUFA7	NB	1.4611	4.73657	13.0368	0.000894455	0.0333757	0.0297656	BD-nonBD
FBXL12	NB	0.393609	5.30642	4.31415	0.0447418	0.240497	0.227473	BD-nonBD
PIN1	NB	0.306174	6.69013	8.26618	0.00663879	0.0926256	0.0835174	BD-nonBD
C19orf66	NB	0.401643	6.73418	6.12082	0.0180347	0.148775	0.140757	BD-nonBD
EIF3G	NB	0.485049	8.94577	20.2899	6.36301e-05	0.0084466	0.00827373	BD-nonBD
ZNF564	NB	0.903745	4.62299	12.7452	0.00100394	0.0354026	0.0317119	BD-nonBD
MAN2B1	NB	0.402123	7.01535	10.8478	0.00217317	0.054482	0.0472234	BD-nonBD
JUNB	NB	1.78735	9.78573	51.6847	1.5231e-08	9.77528e-05	0.000132519	BD-nonBD
CALR	NB	0.603035	8.97049	20.3445	6.24677e-05	0.0084466	0.00822808	BD-nonBD
TRMT1	NB	0.381148	6.84496	9.64169	0.00362421	0.0698504	0.0615542	BD-nonBD
IER2	NB	0.509759	7.68201	10.4746	0.00254121	0.0586672	0.0513172	BD-nonBD
DDX39A	NB	0.378316	7.34806	6.83454	0.012826	0.129429	0.11757	BD-nonBD
USE1	NB	0.283378	6.67092	4.61701	0.0382186	0.223191	0.209464	BD-nonBD
ARRDC2	NB	1.02091	6.38777	14.5497	0.000497598	0.0253459	0.0221	BD-nonBD
SSBP4	NB	0.436624	7.17011	13.7311	0.000681643	0.0291652	0.0259795	BD-nonBD
KXD1	NB	0.466422	7.04734	13.2769	0.000813801	0.0318474	0.0283664	BD-nonBD
RFXANK	NB	0.295807	6.132	4.73769	0.0359158	0.216185	0.202287	BD-nonBD
NDUFA13	NB	0.851582	6.42835	8.35943	0.00636677	0.0906116	0.081852	BD-nonBD
ZNF101	NB	0.740312	5.17613	11.8965	0.00141166	0.0432309	0.0378887	BD-nonBD
ZNF431	NB	0.415141	6.25091	5.40762	0.025596	0.180721	0.17008	BD-nonBD
UQCRFS1	NB	0.375794	7.81481	15.2466	0.000382398	0.0215283	0.0193392	BD-nonBD
FXYD5	NB	0.465335	10.3611	14.4114	0.000524557	0.0259204	0.0226696	BD-nonBD
IGFLR1	NB	0.542863	6.5842	15.1321	0.000399188	0.0220861	0.0197024	BD-nonBD
U2AF1L4	NB	0.404228	6.11198	5.12246	0.0295292	0.194465	0.18316	BD-nonBD
NFKBID	NB	0.943643	6.68614	11.6695	0.00154827	0.0451191	0.0398175	BD-nonBD
EIF3K	NB	0.295031	9.82323	13.9642	0.000622837	0.0270092	0.0247832	BD-nonBD
ZFP36	NB	0.784713	9.20063	31.7789	1.90143e-06	0.00229237	0.00143185	BD-nonBD
AKT2	NB	0.351738	6.42532	6.54631	0.0147027	0.136756	0.126405	BD-nonBD
SHKBP1	NB	0.337367	7.28169	6.29509	0.0165807	0.144979	0.135061	BD-nonBD
EGLN2	NB	0.542549	6.06385	4.37719	0.0432894	0.235129	0.223531	BD-nonBD
CCDC97	NB	0.348562	6.04344	4.38031	0.0432189	0.235067	0.223328	BD-nonBD
BCKDHA	NB	0.518716	5.59346	5.56017	0.0237286	0.173451	0.16311	BD-nonBD
RABAC1	NB	0.497655	7.9807	11.2021	0.00187593	0.0495461	0.0437059	BD-nonBD
PAFAH1B3	NB	0.475147	5.1878	6.34597	0.0161804	0.144392	0.133244	BD-nonBD
RELB	NB	0.493046	7.49028	6.68066	0.0137935	0.132923	0.122325	BD-nonBD
SNRPD2	NB	0.413758	9.60204	14.0391	0.000605095	0.0269687	0.0245123	BD-nonBD
FTL	NB	0.336951	12.4052	19.3848	8.66206e-05	0.00992734	0.00960066	BD-nonBD
FCGRT	NB	0.313457	6.19663	5.2034	0.02835	0.190118	0.179384	BD-nonBD
TBC1D17	NB	0.34111	5.98945	4.47785	0.0410763	0.229827	0.2175	BD-nonBD
NR1H2	NB	0.264649	6.91001	4.639	0.0377871	0.222289	0.208171	BD-nonBD
JOSD2	NB	0.416974	4.86137	5.75181	0.0215893	0.164561	0.154948	BD-nonBD
ETFB	NB	0.358681	6.74282	8.57735	0.00577648	0.0874988	0.0780417	BD-nonBD
ZNF841	NB	1.07804	4.50306	6.5079	0.0149744	0.138102	0.127662	BD-nonBD
ZNF880	NB	0.310509	6.2172	4.39494	0.0428898	0.23427	0.222522	BD-nonBD
ZNF160	NB	0.420684	5.74979	5.87464	0.0203285	0.159108	0.150116	BD-nonBD
ZNF331	NB	0.728509	5.47901	10.7272	0.00228553	0.0566353	0.0484571	BD-nonBD
TRIM28	NB	0.434952	5.17863	4.5777	0.0390031	0.225109	0.211653	BD-nonBD
C22orf39	NB	0.334899	6.54377	5.70625	0.0220783	0.167099	0.15684	BD-nonBD
MRPL40	NB	0.325233	6.36464	5.34728	0.0263781	0.18482	0.172822	BD-nonBD
UFD1	NB	0.303797	6.32571	4.58738	0.0388083	0.224187	0.211083	BD-nonBD
COMT	NB	0.372096	6.21647	5.75316	0.021575	0.164561	0.154915	BD-nonBD
YDJC	NB	0.36748	6.64184	7.59274	0.00901417	0.108612	0.097926	BD-nonBD
IGLV2-18	NB	1.72422	5.29347	5.50853	0.0243437	0.175406	0.165372	BD-nonBD
IGLC3	NB	0.769216	8.84254	7.59307	0.00901279	0.108612	0.0979257	BD-nonBD
ZMAT5	NB	0.381476	5.26036	4.28928	0.0453294	0.242033	0.22896	BD-nonBD
SF3A1	NB	0.362291	7.4924	9.37928	0.00406012	0.0738183	0.065337	BD-nonBD
PES1	NB	0.38946	5.71844	5.56723	0.0236458	0.173439	0.162895	BD-nonBD
TXN2	NB	0.271377	6.8451	5.20821	0.0282815	0.190118	0.179206	BD-nonBD
EIF3D	NB	0.346118	8.69498	14.4304	0.000520749	0.0259204	0.0225688	BD-nonBD
NOL12	NB	0.985728	4.96578	9.1046	0.00457695	0.0783571	0.0691626	BD-nonBD
EIF3L	NB	0.285851	9.70213	11.7814	0.00147926	0.0441577	0.038823	BD-nonBD
TOMM22	NB	0.411089	7.83977	19.6578	7.88788e-05	0.00937489	0.00912355	BD-nonBD
APOBEC3F	NB	0.376698	5.44592	5.3722	0.026052	0.182934	0.17176	BD-nonBD
SGSM3	NB	0.908219	6.35238	21.3836	4.41427e-05	0.0078831	0.00696197	BD-nonBD
ST13	NB	0.309082	8.86146	13.6364	0.000707184	0.0296121	0.0264832	BD-nonBD
POLR3H	NB	0.550665	4.77606	6.31169	0.016449	0.144557	0.134501	BD-nonBD
SMDT1	NB	0.418842	9.4726	5.94515	0.0196409	0.156202	0.147275	BD-nonBD
CYB5R3	NB	0.304395	7.12047	6.20206	0.0173405	0.14586	0.138036	BD-nonBD
PIM3	NB	0.864049	6.5983	13.1608	0.000851806	0.0323485	0.029051	BD-nonBD
PPP6R2	NB	0.361371	6.19475	8.56977	0.005796	0.0874988	0.0781335	BD-nonBD
ODF3B	NB	0.731045	4.94415	6.70191	0.0136554	0.131988	0.121676	BD-nonBD
RABL2B	NB	0.523902	5.23746	5.09392	0.0299577	0.195993	0.184285	BD-nonBD
BACH1	NB	0.714832	5.99883	6.40031	0.0157644	0.142904	0.13136	BD-nonBD
SOD1	NB	0.363175	8.49516	10.5846	0.00242635	0.0574624	0.0499662	BD-nonBD
ABCG1	NB	0.540955	5.68069	5.46159	0.0249178	0.177233	0.16768	BD-nonBD
U2AF1	NB	1.66777	5.1901	10.3048	0.00273013	0.0618109	0.0532968	BD-nonBD
C21orf2	NB	0.418237	5.93695	5.94186	0.0196724	0.156259	0.147384	BD-nonBD

## Sheet: DEGs in MB (seurat)
DEGs in MB between BD and nonBD groups using Seurat
p_val	avg_log2FC	pct.1	pct.2	p_val_adj	cluster	gene
0	1.80696	0.761	0.529	0	BD	EEF1G
4.48125e-299	1.7852	0.71	0.379	8.388e-295	BD	JUNB
2.04131e-207	0.527745	0.985	0.96	3.82092e-203	BD	EIF1
4.22884e-157	0.259984	1	1	7.91555e-153	BD	EEF1A1
5.64029e-153	0.832805	0.827	0.713	1.05575e-148	BD	PTPRCAP
2.52294e-117	0.86004	0.801	0.673	4.72243e-113	BD	ZFP36L2
1.98115e-112	1.00241	0.636	0.44	3.70832e-108	BD	NFKBIA
2.84915e-99	0.477923	0.945	0.904	5.33304e-95	BD	H3F3B
3.11429e-99	0.280348	0.993	0.991	5.82933e-95	BD	NACA
1.00003e-98	0.904999	0.42	0.222	1.87186e-94	BD	RNASEK
9.66094e-98	0.337569	0.992	0.986	1.80834e-93	BD	EEF1B2
7.84207e-97	0.281145	0.993	0.991	1.46788e-92	BD	FTL
1.08888e-96	0.783717	0.699	0.543	2.03816e-92	BD	ZFP36
3.36902e-95	0.881052	0.482	0.271	6.30613e-91	BD	DUSP1
2.69576e-92	1.10077	0.246	0.073	5.04593e-88	BD	CD83
8.545e-92	0.871524	0.62	0.452	1.59945e-87	BD	HERPUD1
1.4598e-90	0.308116	0.992	0.991	2.73246e-86	BD	FTH1
1.2777e-82	0.831711	0.216	0.06	2.39161e-78	BD	CSNK2B
1.22784e-80	0.283476	0.988	0.983	2.29827e-76	BD	EEF2
6.6485e-67	0.757794	0.172	0.044	1.24447e-62	BD	GADD45B
2.72514e-62	0.722894	0.356	0.196	5.10092e-58	BD	PDE4B
6.84595e-58	0.754791	0.122	0.021	1.28143e-53	BD	RGS2
2.27778e-55	0.304703	0.939	0.911	4.26354e-51	BD	SLC25A6
2.77646e-55	0.492756	0.7	0.598	5.19698e-51	BD	NME2
9.56934e-50	0.543232	0.607	0.483	1.79119e-45	BD	RCSD1
1.67664e-49	0.62551	0.555	0.424	3.13833e-45	BD	CXCR4
9.37421e-49	0.338201	0.912	0.874	1.75467e-44	BD	HLA-DQB1
3.54669e-48	0.355436	0.848	0.762	6.6387e-44	BD	CIRBP
2.47154e-47	0.499043	0.801	0.727	4.62623e-43	BD	TSC22D3
7.28307e-47	0.626392	0.153	0.051	1.36325e-42	BD	RCC1
3.51602e-46	1.00763	0.543	0.429	6.58128e-42	BD	CRIP1
7.95982e-45	0.520418	0.567	0.445	1.48992e-40	BD	ARPC1B
1.10762e-44	0.655911	0.157	0.056	2.07324e-40	BD	PMAIP1
5.71877e-44	0.67256	0.472	0.342	1.07044e-39	BD	BTG2
8.23637e-44	0.662708	0.212	0.1	1.54168e-39	BD	SLC2A3
3.26222e-41	0.80628	0.388	0.272	6.10621e-37	BD	IRF1
1.82081e-39	0.561312	0.137	0.048	3.40819e-35	BD	TENT5C
3.22912e-39	1.06228	0.107	0.029	6.04426e-35	BD	DUSP2
1.38078e-37	0.539094	0.326	0.207	2.58454e-33	BD	RELB
2.13397e-36	0.555621	0.254	0.143	3.99436e-32	BD	MAP3K8
3.02918e-36	0.621363	0.229	0.125	5.67002e-32	BD	PELI1
3.80824e-36	0.551803	0.377	0.261	7.12827e-32	BD	PIM2
4.44336e-35	0.359142	0.719	0.63	8.31708e-31	BD	RBM3
7.04236e-34	0.716874	0.488	0.378	1.31819e-29	BD	IER2
6.33156e-33	0.530538	0.165	0.077	1.18514e-28	BD	PIM3
1.66678e-32	0.359571	0.746	0.669	3.11987e-28	BD	SF1
1.23564e-31	0.685501	0.181	0.091	2.31288e-27	BD	CD69
1.78026e-31	0.467572	0.197	0.104	3.3323e-27	BD	UBE2V1
6.62759e-31	0.417148	0.558	0.45	1.24055e-26	BD	CALR
4.27917e-30	0.389688	0.55	0.453	8.00975e-26	BD	EIF5A
2.61489e-28	0.446507	0.154	0.074	4.89456e-24	BD	NAA10
5.58276e-28	0.392126	0.343	0.236	1.04498e-23	BD	MRPL54
5.63112e-28	0.341872	0.583	0.482	1.05403e-23	BD	HNRNPA0
6.73908e-28	0.35294	0.578	0.481	1.26142e-23	BD	NSA2
1.05929e-26	0.44719	0.292	0.193	1.98277e-22	BD	IL10RA
7.37644e-26	0.434827	0.408	0.302	1.38072e-21	BD	IFITM1
1.41103e-25	0.362578	0.428	0.327	2.64117e-21	BD	SCAND1
4.69889e-25	0.307059	0.6	0.497	8.79538e-21	BD	EIF2S3
3.63022e-24	0.440338	0.398	0.312	6.79505e-20	BD	EVI2B
3.08407e-23	0.3601	0.204	0.122	5.77276e-19	BD	MRPS24
2.85278e-21	0.385367	0.179	0.105	5.33984e-17	BD	TRAPPC5
2.86769e-21	0.384262	0.19	0.115	5.36774e-17	BD	NDUFA13
1.14696e-20	0.432918	0.176	0.105	2.14687e-16	BD	NFKBID
1.24604e-20	0.358649	0.192	0.117	2.33234e-16	BD	PSMA1
6.0889e-20	0.491846	0.221	0.147	1.13972e-15	BD	DDIT4
6.13798e-20	0.36065	0.389	0.301	1.14891e-15	BD	SRSF10
1.00291e-19	0.332724	0.154	0.086	1.87725e-15	BD	TMBIM4
2.45461e-19	0.37506	0.138	0.075	4.59454e-15	BD	MHENCR
1.06506e-18	0.306759	0.534	0.451	1.99357e-14	BD	SAT1
1.31937e-18	0.389393	0.207	0.136	2.4696e-14	BD	SBDS
1.73592e-18	0.340768	0.168	0.101	3.24929e-14	BD	ATF7IP2
1.89751e-18	0.34098	0.444	0.36	3.55177e-14	BD	SQSTM1
2.45581e-18	0.276103	0.621	0.548	4.59678e-14	BD	IFITM2
3.47258e-18	0.331846	0.188	0.118	6.49997e-14	BD	ARL6IP1
4.26443e-18	0.329904	0.246	0.168	7.98217e-14	BD	RAB5C
1.11347e-17	0.348743	0.168	0.103	2.08419e-13	BD	IL2RG
2.33024e-17	0.416732	0.12	0.065	4.36175e-13	BD	KLF10
6.21939e-17	0.326369	0.135	0.077	1.16415e-12	BD	PLSCR3
7.71138e-16	0.313576	0.167	0.106	1.44342e-11	BD	PTP4A1
9.72623e-16	0.314436	0.113	0.062	1.82056e-11	BD	CSRNP1
9.94233e-16	0.354665	0.267	0.195	1.86101e-11	BD	ITM2C
1.55677e-15	0.340577	0.186	0.124	2.91396e-11	BD	NRROS
2.03122e-14	0.52769	0.288	0.223	3.80204e-10	BD	JUN
3.52636e-14	0.268455	0.443	0.369	6.60065e-10	BD	SNHG8
4.6547e-14	0.285292	0.345	0.273	8.71267e-10	BD	EMD
6.67412e-14	0.272214	0.272	0.202	1.24926e-09	BD	EPB41L4A-AS1
1.12806e-13	0.267565	0.22	0.157	2.1115e-09	BD	ECH1
2.70954e-13	0.370147	0.136	0.085	5.07172e-09	BD	KLK1
4.8759e-13	0.266701	0.256	0.191	9.12672e-09	BD	NCBP2-AS2
9.11221e-13	0.258974	0.42	0.349	1.70562e-08	BD	ABHD14B
1.0692e-12	0.264914	0.364	0.294	2.00134e-08	BD	RHOH
1.10906e-12	0.27635	0.111	0.065	2.07594e-08	BD	BACH1
1.39452e-12	0.255916	0.242	0.179	2.61026e-08	BD	CCDC59
1.96955e-12	0.259561	0.104	0.061	3.6866e-08	BD	C19orf48
2.01191e-12	0.250964	0.464	0.398	3.76589e-08	BD	EIF5
3.14213e-12	0.274178	0.299	0.233	5.88144e-08	BD	YPEL5
9.97594e-12	0.265817	0.206	0.15	1.8673e-07	BD	PCIF1
4.96474e-11	0.291648	0.247	0.191	9.293e-07	BD	G3BP2
6.72693e-11	0.256481	0.135	0.089	1.25915e-06	BD	JUND
8.5278e-11	0.285851	0.389	0.333	1.59623e-06	BD	SPIB
1.75481e-10	0.254953	0.379	0.316	3.28466e-06	BD	PNN
2.60973e-10	0.259956	0.151	0.105	4.88489e-06	BD	EIF4A1
4.31546e-10	0.29382	0.153	0.107	8.07768e-06	BD	TRAF4
5.95703e-10	0.281937	0.124	0.083	1.11504e-05	BD	ARRDC2
1.20221e-09	0.271016	0.357	0.304	2.25029e-05	BD	FLNA
5.54765e-09	0.266885	0.132	0.093	0.000103841	BD	RHOB
6.77842e-09	0.294251	0.228	0.179	0.000126878	BD	MYC
1.36648e-08	0.252025	0.229	0.182	0.000255779	BD	HIF1A

## Sheet: DEGs in MB (muscat)
DEGs in MB between BD and nonBD groups using Muscat
gene	cluster_id	logFC	logCPM	F	p_val	p_adj.loc	p_adj.glb	contrast
TNFRSF18	MB	1.31798	3.93854	8.72951	0.00548574	0.0784799	0.0759257	BD-nonBD
PEX10	MB	0.630462	4.53168	4.8554	0.0340301	0.200739	0.196747	BD-nonBD
TNFRSF14	MB	0.369176	8.06355	15.1236	0.000415527	0.0226304	0.0200914	BD-nonBD
KCNAB2	MB	0.432587	5.5419	9.15384	0.00455678	0.0734386	0.0689843	BD-nonBD
DNAJC11	MB	0.33469	5.01329	5.55582	0.0239667	0.166606	0.163992	BD-nonBD
TARDBP	MB	0.747513	5.24869	5.4233	0.025589	0.173456	0.170041	BD-nonBD
FBXO44	MB	0.358811	5.89002	4.87795	0.0336424	0.199605	0.195666	BD-nonBD
MAD2L2	MB	0.255898	5.77808	5.88444	0.0204054	0.154202	0.150462	BD-nonBD
PLEKHM2	MB	0.626905	4.07552	6.46256	0.0154546	0.130894	0.13001	BD-nonBD
SZRD1	MB	0.512256	6.63021	24.3303	1.83827e-05	0.00551938	0.00451953	BD-nonBD
MUL1	MB	0.410444	4.8471	7.23203	0.0107755	0.108125	0.107324	BD-nonBD
SRSF10	MB	0.497572	7.90627	6.21065	0.0174305	0.138899	0.138429	BD-nonBD
SYF2	MB	0.250819	8.12035	8.31328	0.00659641	0.0827112	0.0832329	BD-nonBD
ZNF593	MB	0.299837	5.74127	5.20978	0.0284599	0.183181	0.17968	BD-nonBD
TMEM222	MB	0.355943	5.77301	9.37194	0.00414614	0.0708702	0.0659339	BD-nonBD
RCC1	MB	1.77861	6.26462	13.596	0.000741345	0.0309757	0.0270888	BD-nonBD
LAPTM5	MB	0.35384	11.0595	10.8072	0.00225987	0.0540404	0.0481131	BD-nonBD
EIF3I	MB	0.271237	7.72234	10.1366	0.00299149	0.0607444	0.055742	BD-nonBD
ZC3H12A	MB	0.57865	5.43791	11.1384	0.00197124	0.0497345	0.0448516	BD-nonBD
SLC2A1	MB	0.632307	5.78742	15.3316	0.00038463	0.0216959	0.0193939	BD-nonBD
ECHDC2	MB	0.503204	5.25615	8.3147	0.00659222	0.0827112	0.0831998	BD-nonBD
C1orf123	MB	0.382133	5.83224	8.40131	0.00634285	0.0822488	0.0817312	BD-nonBD
PDE4B	MB	1.16803	7.77759	29.3788	4.11802e-06	0.003252	0.0022789	BD-nonBD
BCL10	MB	0.355989	6.49342	6.24363	0.017157	0.137832	0.137357	BD-nonBD
ZNF326	MB	0.425889	5.47577	8.42801	0.00626804	0.082009	0.0812212	BD-nonBD
DNTTIP2	MB	0.331004	6.82052	9.10248	0.00465968	0.073448	0.06988	BD-nonBD
LAMTOR5	MB	0.279442	8.18422	6.55549	0.0147879	0.12735	0.126818	BD-nonBD
BCAS2	MB	0.481771	6.55477	13.5234	0.000762423	0.0312699	0.0274787	BD-nonBD
TENT5C	MB	1.62832	6.05373	25.2055	1.40503e-05	0.00551938	0.00395761	BD-nonBD
RBM8A	MB	0.288693	7.82393	5.83687	0.0208834	0.155833	0.152474	BD-nonBD
APH1A	MB	0.270742	8.15055	9.11355	0.0046373	0.073448	0.0696912	BD-nonBD
ENSA	MB	0.349424	7.78793	17.0097	0.00020891	0.0170079	0.0143613	BD-nonBD
MRPL9	MB	0.254994	6.36503	5.55696	0.0239531	0.166606	0.163928	BD-nonBD
ILF2	MB	0.253537	7.34176	5.16382	0.0291226	0.18517	0.181773	BD-nonBD
MTX1	MB	0.312269	5.50406	5.91738	0.020902	0.155833	0.152549	BD-nonBD
SSR2	MB	0.308228	9.21187	13.3377	0.000819297	0.0331794	0.028463	BD-nonBD
LY9	MB	0.386564	6.90518	6.51641	0.0150644	0.128888	0.128178	BD-nonBD
UFC1	MB	0.269652	8.049	10.3753	0.00270566	0.0591747	0.0530599	BD-nonBD
DUSP12	MB	0.317345	5.96149	5.26331	0.0277087	0.181126	0.177254	BD-nonBD
RCSD1	MB	0.70996	9.06674	9.782	0.00347728	0.066133	0.0601402	BD-nonBD
PRDX6	MB	0.307532	7.54859	11.8751	0.00146091	0.0445436	0.0385955	BD-nonBD
ACBD6	MB	0.493958	6.33683	24.8668	1.55826e-05	0.00551938	0.00419314	BD-nonBD
DHX9	MB	0.263486	6.30272	4.62735	0.0382391	0.212019	0.209526	BD-nonBD
RGS2	MB	2.74992	6.10643	27.7577	6.56574e-06	0.00370354	0.00273475	BD-nonBD
GPR25	MB	0.839035	4.64002	8.53871	0.00596775	0.0804601	0.0793728	BD-nonBD
BTG2	MB	0.924052	8.40201	30.0385	3.41785e-06	0.00299898	0.00202755	BD-nonBD
CD55	MB	0.38529	7.75787	8.7579	0.00541765	0.0784732	0.0755264	BD-nonBD
SDE2	MB	1.00928	4.7441	12.6072	0.00109082	0.0386289	0.033114	BD-nonBD
JMJD4	MB	0.688764	4.52294	13.8654	0.000668381	0.0283774	0.0257315	BD-nonBD
ARF1	MB	0.324208	8.49263	15.6754	0.000338782	0.020632	0.0182703	BD-nonBD
GUK1	MB	0.291899	8.20203	16.9538	0.000213126	0.017091	0.0145216	BD-nonBD
KLF11	MB	0.95275	4.51579	5.8789	0.0204604	0.154255	0.150748	BD-nonBD
HS1BP3	MB	0.580185	4.82421	14.058	0.000620911	0.0275468	0.0247687	BD-nonBD
NCOA1	MB	0.417881	4.78463	7.13056	0.0112939	0.110793	0.110189	BD-nonBD
HADHA	MB	0.26626	7.85115	9.55392	0.00383375	0.0685117	0.0633635	BD-nonBD
AGBL5	MB	0.746539	4.01676	6.44768	0.0155643	0.131456	0.130466	BD-nonBD
YPEL5	MB	0.460637	7.49289	10.4227	0.00265248	0.0588059	0.0524375	BD-nonBD
THUMPD2	MB	0.454612	4.72682	5.69834	0.0223456	0.16013	0.157923	BD-nonBD
ZFP36L2	MB	1.03836	10.2248	14.7987	0.000469163	0.0241367	0.0214936	BD-nonBD
LRPPRC	MB	0.299948	6.56101	6.34739	0.0163262	0.135144	0.133875	BD-nonBD
MCFD2	MB	0.292501	5.64758	4.87905	0.0336234	0.199605	0.195602	BD-nonBD
PELI1	MB	1.20925	7.14087	12.2747	0.00124475	0.0411414	0.0354897	BD-nonBD
MXD1	MB	0.617612	3.91813	5.15092	0.0293116	0.186072	0.182379	BD-nonBD
CHMP3	MB	0.501575	6.1704	14.5714	0.000511035	0.0241655	0.0223745	BD-nonBD
IGKV1-12	MB	1.35999	7.15162	6.78135	0.0132935	0.119158	0.120006	BD-nonBD
IGKV2-28	MB	2.86089	4.4143	8.94851	0.00498333	0.0758305	0.0723412	BD-nonBD
IGKV1-39	MB	0.830233	7.06742	4.58964	0.0389885	0.214537	0.211604	BD-nonBD
IGKV1D-33	MB	2.23114	4.20854	8.05861	0.00739303	0.0884656	0.0882695	BD-nonBD
IGKV2D-30	MB	1.58346	4.52425	6.97454	0.0121441	0.114782	0.114219	BD-nonBD
DUSP2	MB	2.5116	6.75367	30.6541	2.87751e-06	0.00284046	0.00186786	BD-nonBD
SNRNP200	MB	0.330752	6.92614	6.82656	0.0130143	0.11786	0.11852	BD-nonBD
ANKRD36B	MB	0.580404	5.0398	5.06292	0.0306373	0.191108	0.186408	BD-nonBD
MRPL30	MB	0.933196	4.4127	8.76494	0.00540091	0.0784732	0.0754139	BD-nonBD
BCL2L11	MB	0.865547	4.93438	4.85323	0.0340677	0.200739	0.196877	BD-nonBD
CHCHD5	MB	0.348793	6.20357	8.05844	0.00739361	0.0884656	0.0882696	BD-nonBD
PSD4	MB	0.421632	5.68955	5.89595	0.0202916	0.153489	0.149929	BD-nonBD
GYPC	MB	0.368652	8.00096	10.6485	0.00241386	0.0557262	0.0498073	BD-nonBD
BIN1	MB	0.485409	8.03064	9.12935	0.00460554	0.073448	0.0694084	BD-nonBD
IMP4	MB	0.283795	6.72734	5.05458	0.0307664	0.19146	0.186896	BD-nonBD
CXCR4	MB	0.972751	9.19655	11.6705	0.00158674	0.0462379	0.0403011	BD-nonBD
NR4A2	MB	2.72672	5.41296	23.3818	2.47167e-05	0.00588406	0.00515538	BD-nonBD
CIR1	MB	0.313712	6.73976	7.81762	0.00824251	0.093448	0.0933923	BD-nonBD
STK17B	MB	0.298481	7.75899	7.78296	0.00837303	0.0945949	0.0942438	BD-nonBD
COQ10B	MB	0.541635	5.98875	16.6962	0.00023375	0.0175802	0.0151806	BD-nonBD
MOB4	MB	0.434269	6.14582	8.59311	0.00582586	0.0797345	0.0783282	BD-nonBD
NBEAL1	MB	0.453643	6.51344	9.67312	0.00364281	0.0670567	0.0617764	BD-nonBD
EEF1B2	MB	0.486913	12.3297	21.3778	4.70077e-05	0.00900279	0.00713365	BD-nonBD
PNKD	MB	0.282947	7.31216	7.44308	0.00977747	0.102133	0.102218	BD-nonBD
STK16	MB	0.320227	5.78869	5.53485	0.0242157	0.167014	0.164948	BD-nonBD
GMPPA	MB	0.397425	4.72703	4.97571	0.032016	0.194934	0.190743	BD-nonBD
MRPL44	MB	0.26591	5.9979	4.7967	0.0350628	0.203827	0.199974	BD-nonBD
COL4A3	MB	0.514089	5.14732	5.09183	0.0301947	0.189879	0.185009	BD-nonBD
SP100	MB	0.250225	8.78417	8.4227	0.00628282	0.082009	0.0813187	BD-nonBD
ITM2C	MB	0.779971	7.48172	18.9165	0.000107178	0.0125394	0.0105161	BD-nonBD
PTMA	MB	0.274655	12.5221	8.12529	0.00717494	0.08717	0.0871287	BD-nonBD
HDLBP	MB	0.319965	5.51245	6.02957	0.019019	0.147104	0.144851	BD-nonBD
FARP2	MB	0.453733	5.08976	4.70375	0.0367688	0.208442	0.204962	BD-nonBD
THAP4	MB	0.406027	5.80633	8.5639	0.00590159	0.0804601	0.0789623	BD-nonBD
LSM3	MB	0.280411	7.20785	8.6363	0.00571577	0.0791703	0.0776166	BD-nonBD
EAF1	MB	0.673321	4.26856	6.81374	0.0130929	0.118165	0.118911	BD-nonBD
VILL	MB	0.507995	4.64275	8.93716	0.0050081	0.0758305	0.0725328	BD-nonBD
EXOG	MB	0.989887	5.17859	9.55337	0.00383464	0.0685117	0.0633635	BD-nonBD
CSRNP1	MB	0.882622	5.83023	13.0579	0.000913694	0.0345236	0.0301315	BD-nonBD
SLC25A38	MB	0.279732	6.17859	5.46893	0.0250174	0.171049	0.168048	BD-nonBD
EIF1B	MB	0.350237	7.9142	5.5495	0.0240415	0.166667	0.164272	BD-nonBD
HIGD1A	MB	1.31218	4.28039	7.75181	0.00849226	0.0951254	0.094948	BD-nonBD
KIAA1143	MB	0.336645	5.50325	5.79323	0.0213325	0.156853	0.154189	BD-nonBD
TMEM42	MB	0.491644	5.02236	9.23448	0.00440011	0.0724801	0.0679123	BD-nonBD
DHX30	MB	0.40363	5.68662	10.3453	0.00273999	0.059273	0.0533988	BD-nonBD
SHISA5	MB	0.342025	7.71539	11.3003	0.00184471	0.0486034	0.0433591	BD-nonBD
HEMK1	MB	0.425483	4.96662	4.18424	0.0481481	0.2357	0.236558	BD-nonBD
MAPKAPK3	MB	0.403787	4.75943	9.04768	0.00993209	0.103338	0.103023	BD-nonBD
ABHD14B	MB	0.482755	8.10145	24.5357	1.72526e-05	0.00551938	0.00440774	BD-nonBD
GLYCTK	MB	0.374468	4.29559	4.31875	0.0448702	0.22899	0.227736	BD-nonBD
DCP1A	MB	0.463198	5.79459	10.5906	0.00247272	0.056274	0.0505622	BD-nonBD
SELENOK	MB	0.294085	7.12912	6.62866	0.0142848	0.124476	0.124508	BD-nonBD
THOC7	MB	0.294873	6.95452	7.14806	0.0112027	0.110585	0.109668	BD-nonBD
CLDND1	MB	0.451931	5.95674	4.66021	0.0375991	0.210339	0.207545	BD-nonBD
TRMT10C	MB	0.339976	6.191	6.3235	0.0165136	0.13641	0.134789	BD-nonBD
PCNP	MB	0.264935	7.55706	6.97695	0.0121304	0.114782	0.114203	BD-nonBD
NFKBIZ	MB	0.447752	6.15487	7.17187	0.0110797	0.109923	0.108957	BD-nonBD
IFT57	MB	0.38226	7.93567	8.40143	0.0063425	0.0822488	0.0817312	BD-nonBD
SIDT1	MB	0.502853	5.77561	7.87346	0.00803675	0.0926514	0.0922083	BD-nonBD
NDUFB4	MB	0.271977	7.88344	6.87057	0.0127488	0.116059	0.117185	BD-nonBD
ISY1	MB	0.790438	4.81397	7.88534	0.00799369	0.0922898	0.0919528	BD-nonBD
MSL2	MB	0.316475	4.85562	4.51387	0.0405434	0.218846	0.216074	BD-nonBD
RNF7	MB	0.316954	7.48176	10.8448	0.00222495	0.0540404	0.0477484	BD-nonBD
SERP1	MB	0.267775	9.45162	11.7138	0.00155922	0.0456043	0.0399477	BD-nonBD
GFM1	MB	0.397888	5.38961	8.81403	0.00528568	0.0778751	0.0746233	BD-nonBD
FXR1	MB	0.307068	6.88195	9.23218	0.00440449	0.0724801	0.0679267	BD-nonBD
TRA2B	MB	0.282052	7.83052	4.92685	0.0328178	0.197683	0.193206	BD-nonBD
TNK2	MB	0.505082	4.64003	9.60998	0.00374264	0.0676331	0.0625736	BD-nonBD
TCTEX1D2	MB	0.824968	4.67382	16.8287	0.000222889	0.0175122	0.0148384	BD-nonBD
NRROS	MB	0.661894	6.62808	14.9917	0.000436476	0.0232895	0.0205956	BD-nonBD
NCBP2-AS2	MB	0.553193	7.1454	19.9549	7.5331e-05	0.0110165	0.00890519	BD-nonBD
FYTTD1	MB	0.346112	6.02023	5.39132	0.0259982	0.175028	0.171608	BD-nonBD
FAM193A	MB	0.393375	4.44789	4.20695	0.0491365	0.238425	0.239171	BD-nonBD
MFSD10	MB	0.257889	7.34855	5.11371	0.0298644	0.188822	0.184029	BD-nonBD
LRPAP1	MB	0.344304	6.99265	12.248	0.00125809	0.0411414	0.0356874	BD-nonBD
GRPEL1	MB	0.281545	5.6264	4.74063	0.0360813	0.206624	0.202731	BD-nonBD
RHOH	MB	0.468992	7.94013	12.0075	0.00138518	0.0434078	0.037467	BD-nonBD
SLC30A9	MB	0.353184	5.50075	4.87844	0.0336339	0.199605	0.195648	BD-nonBD
AREG	MB	3.09314	4.52919	20.2907	6.73173e-05	0.0106738	0.00846798	BD-nonBD
G3BP2	MB	0.479105	7.14783	7.44695	0.00976014	0.102087	0.102137	BD-nonBD
HNRNPDL	MB	0.35408	9.93043	13.9047	0.000658398	0.0283774	0.0255925	BD-nonBD
SEC24B	MB	0.343419	5.4114	5.65219	0.022857	0.162176	0.159849	BD-nonBD
SNHG8	MB	0.568396	8.28411	24.34	1.83273e-05	0.00551938	0.00451298	BD-nonBD
ELF2	MB	0.325133	6.52566	4.74155	0.0360642	0.206624	0.202672	BD-nonBD
ETFDH	MB	0.641043	4.33062	6.81403	0.0130911	0.118165	0.118911	BD-nonBD
SLC9A3	MB	0.5221	4.67126	5.64054	0.0229882	0.162668	0.160379	BD-nonBD
MED10	MB	0.320146	7.73084	8.24786	0.00679185	0.0839362	0.0845108	BD-nonBD
NDUFAF2	MB	0.491726	5.16657	9.24656	0.00437714	0.0724801	0.0677982	BD-nonBD
SGTB	MB	0.572094	4.03436	4.27422	0.0459275	0.230946	0.230552	BD-nonBD
MAST4	MB	0.799385	4.73545	8.19989	0.00693909	0.0852224	0.0856287	BD-nonBD
BTF3	MB	0.320434	11.0509	18.202	0.000137206	0.0142568	0.0117997	BD-nonBD
NSA2	MB	0.533936	8.77802	38.3918	3.77595e-07	0.000993956	0.000669225	BD-nonBD
EPB41L4A-AS1	MB	0.605418	7.31017	21.246	4.90804e-05	0.00900279	0.00731934	BD-nonBD
SRP19	MB	0.309382	6.74319	7.13769	0.0112566	0.110793	0.109983	BD-nonBD
DMXL1	MB	0.324635	6.60344	6.65513	0.0141074	0.123373	0.123733	BD-nonBD
HINT1	MB	0.330575	10.5309	16.0286	0.00029768	0.0196178	0.0171713	BD-nonBD
IRF1	MB	1.11569	8.46622	12.9322	0.000959785	0.0354179	0.0308651	BD-nonBD
C5orf24	MB	0.326479	5.74954	4.67797	0.037258	0.210312	0.206483	BD-nonBD
HNRNPA0	MB	0.470522	8.74278	20.1293	7.10506e-05	0.0107901	0.00866613	BD-nonBD
EGR1	MB	2.75994	6.07798	14.7492	0.000477963	0.0241655	0.0216467	BD-nonBD
MZB1	MB	0.373559	6.97204	11.7939	0.00150951	0.0451537	0.0392934	BD-nonBD
CXXC5	MB	0.301256	8.40946	5.01173	0.0314385	0.193372	0.188968	BD-nonBD
PFDN1	MB	0.325878	6.58545	8.93598	0.0050107	0.0758305	0.0725393	BD-nonBD
ANKHD1	MB	0.676895	5.37489	4.69981	0.036843	0.208566	0.205165	BD-nonBD
IK	MB	0.297858	7.26348	8.69309	0.00557441	0.0786086	0.0764796	BD-nonBD
NR3C1	MB	0.354669	7.46828	5.76073	0.0216737	0.157458	0.1553	BD-nonBD
DCTN4	MB	0.410178	5.59659	4.12322	0.0497216	0.23986	0.240587	BD-nonBD
TNIP1	MB	0.269495	7.70349	8.07192	0.00734895	0.0884656	0.0880382	BD-nonBD
RNF145	MB	0.572041	5.58904	4.66388	0.0375283	0.210339	0.207351	BD-nonBD
NPM1	MB	0.276136	10.8165	13.1517	0.000880805	0.0337239	0.0295324	BD-nonBD
ERGIC1	MB	0.420209	6.60414	7.65109	0.00889037	0.0972399	0.097255	BD-nonBD
BNIP1	MB	0.40992	4.30411	4.44689	0.0419749	0.221398	0.220083	BD-nonBD
HIGD2A	MB	0.380811	9.31582	22.7227	3.04548e-05	0.00650004	0.0057064	BD-nonBD
RAB24	MB	0.275243	7.23512	4.31802	0.0448875	0.22899	0.227749	BD-nonBD
PDLIM7	MB	0.440571	4.65037	7.27985	0.0105402	0.106987	0.106189	BD-nonBD
N4BP3	MB	0.671124	5.22753	10.7817	0.00228393	0.0540404	0.0484481	BD-nonBD
NHP2	MB	0.290474	7.77565	15.8362	0.000319376	0.0203009	0.0177175	BD-nonBD
SQSTM1	MB	0.509862	8.18794	18.848	0.00010973	0.0125394	0.0106342	BD-nonBD
RACK1	MB	0.363411	12.524	21.1796	5.01612e-05	0.00900279	0.00740799	BD-nonBD
PSMG4	MB	0.399035	6.05483	9.51719	0.0038947	0.0691157	0.0639163	BD-nonBD
PRPF4B	MB	0.335037	6.86189	5.74431	0.0218484	0.158145	0.156028	BD-nonBD
BLOC1S5	MB	0.990259	4.34026	6.8767	0.0127122	0.116059	0.116942	BD-nonBD
EEF1E1	MB	1.21874	4.79814	8.36247	0.00645341	0.0824562	0.0824209	BD-nonBD
PHACTR1	MB	0.392723	5.62659	4.73045	0.0362696	0.207394	0.203359	BD-nonBD
NOL7	MB	0.302277	7.78633	12.9795	0.000942138	0.0350946	0.0305928	BD-nonBD
MCUR1	MB	0.294026	5.55984	4.62501	0.0382853	0.212019	0.209676	BD-nonBD
CD83	MB	2.05348	7.20205	23.273	2.55787e-05	0.00588406	0.0052571	BD-nonBD
ABT1	MB	0.341883	6.59826	7.85112	0.0081184	0.0928049	0.0926766	BD-nonBD
HCG18	MB	0.443318	5.63689	8.34222	0.00651187	0.0824562	0.0827113	BD-nonBD
FLOT1	MB	0.338695	6.68209	7.40272	0.00996037	0.10336	0.103155	BD-nonBD
BAG6	MB	0.278927	6.86235	6.24949	0.0171088	0.137832	0.137138	BD-nonBD
CSNK2B	MB	2.05759	6.79328	12.399	0.00118465	0.0404986	0.0346201	BD-nonBD
AGPAT1	MB	0.346624	5.18201	4.70237	0.0367947	0.208442	0.205011	BD-nonBD
TAPBP	MB	0.378519	8.8406	17.5262	0.000173903	0.0162009	0.013138	BD-nonBD
HMGA1	MB	0.407701	7.588	12.4424	0.00116438	0.0401534	0.0343368	BD-nonBD
PPARD	MB	0.570284	4.44732	7.26621	0.0106067	0.107393	0.106558	BD-nonBD
FKBP5	MB	1.27728	5.2756	5.2349	0.0281047	0.182519	0.178632	BD-nonBD
PIM1	MB	0.451546	5.75914	4.12492	0.049677	0.23986	0.240471	BD-nonBD
TBCC	MB	0.427227	6.48389	11.5868	0.00164151	0.0468607	0.0410015	BD-nonBD
C6orf226	MB	0.376349	5.19362	5.81887	0.0210673	0.156029	0.153217	BD-nonBD
CNPY3	MB	0.281797	8.71593	13.1615	0.000877444	0.0337239	0.0294697	BD-nonBD
DNPH1	MB	0.443904	7.02297	13.6639	0.000722186	0.0304979	0.0267885	BD-nonBD
PTP4A1	MB	0.721129	6.46208	16.4964	0.000251197	0.0177552	0.0157172	BD-nonBD
SMAP1	MB	0.270762	6.29408	5.17508	0.0289587	0.184783	0.181317	BD-nonBD
EEF1A1	MB	0.354397	15.2046	18.7828	0.000112219	0.0125394	0.0107689	BD-nonBD
COX7A2	MB	0.307903	8.70907	9.234	0.00440102	0.0724801	0.0679129	BD-nonBD
SLC35A1	MB	0.777614	3.98918	4.21213	0.0474475	0.234243	0.234638	BD-nonBD
TSPYL4	MB	0.454299	4.44843	4.49309	0.0409817	0.219752	0.217249	BD-nonBD
CALHM6	MB	0.426885	8.02665	6.35125	0.0162961	0.135037	0.133712	BD-nonBD
RWDD1	MB	0.283683	7.56965	7.9318	0.00782765	0.0916852	0.0909549	BD-nonBD
KPNA5	MB	0.534907	5.45808	5.02324	0.0312564	0.193291	0.188409	BD-nonBD
HECA	MB	0.385353	4.33413	4.39477	0.0431269	0.224504	0.223131	BD-nonBD
DYNLT1	MB	0.279939	6.11049	6.41929	0.0158327	0.132729	0.131656	BD-nonBD
TAGAP	MB	0.388191	8.54149	15.1935	0.000404863	0.02224	0.0198344	BD-nonBD
ZFAND2A	MB	0.667121	5.48106	11.1963	0.001925	0.0493562	0.0443021	BD-nonBD
MAD1L1	MB	0.313831	6.52098	4.47064	0.0414611	0.220402	0.218672	BD-nonBD
NUDT1	MB	0.274904	5.77721	4.65135	0.0377704	0.210347	0.208122	BD-nonBD
GNA12	MB	0.539102	3.96333	4.32145	0.0448071	0.22899	0.227649	BD-nonBD
AP5Z1	MB	0.496891	5.34613	13.3065	0.000829293	0.0333721	0.028683	BD-nonBD
TWISTNB	MB	0.329608	5.51553	4.48914	0.0410655	0.219752	0.217487	BD-nonBD
KBTBD2	MB	0.490553	4.77545	4.18209	0.0482026	0.2357	0.236628	BD-nonBD
PSMA2	MB	1.86563	4.41978	14.8728	0.000456318	0.0237124	0.0211414	BD-nonBD
BLVRA	MB	0.477115	4.45179	4.23452	0.0468931	0.233343	0.233174	BD-nonBD
MRPS24	MB	0.837345	6.72729	17.3783	0.000183238	0.0163184	0.0134982	BD-nonBD
CHCHD2	MB	0.324853	9.62696	24.1284	1.95698e-05	0.00551938	0.00465203	BD-nonBD
ZNF680	MB	0.479463	4.51569	6.10922	0.0183019	0.143621	0.141996	BD-nonBD
ZNF107	MB	0.396477	6.59287	4.38214	0.0434115	0.224963	0.223797	BD-nonBD
ZNF138	MB	0.46441	5.20784	6.30662	0.0166473	0.136769	0.135328	BD-nonBD
ERV3-1	MB	1.46542	4.55227	11.3269	0.00182481	0.0486034	0.0431503	BD-nonBD
GUSB	MB	0.262363	5.98243	4.22655	0.0470895	0.233571	0.233763	BD-nonBD
CRCP	MB	0.642264	5.27129	12.4529	0.00115955	0.0401534	0.0342897	BD-nonBD
SBDS	MB	0.761807	6.79116	9.28862	0.00429815	0.0722181	0.067194	BD-nonBD
BUD23	MB	0.315467	6.75607	7.81619	0.00824785	0.093448	0.0934257	BD-nonBD
EIF4H	MB	0.298723	7.60772	6.16113	0.0178502	0.141104	0.140008	BD-nonBD
GTF2IRD2B	MB	0.498779	5.72169	4.50027	0.0408297	0.219373	0.216814	BD-nonBD
MDH2	MB	0.310289	7.94233	15.8194	0.000321339	0.0203009	0.0177828	BD-nonBD
TMEM243	MB	0.268854	8.18244	9.34697	0.00419107	0.0713237	0.0663077	BD-nonBD
DBF4	MB	0.50666	5.65159	9.61502	0.00373457	0.0676331	0.0625134	BD-nonBD
ARPC1B	MB	0.660125	9.03674	8.39642	0.00635666	0.0822927	0.0817934	BD-nonBD
ZNF394	MB	0.467455	6.07648	8.89503	0.0051013	0.0765874	0.0732282	BD-nonBD
STAG3	MB	1.11838	5.98652	5.2978	0.027236	0.179703	0.175696	BD-nonBD
PILRB	MB	0.497467	4.46154	5.34115	0.0266544	0.177329	0.173686	BD-nonBD
POLR2J	MB	0.381039	7.02742	12.3403	0.00121263	0.0410994	0.0350326	BD-nonBD
DNAJB9	MB	0.598242	5.80974	9.26868	0.00433541	0.0724801	0.067485	BD-nonBD
WASL	MB	0.482349	4.0599	5.37224	0.0262457	0.175686	0.172359	BD-nonBD
IMPDH1	MB	0.374377	6.07475	8.74588	0.00544637	0.0784732	0.0756977	BD-nonBD
CHCHD3	MB	0.274233	6.2645	7.71006	0.00865492	0.0958596	0.0958273	BD-nonBD
CREB3L2	MB	0.672112	4.06449	6.27267	0.01692	0.13775	0.136415	BD-nonBD
TCAF2	MB	1.17969	3.99595	10.7819	0.00228373	0.0540404	0.0484481	BD-nonBD
ATP6V0E2	MB	0.318082	5.47814	4.70933	0.0366639	0.208149	0.204588	BD-nonBD
PRKAG2	MB	0.362256	5.16896	6.17908	0.0176968	0.140454	0.13937	BD-nonBD
SLC25A6	MB	0.42451	10.8966	23.3664	2.48365e-05	0.00588406	0.00516557	BD-nonBD
P2RY8	MB	0.35957	7.22372	8.74209	0.00545546	0.0784732	0.0757252	BD-nonBD
SYAP1	MB	0.482657	5.58968	10.6313	0.00243119	0.0558113	0.0500263	BD-nonBD
SMS	MB	0.28384	6.60787	9.36947	0.00481183	0.0752193	0.0710997	BD-nonBD
SAT1	MB	0.417329	8.76623	17.3501	0.00018508	0.0163184	0.0135466	BD-nonBD
EIF2S3	MB	0.350948	8.91338	7.16626	0.0111086	0.110068	0.109128	BD-nonBD
ZFX	MB	0.45464	5.35827	4.54179	0.0399627	0.217555	0.214374	BD-nonBD
CXorf38	MB	0.376437	5.51	4.6605	0.0375935	0.210339	0.207535	BD-nonBD
NDUFB11	MB	0.266295	8.88946	11.3013	0.00184397	0.0486034	0.0433565	BD-nonBD
ELK1	MB	0.501717	4.95068	6.98588	0.01208	0.114521	0.113988	BD-nonBD
TBC1D25	MB	0.45889	4.8949	10.7205	0.00249666	0.0566556	0.0508533	BD-nonBD
RBM3	MB	0.364253	9.5424	6.90806	0.012527	0.115647	0.116103	BD-nonBD
WAS	MB	0.349232	8.08949	8.70947	0.00553436	0.0786058	0.076244	BD-nonBD
PIM2	MB	0.745855	7.91528	14.6055	0.0005045	0.0241655	0.0222776	BD-nonBD
WDR45	MB	0.373144	6.025	11.2437	0.00188799	0.0488834	0.043828	BD-nonBD
FAM120C	MB	0.731752	3.96322	8.06339	0.00737717	0.0884656	0.0882045	BD-nonBD
IGBP1	MB	0.310485	7.59952	13.8785	0.000665034	0.0283774	0.0257015	BD-nonBD
IL2RG	MB	0.793287	6.5165	5.26816	0.0276417	0.181123	0.177091	BD-nonBD
RLIM	MB	0.568586	5.00951	6.77558	0.0133295	0.11921	0.120138	BD-nonBD
BEX2	MB	0.297513	5.9233	4.30289	0.0452436	0.229697	0.228717	BD-nonBD
TSC22D3	MB	0.528494	10.4254	4.20869	0.0475332	0.234243	0.234848	BD-nonBD
NDUFA1	MB	0.378397	8.11218	7.43975	0.00979244	0.102154	0.102268	BD-nonBD
RTL8C	MB	0.304523	5.12892	4.32852	0.0446419	0.228623	0.227225	BD-nonBD
RBMX	MB	0.302141	8.09085	14.5716	0.000510996	0.0241655	0.0223745	BD-nonBD
ARHGAP4	MB	0.318732	7.85053	9.71748	0.00357437	0.0667301	0.0610505	BD-nonBD
NAA10	MB	1.25344	6.28893	12.2344	0.00126492	0.0411414	0.0357905	BD-nonBD
FLNA	MB	0.328987	7.92476	9.84772	0.00338127	0.064968	0.0592936	BD-nonBD
EMD	MB	0.531523	7.63463	24.6285	1.67664e-05	0.00551938	0.00434796	BD-nonBD
CLN8	MB	0.607839	4.92574	5.63265	0.0230774	0.163153	0.160771	BD-nonBD
TNFRSF10B	MB	0.511428	4.16784	4.30575	0.0451761	0.229697	0.228523	BD-nonBD
R3HCC1	MB	0.349881	5.33519	5.0729	0.0304837	0.190726	0.185897	BD-nonBD
EIF4EBP1	MB	0.330942	6.05587	7.30779	0.0104052	0.106167	0.105506	BD-nonBD
UBE2W	MB	0.751336	4.22098	8.47846	0.00612922	0.0811823	0.0803468	BD-nonBD
TPD52	MB	0.288413	7.52985	4.87588	0.0336778	0.199665	0.195715	BD-nonBD
FABP5	MB	0.448443	6.07128	8.93114	0.00502131	0.0758305	0.0726468	BD-nonBD
UQCRB	MB	0.257553	9.89364	5.50084	0.0246258	0.169104	0.166451	BD-nonBD
PABPC1	MB	0.342315	11.4855	19.2421	9.58864e-05	0.0120193	0.0100384	BD-nonBD
KLF10	MB	1.14676	6.16094	14.8722	0.000456411	0.0237124	0.0211414	BD-nonBD
EIF3H	MB	0.272468	9.5496	12.2741	0.00124502	0.0411414	0.0354903	BD-nonBD
C8orf76	MB	0.34936	4.89808	4.21865	0.0472853	0.233821	0.234267	BD-nonBD
TATDN1	MB	0.411553	5.76737	7.7647	0.00844269	0.0949743	0.0946645	BD-nonBD
NDUFB9	MB	0.30827	8.23158	13.8819	0.000664165	0.0283774	0.0256993	BD-nonBD
MYC	MB	0.757862	7.35475	20.5126	6.25206e-05	0.0105048	0.00822808	BD-nonBD
PVT1	MB	0.536937	5.78696	8.35953	0.00646186	0.0824562	0.0824366	BD-nonBD
THEM6	MB	0.448205	4.39676	4.2593	0.0462877	0.231791	0.231603	BD-nonBD
TOP1MT	MB	0.644712	5.31404	10.3693	0.00271254	0.0591747	0.0531091	BD-nonBD
EEF1D	MB	0.35528	11.4175	16.5178	0.000249259	0.0177552	0.01569	BD-nonBD
GRINA	MB	0.282623	7.17084	4.52871	0.0402336	0.217769	0.215144	BD-nonBD
MAF1	MB	0.276948	7.81234	7.9292	0.00783684	0.0916852	0.0909977	BD-nonBD
HSF1	MB	0.359565	7.14458	11.2859	0.00185566	0.0486034	0.0434582	BD-nonBD
ADCK5	MB	0.572788	4.02463	4.65872	0.0376277	0.210339	0.207653	BD-nonBD
C8orf33	MB	0.357473	4.90307	4.18016	0.0482516	0.235735	0.236735	BD-nonBD
UBAP1	MB	0.294523	5.41217	5.47396	0.042874	0.22363	0.222483	BD-nonBD
RECK	MB	0.725227	4.37041	13.5173	0.000764227	0.0312699	0.0275075	BD-nonBD
TOMM5	MB	0.286737	7.47085	6.77067	0.0133603	0.11921	0.120285	BD-nonBD
PTAR1	MB	0.369887	5.22045	4.44074	0.042109	0.221467	0.220403	BD-nonBD
KLF9	MB	0.623852	5.21609	4.27018	0.0460247	0.230992	0.230861	BD-nonBD
ISCA1	MB	0.348374	6.06958	7.70159	0.00868833	0.0960949	0.0959989	BD-nonBD
ZNF484	MB	0.642735	4.36672	5.76377	0.0216415	0.157369	0.155173	BD-nonBD
NINJ1	MB	1.17409	4.09081	9.33342	0.00421568	0.0713237	0.0664589	BD-nonBD
TXN	MB	0.306997	7.40862	9.77763	0.00348377	0.066133	0.0601938	BD-nonBD
HSPA5	MB	0.400787	7.17551	7.68932	0.00873695	0.0963627	0.0962847	BD-nonBD
ST6GALNAC4	MB	0.810657	5.56398	18.2471	0.000135068	0.0142218	0.0117322	BD-nonBD
SLC25A25	MB	0.567366	4.28179	9.75639	0.00351548	0.0662571	0.0604947	BD-nonBD
C9orf16	MB	0.291439	8.48807	15.7254	0.000332621	0.020632	0.0181001	BD-nonBD
URM1	MB	0.29428	6.42019	6.94139	0.0123334	0.115127	0.115131	BD-nonBD
ZER1	MB	0.458317	4.24005	4.90542	0.0331763	0.19833	0.194249	BD-nonBD
C9orf78	MB	0.276052	7.42138	8.92243	0.00504047	0.0758788	0.072782	BD-nonBD
RAPGEF1	MB	0.374147	5.54874	5.27931	0.0274883	0.180476	0.176537	BD-nonBD
SURF2	MB	0.285452	5.7153	4.27302	0.0459562	0.230946	0.230643	BD-nonBD
SURF4	MB	0.408964	5.43162	8.60815	0.00578726	0.0793437	0.0780999	BD-nonBD
CACFD1	MB	0.461085	4.52981	6.72568	0.0171426	0.137832	0.137296	BD-nonBD
MRPS2	MB	0.255901	6.01867	4.93181	0.0327354	0.197337	0.192974	BD-nonBD
EXD3	MB	0.502881	4.2712	5.58827	0.0235866	0.165127	0.162642	BD-nonBD
BET1L	MB	0.36418	6.14383	8.44934	0.00620894	0.0816574	0.0808683	BD-nonBD
IFITM2	MB	0.466004	9.08741	11.1703	0.00194566	0.0494047	0.0445279	BD-nonBD
IFITM1	MB	0.679326	8.43879	10.3212	0.00276778	0.059273	0.0536931	BD-nonBD
CHID1	MB	0.377943	5.11583	5.54794	0.0240599	0.166667	0.164335	BD-nonBD
RHOG	MB	0.366717	8.0764	16.5473	0.000246624	0.0177552	0.0155742	BD-nonBD
STIM1	MB	0.293866	5.54292	4.33478	0.0444963	0.228257	0.226855	BD-nonBD
TRIM34	MB	1.02463	4.28704	6.32519	0.0165002	0.13641	0.134758	BD-nonBD
PPFIBP2	MB	0.355702	5.36827	4.29862	0.0453448	0.229697	0.228983	BD-nonBD
EIF3F	MB	0.277581	10.109	16.8151	0.000223975	0.0175122	0.014882	BD-nonBD
PSMA1	MB	0.819005	6.64729	9.28894	0.00429755	0.0722181	0.067194	BD-nonBD
SAAL1	MB	0.38219	4.95662	4.53131	0.0401796	0.217769	0.214969	BD-nonBD
CD59	MB	0.836489	4.10125	5.46382	0.0250806	0.171186	0.168305	BD-nonBD
TTC17	MB	0.378769	7.02901	13.6492	0.000726305	0.0305087	0.0268462	BD-nonBD
ZNF408	MB	0.606106	4.40742	4.47417	0.0413853	0.220402	0.218486	BD-nonBD
CLP1	MB	0.941078	4.18146	11.2445	0.00188734	0.0488834	0.043828	BD-nonBD
ZFP91	MB	0.63387	4.03077	5.09359	0.030168	0.189879	0.184939	BD-nonBD
FAM111B	MB	1.22052	3.97437	8.62433	0.00574607	0.0791915	0.0778306	BD-nonBD
PATL1	MB	0.345991	5.5261	4.38891	0.0432588	0.224963	0.223446	BD-nonBD
CCDC86	MB	0.505478	4.2634	7.25626	0.0106556	0.107468	0.106815	BD-nonBD
TMEM109	MB	0.307248	7.01241	7.60965	0.00905996	0.0980089	0.098143	BD-nonBD
SDHAF2	MB	0.560516	4.74019	6.0567	0.0187714	0.14576	0.143784	BD-nonBD
FTH1	MB	0.426643	12.0539	24.4529	1.76987e-05	0.00551938	0.00446993	BD-nonBD
EEF1G	MB	2.02652	10.3704	17.2314	0.000193048	0.0163925	0.0138368	BD-nonBD
C11orf98	MB	0.892228	5.51933	6.93236	0.0123856	0.115341	0.115398	BD-nonBD
UBXN1	MB	0.326403	9.2031	19.4461	8.94571e-05	0.0119537	0.00977038	BD-nonBD
SLC3A2	MB	0.324669	6.26759	5.79516	0.0213124	0.156853	0.154155	BD-nonBD
COX8A	MB	0.268004	8.52034	9.42287	0.00405606	0.0702427	0.0652917	BD-nonBD
DNAJC4	MB	0.339721	7.36749	11.9089	0.00144116	0.0444565	0.0383	BD-nonBD
BAD	MB	0.26229	5.81251	4.11449	0.0499511	0.240527	0.241204	BD-nonBD
GPR137	MB	0.477809	4.89745	6.38503	0.0160356	0.134003	0.132536	BD-nonBD
SF1	MB	0.435139	9.51491	12.2012	0.00128177	0.0414843	0.036039	BD-nonBD
ATG2A	MB	0.656795	3.98145	6.96846	0.0121786	0.114782	0.114381	BD-nonBD
ARL2	MB	0.738221	5.70466	6.84646	0.0128935	0.117034	0.117896	BD-nonBD
VPS51	MB	0.302952	7.82531	12.5817	0.00110184	0.0386722	0.0332958	BD-nonBD
FAU	MB	0.371528	12.9711	21.2888	4.8397e-05	0.00900279	0.00727399	BD-nonBD
RELA	MB	0.353166	6.59796	12.6332	0.00107966	0.0384424	0.0329316	BD-nonBD
EIF1AD	MB	0.63552	4.96591	9.13067	0.0046029	0.073448	0.0693827	BD-nonBD
BRMS1	MB	0.265636	6.48116	6.95495	0.0122556	0.114782	0.114747	BD-nonBD
DPP3	MB	0.483936	4.54627	5.42632	0.0255507	0.173345	0.169894	BD-nonBD
GRK2	MB	0.329387	5.88744	7.34718	0.0102181	0.104875	0.104422	BD-nonBD
CLCF1	MB	0.535985	4.42728	5.49312	0.0247199	0.169456	0.166821	BD-nonBD
PTPRCAP	MB	0.996776	10.2923	14.5809	0.000509202	0.0241655	0.0223255	BD-nonBD
GSTP1	MB	0.371231	8.16558	4.74178	0.03606	0.206624	0.202655	BD-nonBD
TCIRG1	MB	0.33083	6.82692	4.76248	0.0356806	0.205372	0.201619	BD-nonBD
LAMTOR1	MB	0.259508	8.03937	8.52651	0.00600007	0.0804601	0.0795718	BD-nonBD
ANAPC15	MB	0.435232	5.84716	8.35769	0.00646717	0.0824562	0.0824444	BD-nonBD
LIPT2	MB	0.723128	4.01814	7.71872	0.00862092	0.0958596	0.0956758	BD-nonBD
NDUFC2	MB	1.31105	5.11003	10.7121	0.00235089	0.054876	0.0491449	BD-nonBD
GAB2	MB	0.64038	4.29033	4.4789	0.0412841	0.220402	0.218187	BD-nonBD
PTS	MB	0.503068	4.61101	4.68988	0.037031	0.20933	0.205779	BD-nonBD
RBM7	MB	1.18316	4.84128	14.5183	0.000521368	0.0243624	0.0225791	BD-nonBD
PAFAH1B2	MB	0.398785	5.49536	5.92672	0.0199906	0.15238	0.14868	BD-nonBD
IL10RA	MB	0.791917	7.50108	10.5409	0.00252456	0.0569613	0.0511156	BD-nonBD
DDX6	MB	0.341386	7.73277	6.95355	0.0122636	0.114782	0.114787	BD-nonBD
CXCR5	MB	0.436211	6.90634	5.7649	0.0216296	0.157369	0.155124	BD-nonBD
RNF26	MB	0.457926	4.78005	7.21493	0.0108611	0.108707	0.107816	BD-nonBD
TAF3	MB	0.374368	6.18262	7.60458	0.00908095	0.0981016	0.0982572	BD-nonBD
USP6NL	MB	0.275107	5.93417	4.31264	0.0450138	0.229486	0.228122	BD-nonBD
COMMD3	MB	0.967957	5.2206	12.4728	0.00115044	0.040022	0.0340971	BD-nonBD
MAP3K8	MB	1.07436	7.33361	23.6364	2.28169e-05	0.00581241	0.00499571	BD-nonBD
WASHC2A	MB	0.461922	5.41187	7.28361	0.0105219	0.106987	0.106128	BD-nonBD
CCDC6	MB	0.439734	5.78466	5.56549	0.0238527	0.166547	0.163592	BD-nonBD
HNRNPH3	MB	0.307789	7.74541	13.2043	0.000862943	0.0337239	0.0292576	BD-nonBD
DDX21	MB	0.371783	7.15765	9.88396	0.00332953	0.0644444	0.058838	BD-nonBD
SUPV3L1	MB	0.451183	5.72332	5.85261	0.0207239	0.155335	0.151812	BD-nonBD
PCBD1	MB	0.318756	5.45473	6.1849	0.0176474	0.140213	0.139247	BD-nonBD
DDIT4	MB	1.55996	7.44396	8.63004	0.0057316	0.0791703	0.0777305	BD-nonBD
ECD	MB	0.508242	5.40387	7.82555	0.00821294	0.0933203	0.0932235	BD-nonBD
PPIF	MB	0.570599	5.0953	6.37906	0.0160813	0.134189	0.132791	BD-nonBD
PCGF5	MB	0.417317	6.79857	6.26153	0.0170105	0.137771	0.13675	BD-nonBD
ZFYVE27	MB	0.327797	5.60625	5.30725	0.027108	0.17929	0.175228	BD-nonBD
NDUFB8	MB	1.05371	4.56658	9.23903	0.00439144	0.0724801	0.0678674	BD-nonBD
BORCS7	MB	0.564441	5.87226	4.80027	0.0349991	0.203826	0.199754	BD-nonBD
PDCD4-AS1	MB	0.360998	4.84665	4.61655	0.0384522	0.212446	0.210148	BD-nonBD
FAM160B1	MB	0.460491	4.30917	4.83488	0.0343873	0.20156	0.197823	BD-nonBD
ZRANB1	MB	0.701445	3.90319	5.30852	0.027091	0.17929	0.175195	BD-nonBD
MGMT	MB	0.29945	6.8073	7.1948	0.0109627	0.109447	0.108334	BD-nonBD
ZNF511	MB	0.405139	6.54468	12.0916	0.00133923	0.0425421	0.0368155	BD-nonBD
NDUFA9	MB	0.623371	5.69645	7.76006	0.00846049	0.0950391	0.0947448	BD-nonBD
GAPDH	MB	0.271586	10.9648	6.92375	0.0124355	0.115533	0.115691	BD-nonBD
NOP2	MB	0.469651	5.26108	10.1311	0.00299854	0.0607444	0.0557914	BD-nonBD
MLF2	MB	0.274072	7.60888	7.63882	0.00894023	0.0974842	0.097523	BD-nonBD
ATN1	MB	0.497091	4.23445	4.81147	0.0347997	0.203114	0.199176	BD-nonBD
PHB2	MB	0.326167	8.77928	7.0944	0.0114851	0.11203	0.111256	BD-nonBD
EMG1	MB	1.71094	4.41504	8.81668	0.00527955	0.0778751	0.0745569	BD-nonBD
SLC2A3	MB	1.09488	6.84885	19.0229	0.000103342	0.012365	0.0103564	BD-nonBD
NECAP1	MB	0.347812	5.27666	4.22276	0.0471832	0.233609	0.233992	BD-nonBD
CD69	MB	1.13775	7.15058	11.461	0.00172762	0.0474607	0.0420982	BD-nonBD
CLEC2B	MB	0.349434	6.23593	5.24954	0.0278998	0.181636	0.177922	BD-nonBD
SMIM10L1	MB	0.289451	6.12086	6.21884	0.0173622	0.13852	0.138124	BD-nonBD
ETV6	MB	1.10004	5.16269	11.2004	0.00192178	0.0493562	0.0442806	BD-nonBD
CDKN1B	MB	0.419495	7.36666	9.47666	0.00396318	0.0693258	0.06454	BD-nonBD
DDX47	MB	1.4304	3.87421	12.739	0.00103552	0.0376842	0.0322505	BD-nonBD
H2AFJ	MB	0.409045	5.40436	5.23303	0.0281309	0.182539	0.178754	BD-nonBD
WBP11	MB	0.4046	6.57869	10.3692	0.00271258	0.0591747	0.0531091	BD-nonBD
CCDC91	MB	0.296261	6.37135	6.66668	0.0140307	0.122975	0.123368	BD-nonBD
PFKM	MB	0.638901	4.16718	8.63547	0.00571787	0.0791703	0.0776249	BD-nonBD
CCNT1	MB	0.667344	5.63805	9.51935	0.0038911	0.0691157	0.0638765	BD-nonBD
FKBP11	MB	0.31691	5.20278	4.16668	0.0485952	0.236781	0.237674	BD-nonBD
COX14	MB	0.266878	7.45598	9.1145	0.00463537	0.073448	0.0696756	BD-nonBD
DAZAP2	MB	0.261411	9.64917	7.15304	0.0111768	0.110467	0.109524	BD-nonBD
GRASP	MB	2.0756	4.17653	14.3343	0.000558963	0.0258847	0.0235195	BD-nonBD
NR4A1	MB	4.73669	4.70333	32.9151	1.55101e-06	0.00222212	0.00136622	BD-nonBD
PFDN5	MB	0.290146	11.3346	15.2485	0.000396667	0.0221974	0.0196831	BD-nonBD
HNRNPA1	MB	0.284144	10.7832	15.9588	0.000305358	0.019929	0.0174287	BD-nonBD
BAZ2A	MB	0.442697	7.06186	8.87379	0.00514897	0.0768678	0.0736454	BD-nonBD
NACA	MB	0.400366	12.2434	26.7028	8.95573e-06	0.00442021	0.00310477	BD-nonBD
DDIT3	MB	0.711068	5.42317	6.43902	0.0156286	0.131717	0.130753	BD-nonBD
LLPH	MB	0.716911	5.322	10.1117	0.0030232	0.0608463	0.0559862	BD-nonBD
TMBIM4	MB	0.903245	6.30378	7.8588	0.00809022	0.0927999	0.0924918	BD-nonBD
CPSF6	MB	0.38332	6.62559	7.99877	0.00759481	0.0899524	0.089497	BD-nonBD
FRS2	MB	0.852561	4.44647	11.4501	0.00173531	0.0474607	0.0422	BD-nonBD
CCDC59	MB	0.465455	7.07365	17.1344	0.000199822	0.0167872	0.0140544	BD-nonBD
METAP2	MB	0.341505	6.65572	8.53931	0.00596615	0.0804601	0.0793698	BD-nonBD
SH2B3	MB	1.11724	4.31318	12.3823	0.00119252	0.0405918	0.0347398	BD-nonBD
ERP29	MB	0.28467	9.51892	11.8016	0.00150484	0.0451537	0.0392604	BD-nonBD
POP5	MB	0.375414	6.46874	10.7799	0.00228561	0.0540404	0.0484571	BD-nonBD
VPS33A	MB	0.642192	4.72307	5.18671	0.0287905	0.184545	0.180733	BD-nonBD
HIP1R	MB	0.363369	6.55667	7.96179	0.00772246	0.0908123	0.0903565	BD-nonBD
VPS37B	MB	0.351998	6.61298	5.55782	0.023943	0.166606	0.163887	BD-nonBD
ZMYM2	MB	0.265993	6.23302	4.90839	0.0331265	0.198182	0.194082	BD-nonBD
SAP18	MB	0.278045	8.59231	13.198	0.000865045	0.0337239	0.0292984	BD-nonBD
USP12	MB	0.479395	4.56509	4.47171	0.041438	0.220402	0.218602	BD-nonBD
GTF3A	MB	0.31366	8.78035	15.0456	0.000427785	0.0229811	0.0203852	BD-nonBD
NUFIP1	MB	0.404811	4.49781	4.60707	0.0386401	0.213087	0.210544	BD-nonBD
TPT1	MB	0.343146	13.4526	11.9705	0.00140588	0.0438083	0.0378142	BD-nonBD
COG3	MB	0.4646	5.42993	7.03155	0.0118257	0.113609	0.11284	BD-nonBD
INTS6-AS1	MB	0.751384	4.2873	10.269	0.00282922	0.0594648	0.0542321	BD-nonBD
CKAP2	MB	0.562251	4.99827	9.45933	0.00399285	0.0694527	0.0647641	BD-nonBD
COMMD6	MB	0.275524	10.0505	6.26906	0.0169492	0.137771	0.136518	BD-nonBD
CLN5	MB	1.0648	3.96232	15.2317	0.000399144	0.0221974	0.0197024	BD-nonBD
GPR183	MB	0.42296	7.84399	8.32583	0.0065596	0.0827112	0.0830548	BD-nonBD
CCNB1IP1	MB	0.297154	6.14104	8.60378	0.00933103	0.0998471	0.0998185	BD-nonBD
OXA1L	MB	0.266658	8.26465	7.3077	0.0104057	0.106167	0.105506	BD-nonBD
MRPL52	MB	0.260574	7.33957	5.27897	0.027493	0.180476	0.17655	BD-nonBD
CHMP4A	MB	1.06451	5.5911	6.4655	0.015433	0.130894	0.129912	BD-nonBD
CFL2	MB	0.546937	4.93092	8.8036	0.00530996	0.0780871	0.0747638	BD-nonBD
NFKBIA	MB	1.25414	9.40973	28.4295	5.40339e-06	0.00352095	0.00248793	BD-nonBD
PNN	MB	0.306944	7.97336	8.51992	0.0060176	0.080544	0.0796435	BD-nonBD
FBXO33	MB	0.803232	4.5207	6.92914	0.0124042	0.115378	0.115509	BD-nonBD
ATP5S	MB	0.342583	6.06937	5.96851	0.0195895	0.150231	0.147057	BD-nonBD
MAPK1IP1L	MB	0.474826	7.28936	15.643	0.000342846	0.0206676	0.0183882	BD-nonBD
ATG14	MB	0.428126	4.94339	5.31204	0.0270434	0.179256	0.175059	BD-nonBD
HIF1A	MB	0.429428	7.05548	5.82655	0.0209886	0.155833	0.152893	BD-nonBD
VTI1B	MB	0.259648	6.48112	6.37769	0.0160919	0.134189	0.132829	BD-nonBD
ZFP36L1	MB	0.36068	9.75316	10.318	0.00277158	0.059273	0.0536933	BD-nonBD
ACOT2	MB	0.598851	4.82695	7.34554	0.0102258	0.104875	0.104454	BD-nonBD
FOXN3	MB	0.300885	6.37637	5.59117	0.023553	0.165127	0.16251	BD-nonBD
PSMC1	MB	0.263653	6.4767	4.74188	0.0360583	0.206624	0.202655	BD-nonBD
NRDE2	MB	0.494742	4.51866	5.79136	0.021352	0.156853	0.154241	BD-nonBD
ITPK1	MB	0.34783	5.02685	4.53007	0.0402054	0.217769	0.215058	BD-nonBD
MOAP1	MB	0.510342	5.66728	9.09059	0.00468385	0.0735596	0.0700636	BD-nonBD
CLMN	MB	0.447474	5.40754	4.17946	0.0482694	0.235735	0.236753	BD-nonBD
TRAF3	MB	0.319423	6.05914	5.68399	0.0225032	0.160242	0.158493	BD-nonBD
EIF5	MB	0.416702	8.37761	8.93079	0.00502208	0.0758305	0.0726503	BD-nonBD
SIVA1	MB	0.383241	7.30305	15.4455	0.00036875	0.0212388	0.0190585	BD-nonBD
MTA1	MB	0.946332	4.24184	10.8073	0.00225983	0.0540404	0.0481131	BD-nonBD
CRIP1	MB	1.15595	9.81734	7.28054	0.0105368	0.106987	0.106184	BD-nonBD
IGHV2-5	MB	0.920881	7.58704	10.232	0.00287355	0.0600329	0.0545771	BD-nonBD
SNRPN	MB	0.495558	6.96645	10.8584	0.0022125	0.0539262	0.0476291	BD-nonBD
FAM98B	MB	0.571536	4.24994	7.66046	0.00885252	0.0970949	0.0970486	BD-nonBD
SRP14	MB	0.253309	9.83068	10.8042	0.0022627	0.0540404	0.0481555	BD-nonBD
VPS18	MB	0.657386	4.9492	16.0247	0.000298106	0.0196178	0.0171832	BD-nonBD
CHP1	MB	0.50688	4.62271	5.64467	0.0229416	0.162484	0.160183	BD-nonBD
CASC4	MB	0.33262	5.65933	7.73122	0.00857205	0.0957701	0.0954275	BD-nonBD
SQOR	MB	0.596973	5.23775	7.64272	0.00892435	0.0974767	0.0974313	BD-nonBD
SECISBP2L	MB	0.319824	6.81469	4.72065	0.036452	0.207567	0.203967	BD-nonBD
RSL24D1	MB	0.255799	8.30975	6.39976	0.0159234	0.133348	0.131952	BD-nonBD
BNIP2	MB	0.311034	7.47936	7.50911	0.00948601	0.100427	0.10061	BD-nonBD
PKM	MB	0.264473	8.7836	9.80097	0.00344927	0.0658449	0.0598685	BD-nonBD
HEXA	MB	0.794676	5.66846	11.0125	0.00207611	0.0515568	0.0460671	BD-nonBD
ADPGK	MB	0.251238	6.75514	5.92421	0.020015	0.152419	0.148751	BD-nonBD
C15orf39	MB	0.671032	4.58634	10.3034	0.00278858	0.059273	0.05382	BD-nonBD
CTSH	MB	0.310094	8.31371	5.83051	0.0209482	0.155833	0.152712	BD-nonBD
AEN	MB	0.4323	5.13625	5.00183	0.031596	0.193873	0.189399	BD-nonBD
IDH2	MB	0.286198	6.65949	9.42658	0.00404958	0.0702427	0.065241	BD-nonBD
MPG	MB	0.298088	7.35439	5.26109	0.0277394	0.181126	0.177369	BD-nonBD
NME4	MB	0.470104	6.77065	7.6358	0.00895256	0.0974842	0.0975863	BD-nonBD
MCRIP2	MB	0.480755	6.17219	10.2762	0.00282065	0.0594648	0.0541468	BD-nonBD
GNPTG	MB	0.25303	6.64302	4.38489	0.0433493	0.224963	0.223616	BD-nonBD
C16orf91	MB	0.391711	5.16566	7.76492	0.0151637	0.129553	0.128702	BD-nonBD
MAPK8IP3	MB	0.52391	6.42378	4.62186	0.0383473	0.212213	0.209823	BD-nonBD
SNHG9	MB	0.629935	5.58886	5.549	0.0240473	0.166667	0.164285	BD-nonBD
TRAF7	MB	0.291369	5.90211	5.0596	0.0306886	0.191277	0.186597	BD-nonBD
ATP6V0C	MB	0.388975	8.48524	17.6606	0.00016585	0.0161694	0.0128648	BD-nonBD
HCFC1R1	MB	0.352388	6.31256	7.51354	0.00946678	0.100427	0.100529	BD-nonBD
NAA60	MB	0.295961	5.40081	6.24082	0.0171801	0.137877	0.137417	BD-nonBD
PAM16	MB	0.757177	4.77811	9.64846	0.00368146	0.0672975	0.0621165	BD-nonBD
NMRAL1	MB	0.289242	5.57575	4.37033	0.0436791	0.225595	0.224471	BD-nonBD
ATF7IP2	MB	0.804594	6.50025	12.0876	0.00134139	0.0425421	0.0368453	BD-nonBD
RSL1D1	MB	0.351584	8.4774	13.2522	0.000846994	0.0337239	0.0289769	BD-nonBD
BFAR	MB	0.315246	6.48209	5.67507	0.0226019	0.160799	0.158845	BD-nonBD
ARL6IP1	MB	0.714435	6.61936	5.08806	0.0302522	0.189906	0.185173	BD-nonBD
UQCRC2	MB	0.252363	7.44078	11.8791	0.00145856	0.0445436	0.038566	BD-nonBD
TMEM219	MB	0.261986	7.61898	10.6616	0.00240074	0.0555972	0.0496674	BD-nonBD
ALDOA	MB	0.37305	8.585	16.4002	0.000260084	0.0181759	0.0159483	BD-nonBD
PRR14	MB	0.407885	5.73798	8.34803	0.00649502	0.0824562	0.0826056	BD-nonBD
ARMC5	MB	0.517672	4.18295	6.25434	0.0170691	0.137771	0.136996	BD-nonBD
HERPUD1	MB	1.10364	9.13551	21.543	4.45406e-05	0.00900279	0.00697545	BD-nonBD
POLR2C	MB	0.336986	6.53492	8.6978	0.00556286	0.0786086	0.0764039	BD-nonBD
CNOT1	MB	0.538767	6.61842	19.0656	0.00010184	0.012365	0.0103032	BD-nonBD
DDX28	MB	0.785625	4.90641	14.1381	0.000602231	0.0272935	0.0244553	BD-nonBD
UTP4	MB	0.340861	5.20008	6.36333	0.0162024	0.13459	0.133308	BD-nonBD
PDPR	MB	0.479925	4.3898	4.59057	0.0389699	0.214537	0.21159	BD-nonBD
DDX19B	MB	0.978649	4.14467	8.73092	0.00548234	0.0784799	0.075908	BD-nonBD
ATXN1L	MB	0.666339	4.08101	9.26566	0.00434107	0.0724801	0.0675268	BD-nonBD
ZNF821	MB	0.373498	6.33447	6.8917	0.0126233	0.115647	0.116533	BD-nonBD
PSMD7	MB	0.315081	7.26278	7.30466	0.0104202	0.106179	0.105578	BD-nonBD
KARS	MB	0.349128	6.05539	8.68347	0.00559809	0.0786622	0.0766835	BD-nonBD
COX4I1	MB	0.264891	11.0661	11.784	0.00151558	0.0451643	0.0393822	BD-nonBD
APRT	MB	0.267482	8.91204	9.64975	0.00367944	0.0672975	0.0621016	BD-nonBD
CBFA2T3	MB	0.356499	5.59321	4.99402	0.031721	0.194488	0.18983	BD-nonBD
DPH1	MB	0.500796	5.65293	10.3004	0.00279214	0.059273	0.053857	BD-nonBD
TAX1BP3	MB	0.452324	4.7249	4.65204	0.0377571	0.210347	0.208107	BD-nonBD
PSMB6	MB	0.273927	7.7309	12.591	0.00109781	0.0386722	0.0332285	BD-nonBD
SPAG7	MB	0.268725	6.74663	6.22515	0.0173097	0.13852	0.137909	BD-nonBD
MIS12	MB	0.872605	4.54442	8.93661	0.00500932	0.0758305	0.0725328	BD-nonBD
RNASEK	MB	1.36824	8.1051	11.5632	0.00165732	0.0468607	0.041144	BD-nonBD
EIF5A	MB	0.456789	8.7276	9.70065	0.00360017	0.0668184	0.0613389	BD-nonBD
PLSCR3	MB	1.07269	6.19396	24.4314	1.78168e-05	0.00551938	0.00448387	BD-nonBD
EIF4A1	MB	0.600426	6.3793	15.4829	0.000363692	0.0212388	0.0189479	BD-nonBD
CD68	MB	0.417046	5.96157	4.89253	0.0333941	0.198729	0.194861	BD-nonBD
PER1	MB	2.13818	4.46834	16.191	0.000280581	0.0194364	0.0166007	BD-nonBD
RANGRF	MB	0.409251	6.36963	15.9199	0.000309736	0.0200491	0.0175056	BD-nonBD
MED9	MB	0.47884	4.35371	4.43883	0.0421507	0.221467	0.220491	BD-nonBD
PEMT	MB	0.481774	4.59366	9.8312	0.00746094	0.0888674	0.088654	BD-nonBD
DRG2	MB	0.271567	5.79805	5.82581	0.0209962	0.155833	0.152938	BD-nonBD
POLDIP2	MB	0.381308	6.14452	10.4522	0.0026199	0.0584445	0.0521023	BD-nonBD
UNC119	MB	0.503624	6.96701	19.6532	8.33939e-05	0.0115537	0.00939597	BD-nonBD
TRAF4	MB	0.641272	6.41789	8.15509	0.00707972	0.0865458	0.086484	BD-nonBD
TP53I13	MB	0.277168	5.80296	4.30094	0.0452899	0.229697	0.228877	BD-nonBD
NSRP1	MB	0.393713	5.91619	5.90292	0.020223	0.153264	0.149633	BD-nonBD
AATF	MB	0.28512	6.69383	7.85705	0.00809663	0.0927999	0.0925293	BD-nonBD
MLLT6	MB	0.314315	5.45088	5.80573	0.0212027	0.156777	0.153745	BD-nonBD
CASC3	MB	0.357964	5.78198	7.53098	0.00939151	0.100087	0.10013	BD-nonBD
EIF1	MB	0.529842	11.5147	18.7323	0.000114186	0.0125394	0.0108118	BD-nonBD
NT5C3B	MB	0.430841	5.74163	7.26608	0.0106074	0.107393	0.106558	BD-nonBD
RAB5C	MB	0.664146	7.07001	9.18121	0.00450294	0.0728347	0.0685868	BD-nonBD
AARSD1	MB	0.889721	4.99426	9.39665	0.00410216	0.0706153	0.0656797	BD-nonBD
ASB16-AS1	MB	0.501287	4.75107	6.95203	0.0122723	0.114782	0.114819	BD-nonBD
NMT1	MB	0.400963	5.54899	5.3154	0.0269983	0.179256	0.174945	BD-nonBD
RSAD1	MB	0.304192	6.50957	5.982	0.0194619	0.14989	0.146493	BD-nonBD
NME1	MB	1.39535	4.50408	14.6594	0.000494366	0.0241655	0.0220198	BD-nonBD
NME2	MB	0.679238	9.53564	21.3044	4.81506e-05	0.00900279	0.00724391	BD-nonBD
DHX40	MB	0.434303	4.8169	5.76971	0.0215788	0.157203	0.154915	BD-nonBD
GGA3	MB	0.448411	5.1567	8.08595	0.00730276	0.0882075	0.0877334	BD-nonBD
MYO15B	MB	0.824384	4.00937	10.3334	0.00275372	0.059273	0.0535477	BD-nonBD
H3F3B	MB	0.496578	10.9724	20.4362	6.41294e-05	0.0105506	0.0083003	BD-nonBD
MRPL38	MB	0.621992	6.06714	11.1243	0.00198271	0.0498644	0.0449744	BD-nonBD
2023-09-09	MB	0.338949	8.25816	9.97229	0.00320695	0.0630748	0.0575501	BD-nonBD
TMC6	MB	0.352778	7.23656	10.4106	0.00266589	0.0588059	0.0526027	BD-nonBD
SOCS3	MB	3.47143	4.32835	18.3558	0.000130064	0.01388	0.0115408	BD-nonBD
CBX4	MB	0.604463	4.52705	5.1708	0.0290209	0.184821	0.181478	BD-nonBD
HGS	MB	0.274868	5.9932	4.33408	0.0445126	0.228257	0.226886	BD-nonBD
ARHGDIA	MB	0.332351	8.12306	10.1219	0.0030102	0.0607968	0.055903	BD-nonBD
CCDC57	MB	0.321169	6.01356	5.75465	0.0217382	0.157782	0.155575	BD-nonBD
TGIF1	MB	0.554066	5.64361	4.14552	0.04914	0.238425	0.23918	BD-nonBD
LINC00667	MB	0.337001	5.9528	7.06065	0.0116667	0.113124	0.11213	BD-nonBD
SNRPD1	MB	0.351902	7.29372	12.7812	0.00101843	0.037234	0.0319445	BD-nonBD
C18orf32	MB	0.285882	6.89849	6.54634	0.0148521	0.127486	0.127042	BD-nonBD
ACAA2	MB	0.5074	5.33128	6.21988	0.0173535	0.13852	0.138076	BD-nonBD
SEC11C	MB	0.263209	7.37015	8.95882	0.00496091	0.0758305	0.0721856	BD-nonBD
PMAIP1	MB	1.77746	6.53733	22.936	2.84572e-05	0.00624241	0.00559889	BD-nonBD
NFATC1	MB	0.352054	6.26653	8.36057	0.00645887	0.0824562	0.0824259	BD-nonBD
PQLC1	MB	0.788583	3.93532	7.35504	0.0101812	0.104825	0.104208	BD-nonBD
RBCK1	MB	0.328769	7.48662	15.189	0.000405542	0.02224	0.0198414	BD-nonBD
PSMF1	MB	0.282243	7.35339	9.10386	0.00465688	0.073448	0.0698583	BD-nonBD
IDH3B	MB	0.251549	6.51025	4.4915	0.0410155	0.219752	0.217336	BD-nonBD
PCED1A	MB	0.442743	5.29684	7.04041	0.011777	0.113609	0.112674	BD-nonBD
C20orf27	MB	0.356916	6.18005	8.08527	0.00730502	0.0882075	0.0877487	BD-nonBD
PRNP	MB	0.49984	6.35479	11.506	0.00169633	0.0471189	0.0416923	BD-nonBD
SLC23A2	MB	0.446617	5.25136	5.02068	0.0312968	0.193327	0.188538	BD-nonBD
PET117	MB	0.464768	4.97431	5.54502	0.0240946	0.166761	0.164457	BD-nonBD
SMIM26	MB	0.263038	7.56997	11.162	0.0019523	0.0494145	0.0446288	BD-nonBD
DTD1	MB	0.643115	5.63299	17.0828	0.000203534	0.0169191	0.0142049	BD-nonBD
AHCY	MB	0.460332	6.14939	9.38363	0.00412527	0.0708201	0.0658309	BD-nonBD
ERGIC3	MB	0.266092	7.73744	9.67589	0.0036385	0.0670567	0.0617233	BD-nonBD
PHF20	MB	0.411889	7.26153	15.0798	0.000422361	0.0228451	0.0202407	BD-nonBD
SCAND1	MB	0.524072	8.07788	16.7675	0.000227833	0.0175802	0.0149943	BD-nonBD
PPP1R16B	MB	0.42313	6.02879	9.86238	0.00336022	0.064811	0.0591582	BD-nonBD
OSER1	MB	0.428018	6.71586	6.8158	0.0130802	0.118165	0.118885	BD-nonBD
PCIF1	MB	0.586583	6.8177	19.9908	7.44277e-05	0.0110165	0.00887166	BD-nonBD
STAU1	MB	0.396046	6.24556	9.71106	0.0035842	0.0667557	0.0611584	BD-nonBD
ZFAS1	MB	0.405049	9.71686	12.1476	0.00130953	0.0418679	0.0363773	BD-nonBD
UBE2V1	MB	1.13656	6.7148	12.0115	0.00138295	0.0434078	0.0374198	BD-nonBD
TMEM189	MB	0.513066	4.46033	4.48944	0.0410593	0.219752	0.217469	BD-nonBD
RBM38	MB	1.28845	5.25	10.1549	0.0029685	0.0607444	0.0555143	BD-nonBD
ZBP1	MB	0.382616	6.20834	4.4531	0.0418397	0.22103	0.219684	BD-nonBD
ATP5F1E	MB	0.297617	10.4823	4.28138	0.0457556	0.230883	0.230042	BD-nonBD
PPDPF	MB	0.432715	9.8481	8.13747	0.00713586	0.0870972	0.0868589	BD-nonBD
MHENCR	MB	0.977181	6.15819	12.4303	0.00117	0.0401717	0.0343898	BD-nonBD
ZGPAT	MB	0.33271	5.70322	7.09407	0.0114869	0.11203	0.111256	BD-nonBD
PCMTD2	MB	0.367886	5.45637	6.49252	0.0152362	0.129935	0.129016	BD-nonBD
ATP5F1D	MB	0.278213	9.08862	9.99852	0.00317147	0.0629274	0.0572267	BD-nonBD
MIDN	MB	0.454685	5.41442	10.13	0.00299991	0.0607444	0.0557914	BD-nonBD
CIRBP	MB	0.410325	10.0153	13.1075	0.000896133	0.0340229	0.0298014	BD-nonBD
MKNK2	MB	0.367491	6.29446	4.11971	0.0498137	0.240158	0.240828	BD-nonBD
MOB3A	MB	0.254028	6.57947	4.8395	0.0343065	0.201426	0.197602	BD-nonBD
SF3A2	MB	0.28375	7.56091	8.26667	0.00673503	0.0837584	0.0841288	BD-nonBD
LSM7	MB	0.315355	8.80254	16.1626	0.000283497	0.0194676	0.0166913	BD-nonBD
SPPL2B	MB	0.414129	4.81448	4.5349	0.0401053	0.217769	0.214747	BD-nonBD
GADD45B	MB	2.08663	6.49408	60.865	2.96565e-09	2.34198e-05	3.57272e-05	BD-nonBD
SLC39A3	MB	0.705328	4.42011	10.4988	0.00256939	0.0576433	0.051523	BD-nonBD
SGTA	MB	0.293607	5.39635	4.91023	0.0330955	0.198147	0.194008	BD-nonBD
MRPL54	MB	0.637131	7.63406	21.5369	4.46291e-05	0.00900279	0.00697545	BD-nonBD
EEF2	MB	0.384199	12.0477	17.5897	0.000170047	0.0162009	0.0130353	BD-nonBD
YJU2	MB	0.276054	5.50158	4.3007	0.0452954	0.229697	0.22888	BD-nonBD
UBXN6	MB	0.466114	4.76018	8.20801	0.00691394	0.0850458	0.0854735	BD-nonBD
DUS3L	MB	0.842533	5.63636	15.6828	0.000337868	0.020632	0.0182336	BD-nonBD
NDUFA11	MB	0.408923	6.4162	5.04022	0.0309899	0.192384	0.187581	BD-nonBD
VMAC	MB	0.517035	4.05379	4.48952	0.0410574	0.219752	0.217466	BD-nonBD
CLPP	MB	0.329527	6.61277	11.5216	0.00168554	0.0471189	0.0415554	BD-nonBD
ALKBH7	MB	0.376479	7.85859	9.6878	0.00362002	0.0669491	0.061523	BD-nonBD
DENND1C	MB	0.370666	6.58262	16.0418	0.00029625	0.0196178	0.0171329	BD-nonBD
PNPLA6	MB	0.409134	5.15812	5.49423	0.0247063	0.169456	0.166787	BD-nonBD
STXBP2	MB	0.646612	6.14218	7.3895	0.0100211	0.103447	0.103512	BD-nonBD
TRAPPC5	MB	0.818202	6.57321	8.73576	0.00547066	0.0784799	0.0758334	BD-nonBD
NDUFA7	MB	1.48713	4.47917	9.33167	0.00421888	0.0713237	0.0664589	BD-nonBD
RAB11B	MB	0.253857	7.4575	4.6258	0.0382697	0.212019	0.209634	BD-nonBD
HNRNPM	MB	0.382654	8.00735	17.9678	0.000148893	0.0150744	0.0122441	BD-nonBD
FBXL12	MB	0.41125	4.99875	4.69285	0.0369747	0.209162	0.205597	BD-nonBD
PIN1	MB	0.446191	6.80985	24.3064	1.85192e-05	0.00551938	0.00453644	BD-nonBD
EIF3G	MB	0.266725	8.99439	9.73267	0.00355126	0.0666136	0.0608414	BD-nonBD
ECSIT	MB	0.329733	5.91878	5.87785	0.0204709	0.154255	0.150784	BD-nonBD
ZNF136	MB	0.405566	4.88364	4.56036	0.0395816	0.216615	0.213241	BD-nonBD
MAN2B1	MB	0.329505	7.06049	11.5313	0.00167893	0.0471189	0.041473	BD-nonBD
HOOK2	MB	0.443202	5.20306	6.95546	0.0122527	0.114782	0.114747	BD-nonBD
JUNB	MB	1.85642	9.85329	48.8152	3.38295e-08	0.000133576	0.000220753	BD-nonBD
CALR	MB	0.543462	8.80929	18.7287	0.000114326	0.0125394	0.0108186	BD-nonBD
TRMT1	MB	0.489817	6.49126	19.7634	8.03475e-05	0.0115364	0.00924698	BD-nonBD
IER2	MB	0.86024	8.77614	19.0349	0.000102917	0.012365	0.0103452	BD-nonBD
DDX39A	MB	0.338783	7.28613	6.91074	0.0125114	0.115647	0.115997	BD-nonBD
RASAL3	MB	0.270223	6.3561	4.95121	0.0324152	0.196006	0.192026	BD-nonBD
DDA1	MB	0.39733	5.8064	7.35536	0.0101797	0.104825	0.104207	BD-nonBD
COLGALT1	MB	0.428216	4.30145	6.5377	0.0373034	0.210339	0.206625	BD-nonBD
CCDC124	MB	0.260552	6.47759	6.35612	0.0162583	0.134865	0.133546	BD-nonBD
ARRDC2	MB	0.768532	6.05799	7.97655	0.00767125	0.0905529	0.0900063	BD-nonBD
JUND	MB	0.544152	6.18148	4.41866	0.0425946	0.223082	0.221687	BD-nonBD
LSM4	MB	0.255801	7.17113	7.80407	0.00829326	0.0938279	0.0937458	BD-nonBD
SSBP4	MB	0.323976	7.38435	9.20841	0.00445012	0.0728347	0.068249	BD-nonBD
KXD1	MB	0.448889	6.99886	25.0102	1.49135e-05	0.00551938	0.00408325	BD-nonBD
NDUFA13	MB	0.886695	6.63081	8.82105	0.00526942	0.0778751	0.0745128	BD-nonBD
ZNF101	MB	0.975853	5.16768	23.7083	2.23091e-05	0.00581241	0.00495582	BD-nonBD
ZNF14	MB	0.602285	4.08826	8.52626	0.00600074	0.0804601	0.0795718	BD-nonBD
ZNF85	MB	0.407363	4.34008	4.78292	0.0353101	0.204305	0.200696	BD-nonBD
ZNF714	MB	0.663452	4.10192	6.41959	0.0157738	0.132516	0.131388	BD-nonBD
ZNF431	MB	0.432432	5.82784	4.6651	0.0375047	0.210339	0.207269	BD-nonBD
UQCRFS1	MB	0.297169	7.944	11.9649	0.00140906	0.0438083	0.0378514	BD-nonBD
ZNF507	MB	0.426747	4.65292	5.53799	0.0241783	0.167014	0.164799	BD-nonBD
PDCD5	MB	0.310717	7.21215	11.6167	0.00162174	0.0467404	0.0407284	BD-nonBD
PEPD	MB	0.250567	6.16372	5.31401	0.027017	0.179256	0.17499	BD-nonBD
FXYD5	MB	0.353925	10.3204	7.97826	0.00766532	0.0905529	0.0899703	BD-nonBD
IGFLR1	MB	0.459874	6.57723	8.64394	0.00569654	0.0791703	0.0774525	BD-nonBD
U2AF1L4	MB	0.250271	6.73851	4.59277	0.0389257	0.214513	0.211461	BD-nonBD
PROSER3	MB	0.478103	3.99907	4.46616	0.0415573	0.220402	0.218947	BD-nonBD
NFKBID	MB	0.917185	6.60495	9.48068	0.00395633	0.0693258	0.0645097	BD-nonBD
POLR2I	MB	0.271439	6.66396	5.66203	0.022747	0.16154	0.159457	BD-nonBD
ZNF585A	MB	0.653994	5.1814	7.7709	0.00841899	0.0948427	0.0945433	BD-nonBD
SPINT2	MB	0.320775	7.57417	9.47384	0.003968	0.0693258	0.064558	BD-nonBD
EIF3K	MB	0.25785	10.0273	12.506	0.00113539	0.0396734	0.0338759	BD-nonBD
ECH1	MB	0.602388	6.92891	8.30647	0.00661646	0.0827561	0.0833702	BD-nonBD
ZFP36	MB	0.935439	9.39925	32.8883	1.56218e-06	0.00222212	0.00136622	BD-nonBD
FBL	MB	0.299117	8.44017	10.0959	0.00304347	0.0608463	0.0562076	BD-nonBD
AKT2	MB	0.352782	6.13486	8.55455	0.00592606	0.0804601	0.0791275	BD-nonBD
SERTAD3	MB	0.376482	5.49139	5.17736	0.0289256	0.184783	0.181232	BD-nonBD
LTBP4	MB	0.400421	5.3483	8.98879	0.0048964	0.0755213	0.0717397	BD-nonBD
EGLN2	MB	0.662107	6.08728	5.71332	0.0221822	0.159538	0.1573	BD-nonBD
CCDC97	MB	0.339599	5.63969	4.85668	0.0340079	0.200739	0.19667	BD-nonBD
RABAC1	MB	0.44723	7.82281	11.4999	0.00170051	0.0471189	0.0417593	BD-nonBD
RELB	MB	0.765298	7.55715	11.5683	0.00165391	0.0468607	0.0411077	BD-nonBD
SNRPD2	MB	0.308693	9.63904	17.2675	0.000190584	0.0163925	0.0137419	BD-nonBD
BBC3	MB	0.994293	4.59595	9.81213	0.0034329	0.0658001	0.0597301	BD-nonBD
NOP53	MB	0.270028	10.2138	4.58195	0.0391434	0.214962	0.212091	BD-nonBD
CYTH2	MB	0.352747	4.88115	4.21969	0.0472594	0.233821	0.234212	BD-nonBD
CA11	MB	0.618549	3.88188	6.06098	0.0187327	0.14576	0.143665	BD-nonBD
FTL	MB	0.36529	12.3714	23.2117	2.60785e-05	0.00588406	0.00530577	BD-nonBD
CD37	MB	0.252044	12.3405	9.46216	0.00398799	0.0694527	0.064735	BD-nonBD
FLT3LG	MB	0.291958	5.69993	4.42146	0.0425327	0.223028	0.221527	BD-nonBD
FCGRT	MB	0.359841	6.03803	7.57853	0.00918958	0.0991395	0.098961	BD-nonBD
SPIB	MB	0.432558	8.10851	4.85919	0.0339646	0.200739	0.196528	BD-nonBD
C19orf48	MB	0.803572	5.74212	17.4522	0.000178509	0.0163184	0.0133508	BD-nonBD
KLK1	MB	0.690788	6.69304	9.48263	0.00395301	0.0693258	0.0645075	BD-nonBD
ZNF350	MB	0.527938	4.70193	4.72673	0.0363387	0.207496	0.203586	BD-nonBD
ZNF841	MB	1.17612	3.96318	6.95654	0.0122465	0.114782	0.114717	BD-nonBD
ZNF880	MB	0.33333	5.4023	5.68711	0.0224689	0.160142	0.158373	BD-nonBD
ZNF331	MB	0.682276	5.3929	6.03274	0.01899	0.147023	0.14475	BD-nonBD
ZNF580	MB	0.394578	6.53703	6.44448	0.015588	0.131516	0.130507	BD-nonBD
ZNF581	MB	0.319058	7.52448	8.23941	0.00681754	0.084122	0.0846979	BD-nonBD
U2AF2	MB	0.274171	6.87646	7.45242	0.0097357	0.101967	0.102008	BD-nonBD
EPN1	MB	0.445955	6.92922	11.6584	0.00159454	0.0462943	0.0404212	BD-nonBD
ZNF814	MB	0.720277	3.98305	5.20802	0.028485	0.183181	0.179766	BD-nonBD
A1BG	MB	0.385243	6.0847	7.67089	0.00881054	0.0969037	0.0967689	BD-nonBD
TRIM28	MB	0.596896	5.23065	12.2323	0.00126597	0.0411414	0.0357925	BD-nonBD
BCL2L13	MB	0.318885	5.34756	5.29759	0.0272388	0.179703	0.175696	BD-nonBD
COMT	MB	0.349832	6.28143	5.82338	0.0210211	0.155872	0.153014	BD-nonBD
DGCR6L	MB	0.472549	6.11026	19.673	8.28389e-05	0.0115537	0.00935442	BD-nonBD
YDJC	MB	0.293518	6.51702	7.54845	0.00931677	0.0998298	0.0997477	BD-nonBD
IGLV7-43	MB	1.20114	6.73279	4.70464	0.036752	0.208442	0.204912	BD-nonBD
IGLV2-8	MB	0.802141	8.7532	8.77117	0.00538615	0.0784732	0.0753556	BD-nonBD
IGLV4-3	MB	3.53135	4.00357	10.0996	0.00303869	0.0608463	0.0561592	BD-nonBD
IGLC3	MB	0.608065	8.07387	5.17123	0.0290146	0.184821	0.181465	BD-nonBD
DERL3	MB	0.465002	5.7061	7.51053	0.00947985	0.100427	0.100593	BD-nonBD
SLC2A11	MB	0.422376	5.88392	11.8799	0.0014581	0.0445436	0.0385604	BD-nonBD
MIF	MB	0.322411	9.78288	17.2505	0.000191741	0.0163925	0.0137746	BD-nonBD
GUCD1	MB	0.280584	7.16868	6.2073	0.0174586	0.138983	0.13855	BD-nonBD
EWSR1	MB	0.301816	7.93414	11.557	0.00166151	0.0468607	0.0412053	BD-nonBD
AP1B1	MB	0.330656	6.3632	4.46771	0.041524	0.220402	0.21884	BD-nonBD
MTFP1	MB	0.748729	5.10322	10.8823	0.00219075	0.0535615	0.0473662	BD-nonBD
SELENOM	MB	0.377194	6.62309	4.72524	0.0363665	0.207504	0.203654	BD-nonBD
DRG1	MB	0.334083	6.02132	7.50712	0.00949463	0.100427	0.100681	BD-nonBD
TXN2	MB	0.261468	6.95516	7.92534	0.00785053	0.0917096	0.0910729	BD-nonBD
EIF3D	MB	0.293651	8.64211	10.1426	0.00298396	0.0607444	0.055692	BD-nonBD
SH3BP1	MB	0.411019	6.2809	8.6909	0.00557981	0.0786086	0.0765335	BD-nonBD
NOL12	MB	0.778815	4.92147	5.9547	0.0197211	0.150904	0.147572	BD-nonBD
EIF3L	MB	0.360611	9.77271	17.5184	0.00017438	0.0162009	0.0131614	BD-nonBD
TOMM22	MB	0.290052	7.91541	12.24	0.00126209	0.0411414	0.0357446	BD-nonBD
JOSD1	MB	0.720839	3.93564	6.75394	0.0134658	0.119617	0.120778	BD-nonBD
SGSM3	MB	1.0875	5.55442	18.5551	0.000121384	0.0131311	0.0111627	BD-nonBD
ST13	MB	0.359209	8.90175	20.9339	5.43814e-05	0.00954333	0.00769352	BD-nonBD
XPNPEP3	MB	0.464199	4.49202	5.34413	0.026615	0.177216	0.173561	BD-nonBD
SMDT1	MB	0.405469	9.50748	6.65528	0.0141064	0.123373	0.123733	BD-nonBD
NDUFA6	MB	0.343704	7.03783	10.1861	0.00292968	0.0605646	0.0551334	BD-nonBD
CYB5R3	MB	0.413163	7.47401	17.3365	0.000185977	0.0163184	0.0135786	BD-nonBD
CRELD2	MB	0.29909	5.7271	4.45801	0.0439095	0.22638	0.225241	BD-nonBD
PIM3	MB	1.21809	6.43135	17.0128	0.000208682	0.0170079	0.014353	BD-nonBD
PPP6R2	MB	0.302404	5.9727	7.13268	0.0112828	0.110793	0.110129	BD-nonBD
ODF3B	MB	0.663124	4.86801	7.05651	0.0116891	0.113124	0.112231	BD-nonBD
KLHDC7B	MB	0.956799	4.28845	14.0416	0.000624812	0.027565	0.0248167	BD-nonBD
RABL2B	MB	0.97073	4.86576	10.2771	0.00281955	0.0594648	0.0541342	BD-nonBD
SAMSN1	MB	0.37471	5.66129	5.70289	0.0222958	0.160064	0.157707	BD-nonBD
BTG3	MB	0.584903	4.49204	5.57651	0.0237235	0.165939	0.16311	BD-nonBD
BACH1	MB	0.831169	5.83949	11.314	0.00183441	0.0486034	0.0432794	BD-nonBD
SOD1	MB	0.25001	8.82584	8.65772	0.00566203	0.0791703	0.0771813	BD-nonBD
SON	MB	0.340822	8.82437	7.48719	0.00958173	0.101159	0.101184	BD-nonBD
SLC5A3	MB	0.446145	4.7031	5.28586	0.0273986	0.180386	0.176284	BD-nonBD
ABCG1	MB	0.680022	4.97279	5.38193	0.0261196	0.175397	0.171968	BD-nonBD
U2AF1	MB	1.78806	5.099	11.6414	0.0016056	0.0464447	0.040531	BD-nonBD

[truncated: 10 more sheets: DEGs in DN2B (seurat), DEGs in DN2B (muscat), DEGs in PB (seurat), DEGs in PB (muscat), DEGs in cDC1 (seurat), DEGs in cDC1 (muscat), DEGs in cDC2 (seurat), DEGs in cDC2 (muscat), DEGs in pDC (seurat), DEGs in pDC (muscat)]
