# Supplementary material for: Single-cell chromatin accessibility and transcriptomic characterization of Behcet’s disease
Source: Commun Biol. 2023 Oct 17;6:1048. doi: 10.1038/s42003-023-05420-x (PMC10582193; doi:10.1038/s42003-023-05420-x)
Supplement: Supplementary file 11 — Supplementary Data 8-11 [file 42003_2023_5420_MOESM11_ESM.xlsx]

## Sheet: Supplementary Data 8
Supplementary Data 8. DEGs in monocyte subsets using Seurat
p_val	avg_log2FC	pct.1	pct.2	p_val_adj	cluster	gene
0	0.631397	0.997	0.969	0	CM	LYZ
0	0.572221	0.722	0.669	0	CM	MNDA
0	0.551919	0.811	0.663	0	CM	S100A12
0	0.497975	0.99	0.904	0	CM	S100A8
0	0.46577	0.976	0.945	0	CM	S100A9
0	0.450053	0.77	0.678	0	CM	MS4A6A
0	0.434487	0.936	0.927	0	CM	S100A10
0	0.356105	0.846	0.726	0	CM	VCAN
0	0.346501	0.946	0.951	0	CM	HLA-C
0	0.31026	0.986	0.983	0	CM	GAPDH
0	-0.343811	0.999	0.999	0	CM	FTH1
0	-0.38955	0.027	0.113	0	CM	CD79B
0	-0.437161	0.487	0.636	0	CM	TNFRSF1B
0	-0.460542	0.141	0.274	0	CM	CXCL16
0	-0.462822	0.184	0.329	0	CM	MAP3K8
0	-0.476048	0.038	0.145	0	CM	CTSL
0	-0.480994	0.053	0.158	0	CM	INSIG1
0	-0.485378	0.059	0.172	0	CM	SIGLEC10
0	-0.498885	0.104	0.233	0	CM	SLC2A6
0	-0.49928	0.148	0.285	0	CM	RELB
0	-0.503709	0.832	0.886	0	CM	LST1
0	-0.509983	0.036	0.135	0	CM	KMT2E-AS1
0	-0.520001	0.484	0.636	0	CM	LILRB2
0	-0.532125	0.845	0.942	0	CM	NEAT1
0	-0.535938	0.233	0.388	0	CM	LILRB1
0	-0.536593	0.013	0.113	0	CM	ATF3
0	-0.538848	0.063	0.193	0	CM	CSRNP1
0	-0.539265	0.101	0.235	0	CM	IER5
0	-0.551262	0.383	0.565	0	CM	LYN
0	-0.553754	0.048	0.175	0	CM	TCF7L2
0	-0.562646	0.527	0.712	0	CM	PNRC1
0	-0.566463	0.363	0.55	0	CM	PLEK
0	-0.570803	0.081	0.21	0	CM	MTSS1
0	-0.572561	0.194	0.376	0	CM	UBE2J1
0	-0.578886	0.179	0.355	0	CM	MARCKS
0	-0.588127	0.393	0.575	0	CM	IRF1
0	-0.588203	0.18	0.337	0	CM	RHOB
0	-0.605714	0.75	0.886	0	CM	ARPC1B
0	-0.619148	0.45	0.639	0	CM	HLA-DQB1
0	-0.622597	0.144	0.303	0	CM	NBPF26
0	-0.630432	0.673	0.798	0	CM	IFITM2
0	-0.643859	0.057	0.185	0	CM	ABCA1
0	-0.654911	0.143	0.287	0	CM	TAGAP
0	-0.659726	0.071	0.201	0	CM	PDE4B
0	-0.662885	0.088	0.23	0	CM	ICAM1
0	-0.667901	0.433	0.573	0	CM	LY6E
0	-0.680593	0.343	0.535	0	CM	CCNL1
0	-0.686713	0.008	0.123	0	CM	CDKN1C
0	-0.705314	0.062	0.177	0	CM	FOSB
0	-0.714521	0.173	0.373	0	CM	CSNK2B
0	-0.727248	0.01	0.113	0	CM	PTCH2
0	-0.75289	0.062	0.2	0	CM	RHOC
0	-0.753221	0.738	0.814	0	CM	FOS
0	-0.760139	0.262	0.447	0	CM	WARS
0	-0.796751	0.295	0.499	0	CM	MAFB
0	-0.796892	0.155	0.316	0	CM	APOBEC3A
0	-0.833429	0.128	0.315	0	CM	CDKN1A
0	-0.848315	0.406	0.564	0	CM	CRIP1
0	-0.859172	0.422	0.673	0	CM	RNASEK
0	-0.881377	0.307	0.536	0	CM	PLAUR
0	-0.895729	0.685	0.773	0	CM	IFITM3
0	-0.902297	0.014	0.118	0	CM	TNFAIP6
0	-0.909314	0.528	0.742	0	CM	KLF6
0	-0.926548	0.044	0.208	0	CM	PHACTR1
0	-0.929102	0.208	0.452	0	CM	BTG2
0	-0.957196	0.841	0.944	0	CM	SAT1
0	-0.968755	0.325	0.581	0	CM	EEF1G
0	-1.06731	0.029	0.238	0	CM	NR4A1
0	-1.0677	0.671	0.885	0	CM	JUNB
0	-1.07598	0.406	0.681	0	CM	SOD2
0	-1.12363	0.251	0.473	0	CM	IER3
0	-1.13346	0.022	0.162	0	CM	CXCL2
0	-1.1399	0.237	0.572	0	CM	NAMPT
0	-1.16502	0.644	0.891	0	CM	DUSP1
0	-1.22829	0.204	0.435	0	CM	GADD45B
0	-1.29417	0.195	0.547	0	CM	BCL2A1
0	-1.32433	0.324	0.678	0	CM	ATP2B1-AS1
0	-1.33238	0.533	0.815	0	CM	ZFP36
0	-1.36327	0.227	0.514	0	CM	TNFAIP3
0	-1.4257	0.107	0.367	0	CM	DUSP2
0	-1.57394	0.038	0.355	0	CM	CD83
0	-1.59045	0.051	0.254	0	CM	G0S2
0	-1.60341	0.249	0.587	0	CM	PPP1R15A
0	-1.69964	0.127	0.39	0	CM	JUN
0	-1.70377	0.237	0.654	0	CM	NFKBIZ
0	-1.75294	0.532	0.843	0	CM	IER2
0	-1.7841	0.06	0.358	0	CM	EGR1
0	-1.82219	0.072	0.232	0	CM	FCGR3A
0	-1.97711	0.66	0.889	0	CM	NFKBIA
0	-2.10992	0.058	0.345	0	CM	CXCL8
0	-2.1534	0.038	0.344	0	CM	TNF
0	-2.31245	0.061	0.428	0	CM	IL1B
0	-2.73493	0.058	0.403	0	CM	CCL3L1
0	-2.91663	0.039	0.31	0	CM	CCL4L2
0	-2.95447	0.085	0.382	0	CM	CCL4
0	-3.2242	0.064	0.47	0	CM	CCL3
1.71261e-302	-0.450782	0.134	0.262	3.20567e-298	CM	ADGRE2
1.75082e-299	0.26342	0.971	0.976	3.27719e-295	CM	VIM
7.89377e-295	-0.548613	0.211	0.351	1.47756e-290	CM	HLA-DQA1
1.10561e-294	-0.445306	0.179	0.316	2.06949e-290	CM	GBP2
3.59471e-293	-0.470056	0.054	0.147	6.72858e-289	CM	NFKBID
4.26448e-292	-0.388116	0.653	0.771	7.98225e-288	CM	SPI1
2.87501e-289	-0.443679	0.063	0.162	5.38145e-285	CM	TRIB1
5.84873e-288	-0.324941	0.03	0.109	1.09477e-283	CM	ZNF703
1.11161e-285	0.599039	0.383	0.248	2.08071e-281	CM	MGST1
2.34619e-281	-0.298523	0.921	0.953	4.3916e-277	CM	COTL1
1.45289e-278	-0.41439	0.348	0.498	2.71953e-274	CM	POU2F2
5.25505e-273	-0.675625	0.334	0.462	9.8364e-269	CM	MS4A7
7.98697e-272	-0.426662	0.325	0.469	1.495e-267	CM	WSB1
1.23867e-270	-0.347933	0.481	0.637	2.31854e-266	CM	CLEC7A
1.3074e-270	-0.390384	0.427	0.568	2.44719e-266	CM	HCK
3.83648e-269	-0.551826	0.14	0.258	7.18112e-265	CM	NLRP3
8.37375e-268	-0.375719	0.049	0.135	1.5674e-263	CM	TMEM107
1.37362e-267	-0.602176	0.176	0.299	2.57115e-263	CM	SGK1
2.23962e-264	-0.419749	0.203	0.337	4.19213e-260	CM	MIDN
1.67543e-259	-0.414979	0.51	0.651	3.13607e-255	CM	ZFP36L1
3.25319e-259	-0.482831	0.223	0.363	6.08933e-255	CM	C12orf57
8.48691e-259	-0.467077	0.123	0.236	1.58858e-254	CM	PIM3
4.55504e-257	-0.479434	0.297	0.433	8.52612e-253	CM	KLF10
1.09562e-254	-0.377452	0.314	0.459	2.05078e-250	CM	REL
2.26664e-254	-0.40373	0.039	0.117	4.24269e-250	CM	OTUD1
6.70689e-254	0.384008	0.788	0.771	1.2554e-249	CM	TALDO1
8.94496e-252	0.273762	0.938	0.942	1.67432e-247	CM	ATP5MC2
2.32461e-250	0.297884	0.899	0.891	4.3512e-246	CM	GSTP1
5.43265e-250	-0.402696	0.088	0.188	1.01688e-245	CM	GBP1
2.93864e-247	0.428126	0.747	0.698	5.50055e-243	CM	TXNIP
4.12517e-247	-0.361789	0.165	0.288	7.7215e-243	CM	C15orf39
6.41819e-247	-0.711191	0.041	0.117	1.20136e-242	CM	EREG
8.87097e-245	-0.481343	0.251	0.377	1.66047e-240	CM	CSF1R
5.16884e-244	0.280611	0.905	0.912	9.67504e-240	CM	TSPO
7.54131e-244	-0.360885	0.262	0.4	1.41158e-239	CM	ODF3B
3.36229e-242	-0.377161	0.045	0.124	6.29354e-238	CM	IFIT3
3.26263e-241	-0.551942	0.093	0.19	6.10698e-237	CM	SOCS3
9.52172e-240	-0.351824	0.48	0.623	1.78228e-235	CM	ZEB2
1.75081e-238	-0.397015	0.086	0.183	3.27717e-234	CM	MARCKSL1
2.3388e-237	-0.381798	0.287	0.424	4.37777e-233	CM	TRAPPC5
7.50206e-233	-0.342963	0.042	0.117	1.40424e-228	CM	PATL2
3.77673e-232	0.251153	0.904	0.913	7.06929e-228	CM	BTF3
5.27342e-232	-0.370236	0.297	0.428	9.87079e-228	CM	BID
4.90534e-230	-0.442319	0.148	0.259	9.18182e-226	CM	ETV6
9.50166e-230	-0.312756	0.073	0.163	1.77852e-225	CM	GCH1
1.55234e-227	-0.341879	0.288	0.422	2.90567e-223	CM	LCP2
7.09085e-226	-0.325835	0.412	0.552	1.32727e-221	CM	NINJ1
3.19253e-224	-0.335147	0.266	0.4	5.97578e-220	CM	C5AR1
3.91975e-221	-0.319099	0.108	0.209	7.33698e-217	CM	RELT
1.81502e-219	-0.335619	0.09	0.185	3.39735e-215	CM	PAG1
1.71618e-217	-0.37346	0.059	0.139	3.21234e-213	CM	PFKFB3
2.87295e-217	-0.351947	0.178	0.296	5.37758e-213	CM	NDUFA13
1.07602e-216	-0.353225	0.237	0.366	2.01409e-212	CM	CD300E
2.01159e-215	-0.299411	0.461	0.601	3.7653e-211	CM	PTP4A2
1.70474e-214	-0.478347	0.187	0.302	3.19093e-210	CM	ISG15
1.16604e-213	-0.338335	0.366	0.499	2.1826e-209	CM	ZFAND5
8.08209e-208	-0.365585	0.193	0.31	1.51281e-203	CM	IRF7
1.41684e-207	0.531348	0.475	0.368	2.65204e-203	CM	CD36
7.56609e-207	-0.340375	0.253	0.377	1.41622e-202	CM	MYD88
5.96518e-206	0.425157	0.625	0.534	1.11656e-201	CM	CD99
1.498e-205	-0.324793	0.076	0.162	2.80397e-201	CM	GBP4
5.49153e-204	-0.358041	0.056	0.133	1.0279e-199	CM	IFI44L
2.26207e-202	0.627289	0.275	0.17	4.23413e-198	CM	ALOX5AP
3.51099e-201	-0.360321	0.332	0.458	6.57188e-197	CM	CEBPB
7.78516e-201	-0.353	0.253	0.377	1.45723e-196	CM	JUND
1.51344e-200	0.535752	0.298	0.192	2.83287e-196	CM	CD163
1.83334e-197	-0.328805	0.086	0.173	3.43164e-193	CM	RIPK2
1.83112e-196	-0.317462	0.283	0.411	3.42749e-192	CM	DDX21
1.97853e-195	0.409283	0.723	0.691	3.70341e-191	CM	ANXA1
2.45285e-194	-0.394827	0.268	0.388	4.59124e-190	CM	HIF1A
3.31568e-194	-0.493765	0.317	0.428	6.2063e-190	CM	SMIM25
9.09983e-194	0.441008	0.647	0.591	1.70331e-189	CM	BLVRB
1.26138e-193	-0.34191	0.082	0.166	2.36106e-189	CM	ZNF267
1.60714e-192	-0.299027	0.35	0.481	3.00825e-188	CM	RAB24
1.94348e-191	-0.306094	0.363	0.49	3.63781e-187	CM	LGALS9
1.10254e-190	-0.324145	0.361	0.483	2.06373e-186	CM	VASP
9.8717e-190	-0.3232	0.06	0.134	1.84779e-185	CM	OXSR1
4.59389e-189	-0.431792	0.245	0.355	8.59884e-185	CM	CUX1
3.49705e-188	-0.308391	0.389	0.522	6.54579e-184	CM	RNF213
4.28766e-188	-0.277724	0.072	0.152	8.02564e-184	CM	TBC1D8
1.17318e-187	0.347335	0.758	0.762	2.19595e-183	CM	PCBP2
6.38993e-187	-0.292498	0.562	0.672	1.19607e-182	CM	RNASET2
1.76105e-186	-0.442657	0.07	0.146	3.29634e-182	CM	GK
5.04326e-186	-0.323599	0.405	0.52	9.43998e-182	CM	DRAP1
7.51892e-186	-0.264968	0.047	0.115	1.40739e-181	CM	SKIL
3.09074e-185	-0.366575	0.379	0.496	5.78525e-181	CM	PECAM1
5.12572e-185	-0.326572	0.085	0.169	9.59432e-181	CM	NFKB2
3.55142e-184	-0.337122	0.078	0.159	6.64755e-180	CM	WDR74
8.34756e-183	-0.281878	0.293	0.418	1.5625e-178	CM	RAB5C
3.49927e-182	-0.366455	0.154	0.252	6.54994e-178	CM	FAM110A
9.27738e-182	-0.291779	0.202	0.315	1.73654e-177	CM	TMBIM4
6.12293e-181	-0.35777	0.309	0.421	1.14609e-176	CM	LRRC25
4.60611e-180	-0.410274	0.323	0.442	8.62171e-176	CM	ID2
5.94736e-180	-0.412188	0.106	0.194	1.11323e-175	CM	MX1
2.79324e-179	-0.327474	0.07	0.146	5.22839e-175	CM	BEST1
1.38981e-178	-0.287793	0.195	0.303	2.60145e-174	CM	LILRA1
2.90303e-177	-0.321371	0.092	0.175	5.43388e-173	CM	SNHG15
1.18664e-175	-0.335749	0.774	0.837	2.22116e-171	CM	SERPINA1
6.98562e-175	-0.304876	0.093	0.177	1.30757e-170	CM	UBE2V1
3.45662e-174	-0.282009	0.051	0.118	6.4701e-170	CM	OAS3
1.94747e-170	-0.472049	0.284	0.389	3.64528e-166	CM	HMOX1
5.95372e-168	-0.321181	0.17	0.268	1.11442e-163	CM	OAS1
1.34447e-167	-0.363932	0.161	0.255	2.51657e-163	CM	ABI3
2.17619e-164	-0.261671	0.378	0.499	4.0734e-160	CM	CALHM6
2.58392e-164	-0.378239	0.12	0.205	4.83659e-160	CM	BCL3
7.36251e-164	-0.273436	0.381	0.499	1.37812e-159	CM	RNF149
2.94841e-163	0.402729	0.575	0.49	5.51883e-159	CM	CAPG
7.30336e-162	-0.253087	0.186	0.29	1.36704e-157	CM	PIK3AP1
4.29862e-161	-0.293873	0.111	0.196	8.04616e-157	CM	NAA10
1.72188e-159	-0.323307	0.487	0.587	3.22302e-155	CM	PTPN6
2.2709e-159	-0.277718	0.332	0.446	4.25067e-155	CM	CSK
2.00199e-158	-0.308658	0.569	0.686	3.74732e-154	CM	MCL1
5.41004e-157	-0.264007	0.451	0.571	1.01265e-152	CM	IFNGR2
4.06153e-156	0.502374	0.391	0.303	7.60238e-152	CM	HMGB2
2.49801e-155	-0.296296	0.355	0.47	4.67577e-151	CM	VAMP5
2.54591e-155	-0.352762	0.064	0.131	4.76543e-151	CM	NR4A2
2.29647e-151	-0.261477	0.383	0.498	4.29854e-147	CM	2023-09-09
6.32676e-151	-0.284964	0.2	0.299	1.18424e-146	CM	UNC119
5.39788e-150	-0.255717	0.208	0.31	1.01038e-145	CM	KLF3
1.8225e-149	-0.307812	0.067	0.134	3.41135e-145	CM	GBP5
3.04308e-149	-0.3399	0.226	0.329	5.69603e-145	CM	IFI6
1.13684e-148	-0.343094	0.275	0.378	2.12794e-144	CM	PLAC8
4.22382e-148	-0.254155	0.063	0.13	7.90615e-144	CM	C11orf98
1.28669e-147	-0.289781	0.414	0.531	2.40843e-143	CM	SQSTM1
1.93371e-147	-0.335817	0.061	0.125	3.61951e-143	CM	ITPRIP
8.49958e-147	-0.263708	0.254	0.359	1.59095e-142	CM	MAPKAPK3
9.89006e-147	-0.287355	0.067	0.134	1.85122e-142	CM	PLK3
3.43775e-146	0.376449	0.675	0.656	6.43478e-142	CM	PPIB
4.93995e-146	-0.285137	0.217	0.318	9.2466e-142	CM	KLF4
8.54042e-146	-0.278909	0.195	0.291	1.5986e-141	CM	CYTIP
7.4664e-143	-0.369188	0.067	0.132	1.39756e-138	CM	AQP9
1.37851e-142	-0.265923	0.153	0.243	2.5803e-138	CM	OAZ2
3.96133e-142	0.507827	0.48	0.408	7.41481e-138	CM	PLBD1
1.39493e-141	-0.277619	0.11	0.188	2.61103e-137	CM	EPSTI1
3.44276e-140	-0.396478	0.365	0.46	6.44415e-136	CM	TUBA1B
1.20878e-139	-0.296859	0.28	0.384	2.2626e-135	CM	KLF2
1.52121e-138	-0.313397	0.153	0.237	2.8474e-134	CM	SPN
3.52234e-137	-0.28931	0.233	0.332	6.59311e-133	CM	DNAJA1
2.05664e-136	-0.26997	0.387	0.492	3.84961e-132	CM	TUBA1A
2.33693e-135	0.667403	0.107	0.05	4.37427e-131	CM	CST7
4.04732e-133	-0.346064	0.097	0.167	7.57578e-129	CM	BHLHE40
6.16641e-133	-0.279798	0.123	0.203	1.15423e-128	CM	MCTP1
5.42015e-132	-0.296626	0.408	0.512	1.01454e-127	CM	PTPRE
1.61142e-130	-0.262895	0.37	0.474	3.01625e-126	CM	ADGRE5
7.24797e-130	0.324423	0.714	0.698	1.35668e-125	CM	ZFP36L2
4.97403e-129	-0.479671	0.107	0.177	9.31039e-125	CM	IL1RN
4.23786e-128	-0.30272	0.438	0.539	7.93243e-124	CM	TNFAIP2
5.65085e-128	0.328391	0.717	0.706	1.05773e-123	CM	SERPINB1
7.59239e-128	-0.287067	0.157	0.241	1.42114e-123	CM	MXD1
4.52544e-127	0.391334	0.361	0.272	8.47071e-123	CM	RNASE6
5.99046e-127	-0.276683	0.175	0.262	1.1213e-122	CM	XAF1
2.94185e-126	-0.31418	0.466	0.558	5.50656e-122	CM	NAP1L1
2.46901e-122	0.381148	0.18	0.109	4.62149e-118	CM	CES1
7.777e-121	0.924487	0.157	0.094	1.4557e-116	CM	CCL5
3.42172e-117	0.981495	0.118	0.062	6.40478e-113	CM	GNLY
9.25855e-116	0.392453	0.465	0.388	1.73302e-111	CM	SELL
1.32667e-112	-0.304962	0.134	0.206	2.48326e-108	CM	MID1IP1
2.02075e-112	-0.25707	0.114	0.183	3.78244e-108	CM	KDM6B
7.32017e-112	-0.26887	0.115	0.183	1.37019e-107	CM	PPIF
1.40086e-110	-0.331318	0.36	0.443	2.62213e-106	CM	CTSC
3.76356e-108	0.281804	0.715	0.662	7.04463e-104	CM	NCF1
5.28108e-105	-0.27402	0.091	0.152	9.88513e-101	CM	ATG7
8.41716e-101	0.377987	0.536	0.476	1.57552e-96	CM	TSC22D3
8.69058e-101	0.368677	0.218	0.148	1.6267e-96	CM	QPCT
2.83274e-100	0.472273	0.437	0.372	5.30232e-96	CM	RBP7
2.52471e-96	0.29288	0.105	0.056	4.72575e-92	CM	SLC40A1
3.82703e-91	0.297568	0.605	0.557	7.16344e-87	CM	CRTAP
1.72521e-86	0.321405	0.612	0.589	3.22924e-82	CM	PGD
4.36351e-86	0.307953	0.65	0.632	8.16762e-82	CM	GLRX
1.2826e-85	0.251708	0.651	0.574	2.40077e-81	CM	HLA-DRB5
4.97837e-83	0.323107	0.65	0.635	9.31852e-79	CM	NDUFB11
7.98735e-83	-0.253239	0.171	0.238	1.49507e-78	CM	IVNS1ABP
1.07801e-82	0.306702	0.638	0.617	2.01782e-78	CM	AGTRAP
1.91874e-82	0.333231	0.164	0.107	3.59149e-78	CM	2023-03-01
2.04978e-81	0.432766	0.222	0.164	3.83678e-77	CM	FKBP5
3.36276e-80	0.337374	0.455	0.399	6.29441e-76	CM	LDHB
1.03743e-78	1.07605	0.193	0.142	1.94187e-74	CM	NKG7
5.37255e-78	0.272009	0.671	0.678	1.00563e-73	CM	ANXA2
1.68861e-76	0.303397	0.17	0.114	3.16075e-72	CM	MCEMP1
4.78177e-76	0.294992	0.165	0.112	8.95053e-72	CM	RNASE2
2.13379e-75	-0.315351	0.25	0.316	3.99402e-71	CM	SLC2A3
5.21939e-74	0.294558	0.177	0.122	9.76965e-70	CM	PADI4
6.6164e-72	0.489213	0.161	0.111	1.23846e-67	CM	IL32
1.41712e-70	0.268079	0.151	0.1	2.65256e-66	CM	CCR2
1.49811e-66	0.312946	0.452	0.4	2.80416e-62	CM	KCTD12
1.03357e-64	0.30063	0.668	0.667	1.93463e-60	CM	ATP6V0E1
6.63921e-60	0.276231	0.623	0.623	1.24273e-55	CM	SSR4
1.05868e-59	0.312782	0.532	0.498	1.98164e-55	CM	TXN
5.66173e-57	0.260778	0.697	0.704	1.05976e-52	CM	AP2S1
1.2631e-56	0.282586	0.229	0.175	2.36428e-52	CM	NRG1
3.13665e-56	0.291624	0.489	0.447	5.87119e-52	CM	ALDH2
3.8185e-56	0.309427	0.548	0.526	7.14746e-52	CM	NDUFB9
3.94499e-56	0.373006	0.14	0.097	7.38424e-52	CM	CD3E
3.24912e-53	0.309832	0.2	0.154	6.08171e-49	CM	MGST2
4.36289e-52	0.287216	0.224	0.175	8.16645e-48	CM	NFE2
1.08606e-51	0.285681	0.304	0.253	2.03289e-47	CM	MEGF9
1.98555e-51	0.346967	0.227	0.179	3.71655e-47	CM	CYP1B1
2.21715e-51	0.337438	0.457	0.425	4.15006e-47	CM	GCA
7.4408e-51	0.274207	0.478	0.442	1.39277e-46	CM	METTL9
4.0096e-49	0.255462	0.155	0.113	7.50517e-45	CM	F13A1
4.17158e-48	0.267157	0.631	0.633	7.80837e-44	CM	SEC61B
6.16699e-48	0.325819	0.202	0.157	1.15434e-43	CM	MT1X
3.82672e-47	0.250433	0.156	0.115	7.16286e-43	CM	IL13RA1
3.97036e-43	0.255307	0.348	0.3	7.43172e-39	CM	ITGAM
7.79764e-43	0.307658	0.249	0.206	1.45956e-38	CM	CXCR4
1.56515e-42	0.300707	0.318	0.275	2.92964e-38	CM	TMEM205
2.4499e-40	0.291381	0.175	0.137	4.58573e-36	CM	PRDX2
3.33102e-40	0.286249	0.594	0.584	6.23501e-36	CM	SKP1
1.2556e-39	0.326969	0.16	0.123	2.35023e-35	CM	FOLR3
1.76975e-39	0.309712	0.318	0.279	3.31262e-35	CM	GIMAP7
9.87769e-38	0.253312	0.576	0.573	1.84891e-33	CM	GLIPR1
1.75249e-37	0.273605	0.454	0.424	3.2803e-33	CM	LY86
1.14703e-36	0.26932	0.313	0.273	2.147e-32	CM	ETHE1
2.42394e-35	0.275607	0.424	0.399	4.53712e-31	CM	COMT
4.95827e-35	0.311516	0.202	0.166	9.28089e-31	CM	DDIT4
1.1219e-33	0.263005	0.248	0.211	2.09997e-29	CM	CD1D
3.49222e-33	0.371291	0.101	0.073	6.53674e-29	CM	IL7R
5.67816e-29	0.260366	0.478	0.46	1.06284e-24	CM	CLEC12A
3.11962e-23	0.264622	0.443	0.429	5.83931e-19	CM	CUTA
2.2039e-22	0.27465	0.112	0.088	4.12526e-18	CM	CD7
1.50092e-18	0.263671	0.377	0.364	2.80941e-14	CM	PRDX3
9.4002e-18	0.26319	0.442	0.435	1.75953e-13	CM	HACD4
4.79899e-15	0.254384	0.461	0.461	8.98276e-11	CM	TMEM59
4.5099e-14	0.28727	0.126	0.107	8.44163e-10	CM	HIST1H1E
0	3.78002	0.914	0.071	0	NCM	FCGR3A
0	2.47519	0.359	0.018	0	NCM	C1QA
0	2.20963	0.219	0.001	0	NCM	LYPD2
0	2.02302	0.169	0.005	0	NCM	C1QB
0	1.97787	0.878	0.346	0	NCM	MS4A7
0	1.96498	0.554	0.013	0	NCM	CDKN1C
0	1.93339	0.98	0.701	0	NCM	IFITM3
0	1.89678	0.66	0.074	0	NCM	RHOC
0	1.67422	0.657	0.09	0	NCM	MTSS1
0	1.66738	0.834	0.323	0	NCM	SMIM25
0	1.61082	0.772	0.29	0	NCM	HMOX1
0	1.58059	0.584	0.061	0	NCM	TCF7L2
0	1.5765	0.993	0.844	0	NCM	LST1
0	1.52362	0.783	0.263	0	NCM	CSF1R
0	1.51225	0.798	0.304	0	NCM	WARS
0	1.50487	0.678	0.158	0	NCM	ABI3
0	1.46151	0.514	0.046	0	NCM	CTSL
0	1.45453	0.549	0.068	0	NCM	SIGLEC10
0	1.45432	0.519	0.061	0	NCM	INSIG1
0	1.43211	0.797	0.371	0	NCM	TUBA1B
0	1.40328	0.824	0.357	0	NCM	CTSC
0	1.38526	0.686	0.258	0	NCM	CUX1
0	1.36997	0.641	0.148	0	NCM	SPN
0	1.35057	0.308	0.005	0	NCM	CKB
0	1.33314	0.887	0.472	0	NCM	NAP1L1
0	1.32633	0.959	0.708	0	NCM	IFITM2
0	1.29336	0.613	0.159	0	NCM	FAM110A
0	1.27498	0.342	0.005	0	NCM	HES4
0	1.27255	0.74	0.262	0	NCM	LILRB1
0	1.24709	0.796	0.318	0	NCM	LRRC25
0	1.19044	0.891	0.459	0	NCM	LY6E
0	1.15415	0.966	0.787	0	NCM	SERPINA1
0	1.14758	0.791	0.398	0	NCM	PECAM1
0	1.14635	0.625	0.151	0	NCM	EVL
0	1.12848	0.885	0.522	0	NCM	LILRB2
0	1.12035	0.455	0.098	0	NCM	CX3CR1
0	1.10875	0.911	0.638	0	NCM	TIMP1
0	1.09582	0.973	0.722	0	NCM	HLA-DPA1
0	1.0944	0.581	0.166	0	NCM	CXCL16
0	1.08731	0.872	0.5	0	NCM	PTPN6
0	1.08255	0.179	0.002	0	NCM	VMO1
0	1.08042	0.835	0.421	0	NCM	DRAP1
0	1.06321	0.391	0.035	0	NCM	CD79B
0	1.05903	0.721	0.301	0	NCM	NAAA
0	1.04632	0.633	0.208	0	NCM	UNC119
0	1.03376	0.731	0.289	0	NCM	KLF2
0	1.03132	0.574	0.18	0	NCM	OAS1
0	1.02997	0.417	0.103	0	NCM	MARCKSL1
0	1.02901	0.992	0.914	0	NCM	PSAP
0	1.02682	0.631	0.216	0	NCM	RHOB
0	1.01391	0.582	0.154	0	NCM	ICAM2
0	1.00875	0.988	0.879	0	NCM	SAT1
0	0.996893	0.61	0.203	0	NCM	CYTIP
0	0.987335	0.742	0.32	0	NCM	BID
0	0.977295	0.463	0.102	0	NCM	PAG1
0	0.966413	0.811	0.397	0	NCM	CALHM6
0	0.951933	0.995	0.93	0	NCM	COTL1
0	0.94463	0.815	0.434	0	NCM	LYN
0	0.939123	0.643	0.292	0	NCM	PLAC8
0	0.938568	0.489	0.132	0	NCM	SLC2A6
0	0.929915	0.336	0.035	0	NCM	BATF3
0	0.92981	0.827	0.438	0	NCM	RAP1B
0	0.923671	0.461	0.207	0	NCM	APOBEC3A
0	0.912238	0.875	0.589	0	NCM	HLA-DRB5
0	0.911608	0.589	0.245	0	NCM	HLA-DQA1
0	0.906755	0.877	0.525	0	NCM	TNFRSF1B
0	0.899153	0.32	0.035	0	NCM	MS4A4A
0	0.88713	0.605	0.21	0	NCM	LILRA1
0	0.880273	0.317	0.026	0	NCM	ADA
0	0.87948	0.399	0.079	0	NCM	SIDT2
0	0.87774	0.663	0.268	0	NCM	MAPKAPK3
0	0.874668	0.44	0.097	0	NCM	SLC44A2
0	0.870612	0.563	0.213	0	NCM	IFITM1
0	0.867254	0.835	0.48	0	NCM	SYNGR2
0	0.865929	0.613	0.242	0	NCM	GPBAR1
0	0.861386	0.762	0.384	0	NCM	VASP
0	0.860515	0.277	0.013	0	NCM	NEURL1
0	0.857371	0.747	0.373	0	NCM	PTGES3
0	0.851611	0.891	0.586	0	NCM	RNASET2
0	0.850367	0.399	0.08	0	NCM	TBC1D8
0	0.83767	0.906	0.664	0	NCM	CD52
0	0.837269	0.596	0.219	0	NCM	CD300A
0	0.837078	0.524	0.16	0	NCM	CAMK1
0	0.833128	0.347	0.053	0	NCM	CDH23
0	0.830489	0.802	0.453	0	NCM	PILRA
0	0.825798	0.637	0.259	0	NCM	ITGA4
0	0.823606	0.728	0.377	0	NCM	VAMP5
0	0.814202	0.995	0.929	0	NCM	AIF1
0	0.813092	0.991	0.928	0	NCM	FCER1G
0	0.812869	0.739	0.351	0	NCM	CSK
0	0.808178	0.491	0.151	0	NCM	SYTL1
0	0.806505	0.243	0.065	0	NCM	HLA-DQA2
0	0.804479	0.746	0.386	0	NCM	ADGRE5
0	0.801242	0.26	0.026	0	NCM	PLD4
0	0.799791	0.761	0.396	0	NCM	CMTM6
0	0.796197	0.315	0.042	0	NCM	ZNF703
0	0.791317	0.924	0.671	0	NCM	HLA-DPB1
0	0.78755	0.782	0.403	0	NCM	2023-09-09
0	0.785649	0.939	0.71	0	NCM	YBX1
0	0.780592	0.523	0.171	0	NCM	ITGAL
0	0.776356	0.537	0.196	0	NCM	UTRN
0	0.771239	0.669	0.318	0	NCM	SOD1
0	0.753224	0.5	0.164	0	NCM	ADGRE2
0	0.746357	0.557	0.21	0	NCM	CD47
0	0.743171	0.299	0.051	0	NCM	LINC02432
0	0.73778	0.936	0.722	0	NCM	CD68
0	0.737108	0.838	0.524	0	NCM	PGK1
0	0.736618	0.55	0.198	0	NCM	SCIMP
0	0.736029	0.272	0.029	0	NCM	CALML4
0	0.734628	0.738	0.321	0	NCM	BCL2A1
0	0.7284	0.794	0.463	0	NCM	HCK
0	0.7264	0.746	0.405	0	NCM	TUBA1A
0	0.726219	0.679	0.311	0	NCM	SELPLG
0	0.721656	0.905	0.655	0	NCM	CALM2
0	0.720177	0.361	0.083	0	NCM	SH2D3C
0	0.705609	0.528	0.198	0	NCM	CNIH4
0	0.700213	0.233	0.022	0	NCM	ICAM4
0	0.697868	0.96	0.817	0	NCM	HLA-E
0	0.693556	0.461	0.168	0	NCM	RABGAP1L
0	0.689121	0.55	0.233	0	NCM	CLEC2B
0	0.688786	0.358	0.079	0	NCM	CYFIP2
0	0.680721	0.621	0.271	0	NCM	RAB10
0	0.676502	0.74	0.386	0	NCM	POU2F2
0	0.675346	0.878	0.599	0	NCM	HSPA8
0	0.673781	0.425	0.128	0	NCM	TMC6
0	0.66694	0.624	0.28	0	NCM	MYD88
0	0.666646	0.853	0.545	0	NCM	UCP2
0	0.663923	0.907	0.688	0	NCM	SPI1
0	0.661741	0.875	0.569	0	NCM	PSME2
0	0.658263	0.69	0.349	0	NCM	TUBB
0	0.657714	0.289	0.052	0	NCM	MYOF
0	0.652259	0.864	0.559	0	NCM	PSMB9
0	0.640054	0.284	0.056	0	NCM	PHF19
0	0.634361	0.353	0.091	0	NCM	GCH1
0	0.634074	0.754	0.405	0	NCM	RNF149
0	0.633704	0.659	0.32	0	NCM	LCP2
0	0.632893	0.868	0.616	0	NCM	CSTB
0	0.628676	0.755	0.431	0	NCM	ACTR3
0	0.628183	0.691	0.363	0	NCM	WSB1
0	0.627402	0.348	0.09	0	NCM	RHOF
0	0.62563	0.302	0.068	0	NCM	C3AR1
0	0.622989	0.994	0.947	0	NCM	PFN1
0	0.621983	0.525	0.207	0	NCM	PCGF5
0	0.619529	0.367	0.124	0	NCM	HSPB1
0	0.615946	0.945	0.777	0	NCM	EMP3
0	0.612682	0.172	0.007	0	NCM	PPM1N
0	0.61141	0.845	0.547	0	NCM	CAPZB
0	0.609558	0.808	0.515	0	NCM	LILRA5
0	0.609499	0.467	0.175	0	NCM	AP2A1
0	0.606709	0.507	0.211	0	NCM	GNG2
0	0.6049	0.324	0.096	0	NCM	GBP4
0	0.603813	0.668	0.334	0	NCM	BIN2
0	0.602779	0.517	0.216	0	NCM	ATP1B3
0	0.601325	0.911	0.683	0	NCM	PTPRC
0	0.594163	0.636	0.298	0	NCM	C5AR1
0	0.590343	0.306	0.076	0	NCM	CDK2AP1
0	0.588953	0.794	0.48	0	NCM	TSC22D3
0	0.585566	0.856	0.557	0	NCM	YWHAZ
0	0.584716	0.192	0.015	0	NCM	PTP4A3
0	0.582972	0.319	0.082	0	NCM	P2RX1
0	0.582833	0.853	0.58	0	NCM	CAP1
0	0.581401	0.872	0.595	0	NCM	HMGN2
0	0.581074	0.7	0.363	0	NCM	WDR1
0	0.57557	0.244	0.044	0	NCM	RRAS
0	0.575034	0.213	0.031	0	NCM	CHST2
0	0.572414	0.729	0.416	0	NCM	ARL6IP5
0	0.571694	0.474	0.151	0	NCM	LTB
0	0.571315	0.51	0.208	0	NCM	PIK3AP1
0	0.571179	0.265	0.052	0	NCM	ADGRE1
0	0.560676	0.517	0.208	0	NCM	RAB8A
0	0.559894	0.258	0.05	0	NCM	PHTF2
0	0.559428	0.333	0.106	0	NCM	NR4A1
0	0.559264	0.944	0.792	0	NCM	ARHGDIB
0	0.557213	0.182	0.012	0	NCM	CEACAM3
0	0.555656	0.419	0.143	0	NCM	TBC1D10C
0	0.5483	0.259	0.057	0	NCM	PLAGL2
0	0.548128	0.484	0.189	0	NCM	RASSF5
0	0.547982	0.53	0.228	0	NCM	KLF3
0	0.547052	0.73	0.421	0	NCM	CHCHD10
0	0.546247	0.724	0.399	0	NCM	ZNF706
0	0.543445	0.754	0.437	0	NCM	RGS19
0	0.540236	0.849	0.569	0	NCM	GDI2
0	0.538066	0.588	0.27	0	NCM	RASGRP2
0	0.537979	0.449	0.195	0	NCM	SLC31A2
0	0.537663	0.364	0.117	0	NCM	TMEM134
0	0.536928	0.185	0.022	0	NCM	TAGLN
0	0.536448	0.33	0.115	0	NCM	GBP1
0	0.534389	0.465	0.201	0	NCM	TMPO
0	0.534193	0.632	0.303	0	NCM	JPT1
0	0.533473	0.383	0.131	0	NCM	SNX18
0	0.529928	0.696	0.388	0	NCM	ATG3
0	0.528108	0.382	0.126	0	NCM	C11orf21
0	0.527437	0.523	0.235	0	NCM	VPS35
0	0.526163	0.553	0.271	0	NCM	CORO1B
0	0.525492	0.381	0.131	0	NCM	FGD2
0	0.524533	0.707	0.387	0	NCM	MYO1G
0	0.521513	0.95	0.785	0	NCM	NPC2
0	0.521156	0.492	0.218	0	NCM	GBP2
0	0.520322	0.165	0.014	0	NCM	MGLL
0	0.518641	0.588	0.287	0	NCM	M6PR
0	0.518215	0.484	0.203	0	NCM	ATP1A1
0	0.514137	0.416	0.162	0	NCM	CD300C
0	0.509286	0.549	0.262	0	NCM	ACAA1
0	0.50928	0.32	0.098	0	NCM	PMVK
0	0.506509	0.364	0.121	0	NCM	CCDC115
0	0.506137	0.276	0.07	0	NCM	MXD3
0	0.50407	0.213	0.036	0	NCM	SNX9
0	0.504034	0.466	0.198	0	NCM	C15orf39
0	0.503825	0.296	0.09	0	NCM	SECTM1
0	0.503632	0.309	0.104	0	NCM	CALHM2
0	0.502111	0.16	0.004	0	NCM	FCGR3B
0	0.501727	0.525	0.231	0	NCM	TSPAN14
0	0.501306	0.375	0.133	0	NCM	MRPS35
0	0.501305	1	0.994	0	NCM	TMSB4X
0	0.500427	0.436	0.17	0	NCM	BTK
0	0.498978	0.965	0.83	0	NCM	ARPC2
0	0.497766	0.257	0.064	0	NCM	IFIT3
0	0.494496	0.704	0.359	0	NCM	MAFB
0	0.492901	0.453	0.192	0	NCM	ITGAX
0	0.489937	0.193	0.038	0	NCM	NSMF
0	0.489888	0.193	0.021	0	NCM	CKS1B
0	0.489408	0.29	0.081	0	NCM	APOBEC3G
0	0.486204	0.633	0.325	0	NCM	VPS29
0	0.486159	0.546	0.252	0	NCM	UBE2J1
0	0.485691	0.188	0.028	0	NCM	TNFRSF8
0	0.483339	0.497	0.224	0	NCM	PFKL
0	0.480297	1	0.999	0	NCM	ACTB
0	0.473531	0.289	0.082	0	NCM	PTGER4
0	0.473467	0.419	0.169	0	NCM	TADA3
0	0.471125	0.406	0.163	0	NCM	CYCS
0	0.469417	0.549	0.252	0	NCM	CCT5
0	0.46678	0.47	0.199	0	NCM	FAM32A
0	0.463089	0.168	0.024	0	NCM	PAPSS2
0	0.462622	0.37	0.143	0	NCM	MTHFD2
0	0.460303	0.43	0.178	0	NCM	SNX5
0	0.459761	0.127	0.01	0	NCM	IL3RA
0	0.451492	0.13	0.007	0	NCM	SH2D1B
0	0.448031	0.963	0.842	0	NCM	RHOA
0	0.441402	0.174	0.021	0	NCM	GPR137B
0	0.440177	1	0.999	0	NCM	FTL
0	0.437335	0.406	0.165	0	NCM	CNPPD1
0	0.434269	0.374	0.143	0	NCM	ARRB1
0	0.433117	0.366	0.137	0	NCM	EML4
0	0.432728	0.213	0.048	0	NCM	PIK3CG
0	0.431492	0.18	0.033	0	NCM	RBBP8
0	0.431332	0.975	0.885	0	NCM	CFL1
0	0.429936	0.379	0.147	0	NCM	PDLIM5
0	0.429916	0.339	0.121	0	NCM	PSMC4
0	0.422781	0.24	0.066	0	NCM	ARAP2
0	0.42204	0.135	0.005	0	NCM	FMNL2
0	0.418818	0.26	0.083	0	NCM	PDCL3
0	0.415537	0.226	0.061	0	NCM	PPCDC
0	0.414712	0.166	0.031	0	NCM	GNGT2
0	0.412339	0.224	0.056	0	NCM	RAB37
0	0.407006	0.169	0.029	0	NCM	UBASH3B
0	0.404798	0.156	0.022	0	NCM	CHST7
0	0.404465	0.243	0.073	0	NCM	SWAP70
0	0.399196	0.267	0.085	0	NCM	DNASE2
0	0.393613	0.348	0.125	0	NCM	MICAL1
0	0.392443	0.2	0.05	0	NCM	HSPH1
0	0.391094	0.214	0.051	0	NCM	TBC1D10A
0	0.391048	0.178	0.036	0	NCM	ACP2
0	0.388063	0.181	0.041	0	NCM	SNAPC3
0	0.385247	0.291	0.098	0	NCM	ARHGAP1
0	0.382991	0.202	0.051	0	NCM	RFTN1
0	0.379578	0.127	0.016	0	NCM	MSR1
0	0.375114	0.133	0.016	0	NCM	SFMBT2
0	0.37487	0.117	0.005	0	NCM	CASP5
0	0.372248	0.249	0.074	0	NCM	EAF2
0	0.367656	0.205	0.049	0	NCM	PRADC1
0	0.360202	0.178	0.041	0	NCM	MAGED2
0	0.358491	0.255	0.077	0	NCM	APH1B
0	0.354277	0.194	0.051	0	NCM	LPCAT3
0	0.353088	0.205	0.052	0	NCM	IFIT2
0	0.351584	0.152	0.032	0	NCM	SCRN1
0	0.3481	0.126	0.016	0	NCM	SGPP1
0	0.345906	0.154	0.028	0	NCM	ADGRE3
0	0.344595	1	0.998	0	NCM	B2M
0	0.341109	0.112	0.012	0	NCM	HEG1
0	0.336446	0.103	0.003	0	NCM	GUCY1B1
0	0.336305	1	0.999	0	NCM	FTH1
0	0.331479	0.154	0.03	0	NCM	SLC29A1
0	0.331282	0.115	0.006	0	NCM	IL21R
0	0.329681	0.147	0.03	0	NCM	ABCC3
0	0.320167	0.124	0.023	0	NCM	C3orf14
0	0.319278	0.137	0.026	0	NCM	EPS8
0	0.308424	0.151	0.032	0	NCM	AIG1
0	-0.427235	0.996	0.992	0	NCM	FAU
0	-0.729129	0.997	0.995	0	NCM	S100A6
0	-0.747053	0.923	0.907	0	NCM	TSPO
0	-0.864991	0.975	0.973	0	NCM	VIM
0	-0.91313	0.749	0.779	0	NCM	GRN
0	-0.920783	0.935	0.932	0	NCM	S100A10
0	-0.951361	0.772	0.781	0	NCM	TALDO1
0	-1.14079	0.489	0.634	0	NCM	BLVRB
0	-1.14124	0.598	0.707	0	NCM	MNDA
0	-1.16633	0.392	0.582	0	NCM	PLP2
0	-1.20277	0.984	0.985	0	NCM	GAPDH
0	-1.27906	0.072	0.344	0	NCM	RNASE6
0	-1.32089	0.204	0.451	0	NCM	SELL
0	-1.3293	0.361	0.604	0	NCM	CRTAP
0	-1.38462	0.177	0.45	0	NCM	CD36
0	-1.45204	0.019	0.299	0	NCM	CLEC4E
0	-1.4567	0.048	0.347	0	NCM	MGST1
0	-1.49877	0.6	0.791	0	NCM	CSTA
0	-1.52019	0.409	0.718	0	NCM	NCF1
0	-1.55233	0.69	0.774	0	NCM	NFKBIA
0	-1.56235	0.218	0.566	0	NCM	CAPG
0	-1.61372	0.092	0.38	0	NCM	IER3
0	-1.73687	0.234	0.617	0	NCM	CD99
0	-1.8151	0.129	0.475	0	NCM	LGALS2
0	-1.88448	0.27	0.643	0	NCM	CSF3R
0	-1.90078	0.331	0.766	0	NCM	MS4A6A
0	-1.96596	0.446	0.806	0	NCM	FOS
0	-2.43458	0.254	0.767	0	NCM	CD14
0	-2.6162	0.889	0.993	0	NCM	LYZ
0	-3.25539	0.192	0.849	0	NCM	VCAN
0	-3.33574	0.82	0.975	0	NCM	S100A9
0	-3.84341	0.074	0.808	0	NCM	S100A12
0	-4.26334	0.573	0.987	0	NCM	S100A8
8.74749e-308	0.603865	0.712	0.414	1.63736e-303	NCM	POLD4
1.22214e-307	0.455894	0.497	0.226	2.28761e-303	NCM	SNAP23
2.40107e-307	-1.24251	0.137	0.391	4.49432e-303	NCM	NAIP
2.74565e-307	0.409768	0.379	0.149	5.1393e-303	NCM	RALB
5.8257e-307	0.462884	0.471	0.209	1.09045e-302	NCM	CDK2AP2
1.93338e-306	0.505594	0.693	0.383	3.61889e-302	NCM	RAB24
9.79616e-306	0.414333	0.289	0.099	1.83364e-301	NCM	KDM1B
1.48307e-305	0.346236	0.185	0.048	2.776e-301	NCM	RIN1
1.17627e-303	0.410345	0.399	0.162	2.20175e-299	NCM	UBE2N
6.25002e-303	0.535849	0.689	0.388	1.16988e-298	NCM	C20orf27
6.48981e-303	0.478283	0.581	0.286	1.21476e-298	NCM	SH3BP2
7.75934e-303	0.39826	0.315	0.113	1.45239e-298	NCM	HAGH
2.56799e-302	0.282698	0.109	0.018	4.80675e-298	NCM	CDC42EP4
3.4432e-302	0.674942	0.78	0.48	6.44499e-298	NCM	MT2A
8.42026e-302	0.482154	0.396	0.164	1.5761e-297	NCM	IDH2
1.31325e-300	0.411063	0.284	0.098	2.45814e-296	NCM	ADK
1.34403e-300	0.430894	0.428	0.181	2.51575e-296	NCM	CD300LF
2.61881e-300	0.416636	0.377	0.15	4.90188e-296	NCM	UNC93B1
3.27407e-300	0.46778	0.604	0.305	6.12841e-296	NCM	TBCB
1.21769e-299	0.407377	0.194	0.053	2.27927e-295	NCM	CDIP1
1.13171e-298	0.50468	0.847	0.561	2.11833e-294	NCM	PPP1CA
2.29778e-296	0.40042	0.373	0.148	4.30098e-292	NCM	DSTN
2.90283e-296	0.551636	0.696	0.401	5.43352e-292	NCM	ZFAND5
8.85749e-296	0.480381	0.526	0.252	1.65794e-291	NCM	SRI
1.98343e-295	-1.23289	0.029	0.27	3.71259e-291	NCM	CD163
4.55944e-295	0.369775	0.226	0.068	8.53435e-291	NCM	SLC1A5
2.67972e-294	0.426651	0.462	0.205	5.0159e-290	NCM	SH3BP1
4.10101e-293	0.526508	0.253	0.083	7.67627e-289	NCM	GBP5
7.55613e-293	0.374993	0.311	0.112	1.41436e-288	NCM	MCOLN1
1.15757e-291	0.508031	0.795	0.498	2.16674e-287	NCM	CASP1
2.56604e-290	0.445612	0.377	0.153	4.80311e-286	NCM	S1PR4
8.59344e-289	0.476266	0.642	0.343	1.60852e-284	NCM	CAPZA1
1.72542e-287	0.480495	0.915	0.693	3.22964e-283	NCM	TPM3
3.37948e-287	0.394988	0.459	0.202	6.32571e-283	NCM	RARA
5.26344e-287	-1.20679	0.276	0.489	9.85211e-283	NCM	ALDH2
1.31716e-286	0.496338	0.676	0.376	2.46547e-282	NCM	LYST
5.3087e-286	0.4404	0.384	0.158	9.93682e-282	NCM	LNPEP
6.70517e-285	0.481529	0.872	0.63	1.25507e-280	NCM	MYL12B
7.01853e-283	0.420806	0.46	0.206	1.31373e-278	NCM	PQLC3
5.65447e-282	0.508146	0.455	0.21	1.0584e-277	NCM	EZR
8.14923e-282	0.413864	0.425	0.184	1.52537e-277	NCM	MPC1
9.85447e-282	0.502454	0.696	0.395	1.84456e-277	NCM	LGALS9
1.50594e-281	0.468466	0.563	0.282	2.81881e-277	NCM	LAPTM4A
2.09118e-280	0.414205	0.473	0.217	3.91427e-276	NCM	ISG15
2.24052e-279	0.34721	0.178	0.047	4.1938e-275	NCM	FAM126A
3.74393e-279	0.339886	0.285	0.101	7.00788e-275	NCM	FAM162A
6.51477e-279	-0.492594	0.963	0.938	1.21944e-274	NCM	ATP5MC2
1.6936e-278	0.434242	0.513	0.245	3.17008e-274	NCM	C9orf78
3.0332e-278	0.290211	0.16	0.04	5.67755e-274	NCM	SH2B2
9.85437e-278	0.382929	0.346	0.136	1.84454e-273	NCM	RELT
5.63933e-277	0.46335	0.741	0.437	1.05557e-272	NCM	HSBP1
7.182e-277	0.378928	0.406	0.172	1.34433e-272	NCM	RNF141
1.28334e-274	0.388782	0.347	0.137	2.40215e-270	NCM	LAIR1
5.87729e-273	0.331155	0.216	0.066	1.10011e-268	NCM	TSTD1
5.70416e-271	0.411411	0.51	0.244	1.0677e-266	NCM	TESC
2.92029e-270	0.308749	0.184	0.051	5.46621e-266	NCM	NFATC1
7.19517e-268	0.394843	0.262	0.091	1.34679e-263	NCM	WDR11
7.6032e-268	-1.343	0.07	0.301	1.42317e-263	NCM	SLC2A3
1.38186e-267	0.502407	0.867	0.631	2.58657e-263	NCM	ASAH1
2.97631e-267	0.337531	0.257	0.088	5.57106e-263	NCM	MRPL13
4.33971e-267	0.529136	0.612	0.335	8.12307e-263	NCM	TNFSF10
9.64586e-266	0.362754	0.264	0.092	1.80551e-261	NCM	PRDX4
3.01386e-265	0.525434	0.84	0.578	5.64135e-261	NCM	HSP90AA1
4.13661e-263	0.344208	0.259	0.09	7.7429e-259	NCM	ALDH16A1
6.38895e-263	0.306005	0.162	0.042	1.19588e-258	NCM	SLC25A25
8.4269e-262	0.441669	0.541	0.273	1.57735e-257	NCM	GPI
3.68722e-261	-0.920945	0.63	0.716	6.90174e-257	NCM	ANXA1
1.72691e-260	0.33326	0.227	0.074	3.23243e-256	NCM	RAP1GAP2
3.54588e-260	0.476854	0.79	0.505	6.63718e-256	NCM	RNH1
9.96025e-260	0.352756	0.261	0.091	1.86436e-255	NCM	RUNX3
1.28677e-259	-0.399683	0.981	0.959	2.40857e-255	NCM	GABARAP
2.27721e-259	0.469063	0.823	0.548	4.26248e-255	NCM	MSN
2.52758e-258	0.384135	0.392	0.169	4.73112e-254	NCM	AP1M1
3.39866e-258	-1.1204	0.012	0.223	6.3616e-254	NCM	NRG1
5.45573e-258	-0.970597	0.598	0.664	1.0212e-253	NCM	APLP2
6.73883e-258	-0.431001	0.969	0.933	1.26137e-253	NCM	COX4I1
1.44901e-257	0.415439	0.526	0.26	2.71225e-253	NCM	STK10
1.6025e-257	0.419209	0.663	0.366	2.99957e-253	NCM	CAPZA2
4.17967e-256	0.431641	0.688	0.391	7.8235e-252	NCM	TBXAS1
9.74016e-256	0.483936	0.798	0.523	1.82316e-251	NCM	ATP5F1B
1.59544e-255	0.471558	0.693	0.402	2.98634e-251	NCM	DOK2
2.74763e-255	0.452177	0.429	0.196	5.14302e-251	NCM	LIPA
6.02849e-255	-0.919259	0.683	0.715	1.12841e-250	NCM	SERPINB1
3.0889e-254	0.471965	0.795	0.5	5.7818e-250	NCM	PTP4A2
5.28403e-254	0.330296	0.251	0.087	9.89065e-250	NCM	PSMC2
5.44427e-254	0.358987	0.372	0.157	1.01906e-249	NCM	TMEM9B
1.18559e-253	0.286974	0.107	0.021	2.21919e-249	NCM	DUSP5
4.01335e-250	0.400163	0.551	0.28	7.5122e-246	NCM	SLC9A3R1
5.33484e-250	-0.47157	0.945	0.905	9.98575e-246	NCM	BTF3
2.96036e-249	0.357129	0.26	0.094	5.5412e-245	NCM	RASAL3
6.01987e-249	-1.39251	0.22	0.425	1.1268e-244	NCM	RBP7
1.38829e-248	0.416437	0.732	0.428	2.59861e-244	NCM	RBX1
2.78798e-245	0.312738	0.206	0.065	5.21853e-241	NCM	CD244
5.57097e-245	-0.395282	0.995	0.983	1.04277e-240	NCM	TPT1
7.06573e-245	0.310594	0.23	0.078	1.32256e-240	NCM	TPMT
9.27608e-244	0.354532	0.379	0.164	1.7363e-239	NCM	2023-09-06
2.09361e-243	0.43752	0.781	0.493	3.91883e-239	NCM	TCIRG1
1.06363e-242	0.373081	0.541	0.274	1.99091e-238	NCM	SP110
2.1867e-242	0.3225	0.228	0.078	4.09307e-238	NCM	RAB29
1.13517e-241	0.367889	0.367	0.158	2.12481e-237	NCM	DAPK1
6.02287e-240	0.361712	0.484	0.235	1.12736e-235	NCM	MVP
4.07643e-238	0.360474	0.402	0.182	7.63027e-234	NCM	TES
6.45691e-238	0.443886	0.861	0.609	1.2086e-233	NCM	ANXA5
6.79175e-238	0.345775	0.4	0.179	1.27128e-233	NCM	KRAS
1.18547e-237	0.332019	0.253	0.091	2.21896e-233	NCM	APOBEC3C
2.63237e-237	0.359268	0.439	0.204	4.92727e-233	NCM	CYTH4
6.74694e-237	0.354219	0.428	0.199	1.26289e-232	NCM	MAT2B
2.03382e-236	0.490553	0.618	0.351	3.8069e-232	NCM	CALR
3.44268e-236	0.377461	0.405	0.184	6.44401e-232	NCM	FAM49A
4.75833e-236	0.327474	0.26	0.096	8.90664e-232	NCM	LPCAT2
6.22096e-236	0.309692	0.221	0.075	1.16444e-231	NCM	NEDD9
1.23215e-235	0.326254	0.366	0.158	2.30634e-231	NCM	IRF2
4.98255e-234	0.354015	0.308	0.124	9.32634e-230	NCM	TSPAN32
1.0179e-233	0.413037	0.585	0.314	1.90531e-229	NCM	PSMA4
2.42519e-233	0.422976	0.486	0.242	4.53948e-229	NCM	KLF4
2.26562e-232	0.391997	0.625	0.344	4.24079e-228	NCM	TNFRSF14
2.48544e-232	0.329042	0.391	0.173	4.65224e-228	NCM	AMPD2
3.552e-232	0.434889	0.855	0.607	6.64863e-228	NCM	ARPC5
4.67522e-232	0.280468	0.2	0.064	8.75107e-228	NCM	ABHD3
1.28335e-231	0.433533	0.857	0.608	2.40218e-227	NCM	SARAF
1.69822e-231	0.289441	0.186	0.057	3.17872e-227	NCM	RMC1
1.26144e-230	0.289846	0.229	0.079	2.36116e-226	NCM	TRIM14
5.08959e-230	0.311343	0.191	0.06	9.52669e-226	NCM	MAP4K2
6.52013e-230	0.419306	0.634	0.362	1.22044e-225	NCM	CD53
1.12879e-229	0.340487	0.358	0.155	2.11287e-225	NCM	LMBRD1
3.54903e-229	0.324379	0.275	0.105	6.64307e-225	NCM	MAD1L1
4.46304e-229	-1.11819	0.133	0.344	8.35392e-225	NCM	ITGAM
7.7176e-227	0.356696	0.505	0.253	1.44458e-222	NCM	EPN1
6.239e-226	-1.48065	0.017	0.208	1.16782e-221	NCM	THBS1
1.18796e-225	0.307194	0.232	0.082	2.22363e-221	NCM	SLC39A1
1.55554e-225	0.338256	0.249	0.092	2.91167e-221	NCM	LYL1
2.8559e-225	0.380149	0.346	0.151	5.34568e-221	NCM	ZBTB7A
4.82872e-225	0.290557	0.135	0.034	9.0384e-221	NCM	MOV10
5.68519e-225	0.330818	0.398	0.18	1.06415e-220	NCM	NECAP2
1.63748e-224	0.340109	0.261	0.099	3.06504e-220	NCM	LPAR6
6.26736e-224	0.431006	0.839	0.602	1.17312e-219	NCM	RAC2
6.34011e-224	-1.09578	0.313	0.476	1.18674e-219	NCM	METTL9
6.55965e-224	0.289948	0.184	0.057	1.22784e-219	NCM	TIGAR
1.12333e-223	0.323782	0.241	0.088	2.10266e-219	NCM	RBBP7
1.28145e-223	0.354406	0.219	0.076	2.39861e-219	NCM	TPPP3
2.81278e-223	0.417274	0.83	0.561	5.26496e-219	NCM	CIRBP
3.05544e-223	0.401908	0.329	0.142	5.71917e-219	NCM	ANXA4
8.60618e-223	0.257767	1	0.994	1.6109e-218	NCM	EEF1A1
9.36373e-223	0.254631	0.125	0.03	1.7527e-218	NCM	PPM1L
1.60411e-222	0.349815	0.339	0.146	3.00258e-218	NCM	IER5
2.01691e-222	0.404003	0.909	0.707	3.77524e-218	NCM	FKBP1A
4.22046e-222	0.352635	0.371	0.165	7.89986e-218	NCM	CACYBP
7.26742e-222	0.415846	0.908	0.697	1.36032e-217	NCM	LIMD2
9.65714e-222	0.391926	0.734	0.449	1.80762e-217	NCM	WASF2
4.97219e-221	0.364383	0.465	0.228	9.30695e-217	NCM	PKN1
3.49212e-220	0.45098	0.673	0.404	6.53655e-216	NCM	PRDX1
9.86559e-219	0.360136	0.284	0.114	1.84664e-214	NCM	SSBP4
1.58689e-218	0.334038	0.358	0.158	2.97034e-214	NCM	ADAP2
3.0572e-218	0.258857	0.166	0.049	5.72247e-214	NCM	DCTPP1
7.63248e-218	0.280695	0.142	0.038	1.42865e-213	NCM	LIMD1
1.80212e-217	-1.31372	0.048	0.244	3.37321e-213	NCM	ALOX5AP
1.81929e-217	0.266802	0.183	0.057	3.40535e-213	NCM	SVIL
2.01608e-217	0.277585	0.153	0.043	3.77371e-213	NCM	ZNF296
9.32369e-217	0.428253	0.683	0.407	1.74521e-212	NCM	IFI30
2.16952e-216	0.454549	0.629	0.368	4.06091e-212	NCM	CEBPB
8.67057e-215	0.425315	0.704	0.434	1.62296e-210	NCM	ABRACL
9.31622e-215	0.294558	0.288	0.116	1.74381e-210	NCM	IL10RB
5.13236e-214	0.324758	0.591	0.32	9.60675e-210	NCM	BCAP31
1.02952e-213	0.394238	0.915	0.724	1.92706e-209	NCM	ATP6V0C
1.36993e-213	0.3631	0.658	0.38	2.56423e-209	NCM	OSTF1
5.34078e-212	0.397485	0.893	0.676	9.99688e-208	NCM	RHOG
6.85706e-212	0.278176	0.991	0.949	1.2835e-207	NCM	S100A11
9.50734e-212	0.283633	0.208	0.072	1.77958e-207	NCM	TRIM69
9.44456e-211	0.336597	0.234	0.087	1.76783e-206	NCM	EPB41L3
1.13824e-210	0.299391	0.179	0.057	2.13056e-206	NCM	SMPDL3A
5.7501e-209	0.260706	0.14	0.038	1.0763e-204	NCM	CASP3
6.81798e-209	0.272852	0.154	0.045	1.27619e-204	NCM	IL12RB1
1.43974e-208	-1.08543	0.365	0.516	2.69491e-204	NCM	CTSD
5.39839e-208	-1.42373	0.183	0.377	1.01047e-203	NCM	TNFAIP3
1.14705e-207	0.388379	0.716	0.433	2.14705e-203	NCM	MTPN
4.04804e-207	0.30689	0.309	0.131	7.57712e-203	NCM	ERGIC1
2.17191e-206	0.323385	0.333	0.146	4.06539e-202	NCM	ZFAND6
3.83078e-206	0.345449	0.554	0.296	7.17045e-202	NCM	RALY
5.77976e-206	0.298279	0.367	0.166	1.08185e-201	NCM	SNAP29
6.14768e-206	0.269875	0.2	0.069	1.15072e-201	NCM	IDH3A
2.77467e-205	0.317787	0.306	0.13	5.19362e-201	NCM	EPSTI1
1.20916e-204	0.394535	0.82	0.554	2.26331e-200	NCM	NDUFA4
2.46483e-204	0.398244	0.919	0.717	4.61366e-200	NCM	PRELID1
6.64598e-204	0.394947	0.512	0.274	1.244e-199	NCM	IKZF1
8.84e-204	0.305299	0.347	0.155	1.65467e-199	NCM	GPR65
1.33217e-203	0.29128	0.215	0.077	2.49356e-199	NCM	MPDU1
3.47868e-203	0.304446	0.498	0.256	6.51139e-199	NCM	HK3
6.76534e-203	0.361428	0.648	0.376	1.26634e-198	NCM	LILRA2
2.84742e-201	0.29139	0.225	0.083	5.3298e-197	NCM	HSH2D
3.10829e-201	-0.955422	0.538	0.607	5.81809e-197	NCM	PGD
4.77711e-201	0.289128	0.392	0.183	8.94179e-197	NCM	ARHGAP27
7.88644e-201	-0.993732	0.025	0.201	1.47618e-196	NCM	QPCT
1.92166e-200	0.281341	0.162	0.05	3.59696e-196	NCM	ST3GAL5
2.13338e-199	0.32707	0.231	0.087	3.99325e-195	NCM	CCDC88C
3.18981e-199	0.30882	0.38	0.178	5.97069e-195	NCM	UBE2A
1.49198e-198	0.283785	0.151	0.045	2.79268e-194	NCM	CDC42EP2
1.6172e-198	0.290798	0.25	0.098	3.02707e-194	NCM	ZNF217
3.09536e-198	0.263804	0.152	0.046	5.7939e-194	NCM	SRD5A3
3.86592e-198	0.269043	0.178	0.059	7.23623e-194	NCM	PCK2
5.27721e-198	0.374843	0.788	0.518	9.87788e-194	NCM	UBB
5.67868e-198	0.411975	0.85	0.602	1.06294e-193	NCM	CD48
5.97939e-198	0.291753	0.296	0.125	1.11922e-193	NCM	CD58
1.00924e-197	0.284121	0.179	0.059	1.8891e-193	NCM	TBCD
1.7337e-196	0.268853	0.174	0.057	3.24513e-192	NCM	IVD
2.74766e-196	0.278436	0.48	0.244	5.14306e-192	NCM	CCDC12
1.21742e-195	0.337466	0.277	0.116	2.27876e-191	NCM	DNPH1
1.73454e-193	-1.89488	0.033	0.206	3.24672e-189	NCM	CXCL8
2.70846e-193	0.332862	0.478	0.249	5.06969e-189	NCM	SASH3
1.03505e-192	0.333408	0.811	0.541	1.9374e-188	NCM	H2AFZ
1.48445e-192	0.443856	0.365	0.176	2.7786e-188	NCM	FBP1
4.12415e-192	-0.910499	0.045	0.225	7.71958e-188	NCM	STAB1
1.91191e-190	0.330909	0.614	0.354	3.57871e-186	NCM	CCND3
2.91767e-190	0.252553	0.152	0.047	5.46129e-186	NCM	ARMCX6
7.13514e-190	0.378532	0.366	0.175	1.33556e-185	NCM	YWHAH
1.11081e-189	0.407913	0.858	0.633	2.07922e-185	NCM	FGR
1.49352e-189	0.324199	0.287	0.124	2.79558e-185	NCM	TAF10
2.54556e-189	0.341829	0.405	0.199	4.76478e-185	NCM	PABPC4
4.59417e-189	-1.34536	0.656	0.678	8.59936e-185	NCM	IER2
5.37697e-189	0.273977	0.331	0.149	1.00646e-184	NCM	ALDH3B1
5.46488e-189	-1.0218	0.277	0.443	1.02292e-184	NCM	KCTD12
6.2122e-189	0.377671	0.847	0.613	1.1628e-184	NCM	HCLS1
1.42763e-188	0.307165	0.552	0.304	2.67223e-184	NCM	NDUFA6
1.86849e-188	0.264264	0.163	0.053	3.49744e-184	NCM	CEPT1
3.02338e-188	0.289672	0.349	0.162	5.65917e-184	NCM	GIMAP2
7.12845e-188	0.342334	0.952	0.828	1.3343e-183	NCM	CORO1A
9.04393e-188	0.303091	0.303	0.132	1.69284e-183	NCM	MRPL18
9.27094e-188	0.253335	0.185	0.064	1.73533e-183	NCM	TATDN3
4.45625e-187	0.279573	0.282	0.12	8.34121e-183	NCM	PARP1
5.71694e-187	0.348425	0.439	0.224	1.0701e-182	NCM	SLC16A3
2.14026e-186	0.334522	0.443	0.228	4.00615e-182	NCM	CD86
8.59525e-186	-1.18832	0.315	0.46	1.60886e-181	NCM	PLBD1
9.22326e-186	0.288458	0.331	0.151	1.72641e-181	NCM	ITPK1
8.2906e-185	0.296559	0.405	0.199	1.55184e-180	NCM	GUSB
1.65014e-184	0.279148	0.346	0.16	3.08873e-180	NCM	PSMC3
1.2222e-183	0.369285	0.763	0.505	2.28771e-179	NCM	PSMB8
2.75355e-183	0.282361	0.446	0.226	5.1541e-179	NCM	ITGB1
6.29754e-183	0.269538	0.233	0.092	1.17877e-178	NCM	SNX20
1.6324e-182	0.271592	0.15	0.047	3.05552e-178	NCM	BCAT1
2.03534e-182	0.302137	0.57	0.318	3.80975e-178	NCM	ARHGEF1
2.72474e-182	0.363807	0.908	0.703	5.10017e-178	NCM	PSME1
4.82275e-182	0.274327	0.317	0.142	9.02721e-178	NCM	DEDD2
6.12454e-182	-0.426146	0.893	0.911	1.14639e-177	NCM	FCN1
7.18657e-182	0.253069	0.162	0.053	1.34518e-177	NCM	FAM89B
8.55933e-182	0.266108	0.174	0.06	1.60213e-177	NCM	SESN3
9.71498e-182	0.273893	0.264	0.11	1.81845e-177	NCM	WASHC3
6.76554e-181	0.287278	0.324	0.148	1.26637e-176	NCM	TCP1
1.44607e-180	0.297894	0.38	0.184	2.70675e-176	NCM	NKTR
2.4339e-180	0.307616	0.543	0.298	4.55578e-176	NCM	RARRES3
5.76228e-180	0.321476	0.563	0.316	1.07858e-175	NCM	SNRPB
2.5037e-179	0.328379	0.62	0.362	4.68643e-175	NCM	PDIA3
2.69397e-179	0.284431	0.342	0.159	5.04258e-175	NCM	GRK6
3.0014e-179	0.260307	0.272	0.116	5.61802e-175	NCM	SNN
5.69218e-179	0.382993	0.92	0.754	1.06546e-174	NCM	UBC
1.49629e-178	0.263098	0.264	0.111	2.80076e-174	NCM	SCLT1
2.89941e-178	0.284748	0.443	0.228	5.42711e-174	NCM	IRF7
3.31877e-178	0.295131	0.5	0.268	6.21208e-174	NCM	VDAC1
5.71682e-178	0.444719	0.912	0.751	1.07007e-173	NCM	CFD
1.65377e-177	0.27598	0.309	0.139	3.09553e-173	NCM	MRPS18B
1.66657e-177	0.289308	0.355	0.169	3.11949e-173	NCM	AAMP
1.56997e-176	0.266661	0.525	0.283	2.93867e-172	NCM	NDFIP1
1.80292e-176	0.381083	0.805	0.562	3.37471e-172	NCM	SH3BGRL
1.91825e-176	0.255532	0.195	0.071	3.59058e-172	NCM	OAS3
2.42498e-176	0.259598	0.267	0.113	4.53909e-172	NCM	ACO2
2.52332e-176	0.275455	0.311	0.142	4.72314e-172	NCM	TMBIM1
3.10576e-176	0.251473	0.192	0.07	5.81335e-172	NCM	MZT1
1.41281e-175	0.330827	0.665	0.404	2.6445e-171	NCM	MOB1A
1.7186e-175	0.259527	0.27	0.115	3.21687e-171	NCM	CCM2
7.31203e-175	0.273122	0.494	0.266	1.36867e-170	NCM	RNF13
2.67689e-174	0.256302	0.291	0.128	5.0106e-170	NCM	NDUFA5
3.44034e-174	0.279266	0.224	0.089	6.43962e-170	NCM	LFNG
1.14053e-173	0.252145	0.616	0.354	2.13484e-169	NCM	DUSP6
2.25464e-173	0.262288	0.305	0.137	4.22024e-169	NCM	YIF1A
1.56505e-172	0.266559	0.322	0.15	2.92945e-168	NCM	GOLPH3
1.95812e-172	0.25934	0.38	0.186	3.66521e-168	NCM	GNAI3
2.02526e-172	0.333575	0.626	0.374	3.79089e-168	NCM	UBE2L6
2.96513e-172	-0.880629	0.008	0.157	5.55013e-168	NCM	MCEMP1
2.99823e-172	0.258056	0.241	0.099	5.61209e-168	NCM	NOC2L
3.43709e-172	-0.677302	0.756	0.725	6.43355e-168	NCM	PKM
4.58948e-172	0.287815	0.358	0.173	8.59058e-168	NCM	IFI35
1.61111e-171	0.28447	0.418	0.213	3.01567e-167	NCM	ITSN2
1.87179e-171	0.250874	0.3	0.134	3.50362e-167	NCM	HDAC1
1.21112e-170	0.26623	0.489	0.263	2.26698e-166	NCM	EWSR1
1.21285e-170	0.298005	0.415	0.213	2.27021e-166	NCM	RNPEP
1.85989e-170	0.287707	0.521	0.288	3.48135e-166	NCM	XRCC6
2.93432e-170	-0.916086	0.083	0.255	5.49246e-166	NCM	PXN
4.25012e-170	0.309745	0.345	0.165	7.95538e-166	NCM	C7orf50
6.64635e-170	0.287381	0.719	0.445	1.24406e-165	NCM	POMP
9.36353e-170	-0.824	0.012	0.161	1.75266e-165	NCM	ASGR2
9.96964e-170	0.275524	0.983	0.945	1.86612e-165	NCM	HLA-C
1.57242e-169	0.367866	0.904	0.719	2.94325e-165	NCM	VSIR
1.58939e-169	0.252971	0.338	0.159	2.97502e-165	NCM	PNPLA6
1.95581e-169	-0.855881	0.008	0.155	3.66089e-165	NCM	LINC00937
3.30409e-169	0.391903	0.903	0.707	6.18459e-165	NCM	TXNIP
3.6542e-169	-0.940435	0.037	0.198	6.83993e-165	NCM	ALDH1A1
7.56526e-169	0.296075	0.639	0.384	1.41607e-164	NCM	CPPED1
1.02305e-168	0.305561	0.579	0.337	1.91495e-164	NCM	EIF4A2
6.08061e-168	0.255703	0.248	0.104	1.13817e-163	NCM	OAS2
7.86687e-168	0.252147	0.134	0.041	1.47252e-163	NCM	CD40
7.0201e-167	0.305738	0.525	0.292	1.31402e-162	NCM	CYC1
1.09333e-166	0.272149	0.406	0.207	2.04649e-162	NCM	HK1
1.70312e-166	-1.91064	0.066	0.233	3.1879e-162	NCM	CCL3L1
2.79567e-165	-0.87874	0.013	0.16	5.23294e-161	NCM	CES1
3.33082e-165	0.292361	0.609	0.358	6.23462e-161	NCM	DBNL
6.35245e-165	0.267743	0.241	0.101	1.18905e-160	NCM	RNF5
1.50511e-164	0.266639	0.553	0.309	2.81726e-160	NCM	NDUFV2
1.87712e-164	0.286444	0.49	0.267	3.5136e-160	NCM	SHISA5
2.0315e-164	0.25713	0.387	0.192	3.80256e-160	NCM	PUF60
2.70822e-164	-2.12859	0.097	0.268	5.06924e-160	NCM	CCL3
3.38072e-164	0.267124	0.38	0.188	6.32803e-160	NCM	ELOVL1
1.86434e-163	0.259352	0.547	0.306	3.48967e-159	NCM	PAIP2
4.29631e-163	-1.49953	0.096	0.264	8.04184e-159	NCM	JUN
4.68484e-163	0.25752	0.312	0.146	8.76909e-159	NCM	UHMK1
1.34206e-162	0.294193	0.354	0.174	2.51207e-158	NCM	HHEX
5.42239e-162	0.273494	0.304	0.141	1.01496e-157	NCM	DELE1
1.3013e-161	0.25597	0.31	0.146	2.43577e-157	NCM	CACUL1
1.6154e-161	-1.08823	0.012	0.156	3.0237e-157	NCM	FOLR3
2.53038e-161	-0.884723	0.042	0.198	4.73637e-157	NCM	EMB
3.96699e-161	0.260997	0.193	0.073	7.42541e-157	NCM	TNNI2
4.63127e-161	-0.889978	0.417	0.526	8.66881e-157	NCM	TXN
1.8788e-159	-0.890325	0.019	0.165	3.51674e-155	NCM	PADI4
2.08261e-159	0.283462	0.336	0.163	3.89823e-155	NCM	SFT2D2
1.28055e-158	-0.960468	0.333	0.468	2.39693e-154	NCM	PTPRE
1.57375e-158	0.266214	0.479	0.261	2.94575e-154	NCM	HOTAIRM1
1.842e-158	-0.91816	0.101	0.265	3.44786e-154	NCM	PTAFR
6.5451e-158	0.351732	0.7	0.455	1.22511e-153	NCM	NINJ1
9.42879e-158	0.280353	0.508	0.283	1.76488e-153	NCM	SRP9
1.29233e-157	0.25172	0.205	0.081	2.41899e-153	NCM	PITPNM1
4.7142e-157	0.270849	0.578	0.336	8.82404e-153	NCM	OTUB1
1.39171e-156	-0.914881	0.316	0.452	2.605e-152	NCM	LY86
1.73065e-156	-0.973293	0.148	0.313	3.23944e-152	NCM	CD93
2.94174e-156	0.253723	0.283	0.129	5.50634e-152	NCM	OGDH
4.58084e-156	-1.21731	0.387	0.498	8.57442e-152	NCM	ATP2B1-AS1
9.73198e-156	-0.627453	0.787	0.756	1.82163e-151	NCM	AP1S2
1.542e-155	0.312057	0.696	0.442	2.88632e-151	NCM	LDHA
3.76615e-155	-0.812595	0.599	0.632	7.04948e-151	NCM	AGTRAP
4.35683e-155	0.281497	0.646	0.392	8.15512e-151	NCM	MORF4L1
2.32178e-154	-0.858491	0.012	0.15	4.34591e-150	NCM	2023-03-01
3.76629e-154	0.251886	0.466	0.255	7.04974e-150	NCM	IFI6
1.05068e-152	0.336852	0.76	0.51	1.96667e-148	NCM	HSP90AB1
1.61874e-152	0.298418	0.797	0.543	3.02996e-148	NCM	HNRNPDL
3.44639e-152	0.34385	0.924	0.737	6.45095e-148	NCM	UQCRB
6.53804e-152	-0.987822	0.162	0.319	1.22379e-147	NCM	FAM200B
2.476e-151	0.252034	0.305	0.145	4.63458e-147	NCM	POLR2K
7.63847e-151	-0.879084	0.591	0.626	1.42977e-146	NCM	MCL1
1.64385e-150	0.368606	0.97	0.877	3.07695e-146	NCM	HLA-DRA
2.62692e-150	-0.984402	0.391	0.509	4.91707e-146	NCM	CEBPD
5.42088e-149	0.265053	0.54	0.311	1.01468e-144	NCM	NCKAP1L
8.47077e-149	-0.451605	0.907	0.846	1.58556e-144	NCM	TKT
1.56188e-148	0.283579	0.259	0.117	2.92353e-144	NCM	TTYH3
1.6946e-148	0.297254	0.838	0.595	3.17196e-144	NCM	CDC42
1.76213e-148	0.256552	0.436	0.237	3.29835e-144	NCM	GNS
2.10426e-148	-0.792898	0.062	0.214	3.93875e-144	NCM	SIRPA
2.20664e-147	0.302222	0.783	0.53	4.13038e-143	NCM	COX6C
5.26849e-147	-0.737914	0.658	0.653	9.86157e-143	NCM	LAMTOR1
1.26414e-146	0.269913	0.633	0.389	2.36622e-142	NCM	CNN2
2.46312e-146	0.26631	0.235	0.103	4.61047e-142	NCM	SERPINB9
3.44721e-146	-0.303028	0.985	0.966	6.45249e-142	NCM	H3F3A
4.7089e-146	0.279367	0.451	0.251	8.81411e-142	NCM	CAT
2.01632e-145	-0.679685	0.009	0.139	3.77415e-141	NCM	CCR2
1.38321e-144	0.291702	0.898	0.71	2.58909e-140	NCM	STXBP2
1.93662e-140	-0.803271	0.042	0.183	3.62496e-136	NCM	CREB5
1.70928e-139	0.31325	0.763	0.526	3.19943e-135	NCM	SLC7A7
2.54525e-137	-0.70805	0.018	0.147	4.7642e-133	NCM	F13A1
8.31043e-136	-0.863091	0.378	0.495	1.55555e-131	NCM	TNFAIP2
4.14754e-135	-0.761529	0.007	0.128	7.76336e-131	NCM	CYP27A1
1.384e-134	0.253263	0.256	0.12	2.59058e-130	NCM	PIEZO1
3.58992e-133	-0.732766	0.627	0.643	6.71961e-129	NCM	GLRX
2.61824e-132	-0.933014	0.368	0.477	4.90082e-128	NCM	CDA
1.37547e-130	-0.848248	0.466	0.542	2.5746e-126	NCM	FPR1
2.00055e-130	-1.00154	0.077	0.217	3.74464e-126	NCM	CYP1B1
6.66976e-130	0.256298	0.708	0.466	1.24845e-125	NCM	BST2
1.30204e-129	-0.875975	0.23	0.368	2.43717e-125	NCM	ASGR1
2.76097e-129	-0.693543	0.026	0.152	5.16798e-125	NCM	RNASE2
1.99177e-127	0.261832	0.697	0.457	3.7282e-123	NCM	NOP53
8.4696e-125	0.285216	0.856	0.635	1.58534e-120	NCM	HNRNPA2B1
3.50226e-123	0.255052	0.739	0.493	6.55553e-119	NCM	COX7B
3.77093e-123	0.274224	0.748	0.507	7.05842e-119	NCM	UBXN1
4.6289e-123	0.262017	0.819	0.588	8.66438e-119	NCM	ARL6IP4
4.89088e-120	0.293559	0.944	0.806	9.15476e-116	NCM	HLA-DRB1
7.65402e-119	-0.646733	0.724	0.705	1.43268e-114	NCM	ZFP36L2
3.0524e-118	-1.41057	0.107	0.244	5.71348e-114	NCM	IL1B
8.92972e-118	0.304438	0.822	0.593	1.67146e-113	NCM	RBM3
1.41419e-117	-1.19515	0.076	0.21	2.64709e-113	NCM	EGR1
2.54054e-117	-0.854897	0.412	0.49	4.75538e-113	NCM	NUP214
3.57465e-116	-0.896825	0.16	0.292	6.69103e-112	NCM	MEGF9
2.29162e-115	-0.638782	0.006	0.11	4.28946e-111	NCM	CRISPLD2
2.29776e-112	-0.742774	0.032	0.148	4.30094e-108	NCM	SOCS3
1.18873e-111	-0.261328	0.987	0.967	2.22506e-107	NCM	SERF2
7.35775e-111	0.255859	0.839	0.617	1.37722e-106	NCM	GSTK1
1.57525e-110	-0.308767	0.978	0.946	2.94856e-106	NCM	ATP5F1E
1.82521e-110	-0.844327	0.208	0.335	3.41643e-106	NCM	SORL1
1.64076e-109	-0.70348	0.043	0.161	3.07117e-105	NCM	SMARCD3
2.88486e-109	-0.633329	0.737	0.71	5.39987e-105	NCM	AHNAK
1.26001e-108	-0.715729	0.067	0.19	2.35849e-104	NCM	ACTN1
3.00018e-107	-0.718576	0.042	0.157	5.61573e-103	NCM	LTB4R
7.07977e-107	-0.742906	0.477	0.536	1.32519e-102	NCM	JAML
5.43076e-106	0.298752	0.883	0.699	1.01653e-101	NCM	SLC25A5
1.38158e-105	-0.613963	0.67	0.67	2.58603e-101	NCM	HCST
4.94638e-104	-0.796896	0.166	0.289	9.25863e-100	NCM	PSTPIP1
2.98754e-99	-1.83904	0.109	0.234	5.59207e-95	NCM	CCL4
6.29629e-98	-0.584587	0.024	0.125	1.17854e-93	NCM	ARMH1
1.05824e-97	-0.746129	0.122	0.241	1.98082e-93	NCM	CD1D
1.2894e-97	-0.51925	0.012	0.107	2.41349e-93	NCM	CATSPER1
3.28421e-97	-0.549502	0.023	0.123	6.14738e-93	NCM	TPCN1
2.04132e-95	-1.88211	0.062	0.175	3.82094e-91	NCM	CCL4L2
2.87714e-95	-0.326679	0.941	0.891	5.38544e-91	NCM	GSTP1
2.46252e-94	-0.815467	0.37	0.445	4.60935e-90	NCM	IL17RA
1.85612e-93	-0.786756	0.193	0.304	3.47428e-89	NCM	ETHE1
2.42432e-93	-0.788085	0.244	0.346	4.53784e-89	NCM	PLD3
2.16289e-89	-0.649785	0.043	0.143	4.04849e-85	NCM	TMEM91
2.1123e-88	-0.684044	0.098	0.209	3.9538e-84	NCM	MPST
3.56626e-87	-0.723476	0.417	0.475	6.67532e-83	NCM	BNIP3L
1.47715e-86	-0.850269	0.263	0.358	2.76492e-82	NCM	HMGB2
8.64779e-86	-0.313613	0.965	0.927	1.61869e-81	NCM	EEF1D
2.04972e-85	-0.606865	0.053	0.153	3.83666e-81	NCM	TFEC
4.08825e-85	-0.726086	0.101	0.211	7.65239e-81	NCM	NFE2
6.359e-85	-0.660931	0.075	0.18	1.19028e-80	NCM	AHR
9.80848e-85	-0.638094	0.061	0.163	1.83595e-80	NCM	TREM1
2.31788e-83	-0.57338	0.048	0.145	4.3386e-79	NCM	IL13RA1
9.22686e-83	-0.630526	0.711	0.684	1.72708e-78	NCM	TAGLN2
9.38349e-82	-1.05695	0.234	0.333	1.7564e-77	NCM	RETN
3.28239e-81	-0.741679	0.033	0.124	6.14397e-77	NCM	FOSB
4.47432e-81	-0.825757	0.134	0.243	8.37504e-77	NCM	SGK1
1.22924e-79	-0.723736	0.378	0.441	2.30089e-75	NCM	GLIPR2
2.17756e-79	-0.715585	0.357	0.436	4.07596e-75	NCM	LDHB
3.28116e-79	-0.738563	0.396	0.456	6.14168e-75	NCM	LRP1
8.08255e-79	-0.666281	0.095	0.198	1.51289e-74	NCM	ZNF467
1.39919e-78	-0.723447	0.162	0.267	2.61901e-74	NCM	GAS7
7.28108e-78	-0.732522	0.176	0.277	1.36287e-73	NCM	BST1
7.41574e-78	-0.639957	0.039	0.128	1.38808e-73	NCM	DYSF
1.68175e-74	-0.489797	0.726	0.678	3.14789e-70	NCM	FCGRT
1.84606e-74	-0.28289	0.934	0.855	3.45546e-70	NCM	ATP5MG
2.7699e-74	-1.03318	0.133	0.237	5.1847e-70	NCM	DUSP2
6.49013e-73	-0.604963	0.073	0.169	1.21482e-68	NCM	A1BG
4.87282e-72	-0.736515	0.119	0.217	9.12095e-68	NCM	IRS2
7.59157e-72	-0.674759	0.132	0.231	1.42099e-67	NCM	CCNY
8.59032e-70	-0.306069	0.93	0.86	1.60794e-65	NCM	FXYD5
4.11926e-69	-0.506422	0.74	0.679	7.71044e-65	NCM	HINT1
5.56709e-68	-0.563355	0.675	0.64	1.04205e-63	NCM	NDUFB11
5.58058e-68	-0.674955	0.202	0.296	1.04457e-63	NCM	IRF2BP2
1.68776e-67	-0.524161	0.7	0.651	3.15916e-63	NCM	ERP29
1.99374e-67	-0.716991	0.22	0.306	3.73187e-63	NCM	TMEM205
9.16991e-66	-0.708517	0.283	0.368	1.71642e-61	NCM	KLF10
5.52541e-65	-0.524114	0.063	0.15	1.03425e-60	NCM	ACAP1
6.24836e-64	-0.405943	0.855	0.779	1.16957e-59	NCM	TMA7
4.47011e-63	-0.656826	0.063	0.147	8.36714e-59	NCM	IL1RN
5.40711e-61	-0.531532	0.099	0.189	1.0121e-56	NCM	MT1X
1.78102e-60	-0.77744	0.411	0.446	3.33371e-56	NCM	GCA
3.44465e-60	-0.620682	0.131	0.223	6.44769e-56	NCM	FCGR1A
4.11364e-59	-0.386295	0.031	0.102	7.69991e-55	NCM	CXXC5
5.5324e-59	-0.641915	0.195	0.279	1.03555e-54	NCM	FLOT1
5.63056e-58	-0.644137	0.166	0.25	1.05393e-53	NCM	DGKZ
9.65373e-58	-0.585286	0.611	0.587	1.80699e-53	NCM	TMEM219
2.27099e-57	-0.677271	0.457	0.483	4.25084e-53	NCM	CD302
4.81618e-57	-0.626535	0.11	0.193	9.01493e-53	NCM	CKAP4
2.39542e-56	-0.485515	0.05	0.124	4.48376e-52	NCM	PLA2G16
4.06467e-56	-0.45035	0.035	0.104	7.60824e-52	NCM	ARHGEF40
7.57614e-56	-0.658834	0.242	0.315	1.4181e-51	NCM	HEXB
1.82568e-55	-0.661336	0.168	0.25	3.41731e-51	NCM	CARS2
2.98074e-55	-0.511978	0.061	0.137	5.57936e-51	NCM	GM2A
3.14138e-55	-0.661719	0.439	0.463	5.88003e-51	NCM	TGFBI
4.03366e-55	-0.51525	0.072	0.151	7.5502e-51	NCM	PARP8
1.94732e-54	-0.975964	0.073	0.152	3.645e-50	NCM	G0S2
5.86615e-54	-0.654244	0.12	0.202	1.09803e-49	NCM	NLRP3
9.90784e-54	-0.547891	0.095	0.176	1.85455e-49	NCM	ARHGAP26
3.58418e-53	-0.54804	0.095	0.175	6.70886e-49	NCM	HEXA
2.35466e-52	-0.445415	0.048	0.118	4.40746e-48	NCM	HPSE
6.04219e-52	-0.598972	0.548	0.537	1.13098e-47	NCM	NDUFB9
7.93243e-52	-0.442777	0.047	0.117	1.48479e-47	NCM	CLMN
1.03796e-51	-0.925188	0.369	0.409	1.94286e-47	NCM	PPP1R15A
1.97995e-50	-0.594028	0.128	0.205	3.70607e-46	NCM	ITGAE
1.37235e-49	-0.641998	0.289	0.346	2.56877e-45	NCM	PTRHD1
2.93327e-49	-0.51023	0.687	0.627	5.4905e-45	NCM	SEC61B
1.17225e-48	-0.581025	0.057	0.126	2.19422e-44	NCM	PHACTR1
1.30463e-48	-0.635106	0.191	0.263	2.44201e-44	NCM	UBR4
1.44989e-48	-0.382086	0.795	0.737	2.71391e-44	NCM	LGALS3
3.41208e-48	-0.677374	0.151	0.225	6.38673e-44	NCM	SLC25A37
5.14621e-47	-0.373373	0.812	0.739	9.63267e-43	NCM	RAC1
5.22737e-47	-0.55391	0.107	0.182	9.7846e-43	NCM	PER1
6.86403e-47	-0.585753	0.126	0.2	1.28481e-42	NCM	RAB27A
1.28686e-46	-0.490643	0.069	0.139	2.40875e-42	NCM	MGAT4A
5.95715e-46	-0.458014	0.053	0.119	1.11506e-41	NCM	NLRP12
1.30458e-45	-0.255808	0.94	0.873	2.44192e-41	NCM	LGALS1
4.31538e-45	-0.430995	0.04	0.101	8.07753e-41	NCM	NR4A2
1.19893e-44	-0.525676	0.086	0.155	2.24416e-40	NCM	ENTPD1
3.48227e-44	-0.613134	0.366	0.402	6.51811e-40	NCM	SAT2
8.44136e-44	-0.610807	0.283	0.337	1.58005e-39	NCM	CREG1
9.29248e-44	-0.481559	0.084	0.152	1.73937e-39	NCM	PPIF
3.49776e-43	-0.564658	0.09	0.159	6.54711e-39	NCM	VNN2
3.9941e-43	-0.558678	0.132	0.203	7.47615e-39	NCM	APOBR
2.72306e-42	-0.352134	0.835	0.74	5.09703e-38	NCM	COMMD6
1.01963e-41	-0.495866	0.101	0.17	1.90854e-37	NCM	MLXIP
1.23081e-41	-0.529659	0.54	0.528	2.30384e-37	NCM	POLR2L
1.49951e-40	-0.543717	0.127	0.195	2.80678e-36	NCM	FAM198B
3.00936e-40	-0.475497	0.645	0.584	5.63292e-36	NCM	ATP6V1F
2.89831e-39	-0.646472	0.338	0.377	5.42506e-35	NCM	MYADM
2.07699e-38	-0.321741	0.891	0.804	3.88772e-34	NCM	ELOB
4.52067e-38	-0.544307	0.14	0.205	8.4618e-34	NCM	EVI2A
1.18718e-37	-0.432706	0.728	0.653	2.22215e-33	NCM	CD44
1.38852e-37	-0.564215	0.204	0.264	2.59903e-33	NCM	FES
6.92603e-37	-0.402305	0.061	0.118	1.29641e-32	NCM	NRM
1.10685e-36	-0.460484	0.07	0.128	2.07181e-32	NCM	GCHFR
1.44043e-36	-0.398553	0.052	0.106	2.6962e-32	NCM	CACNA2D4
3.23119e-36	-0.272263	0.923	0.845	6.04815e-32	NCM	SERP1
5.7969e-36	-0.389219	0.755	0.681	1.08506e-31	NCM	OST4
5.60636e-35	-0.63088	0.28	0.328	1.0494e-30	NCM	HIF1A
1.27905e-34	-0.411511	0.07	0.127	2.39413e-30	NCM	CTNNBIP1
1.91034e-34	-0.590207	0.335	0.372	3.57577e-30	NCM	CLEC4A
4.27808e-34	-0.626954	0.321	0.356	8.00771e-30	NCM	CKLF
5.38445e-34	-0.588382	0.238	0.29	1.00786e-29	NCM	RAB11FIP1
6.43103e-34	-0.449753	0.096	0.154	1.20376e-29	NCM	DUSP3
6.94475e-34	-0.47141	0.097	0.155	1.29992e-29	NCM	TACC3
1.01384e-33	-0.498248	0.126	0.185	1.8977e-29	NCM	APP
1.31087e-33	-0.418724	0.058	0.111	2.45368e-29	NCM	ATP6V0A1
1.53242e-33	-0.418503	0.071	0.126	2.86838e-29	NCM	ITGA5
1.58246e-33	-0.507566	0.6	0.555	2.96206e-29	NCM	CAST
1.5971e-33	-0.555491	0.186	0.242	2.98944e-29	NCM	GTF2I
3.06295e-33	-0.421726	0.647	0.595	5.73323e-29	NCM	APRT
3.24533e-33	-0.478717	0.627	0.575	6.07462e-29	NCM	MTDH
9.68377e-33	-0.60957	0.265	0.31	1.81261e-28	NCM	TRMT1
1.23679e-32	-0.391279	0.077	0.135	2.31503e-28	NCM	BHLHE40
1.93124e-32	-0.476899	0.102	0.16	3.6149e-28	NCM	CPD
2.56431e-32	-0.522726	0.323	0.362	4.79988e-28	NCM	HLA-DMB
1.02577e-31	-0.381672	0.06	0.112	1.92003e-27	NCM	FURIN
1.94226e-31	-0.574767	0.268	0.311	3.63551e-27	NCM	NCF4
2.41899e-31	-0.578128	0.154	0.211	4.52787e-27	NCM	ANPEP
4.70776e-31	-0.466781	0.089	0.143	8.81198e-27	NCM	IGF2R
4.87445e-31	-0.354293	0.767	0.67	9.12399e-27	NCM	UQCRH
5.69591e-31	-0.501962	0.187	0.243	1.06616e-26	NCM	ANXA6
1.21155e-30	-0.482026	0.128	0.184	2.26778e-26	NCM	MGST2
2.83781e-29	-0.578225	0.154	0.207	5.31182e-25	NCM	IVNS1ABP
2.95841e-29	-0.37109	0.783	0.697	5.53755e-25	NCM	UQCR11
4.00093e-29	-0.490752	0.155	0.209	7.48894e-25	NCM	NRGN
5.96308e-29	-0.418146	0.07	0.12	1.11617e-24	NCM	PIP4P2
1.22621e-28	-0.436619	0.094	0.146	2.29521e-24	NCM	INPPL1
4.36318e-28	-0.557025	0.438	0.436	8.167e-24	NCM	CUTA
6.75534e-28	-0.445932	0.109	0.161	1.26446e-23	NCM	MIR4435-2HG
3.08113e-27	-0.464165	0.104	0.155	5.76726e-23	NCM	TMEM170B
3.38618e-27	-0.551982	0.257	0.296	6.33825e-23	NCM	OGFRL1
4.77454e-27	-0.458638	0.105	0.156	8.93698e-23	NCM	BAZ2B
7.70471e-27	-0.525705	0.475	0.455	1.44217e-22	NCM	P4HB
1.8405e-25	-0.515946	0.413	0.412	3.44506e-21	NCM	COMT
2.13303e-25	-0.353423	0.067	0.113	3.99261e-21	NCM	KDM7A
3.57847e-25	-0.416571	0.073	0.119	6.69818e-21	NCM	RNF24
3.7088e-25	-0.353208	0.764	0.661	6.94213e-21	NCM	RNF130
5.32548e-25	-0.512892	0.233	0.272	9.96823e-21	NCM	RASSF4
6.64824e-25	-0.359393	0.083	0.13	1.24442e-20	NCM	PID1
6.74398e-25	-0.354957	0.061	0.106	1.26234e-20	NCM	TMEM71
2.30836e-24	-0.553882	0.399	0.399	4.32079e-20	NCM	RABAC1
2.38363e-24	-0.304149	0.792	0.709	4.46167e-20	NCM	GPX4
6.77668e-24	-0.467365	0.152	0.199	1.26846e-19	NCM	IL6R
6.84619e-24	-0.588503	0.438	0.431	1.28147e-19	NCM	CCNL1
7.27059e-24	-0.323504	0.809	0.712	1.36091e-19	NCM	ATP5F1D
9.82554e-24	-0.537077	0.307	0.332	1.83915e-19	NCM	PLXDC2
1.14095e-23	-0.508026	0.248	0.285	2.13563e-19	NCM	HNMT
1.70304e-23	-0.45611	0.116	0.163	3.18775e-19	NCM	BCL3
7.38575e-23	-0.404724	0.08	0.124	1.38247e-18	NCM	FNDC3B
6.54547e-22	-0.501325	0.16	0.203	1.22518e-17	NCM	ETV6
7.95854e-22	-0.496009	0.27	0.301	1.48968e-17	NCM	LAT2
8.81327e-22	-0.38079	0.104	0.148	1.64967e-17	NCM	TTC7A
1.91496e-21	-0.461774	0.614	0.567	3.58442e-17	NCM	TNFSF13B
2.97812e-21	-0.434427	0.107	0.15	5.57444e-17	NCM	KDM6B
3.74709e-21	-0.413549	0.069	0.109	7.0138e-17	NCM	GK
4.94931e-21	-0.427477	0.11	0.153	9.26411e-17	NCM	CCR1
5.06508e-21	-0.387867	0.095	0.137	9.48082e-17	NCM	IL18
7.63951e-21	-0.43827	0.631	0.572	1.42996e-16	NCM	MPEG1
8.91297e-21	-0.435854	0.146	0.19	1.66833e-16	NCM	SLC38A2
2.68499e-20	-0.447571	0.062	0.101	5.02576e-16	NCM	AQP9
2.87621e-20	-0.535934	0.266	0.29	5.38369e-16	NCM	MSRB1
5.75284e-20	-0.441255	0.139	0.18	1.07682e-15	NCM	HEBP2
1.77814e-19	-0.460797	0.095	0.135	3.32833e-15	NCM	PDE4B
2.21539e-19	-0.413774	0.119	0.16	4.14677e-15	NCM	PRRC2B
3.45956e-19	-0.34637	0.076	0.114	6.4756e-15	NCM	TBC1D14
3.82786e-19	-0.365839	0.078	0.117	7.16498e-15	NCM	IL6ST
4.80493e-19	-0.277663	0.868	0.749	8.99387e-15	NCM	PCBP2
7.19682e-19	-0.272374	0.824	0.719	1.3471e-14	NCM	TOMM7
1.04444e-18	-0.430698	0.132	0.172	1.95497e-14	NCM	SHTN1
1.97868e-18	-0.303965	0.784	0.692	3.7037e-14	NCM	AP2S1
2.14594e-18	-0.534616	0.588	0.534	4.01677e-14	NCM	RNASEK
2.37072e-18	-0.493854	0.338	0.346	4.43752e-14	NCM	PNPLA2
2.61553e-18	-0.529246	0.419	0.409	4.89576e-14	NCM	USP15
3.2851e-18	-0.309671	0.068	0.104	6.14906e-14	NCM	DGKD
4.1681e-18	-0.442218	0.117	0.157	7.80186e-14	NCM	ICAM1
5.89712e-18	-0.494888	0.45	0.435	1.10382e-13	NCM	C8orf59
1.12719e-17	-0.355904	0.114	0.153	2.10987e-13	NCM	IL27RA
1.28751e-17	-0.299288	0.068	0.104	2.40996e-13	NCM	EIF4E3
1.68297e-17	-0.419535	0.589	0.528	3.15017e-13	NCM	EIF3M
1.69518e-17	-0.409449	0.158	0.197	3.17304e-13	NCM	CMIP
3.51548e-17	-0.35636	0.096	0.133	6.58028e-13	NCM	SGK3
5.219e-17	-0.353903	0.109	0.146	9.76892e-13	NCM	FHL3
8.16784e-17	-0.51187	0.205	0.234	1.52886e-12	NCM	AGTPBP1
1.17644e-16	-0.418409	0.615	0.572	2.20207e-12	NCM	ZFP36L1
1.8506e-16	-0.379686	0.11	0.146	3.46395e-12	NCM	JARID2
5.08076e-16	-0.424668	0.183	0.217	9.51017e-12	NCM	YPEL3
5.8479e-16	-0.436961	0.576	0.512	1.09461e-11	NCM	SCAND1
1.08814e-15	-0.378753	0.176	0.211	2.03677e-11	NCM	CARD19
1.35046e-15	-0.489343	0.251	0.274	2.5278e-11	NCM	GPCPD1
2.65603e-15	-0.357107	0.091	0.125	4.97156e-11	NCM	ADAM8
2.78273e-15	-0.371757	0.172	0.206	5.20872e-11	NCM	TMEM173
3.39621e-15	-0.333342	0.727	0.623	6.35703e-11	NCM	CNPY3
5.72544e-15	-0.354732	0.091	0.124	1.07169e-10	NCM	HIST1H4C
1.0545e-14	-0.305149	0.091	0.124	1.97382e-10	NCM	PLXND1
2.20828e-14	-0.441537	0.568	0.518	4.13346e-10	NCM	C4orf48
2.92305e-14	-0.494647	0.439	0.411	5.47136e-10	NCM	FBXL5
4.8762e-14	-0.391483	0.555	0.508	9.12728e-10	NCM	CTSH
5.16379e-14	-0.304446	0.769	0.656	9.66559e-10	NCM	PPIB
7.42404e-14	-0.450179	0.214	0.239	1.38963e-09	NCM	PYGL
1.38371e-13	-0.327835	0.137	0.169	2.59002e-09	NCM	GSN
1.68409e-13	-0.471599	0.278	0.291	3.15228e-09	NCM	IFI27L2
2.84462e-13	-0.283312	0.079	0.11	5.32455e-09	NCM	SLC44A1
6.45291e-13	-0.353132	0.696	0.605	1.20786e-08	NCM	SNRPD2
9.42341e-13	-0.348358	0.08	0.109	1.76387e-08	NCM	KIAA0319L
9.88394e-13	-0.450261	0.28	0.292	1.85008e-08	NCM	CCDC88A
1.58052e-12	-0.426721	0.326	0.329	2.95842e-08	NCM	CD33
1.68125e-12	-0.377429	0.122	0.151	3.14696e-08	NCM	LRMDA
1.79116e-12	-0.431811	0.477	0.444	3.3527e-08	NCM	ALKBH7
2.01498e-12	-0.55459	0.359	0.355	3.77163e-08	NCM	TMEM176A
3.20638e-12	-0.353353	0.178	0.206	6.00171e-08	NCM	ADAM15
5.95787e-12	-0.428928	0.194	0.218	1.11519e-07	NCM	RBM47
7.42212e-12	-0.318347	0.723	0.613	1.38927e-07	NCM	SSR4
1.59875e-11	-0.439754	0.204	0.224	2.99254e-07	NCM	HCFC1R1
1.72744e-11	-0.308897	0.075	0.102	3.23342e-07	NCM	SMIM3
1.88735e-11	-0.322015	0.101	0.129	3.53273e-07	NCM	AGO4
1.90083e-11	-0.455471	0.15	0.175	3.55798e-07	NCM	ACSL1
2.30618e-11	-0.325308	0.108	0.136	4.3167e-07	NCM	MAN1A2
2.85768e-11	-0.316694	0.078	0.105	5.349e-07	NCM	TBL1X
2.88994e-11	-0.366166	0.154	0.18	5.40938e-07	NCM	MBOAT7
5.08686e-11	-0.317516	0.73	0.617	9.52159e-07	NCM	ATP5MPL
5.16519e-11	-0.427159	0.44	0.424	9.6682e-07	NCM	SULT1A1
1.01184e-10	-0.404418	0.147	0.17	1.89397e-06	NCM	QSOX1
1.46343e-10	-0.458354	0.423	0.395	2.73925e-06	NCM	SYK
1.64568e-10	-0.268732	0.08	0.105	3.08038e-06	NCM	CIDEB
2.11475e-10	-0.273081	0.239	0.18	3.9584e-06	NCM	CD83
2.63539e-10	-0.426696	0.232	0.175	4.93293e-06	NCM	TNF
2.82628e-10	-0.415939	0.546	0.488	5.29024e-06	NCM	C9orf16
3.1648e-10	-0.377971	0.186	0.207	5.92386e-06	NCM	CAMTA1
3.97386e-10	-0.315085	0.099	0.125	7.43826e-06	NCM	EPB41
8.16236e-10	-0.345951	0.654	0.567	1.52783e-05	NCM	GLIPR1
1.1661e-09	-0.287059	0.081	0.105	2.18271e-05	NCM	IL4R
1.46786e-09	-0.265576	0.079	0.103	2.74754e-05	NCM	TET3
1.52448e-09	-0.367157	0.194	0.214	2.85351e-05	NCM	CMTM3
1.76408e-09	-0.339762	0.092	0.116	3.302e-05	NCM	UBALD2
3.99551e-09	-0.431095	0.385	0.363	7.4788e-05	NCM	SMIM26
4.08114e-09	-0.376451	0.131	0.153	7.63907e-05	NCM	PHC2
4.91819e-09	-0.429651	0.255	0.267	9.20587e-05	NCM	CSNK2B
5.1241e-09	-0.325611	0.103	0.126	9.59129e-05	NCM	PHF21A
6.67139e-09	-0.307114	0.698	0.589	0.000124875	NCM	EIF3G
6.93108e-09	-0.391037	0.195	0.211	0.000129736	NCM	RAB3D
9.85458e-09	-0.396569	0.275	0.282	0.000184458	NCM	TPM4
1.03576e-08	-0.260967	0.081	0.103	0.000193873	NCM	SPECC1
1.08434e-08	-0.364601	0.156	0.177	0.000202967	NCM	PIM3
1.74091e-08	-0.383759	0.257	0.265	0.000325864	NCM	TIMP2
1.80895e-08	-0.292878	0.088	0.11	0.000338599	NCM	MLKL
1.84461e-08	-0.436531	0.358	0.344	0.000345275	NCM	SH3KBP1
1.9655e-08	-0.381412	0.149	0.169	0.000367902	NCM	RASSF3
4.71267e-08	-0.363409	0.211	0.231	0.000882117	NCM	CXCR4
6.95187e-08	-0.460384	0.312	0.31	0.00130125	NCM	JUND
9.49138e-08	-0.259857	0.081	0.101	0.0017766	NCM	NPLOC4
1.11026e-07	-0.677746	0.323	0.31	0.00207819	NCM	GADD45B
1.32711e-07	-0.360496	0.589	0.52	0.00248408	NCM	EVI2B
1.90003e-07	-0.359346	0.166	0.182	0.00355647	NCM	ATP6V1A
6.6048e-07	-0.380185	0.301	0.295	0.0123629	NCM	MRPL33
6.67214e-07	-0.33563	0.157	0.172	0.0124889	NCM	MIF4GD
6.72869e-07	-0.541042	0.471	0.427	0.0125948	NCM	RGS2
7.1398e-07	-0.293949	0.108	0.127	0.0133643	NCM	MSL1
7.30529e-07	-0.436718	0.107	0.13	0.013674	NCM	CCL5
7.88854e-07	-0.329115	0.655	0.561	0.0147658	NCM	SMDT1
7.96094e-07	-0.380803	0.158	0.173	0.0149013	NCM	FOSL2
1.32385e-06	-0.385702	0.214	0.223	0.0247798	NCM	XBP1
1.75791e-06	-0.273363	0.091	0.109	0.0329046	NCM	PDLIM7
2.31234e-06	-0.281212	0.59	0.531	0.0432824	NCM	HLA-DMA
2.41575e-06	-0.394019	0.202	0.212	0.0452181	NCM	RELB
2.97025e-06	-0.264342	0.093	0.111	0.0555971	NCM	RUNX1
3.5475e-06	-0.392649	0.252	0.253	0.066402	NCM	TOM1
4.69051e-06	-0.395831	0.322	0.312	0.087797	NCM	RAB32
7.15676e-06	-0.348225	0.149	0.161	0.13396	NCM	MTX1
8.32502e-06	-0.329703	0.135	0.149	0.155828	NCM	TRIOBP
8.93626e-06	-0.356243	0.175	0.186	0.167269	NCM	LBR
1.34209e-05	-0.337991	0.177	0.187	0.251212	NCM	TPGS1
1.39179e-05	-0.447315	0.44	0.395	0.260515	NCM	POLE4
1.69919e-05	-0.41963	0.428	0.387	0.318054	NCM	TMEM167A
2.18355e-05	-0.363503	0.617	0.529	0.408716	NCM	UQCRQ
3.17508e-05	-0.337216	0.181	0.19	0.594311	NCM	TYK2
3.38184e-05	-0.348707	0.145	0.157	0.633012	NCM	CCDC88B
4.4541e-05	-0.374695	0.304	0.295	0.833719	NCM	RASSF2
6.05198e-05	-0.368625	0.197	0.203	1	NCM	NLRP1
6.19784e-05	-0.30306	0.148	0.16	1	NCM	DEF8
7.22138e-05	-0.326952	0.148	0.159	1	NCM	FAM111A
0.000153893	-0.285864	0.118	0.13	1	NCM	CSF2RA
0.000158857	-0.340135	0.187	0.196	1	NCM	FKBP5
0.000159204	-0.356997	0.218	0.219	1	NCM	ANAPC15
0.000174707	-0.317434	0.606	0.521	1	NCM	CPVL
0.000178056	-0.413297	0.381	0.35	1	NCM	UBE2D1
0.000225262	-0.354998	0.239	0.238	1	NCM	EMILIN2
0.000256228	-0.391972	0.492	0.433	1	NCM	DDX17
0.000289183	-0.37291	0.251	0.245	1	NCM	TSEN34
0.000314793	-0.258836	0.743	0.619	1	NCM	ARF5
0.00034751	-0.323499	0.227	0.23	1	NCM	YBX3
0.000377299	-0.270059	0.324	0.262	1	NCM	ABTB1
0.000417737	-0.261821	0.141	0.151	1	NCM	ZNF428
0.000418486	-0.386888	0.378	0.348	1	NCM	TRAPPC5
0.000485733	-0.252828	0.448	0.362	1	NCM	NDUFA3
0.000660913	-0.291596	0.145	0.153	1	NCM	APAF1
0.000730029	-0.433432	0.589	0.468	1	NCM	CRIP1
0.000757542	-0.337283	0.184	0.188	1	NCM	CTDNEP1
0.000789164	-0.291546	0.147	0.155	1	NCM	PTPN12
0.000858846	-0.386106	0.342	0.318	1	NCM	DNAJC4
0.000913636	-0.338709	0.213	0.214	1	NCM	GNAQ
0.000950013	-0.274492	0.415	0.333	1	NCM	2023-03-01
0.000963076	-0.265314	0.113	0.123	1	NCM	SLCO3A1
0.00104678	-0.310726	0.207	0.209	1	NCM	SQOR
0.00113024	-0.32969	0.263	0.255	1	NCM	PSMA1
0.00128599	-0.291389	0.136	0.144	1	NCM	AGFG1
0.00128939	-0.32576	0.418	0.381	1	NCM	EIF4EBP1
0.00139075	-0.393183	0.343	0.318	1	NCM	H2AFJ
0.00142092	-0.368656	0.261	0.253	1	NCM	AKNA
0.00145407	-0.36608	0.318	0.299	1	NCM	DPYD
0.00168771	-0.303955	0.126	0.139	1	NCM	IL32
0.00168964	-0.329556	0.109	0.121	1	NCM	CD3E
0.00172377	-0.329664	0.58	0.491	1	NCM	SF3B5
0.00176278	-0.3128	0.154	0.16	1	NCM	LPGAT1
0.00208331	-0.278817	0.332	0.271	1	NCM	STAT3
0.00223383	-0.353542	0.363	0.336	1	NCM	DDX3X
0.00241386	-0.25373	0.119	0.128	1	NCM	SREK1IP1
0.00261546	-0.264145	0.117	0.125	1	NCM	CCDC159
0.0026209	-0.30201	0.154	0.159	1	NCM	MBD4
0.00279366	-0.47405	0.622	0.525	1	NCM	SOD2
0.00292965	-0.344417	0.296	0.279	1	NCM	TRABD
0.00355457	-0.373768	0.328	0.301	1	NCM	HEBP1
0.00368773	-0.352443	0.294	0.277	1	NCM	SCNM1
0.00374885	-0.388283	0.289	0.272	1	NCM	OSCAR
0.0037849	-0.295959	0.151	0.156	1	NCM	LGALS8
0.00386452	-0.268899	0.091	0.102	1	NCM	CD7
0.00398839	-0.271592	0.167	0.172	1	NCM	USF2
0.00497904	-0.253356	0.331	0.273	1	NCM	CHCHD5
0.00567026	-0.329068	0.567	0.482	1	NCM	KRTCAP2
0.00688077	-0.324105	0.279	0.267	1	NCM	QKI
0.00853807	-0.250546	0.276	0.23	1	NCM	NFAM1
0.00866666	-0.308045	0.189	0.188	1	NCM	SNHG7
0.00978606	-0.256545	0.108	0.114	1	NCM	MAPK14
0	3.33744	0.557	0.073	0	ActCM	CCL3
0	3.01223	0.366	0.046	0	ActCM	CCL4L2
0	3.00429	0.444	0.092	0	ActCM	CCL4
0	2.93251	0.482	0.062	0	ActCM	CCL3L1
0	2.51041	0.504	0.071	0	ActCM	IL1B
0	2.42233	0.418	0.057	0	ActCM	CXCL8
0	2.21572	0.936	0.667	0	ActCM	NFKBIA
0	1.98504	0.886	0.552	0	ActCM	IER2
0	1.98153	0.422	0.066	0	ActCM	EGR1
0	1.97097	0.458	0.125	0	ActCM	JUN
0	1.89798	0.364	0.071	0	ActCM	TNF
0	1.76844	0.295	0.056	0	ActCM	G0S2
0	1.73574	0.635	0.271	0	ActCM	PPP1R15A
0	1.65964	0.591	0.224	0	ActCM	TNFAIP3
0	1.60731	0.42	0.115	0	ActCM	DUSP2
0	1.58772	0.746	0.336	0	ActCM	ATP2B1-AS1
0	1.53351	0.377	0.072	0	ActCM	CD83
0	1.51197	0.64	0.306	0	ActCM	NFKBIZ
0	1.46585	0.565	0.23	0	ActCM	IER3
0	1.39871	0.461	0.223	0	ActCM	GADD45B
0	1.32919	0.815	0.575	0	ActCM	ZFP36
0	1.27517	0.189	0.027	0	ActCM	CXCL2
0	1.19574	0.693	0.44	0	ActCM	SOD2
0	1.16566	0.568	0.289	0	ActCM	NAMPT
0	1.14287	0.902	0.698	0	ActCM	FOS
0	1.09468	0.889	0.682	0	ActCM	DUSP1
0	1.08416	0.883	0.704	0	ActCM	JUNB
0	1.08165	0.145	0.014	0	ActCM	TNFAIP6
0	1.07589	0.241	0.049	0	ActCM	PHACTR1
0	1.02798	0.47	0.234	0	ActCM	BTG2
0	1.01829	0.59	0.358	0	ActCM	EEF1G
0	1.00493	0.691	0.449	0	ActCM	RNASEK
0	0.99896	0.542	0.337	0	ActCM	PLAUR
0	0.991576	0.738	0.562	0	ActCM	KLF6
0	0.970572	0.555	0.434	0	ActCM	CRIP1
0	0.918375	0.213	0.058	0	ActCM	FOSB
0	0.901608	0.497	0.277	0	ActCM	BCL2A1
0	0.899084	0.142	0.038	0	ActCM	EREG
0	0.853568	0.556	0.359	0	ActCM	CCNL1
0	0.845016	0.134	0.013	0	ActCM	PTCH2
0	0.837555	0.397	0.188	0	ActCM	CSNK2B
0	0.833459	0.339	0.171	0	ActCM	SGK1
0	0.804286	0.226	0.076	0	ActCM	PDE4B
0	0.800377	0.255	0.093	0	ActCM	ICAM1
0	0.799571	0.321	0.152	0	ActCM	CDKN1A
0	0.79096	0.209	0.077	0	ActCM	NR4A1
0	0.77461	0.114	0.018	0	ActCM	PTGS2
0	0.771281	0.229	0.084	0	ActCM	SOCS3
0	0.751526	0.296	0.159	0	ActCM	TAGAP
0	0.749259	0.291	0.138	0	ActCM	NLRP3
0	0.700763	0.195	0.07	0	ActCM	ABCA1
0	0.682338	0.468	0.297	0	ActCM	KLF10
0	0.676119	0.881	0.773	0	ActCM	ARPC1B
0	0.65032	0.707	0.558	0	ActCM	PNRC1
0	0.645575	0.377	0.223	0	ActCM	SLC2A3
0	0.642032	0.298	0.17	0	ActCM	NBPF26
0	0.628721	0.302	0.157	0	ActCM	RELB
0	0.620055	0.943	0.859	0	ActCM	NEAT1
0	0.605255	0.283	0.15	0	ActCM	ETV6
0	0.602267	0.624	0.486	0	ActCM	HLA-DQB1
0	0.592464	0.254	0.129	0	ActCM	PIM3
0	0.589362	0.414	0.271	0	ActCM	HIF1A
0	0.575337	0.147	0.044	0	ActCM	KMT2E-AS1
0	0.566733	0.164	0.058	0	ActCM	NFKBID
0	0.55976	0.194	0.082	0	ActCM	CSRNP1
0	0.558499	0.554	0.398	0	ActCM	PTPRE
0	0.554343	0.707	0.574	0	ActCM	MCL1
0	0.553501	0.658	0.527	0	ActCM	ZFP36L1
0	0.547714	0.578	0.43	0	ActCM	TNFAIP2
0	0.545058	0.117	0.025	0	ActCM	ATF3
0	0.535726	0.114	0.027	0	ActCM	ZBTB10
0	0.486325	0.933	0.863	0	ActCM	SAT1
0	-0.256716	0.97	0.966	0	ActCM	HLA-B
0	-0.277936	0.998	1	0	ActCM	ACTB
0	-0.29284	0.998	0.999	0	ActCM	B2M
0	-0.294293	0.948	0.953	0	ActCM	PFN1
0	-0.351582	0.927	0.938	0	ActCM	FCER1G
0	-0.489691	0.943	0.951	0	ActCM	HLA-C
0	-0.634915	0.647	0.77	0	ActCM	TXNIP
0	-0.685555	0.397	0.574	0	ActCM	TSC22D3
0	-0.715976	0.503	0.681	0	ActCM	HLA-DRB5
0	-1.70194	0.06	0.197	0	ActCM	FCGR3A
7.6977e-278	0.495442	0.153	0.061	1.44086e-273	ActCM	NR4A2
1.0055e-274	0.290559	0.999	0.997	1.8821e-270	ActCM	MALAT1
1.49735e-273	0.510641	0.433	0.302	2.80274e-269	ActCM	TRAPPC5
1.29088e-272	0.580132	0.165	0.07	2.41626e-268	ActCM	GK
1.20534e-269	0.680032	0.205	0.1	2.25615e-265	ActCM	IL1RN
2.08223e-261	0.372537	0.545	0.385	3.89752e-257	ActCM	LGALS2
4.53991e-261	-0.313575	0.916	0.924	8.49779e-257	ActCM	PSAP
4.0209e-260	0.566174	0.551	0.434	7.52632e-256	ActCM	IRF1
2.15459e-258	0.530655	0.227	0.119	4.03297e-254	ActCM	BCL3
3.06841e-253	0.50307	0.391	0.263	5.74346e-249	ActCM	JUND
3.93104e-247	0.32818	0.802	0.674	7.35813e-243	ActCM	CD14
6.21071e-246	0.534033	0.524	0.407	1.16252e-241	ActCM	PLEK
1.65234e-237	0.453653	0.123	0.047	3.09285e-233	ActCM	OTUD1
2.59671e-232	0.491825	0.165	0.076	4.86053e-228	ActCM	TRIB1
3.43876e-230	-0.542347	0.031	0.11	6.43666e-226	ActCM	HLA-DQA2
1.25004e-227	0.477078	0.189	0.095	2.33982e-223	ActCM	BHLHE40
3.51379e-226	0.448566	0.401	0.282	6.57711e-222	ActCM	ODF3B
1.82179e-224	0.402478	0.619	0.514	3.41003e-220	ActCM	CLEC7A
2.80528e-220	0.517438	0.149	0.067	5.25092e-216	ActCM	AQP9
1.63121e-217	0.425509	0.207	0.111	3.05329e-213	ActCM	PPIF
2.64812e-206	-0.394977	0.725	0.788	4.95674e-202	ActCM	CFD
8.61073e-203	-0.341106	0.704	0.768	1.61176e-198	ActCM	MYL12A
2.31573e-197	0.417333	0.178	0.092	4.33458e-193	ActCM	NFKB2
3.53791e-192	0.376979	0.121	0.051	6.62225e-188	ActCM	PATL2
9.09242e-191	0.442138	0.138	0.064	1.70192e-186	ActCM	ITPRIP
1.0409e-189	0.327262	0.685	0.565	1.94835e-185	ActCM	CSF3R
7.54565e-188	0.500166	0.326	0.222	1.41239e-183	ActCM	MARCKS
1.37886e-178	-0.331161	0.704	0.764	2.58095e-174	ActCM	ATP6V0C
8.08209e-177	-1.14195	0.113	0.203	1.51281e-172	ActCM	NKG7
5.63941e-176	0.400407	0.133	0.063	1.05558e-171	ActCM	TMEM107
1.67111e-174	0.410755	0.171	0.092	3.12799e-170	ActCM	ZNF267
4.35385e-174	0.396706	0.2	0.114	8.14954e-170	ActCM	KDM6B
1.70405e-171	-0.354411	0.636	0.696	3.18965e-167	ActCM	ANXA2
1.71566e-164	0.605528	0.447	0.356	3.21137e-160	ActCM	MAFB
6.53366e-160	0.395836	0.525	0.435	1.22297e-155	ActCM	SQSTM1
7.13188e-160	-0.262563	0.794	0.812	1.33495e-155	ActCM	ARHGDIB
9.5454e-160	-0.419911	0.134	0.227	1.78671e-155	ActCM	SPN
3.2965e-159	0.383417	0.351	0.25	6.17038e-155	ActCM	IRF2BP2
2.11223e-158	-0.468577	0.147	0.238	3.95367e-154	ActCM	ABI3
1.206e-155	0.434592	0.258	0.169	2.2574e-151	ActCM	IVNS1ABP
7.62605e-151	0.360278	0.599	0.515	1.42744e-146	ActCM	ZEB2
1.51067e-150	0.388771	0.161	0.089	2.82767e-146	ActCM	WDR74
1.26764e-149	-0.392209	0.233	0.339	2.37276e-145	ActCM	GIMAP7
1.29611e-149	0.358334	0.18	0.104	2.42606e-145	ActCM	UBE2V1
4.52074e-148	0.589512	0.245	0.158	8.46192e-144	ActCM	THBS1
2.21708e-146	-0.332053	0.61	0.677	4.14992e-142	ActCM	MYL12B
2.21344e-145	0.36389	0.398	0.304	4.14311e-141	ActCM	DDX3X
3.26839e-143	0.389581	0.137	0.072	6.11777e-139	ActCM	PFKFB3
6.32032e-142	-0.375038	0.405	0.508	1.18304e-137	ActCM	CLEC12A
1.42243e-140	0.375296	0.437	0.349	2.66251e-136	ActCM	REL
7.28022e-137	0.408356	0.306	0.219	1.36271e-132	ActCM	MAP3K8
3.3526e-135	0.36279	0.287	0.201	6.27539e-131	ActCM	NDUFA13
2.8112e-134	0.372025	0.131	0.069	5.262e-130	ActCM	IFI44L
1.06136e-132	0.314756	0.418	0.319	1.98666e-128	ActCM	TMEM176A
1.06612e-132	0.356981	0.334	0.239	1.99556e-128	ActCM	CLEC4E
2.3479e-130	0.338813	0.197	0.123	4.3948e-126	ActCM	NAA10
1.73425e-129	-0.446853	0.082	0.152	3.24618e-125	ActCM	RHOC
2.37706e-128	-0.641989	0.044	0.102	4.44939e-124	ActCM	CST7
7.67831e-127	0.337357	0.137	0.075	1.43723e-122	ActCM	PLK3
3.77888e-124	-0.300378	0.05	0.11	7.07331e-120	ActCM	CTSL
3.24554e-123	-0.269804	0.736	0.774	6.075e-119	ActCM	PCBP2
1.27919e-121	0.379918	0.244	0.167	2.39438e-117	ActCM	MXD1
1.34776e-121	-0.335059	0.534	0.622	2.52274e-117	ActCM	SKP1
3.80688e-121	0.380756	0.33	0.248	7.12572e-117	ActCM	UBE2J1
6.1952e-121	-0.368515	0.096	0.167	1.15962e-116	ActCM	MTSS1
1.13992e-120	0.354843	0.395	0.311	2.13369e-116	ActCM	DDX21
2.21415e-120	-0.330545	0.586	0.646	4.14444e-116	ActCM	HSPA8
5.47889e-120	0.254102	0.712	0.657	1.02554e-115	ActCM	NME2
4.3266e-118	0.418214	0.208	0.137	8.09853e-114	ActCM	IER5
4.57529e-118	-0.426298	0.346	0.429	8.56403e-114	ActCM	CTSC
2.97191e-116	-0.360592	0.143	0.223	5.56283e-112	ActCM	EVL
3.7064e-116	-0.300482	0.652	0.709	6.93764e-112	ActCM	CALM1
6.89826e-116	0.381234	0.315	0.236	1.29122e-111	ActCM	MIDN
5.33115e-115	0.322693	0.306	0.224	9.97885e-111	ActCM	TMBIM4
2.7975e-111	0.280632	0.115	0.061	5.23635e-107	ActCM	EAF1
1.56658e-110	0.509591	0.336	0.26	2.93232e-106	ActCM	C12orf57
2.36581e-110	0.332076	0.499	0.422	4.42832e-106	ActCM	RNF213
2.41375e-110	-0.30766	0.652	0.692	4.51807e-106	ActCM	CALM2
1.66518e-107	0.403822	0.279	0.201	3.11689e-103	ActCM	APOBEC3A
1.68879e-107	0.282876	0.13	0.073	3.16107e-103	ActCM	C11orf98
7.8465e-107	-0.321018	0.175	0.258	1.46871e-102	ActCM	CNIH4
3.21254e-106	0.34817	0.142	0.083	6.01323e-102	ActCM	BEST1
5.15277e-106	-0.287362	0.647	0.708	9.64495e-102	ActCM	CD52
1.45393e-105	-0.300644	0.627	0.69	2.72147e-101	ActCM	PPIB
2.49613e-105	-0.325488	0.359	0.447	4.67226e-101	ActCM	C20orf27
4.6089e-105	-0.32738	0.354	0.446	8.62693e-101	ActCM	GIMAP4
2.81691e-104	-0.33662	0.373	0.46	5.2727e-100	ActCM	PRDX1
4.86305e-104	0.355615	0.157	0.097	9.10265e-100	ActCM	ATG7
7.29389e-104	-0.295352	0.065	0.123	1.36527e-99	ActCM	INSIG1
5.45778e-102	-0.980697	0.058	0.112	1.02159e-97	ActCM	GNLY
6.8787e-102	-0.3359	0.405	0.494	1.28755e-97	ActCM	TMEM59
8.25343e-102	0.292861	0.399	0.323	1.54488e-97	ActCM	RAB5C
1.30607e-100	0.280555	0.315	0.238	2.44469e-96	ActCM	MRPS24
2.32979e-100	0.320696	0.19	0.125	4.36091e-96	ActCM	CCR1
5.61472e-100	0.26675	0.568	0.501	1.05096e-95	ActCM	EVI2B
5.7112e-100	0.287903	0.303	0.228	1.06902e-95	ActCM	PSMA1
1.1252e-99	0.30734	0.406	0.326	2.10615e-95	ActCM	DMXL2
4.41595e-99	0.277993	0.132	0.077	8.26577e-95	ActCM	DDX3Y
6.84829e-98	-0.322411	0.09	0.153	1.28186e-93	ActCM	CX3CR1
5.01869e-97	-0.870042	0.091	0.149	9.39398e-93	ActCM	CCL5
1.16111e-96	-0.300975	0.071	0.128	2.17336e-92	ActCM	TCF7L2
2.8582e-96	-0.339784	0.426	0.5	5.34998e-92	ActCM	RAP1B
3.9587e-95	-0.270902	0.135	0.208	7.40989e-91	ActCM	SYTL1
6.12897e-95	-0.342536	0.632	0.68	1.14722e-90	ActCM	TIMP1
1.33043e-94	0.421109	0.185	0.124	2.49031e-90	ActCM	MX1
2.33759e-94	-0.470118	0.324	0.394	4.37551e-90	ActCM	SMIM25
2.41429e-93	0.337836	0.342	0.27	4.51907e-89	ActCM	CD300E
1.85293e-92	-0.280489	0.075	0.132	3.46832e-88	ActCM	SIGLEC10
3.68209e-91	0.267745	0.124	0.073	6.89213e-87	ActCM	RNF19B
6.04044e-90	-0.356046	0.859	0.855	1.13065e-85	ActCM	LST1
1.27728e-86	0.299269	0.227	0.162	2.39082e-82	ActCM	SLC38A2
2.73748e-86	-0.293813	0.724	0.756	5.12402e-82	ActCM	HLA-DPA1
1.62724e-85	0.307961	0.125	0.076	3.04587e-81	ActCM	OXSR1
8.4561e-85	0.306982	0.165	0.11	1.58281e-80	ActCM	SNHG15
1.04027e-84	0.276522	0.367	0.297	1.94718e-80	ActCM	BRD2
2.845e-84	0.261842	0.122	0.073	5.32528e-80	ActCM	GABARAPL1
4.71018e-84	0.257	0.133	0.082	8.81651e-80	ActCM	NFKBIB
5.76519e-84	-0.325116	0.36	0.434	1.07913e-79	ActCM	PTGES3
2.12935e-83	-0.324605	0.291	0.366	3.98572e-79	ActCM	NAAA
5.33221e-83	0.315698	0.261	0.196	9.98083e-79	ActCM	YME1L1
6.60905e-83	-0.376027	0.475	0.529	1.23708e-78	ActCM	NAP1L1
1.28382e-82	0.300822	0.161	0.107	2.40305e-78	ActCM	RIPK2
6.9182e-81	-0.298849	0.521	0.591	1.29495e-76	ActCM	H2AFZ
1.97296e-79	-0.280492	0.487	0.558	3.69299e-75	ActCM	HSP90AB1
3.48e-79	0.352809	0.203	0.146	6.51386e-75	ActCM	MID1IP1
4.28786e-79	-0.286493	0.398	0.472	8.02602e-75	ActCM	ARL6IP5
4.30978e-79	-0.530286	0.358	0.415	8.06704e-75	ActCM	MS4A7
2.31088e-78	0.288378	0.202	0.143	4.3255e-74	ActCM	B4GALT1
4.67033e-78	0.286698	0.181	0.125	8.74193e-74	ActCM	RAB20
8.0542e-78	-0.286696	0.5	0.564	1.50758e-73	ActCM	LILRA5
5.49e-77	0.416345	0.413	0.358	1.02762e-72	ActCM	ID2
1.83374e-76	-0.250542	0.294	0.373	3.43239e-72	ActCM	SELPLG
1.12461e-75	-0.257569	0.557	0.619	2.10505e-71	ActCM	ATP5MC3
3.07566e-75	-0.416452	0.292	0.357	5.75703e-71	ActCM	HMOX1
1.62229e-72	-0.293492	0.16	0.223	3.0366e-68	ActCM	FAM110A
1.6269e-72	0.26167	0.299	0.233	3.04524e-68	ActCM	GAS7
3.97733e-72	-0.265564	0.328	0.405	7.44476e-68	ActCM	CCND3
4.60551e-72	-0.259528	0.572	0.619	8.62059e-68	ActCM	HSP90AA1
1.90472e-70	0.262441	0.344	0.28	3.56526e-66	ActCM	PLSCR1
6.57813e-67	-0.349858	0.158	0.217	1.23129e-62	ActCM	FKBP5
6.27874e-66	0.260793	0.332	0.272	1.17525e-61	ActCM	PLEKHO1
6.49049e-66	-0.259765	0.474	0.534	1.21489e-61	ActCM	SYNGR2
1.25773e-65	0.307416	0.25	0.195	2.35421e-61	ActCM	XAF1
3.82558e-64	-0.256501	0.456	0.524	7.16071e-60	ActCM	RAN
9.72325e-64	-0.279511	0.306	0.374	1.82e-59	ActCM	SOD1
2.80941e-62	0.253954	0.22	0.167	5.25865e-58	ActCM	PARP14
6.13934e-61	-0.420608	0.107	0.156	1.14916e-56	ActCM	IL32
1.15529e-60	-0.255368	0.522	0.57	2.16248e-56	ActCM	PGK1
5.60859e-60	0.257294	0.312	0.256	1.04982e-55	ActCM	STAT1
1.13166e-59	0.252961	0.185	0.136	2.11824e-55	ActCM	CLK1
3.42093e-59	-0.335016	0.274	0.331	6.40329e-55	ActCM	CSF1R
3.51134e-58	-0.352117	0.374	0.429	6.57252e-54	ActCM	TUBA1B
2.42946e-54	0.25327	0.255	0.203	4.54746e-50	ActCM	XBP1
2.09926e-53	0.250542	0.422	0.37	3.92939e-49	ActCM	CDC42EP3
3.74927e-53	-0.287536	0.312	0.372	7.01788e-49	ActCM	HMGB2
4.40433e-52	-0.297986	0.687	0.704	8.24402e-48	ActCM	MNDA
7.11608e-52	-0.254628	0.386	0.448	1.33199e-47	ActCM	HSP90B1
2.48872e-51	-0.261936	0.326	0.382	4.65839e-47	ActCM	LRRC25
4.61068e-50	0.25065	0.421	0.373	8.63027e-46	ActCM	ATP5ME
3.23451e-45	-0.286558	0.094	0.135	6.05436e-41	ActCM	CD3E
5.45789e-45	0.275225	0.276	0.231	1.02161e-40	ActCM	IRF7
1.66817e-43	0.252514	0.271	0.226	3.12248e-39	ActCM	GBP2
2.99973e-33	-0.267105	0.161	0.2	5.6149e-29	ActCM	DDIT4
8.55025e-33	-0.327222	0.201	0.242	1.60044e-28	ActCM	ALOX5AP
1.96294e-32	-0.255267	0.217	0.26	3.67424e-28	ActCM	IFITM1
5.09009e-31	-0.271193	0.271	0.311	9.52763e-27	ActCM	CUX1
1.0749e-29	0.259724	0.348	0.311	2.012e-25	ActCM	RETN
3.6298e-29	-0.258109	0.097	0.129	6.79426e-25	ActCM	HIST1H1E
1.13032e-28	-0.274333	0.298	0.334	2.11574e-24	ActCM	MGST1
1.5212e-28	0.271032	0.295	0.261	2.84739e-24	ActCM	IFI6
2.33324e-25	0.341965	0.259	0.229	4.36735e-21	ActCM	ISG15
1.03329e-09	0.288645	0.135	0.12	1.93412e-05	ActCM	SOX4
0	2.64851	0.944	0.123	0	ActNCM	RHOC
0	1.91537	0.784	0.059	0	ActNCM	CDKN1C
2.69373e-306	2.80479	1	0.143	5.04212e-302	ActNCM	FCGR3A
4.0312e-247	3.33573	0.962	0.177	7.54561e-243	ActNCM	TNF
1.33573e-223	0.762707	0.385	0.026	2.50022e-219	ActNCM	CEACAM3
1.27889e-218	1.39092	0.704	0.085	2.39382e-214	ActNCM	CTSL
3.13847e-211	1.79354	0.826	0.123	5.87459e-207	ActNCM	NR4A1
1.32874e-201	1.9287	0.958	0.182	2.48713e-197	ActNCM	CD83
1.36052e-200	1.51481	0.728	0.099	2.54662e-196	ActNCM	INSIG1
2.29672e-181	1.49854	0.826	0.138	4.299e-177	ActNCM	MTSS1
1.03498e-178	0.831692	0.488	0.049	1.93728e-174	ActNCM	CALML4
6.01861e-176	1.85969	0.465	0.047	1.12656e-171	ActNCM	C1QA
1.6236e-172	0.931349	0.399	0.035	3.03906e-168	ActNCM	NEURL1
3.017e-169	1.08244	0.366	0.03	5.64722e-165	ActNCM	CKB
4.07883e-168	1.28612	0.704	0.105	7.63475e-164	ActNCM	TCF7L2
2.89162e-167	1.30146	0.718	0.109	5.41254e-163	ActNCM	SIGLEC10
6.58467e-156	0.462927	0.169	0.007	1.23252e-151	ActNCM	CLEC4F
2.73049e-149	0.612591	0.254	0.017	5.11093e-145	ActNCM	FCGR3B
4.26348e-141	1.10256	0.531	0.071	7.98038e-137	ActNCM	LINC02432
4.8446e-139	0.865371	0.352	0.033	9.06812e-135	ActNCM	HES4
2.42782e-138	1.42212	0.869	0.19	4.54439e-134	ActNCM	SPN
1.26547e-133	0.659115	0.324	0.029	2.3687e-129	ActNCM	PTP4A3
5.89239e-132	1.9944	0.986	0.356	1.10294e-127	ActNCM	BCL2A1
1.76792e-126	0.897619	0.484	0.065	3.30919e-122	ActNCM	CD79B
9.22003e-123	-4.04989	0.869	0.984	1.72581e-118	ActNCM	LYZ
1.02948e-119	1.33975	0.239	0.018	1.92699e-115	ActNCM	C1QB
5.82422e-118	1.47337	0.822	0.202	1.09018e-113	ActNCM	ABI3
4.18126e-116	0.864049	0.446	0.06	7.82648e-112	ActNCM	BATF3
2.1376e-114	1.80854	0.977	0.366	4.00117e-110	ActNCM	SMIM25
2.63705e-113	0.833335	0.479	0.069	4.93603e-109	ActNCM	ADGRE1
2.02352e-110	0.3424	0.122	0.005	3.78762e-106	ActNCM	PLA1A
7.40094e-108	-4.75097	0.653	0.952	1.38531e-103	ActNCM	S100A8
1.00429e-107	1.44307	0.953	0.302	1.87983e-103	ActNCM	LILRB1
5.17493e-106	1.69072	0.995	0.428	9.68644e-102	ActNCM	NFKBIZ
1.22532e-105	0.38846	0.174	0.011	2.29355e-101	ActNCM	LINC02085
5.1508e-104	0.300477	0.127	0.006	9.64127e-100	ActNCM	LYNX1
3.55434e-102	1.74242	1	0.758	6.65302e-98	ActNCM	DUSP1
9.82969e-102	0.744095	0.38	0.05	1.83992e-97	ActNCM	ADA
1.61791e-101	0.58682	0.329	0.038	3.02841e-97	ActNCM	ADGRE3
3.7466e-100	0.65193	0.305	0.034	7.01289e-96	ActNCM	KMO
1.23309e-99	1.71546	0.981	0.403	2.3081e-95	ActNCM	PPP1R15A
2.96262e-98	0.934257	0.568	0.105	5.54543e-94	ActNCM	SIDT2
6.03092e-98	1.12264	0.779	0.191	1.12887e-93	ActNCM	EVL
2.05032e-97	0.275307	0.117	0.006	3.83779e-93	ActNCM	KNDC1
5.27392e-97	1.54814	0.225	0.02	9.87173e-93	ActNCM	LYPD2
6.35695e-97	1.72126	1	0.663	1.18989e-92	ActNCM	ZFP36
1.34249e-96	0.586291	0.357	0.046	2.51288e-92	ActNCM	GATD3B
1.10268e-93	1.32076	1	0.856	2.064e-89	ActNCM	LST1
4.73412e-93	0.981053	0.629	0.132	8.86132e-89	ActNCM	PAG1
7.63875e-93	-3.3202	0.911	0.961	1.42982e-88	ActNCM	S100A9
2.21456e-92	1.07572	0.695	0.161	4.14522e-88	ActNCM	SLC2A6
4.92887e-92	1.22665	0.761	0.197	9.22586e-88	ActNCM	FAM110A
4.93573e-92	0.738638	0.46	0.075	9.2387e-88	ActNCM	PHF19
2.4527e-91	0.87955	0.554	0.107	4.59097e-87	ActNCM	TBC1D8
3.93844e-91	1.64674	0.939	0.392	7.37197e-87	ActNCM	MS4A7
8.38321e-91	0.383679	0.183	0.014	1.56917e-86	ActNCM	CASP5
2.14516e-89	0.842738	0.554	0.106	4.01531e-85	ActNCM	SH2D3C
5.68973e-89	0.85287	0.413	0.065	1.065e-84	ActNCM	ZNF703
1.45902e-88	1.73119	0.991	0.73	2.73099e-84	ActNCM	IFITM2
7.36873e-86	1.36474	1	0.888	1.37928e-81	ActNCM	SAT1
8.7009e-86	1.65121	1	0.725	1.62863e-81	ActNCM	IFITM3
4.45082e-85	0.447869	0.197	0.017	8.33105e-81	ActNCM	SH2D1B
4.5337e-85	0.571446	0.315	0.041	8.48619e-81	ActNCM	UBASH3B
7.4758e-85	0.335033	0.16	0.012	1.39932e-80	ActNCM	PRR5
2.44379e-84	1.00075	1	0.935	4.57429e-80	ActNCM	COTL1
2.5493e-84	0.595663	0.291	0.036	4.77178e-80	ActNCM	PAPSS2
3.3408e-84	1.46248	0.934	0.396	6.25331e-80	ActNCM	CTSC
2.30752e-83	0.361877	0.188	0.016	4.31922e-79	ActNCM	FMNL2
4.20483e-83	0.692991	0.437	0.074	7.87061e-79	ActNCM	PLAGL2
5.34007e-83	0.772421	0.399	0.064	9.99554e-79	ActNCM	PMAIP1
6.24365e-82	1.46718	0.808	0.251	1.16869e-77	ActNCM	RHOB
1.38426e-81	1.36496	0.948	0.39	2.59105e-77	ActNCM	WSB1
3.69773e-81	1.2819	0.953	0.345	6.9214e-77	ActNCM	WARS
1.74384e-80	0.67551	0.376	0.058	3.26412e-76	ActNCM	ATF3
1.04031e-79	2.21108	0.714	0.221	1.94725e-75	ActNCM	CCL4
1.14248e-78	1.22123	0.892	0.307	2.13849e-74	ActNCM	CSF1R
4.39622e-78	-3.45008	0.202	0.793	8.22885e-74	ActNCM	VCAN
3.17554e-77	1.25803	1	0.553	5.94398e-73	ActNCM	LILRB2
3.23137e-77	0.540468	0.239	0.027	6.04849e-73	ActNCM	MGLL
1.50965e-75	-4.06763	0.08	0.745	2.82576e-71	ActNCM	S100A12
2.73446e-75	0.52224	0.291	0.039	5.11835e-71	ActNCM	ABCC3
5.17041e-75	1.01611	0.573	0.129	9.67797e-71	ActNCM	MARCKSL1
8.2154e-75	0.978696	0.685	0.179	1.53776e-70	ActNCM	SYTL1
9.5605e-75	1.50991	0.751	0.226	1.78953e-70	ActNCM	DUSP2
2.85369e-74	0.587411	0.291	0.04	5.34154e-70	ActNCM	ICAM4
4.67403e-74	1.22184	0.897	0.331	8.74884e-70	ActNCM	HMOX1
8.72256e-73	1.36062	0.991	0.626	1.63269e-68	ActNCM	KLF6
1.91392e-72	1.57577	0.775	0.251	3.58248e-68	ActNCM	CCL3
3.81749e-72	1.0194	0.845	0.276	7.14558e-68	ActNCM	UBE2J1
4.29943e-72	0.734747	0.423	0.078	8.04767e-68	ActNCM	SLC25A40
1.17921e-71	0.500958	0.258	0.033	2.20725e-67	ActNCM	FFAR2
4.64665e-71	-1.1975	0.995	0.985	8.69759e-67	ActNCM	GAPDH
9.58955e-71	0.646704	0.498	0.102	1.79497e-66	ActNCM	CYFIP2
2.51235e-70	0.801383	0.554	0.126	4.70261e-66	ActNCM	SLC44A2
6.03293e-70	1.20132	0.962	0.442	1.12924e-65	ActNCM	EEF1G
1.48656e-69	0.474446	0.282	0.039	2.78255e-65	ActNCM	LINC01504
5.51676e-69	0.876083	0.69	0.19	1.03263e-64	ActNCM	ICAM2
2.3939e-68	1.18449	0.873	0.321	4.48089e-64	ActNCM	PLAC8
1.30315e-67	0.673182	0.413	0.078	2.43924e-63	ActNCM	CDH23
2.11955e-67	1.2645	0.944	0.431	3.96738e-63	ActNCM	PECAM1
2.37929e-67	0.608141	0.423	0.08	4.45356e-63	ActNCM	ARAP2
2.77284e-67	0.60845	0.394	0.072	5.19021e-63	ActNCM	MYOF
4.90928e-67	0.898052	0.789	0.243	9.18919e-63	ActNCM	LILRA1
6.07433e-67	1.03405	0.911	0.355	1.13699e-62	ActNCM	BID
6.33331e-67	1.17686	0.962	0.466	1.18547e-62	ActNCM	LYN
4.40989e-66	0.920485	0.54	0.128	8.25443e-62	ActNCM	CX3CR1
6.28505e-66	0.707805	0.451	0.093	1.17644e-61	ActNCM	RAP2C
3.39296e-65	0.716246	0.465	0.099	6.35094e-61	ActNCM	PTGER4
4.74634e-65	0.891551	0.765	0.237	8.88419e-61	ActNCM	CYTIP
3.54442e-63	1.0123	0.995	0.803	6.63445e-59	ActNCM	SERPINA1
5.5933e-63	0.590903	0.394	0.076	1.04695e-58	ActNCM	PATL2
7.17326e-63	0.758947	0.685	0.191	1.34269e-58	ActNCM	CAMK1
7.76287e-63	0.929528	0.685	0.201	1.45305e-58	ActNCM	CXCL16
3.24243e-62	0.570376	0.347	0.061	6.06917e-58	ActNCM	PIK3CG
5.30783e-62	0.328449	0.164	0.016	9.9352e-58	ActNCM	NOTCH4
4.3465e-61	0.324638	0.16	0.016	8.13578e-57	ActNCM	IL21R
6.59582e-61	0.994462	0.897	0.359	1.23461e-56	ActNCM	LRRC25
1.0701e-60	1.94426	0.573	0.163	2.003e-56	ActNCM	CCL4L2
4.93488e-60	0.585222	0.446	0.095	9.23711e-56	ActNCM	CDK2AP1
8.05934e-60	1.0618	0.671	0.196	1.50855e-55	ActNCM	EGR1
1.66115e-59	0.529803	0.333	0.059	3.10934e-55	ActNCM	MS4A4A
8.04932e-59	0.488089	0.362	0.067	1.50667e-54	ActNCM	PHTF2
2.08806e-58	0.862056	0.77	0.251	3.90844e-54	ActNCM	CD300A
2.11135e-58	0.456356	0.286	0.046	3.95203e-54	ActNCM	CHST2
2.38562e-58	1.06835	0.958	0.507	4.46541e-54	ActNCM	NAP1L1
4.76802e-58	1.35396	0.986	0.661	8.92477e-54	ActNCM	TIMP1
5.95045e-58	1.06774	1	0.766	1.11381e-53	ActNCM	NFKBIA
3.67329e-57	0.712878	0.732	0.225	6.87567e-53	ActNCM	UTRN
5.1465e-57	-2.57205	0.263	0.723	9.63321e-53	ActNCM	CD14
5.21288e-57	0.825278	0.653	0.192	9.75746e-53	ActNCM	ADGRE2
1.0072e-56	1.08349	0.995	0.769	1.88528e-52	ActNCM	JUNB
1.1394e-56	0.764332	0.742	0.235	2.13273e-52	ActNCM	GNG2
4.09346e-56	0.684911	0.39	0.081	7.66214e-52	ActNCM	KMT2E-AS1
1.41855e-55	0.695629	0.493	0.119	2.65524e-51	ActNCM	PHACTR1
2.69327e-55	-0.942281	0.995	0.996	5.04127e-51	ActNCM	S100A6
9.22837e-55	0.949341	0.958	0.432	1.72737e-50	ActNCM	CALHM6
1.06245e-54	0.532629	0.239	0.036	1.98869e-50	ActNCM	TAGLN
1.51645e-54	0.729105	1	0.934	2.83848e-50	ActNCM	AIF1
1.55313e-54	0.834639	0.737	0.244	2.90716e-50	ActNCM	UNC119
1.59767e-54	0.546577	0.324	0.06	2.99052e-50	ActNCM	RRAS
2.6969e-54	0.757204	1	0.92	5.04806e-50	ActNCM	PSAP
6.88556e-54	0.388318	0.197	0.025	1.28884e-49	ActNCM	CDC42EP4
1.51466e-53	0.999839	0.977	0.554	2.83515e-49	ActNCM	TNFRSF1B
6.49989e-53	0.635426	0.469	0.113	1.21665e-48	ActNCM	GCH1
6.91862e-53	0.640417	0.563	0.153	1.29503e-48	ActNCM	RELT
1.13717e-52	0.374406	0.239	0.036	2.12856e-48	ActNCM	DBF4
1.30109e-52	0.707271	0.728	0.233	2.43538e-48	ActNCM	PIK3AP1
1.67263e-52	-2.30278	0.366	0.729	3.13082e-48	ActNCM	MS4A6A
1.8902e-52	0.273563	0.15	0.016	3.53808e-48	ActNCM	DNAJB4
3.67504e-52	0.71478	0.587	0.165	6.87894e-48	ActNCM	SAMSN1
4.79446e-52	0.96236	0.981	0.532	8.97428e-48	ActNCM	PTPN6
4.96808e-52	0.40124	0.235	0.036	9.29925e-48	ActNCM	CKS1B
5.55251e-52	0.392276	0.174	0.021	1.03932e-47	ActNCM	MERTK
3.47423e-51	0.625256	0.554	0.151	6.50307e-47	ActNCM	SNX18
3.55164e-51	0.530972	0.413	0.093	6.64795e-47	ActNCM	OXSR1
3.63884e-51	0.352353	0.16	0.018	6.81118e-47	ActNCM	HCAR3
5.284e-51	0.393303	0.254	0.041	9.89059e-47	ActNCM	TNFRSF8
1.06365e-50	0.759927	0.695	0.227	1.99093e-46	ActNCM	SCIMP
4.55517e-50	0.712343	1	0.933	8.52637e-46	ActNCM	FCER1G
8.22101e-50	0.647768	0.554	0.153	1.53881e-45	ActNCM	TMC6
9.57265e-50	0.400363	0.282	0.05	1.79181e-45	ActNCM	ZEB2-AS1
2.05048e-49	0.409045	0.239	0.038	3.83809e-45	ActNCM	THAP2
2.61564e-49	0.986626	0.883	0.407	4.89596e-45	ActNCM	TUBA1B
2.88345e-49	0.787846	0.798	0.301	5.39724e-45	ActNCM	MAPKAPK3
5.19111e-49	0.549108	0.352	0.074	9.71673e-45	ActNCM	OTUD1
6.94302e-49	0.875588	0.84	0.348	1.2996e-44	ActNCM	LCP2
1.84122e-48	0.39226	0.169	0.021	3.44639e-44	ActNCM	PPM1N
2.51924e-48	0.792706	0.653	0.213	4.71552e-44	ActNCM	OAS1
3.34553e-48	0.913025	0.953	0.491	6.26216e-44	ActNCM	HCK
3.87697e-48	0.934826	0.897	0.416	7.25691e-44	ActNCM	VASP
4.15214e-48	0.73439	0.704	0.239	7.77198e-44	ActNCM	CD47
4.25703e-48	0.861496	0.906	0.415	7.96832e-44	ActNCM	POU2F2
3.34486e-47	0.466765	0.258	0.045	6.26092e-43	ActNCM	RBBP8
4.45064e-47	0.59595	0.648	0.2	8.33071e-43	ActNCM	ITGAL
7.28304e-47	0.540873	0.258	0.046	1.36324e-42	ActNCM	PLD4
8.71908e-47	0.933732	0.991	0.675	1.63204e-42	ActNCM	IER2
1.07631e-46	0.612654	0.77	0.264	2.01464e-42	ActNCM	CSNK2B
1.11153e-46	0.713508	0.817	0.308	2.08057e-42	ActNCM	MYD88
1.84124e-46	1.0553	0.986	0.684	3.44643e-42	ActNCM	CD52
4.45131e-46	0.496171	0.446	0.112	8.33196e-42	ActNCM	RHOF
4.81188e-46	0.343065	0.141	0.016	9.00688e-42	ActNCM	SH3RF1
6.85309e-46	0.668986	0.676	0.223	1.28276e-41	ActNCM	TMPO
1.18413e-45	0.639062	0.413	0.102	2.21645e-41	ActNCM	P2RX1
1.79462e-45	0.819864	0.761	0.301	3.35916e-41	ActNCM	RAB10
2.72393e-45	0.82031	0.761	0.294	5.09866e-41	ActNCM	CUX1
6.91778e-45	0.628549	0.624	0.199	1.29487e-40	ActNCM	AP2A1
9.75596e-45	0.300445	0.136	0.015	1.82612e-40	ActNCM	PRR5L
1.21647e-44	0.571227	0.446	0.117	2.277e-40	ActNCM	PMVK
2.0959e-44	0.31217	0.174	0.024	3.92311e-40	ActNCM	NR1D1
3.00492e-44	0.467008	0.404	0.098	5.62461e-40	ActNCM	APOBEC3G
3.41663e-44	0.772318	0.775	0.29	6.39525e-40	ActNCM	ITGA4
4.57983e-44	0.438572	0.268	0.051	8.57253e-40	ActNCM	SNX9
4.86846e-43	0.460387	0.315	0.067	9.11277e-39	ActNCM	SMPDL3A
5.06197e-43	0.734423	0.925	0.401	9.475e-39	ActNCM	LYST
7.29859e-43	0.536704	0.535	0.156	1.36615e-38	ActNCM	EML4
9.74006e-43	0.356112	0.282	0.055	1.82314e-38	ActNCM	PSMA2
6.65548e-42	0.377523	0.394	0.096	1.24577e-37	ActNCM	ERAP2
6.72454e-42	0.44948	0.577	0.178	1.2587e-37	ActNCM	LTB
6.84384e-42	0.476884	0.455	0.122	1.28103e-37	ActNCM	CSRNP1
9.17354e-42	0.621593	0.704	0.253	1.7171e-37	ActNCM	TMBIM4
1.53359e-41	0.784813	0.906	0.456	2.87057e-37	ActNCM	DRAP1
1.91393e-41	0.863942	0.606	0.208	3.5825e-37	ActNCM	TAGAP
2.49497e-41	-2.01452	0.343	0.692	4.67008e-37	ActNCM	NCF1
2.76393e-41	0.354736	0.207	0.034	5.17352e-37	ActNCM	GPR137B
3.55298e-41	0.561426	0.427	0.115	6.65048e-37	ActNCM	KDM1B
4.09428e-41	0.819765	0.798	0.336	7.66368e-37	ActNCM	NAAA
4.49953e-41	0.75519	0.948	0.471	8.42222e-37	ActNCM	RAP1B
8.76273e-41	0.823694	0.704	0.274	1.64021e-36	ActNCM	GPBAR1
9.19856e-41	0.288651	0.164	0.023	1.72179e-36	ActNCM	TMPO-AS1
2.11007e-40	0.478179	0.549	0.166	3.94963e-36	ActNCM	PDLIM5
2.11297e-40	0.31125	0.15	0.02	3.95507e-36	ActNCM	HEG1
6.15728e-40	0.473996	1	0.999	1.15252e-35	ActNCM	FTL
6.24081e-40	0.656343	0.991	0.813	1.16816e-35	ActNCM	ARPC1B
9.46824e-40	0.277615	0.202	0.033	1.77227e-35	ActNCM	FCGR2B
9.99035e-40	0.371096	0.263	0.052	1.86999e-35	ActNCM	NOTCH2NL
1.50589e-39	0.290662	0.244	0.046	2.81873e-35	ActNCM	HIGD1A
1.85664e-39	0.677326	0.883	0.383	3.47527e-35	ActNCM	CSK
2.01975e-39	0.550896	0.573	0.183	3.78057e-35	ActNCM	CD300C
5.25613e-39	0.351367	0.16	0.023	9.83842e-35	ActNCM	LINC00278
6.69621e-39	0.620795	0.808	0.326	1.2534e-34	ActNCM	C5AR1
9.60609e-39	0.575056	0.549	0.175	1.79807e-34	ActNCM	DAPK1
1.12295e-38	0.38302	0.258	0.052	2.10195e-34	ActNCM	SLC25A25
1.25426e-38	0.37911	0.197	0.033	2.34773e-34	ActNCM	LINC00847
1.31546e-38	0.617542	0.714	0.262	2.46228e-34	ActNCM	KLF4
1.48277e-38	-0.969776	0.977	0.908	2.77545e-34	ActNCM	TSPO
1.66898e-38	0.354733	0.197	0.033	3.124e-34	ActNCM	CHST7
1.73997e-38	0.547918	0.587	0.193	3.25688e-34	ActNCM	OAZ2
3.03622e-38	0.441183	0.343	0.083	5.6832e-34	ActNCM	TRIM69
4.28409e-38	0.410076	0.357	0.088	8.01896e-34	ActNCM	TMEM107
5.59723e-38	0.559741	0.662	0.231	1.04769e-33	ActNCM	NDUFA13
1.394e-37	0.798034	0.925	0.482	2.60929e-33	ActNCM	PILRA
2.03289e-37	0.342961	0.329	0.077	3.80516e-33	ActNCM	CD244
2.16141e-37	-2.06238	0.183	0.585	4.04573e-33	ActNCM	CD99
3.29282e-37	0.694129	0.906	0.427	6.1635e-33	ActNCM	CMTM6
7.63805e-37	0.670329	0.563	0.191	1.42969e-32	ActNCM	FBP1
8.42017e-37	0.300308	0.169	0.026	1.57609e-32	ActNCM	SFMBT2
9.12366e-37	0.301774	0.216	0.04	1.70777e-32	ActNCM	EEF1E1
9.18578e-37	0.386789	0.385	0.101	1.7194e-32	ActNCM	PSMC2
9.2293e-37	0.708946	0.911	0.464	1.72754e-32	ActNCM	RGS19
1.73755e-36	0.753037	0.981	0.74	3.25235e-32	ActNCM	CD68
1.8953e-36	0.469026	0.568	0.185	3.54763e-32	ActNCM	CNPPD1
2.15752e-36	-2.00984	0.249	0.611	4.03845e-32	ActNCM	CSF3R
2.6203e-36	0.553956	0.587	0.199	4.90468e-32	ActNCM	SNX5
4.19945e-36	0.565158	0.408	0.115	7.86054e-32	ActNCM	ABCA1
4.79161e-36	0.307945	0.272	0.058	8.96894e-32	ActNCM	TCTA
5.33404e-36	0.592572	0.69	0.265	9.98426e-32	ActNCM	LIMS1
6.19624e-36	0.662617	0.92	0.435	1.15981e-31	ActNCM	2023-09-09
8.98407e-36	-1.04254	0.948	0.932	1.68164e-31	ActNCM	S100A10
1.09808e-35	0.59887	0.671	0.253	2.05538e-31	ActNCM	KLF3
1.12795e-35	0.369172	0.282	0.063	2.1113e-31	ActNCM	RFTN1
1.78724e-35	0.362352	0.408	0.112	3.34536e-31	ActNCM	ACAA2
1.84382e-35	0.288887	0.216	0.041	3.45126e-31	ActNCM	IL10RB-DT
2.73244e-35	0.498683	0.507	0.162	5.11457e-31	ActNCM	IER5
5.15881e-35	0.396919	0.385	0.104	9.65626e-31	ActNCM	ALDH16A1
5.92991e-35	0.43782	0.507	0.159	1.10996e-30	ActNCM	MCTP1
6.49692e-35	0.595458	0.808	0.342	1.21609e-30	ActNCM	SELPLG
6.8544e-35	0.720598	0.784	0.347	1.28301e-30	ActNCM	SOD1
7.09475e-35	0.35721	0.343	0.087	1.32799e-30	ActNCM	NEDD9
8.2026e-35	0.718748	0.883	0.426	1.53536e-30	ActNCM	ZFAND5
8.32687e-35	0.494606	0.714	0.268	1.55862e-30	ActNCM	TAOK3
8.52743e-35	0.430956	0.343	0.088	1.59617e-30	ActNCM	EAF2
8.6088e-35	0.481497	0.638	0.226	1.61139e-30	ActNCM	CNIH4
9.01703e-35	0.442191	0.493	0.154	1.68781e-30	ActNCM	LAIR1
9.15322e-35	0.454334	0.423	0.121	1.7133e-30	ActNCM	CALHM2
9.46168e-35	0.334967	0.235	0.048	1.77104e-30	ActNCM	ACP2
9.71805e-35	0.710725	0.878	0.417	1.81902e-30	ActNCM	ADGRE5
1.3852e-34	0.466125	0.488	0.152	2.59282e-30	ActNCM	FGD2
1.42235e-34	0.373335	0.423	0.12	2.66236e-30	ActNCM	ZNF267
1.75271e-34	0.33907	0.277	0.062	3.28073e-30	ActNCM	PRADC1
2.48545e-34	0.585776	0.103	0.012	4.65226e-30	ActNCM	MIR155HG
3.23583e-34	0.371715	0.38	0.104	6.05682e-30	ActNCM	BEST1
3.81888e-34	0.448789	1	0.999	7.14819e-30	ActNCM	FTH1
3.99508e-34	0.559624	0.629	0.234	7.478e-30	ActNCM	RAB8A
6.33912e-34	0.385292	0.488	0.149	1.18656e-29	ActNCM	NAA10
7.11477e-34	0.701822	0.972	0.612	1.33174e-29	ActNCM	RNASET2
7.78191e-34	0.427465	0.338	0.088	1.45662e-29	ActNCM	C3AR1
1.14119e-33	0.491961	0.606	0.214	2.13607e-29	ActNCM	RASSF5
1.19823e-33	0.319793	0.31	0.075	2.24284e-29	ActNCM	PPCDC
1.33814e-33	0.442181	0.648	0.234	2.50473e-29	ActNCM	PCGF5
1.71374e-33	0.647289	0.746	0.312	3.20778e-29	ActNCM	M6PR
1.94944e-33	0.352314	0.282	0.066	3.64896e-29	ActNCM	MRPS28
2.62629e-33	0.43129	0.695	0.259	4.9159e-29	ActNCM	MARCKS
3.04372e-33	0.529778	0.84	0.362	5.69724e-29	ActNCM	BIN2
3.76016e-33	0.445939	0.484	0.154	7.03827e-29	ActNCM	MRPS35
4.63528e-33	0.319688	0.366	0.098	8.67633e-29	ActNCM	SARNP
4.88499e-33	0.320689	0.254	0.056	9.14373e-29	ActNCM	TSC22D2
5.68222e-33	0.269068	0.178	0.031	1.0636e-28	ActNCM	CDADC1
7.22543e-33	0.342793	0.282	0.066	1.35246e-28	ActNCM	RCC1
7.22668e-33	0.663737	0.967	0.51	1.35269e-28	ActNCM	SYNGR2
1.00117e-32	0.454511	0.577	0.201	1.87399e-28	ActNCM	CD300LF
1.08022e-32	0.594857	0.718	0.294	2.02196e-28	ActNCM	IKZF1
1.49728e-32	0.368648	0.667	0.242	2.80261e-28	ActNCM	IFITM1
2.44026e-32	0.329211	0.376	0.104	4.56769e-28	ActNCM	EIF1AY
2.48186e-32	0.688582	0.986	0.743	4.64555e-28	ActNCM	HLA-DPA1
3.8012e-32	0.303946	0.221	0.045	7.11509e-28	ActNCM	ULK2
5.90041e-32	0.548419	0.592	0.221	1.10444e-27	ActNCM	C15orf39
6.01878e-32	0.55015	0.732	0.296	1.1266e-27	ActNCM	RASGRP2
6.40544e-32	0.535261	0.587	0.216	1.19897e-27	ActNCM	GUSB
1.24431e-31	0.66563	0.883	0.458	2.3291e-27	ActNCM	ACTR3
1.35105e-31	0.453895	0.601	0.216	2.52889e-27	ActNCM	PABPC4
1.42825e-31	0.960573	0.437	0.144	2.6734e-27	ActNCM	G0S2
1.6365e-31	0.353923	0.362	0.1	3.0632e-27	ActNCM	NFKBIB
1.6377e-31	0.479895	0.704	0.286	3.06544e-27	ActNCM	C12orf57
1.66934e-31	0.360174	0.122	0.017	3.12467e-27	ActNCM	VMO1
3.12867e-31	0.294687	0.178	0.032	5.85624e-27	ActNCM	ZFY
3.77504e-31	0.51172	0.643	0.25	7.06611e-27	ActNCM	MAP3K8
5.3076e-31	0.504794	0.667	0.259	9.93477e-27	ActNCM	VPS35
5.94259e-31	0.651617	0.939	0.496	1.11233e-26	ActNCM	LY6E
1.15579e-30	0.347888	0.333	0.09	2.16341e-26	ActNCM	RAB29
1.47907e-30	0.402842	0.324	0.087	2.76853e-26	ActNCM	SWAP70
1.53136e-30	0.445491	0.488	0.163	2.8664e-26	ActNCM	ARRB1
1.70605e-30	0.480271	0.657	0.256	3.19339e-26	ActNCM	TSPAN14
1.76743e-30	0.543514	0.779	0.327	3.30827e-26	ActNCM	KLF2
2.29439e-30	0.394153	0.545	0.187	4.29463e-26	ActNCM	SDHD
2.4434e-30	0.421902	0.484	0.161	4.57355e-26	ActNCM	MTHFS
3.08268e-30	0.338603	0.282	0.07	5.77016e-26	ActNCM	RAB37
3.49342e-30	0.333924	0.235	0.053	6.53898e-26	ActNCM	MAGED2
3.63135e-30	0.348155	0.31	0.081	6.79716e-26	ActNCM	SLC1A5
4.42101e-30	0.374963	0.23	0.051	8.27524e-26	ActNCM	NSMF
5.11288e-30	0.319806	0.427	0.131	9.57029e-26	ActNCM	UBE2V1
7.06775e-30	-0.521973	1	0.992	1.32294e-25	ActNCM	FAU
8.03809e-30	0.625893	0.967	0.651	1.50457e-25	ActNCM	ASAH1
8.37921e-30	0.560226	0.906	0.439	1.56842e-25	ActNCM	POLD4
1.40653e-29	0.37661	0.648	0.241	2.63274e-25	ActNCM	ATP1B3
1.52809e-29	0.3943	1	0.995	2.86027e-25	ActNCM	TMSB4X
1.60075e-29	0.328706	0.357	0.102	2.99628e-25	ActNCM	MRPL13
2.11967e-29	0.397202	0.329	0.092	3.9676e-25	ActNCM	TRIM14
2.26817e-29	0.376732	1	0.995	4.24556e-25	ActNCM	EEF1A1
2.47087e-29	0.640744	0.939	0.551	4.62497e-25	ActNCM	PGK1
2.50254e-29	0.287202	0.202	0.042	4.68426e-25	ActNCM	AIG1
2.52609e-29	0.397938	0.362	0.105	4.72834e-25	ActNCM	PPP1R10
2.52817e-29	0.428381	0.54	0.193	4.73223e-25	ActNCM	RABGAP1L
2.77776e-29	0.739282	0.465	0.166	5.19942e-25	ActNCM	MID1IP1
3.17275e-29	0.500666	0.808	0.357	5.93875e-25	ActNCM	EIF5A
3.56676e-29	0.500981	0.962	0.532	6.67626e-25	ActNCM	SOD2
4.07211e-29	0.32806	0.239	0.056	7.62217e-25	ActNCM	BCAT1
5.15425e-29	0.442579	0.531	0.19	9.64773e-25	ActNCM	TADA3
5.43546e-29	0.533286	0.854	0.406	1.01741e-24	ActNCM	VAMP5
6.72566e-29	0.486253	0.643	0.26	1.25891e-24	ActNCM	CLEC2B
8.3812e-29	0.324382	0.432	0.137	1.56879e-24	ActNCM	PTPN1
8.65453e-29	0.693145	0.958	0.676	1.61995e-24	ActNCM	CALM2
1.06394e-28	0.379834	0.563	0.207	1.99148e-24	ActNCM	C18orf32
1.23988e-28	0.578486	0.826	0.405	2.32081e-24	ActNCM	PTGES3
1.43551e-28	0.736073	0.789	0.388	2.68699e-24	ActNCM	MAFB
1.83538e-28	0.3856	0.54	0.192	3.43546e-24	ActNCM	BTK
1.86117e-28	0.26304	0.291	0.075	3.48373e-24	ActNCM	ABHD3
1.91088e-28	-1.40893	0.732	0.774	3.57679e-24	ActNCM	CSTA
2.39284e-28	1.10652	0.535	0.217	4.47892e-24	ActNCM	CCL3L1
2.7513e-28	0.427789	0.995	0.951	5.14988e-24	ActNCM	PFN1
2.77509e-28	0.296157	0.347	0.1	5.19442e-24	ActNCM	CCDC90B
3.61301e-28	0.377317	0.376	0.114	6.76283e-24	ActNCM	ARHGAP1
3.67523e-28	0.402927	0.446	0.148	6.8793e-24	ActNCM	C11orf21
4.31491e-28	0.540991	0.695	0.294	8.07665e-24	ActNCM	CORO1B
5.5815e-28	0.41013	0.516	0.184	1.04474e-23	ActNCM	CYCS
6.01656e-28	0.406259	0.685	0.276	1.12618e-23	ActNCM	HK3
7.17832e-28	0.51882	0.925	0.537	1.34364e-23	ActNCM	RNASEK
7.96933e-28	0.428385	0.573	0.214	1.4917e-23	ActNCM	ITGAX
8.17328e-28	0.254463	0.221	0.05	1.52987e-23	ActNCM	RASA1
8.5327e-28	0.377722	0.479	0.162	1.59715e-23	ActNCM	MTHFD2
9.57635e-28	0.356467	0.216	0.049	1.7925e-23	ActNCM	SESN1
1.026e-27	0.346108	0.427	0.138	1.92047e-23	ActNCM	PSENEN
1.04645e-27	0.369774	0.399	0.126	1.95875e-23	ActNCM	RIPK2
1.30197e-27	0.593921	0.967	0.702	2.43702e-23	ActNCM	PTPRC
1.34239e-27	0.301792	0.329	0.093	2.51268e-23	ActNCM	C11orf98
[truncated: 460 more rows]

## Sheet: Supplementary Data 9
Supplementary Data 9. The average gene expression and statistical analysis of KLRC4-KLRK1 in BD and non-BD individuals.
	nonBD-1	nonBD-2	nonBD-3	nonBD-4	nonBD-5	nonBD-6	nonBD-7	nonBD-8	BD-1	BD-2	BD-3	BD-4	BD-5	BD-6	BD-7	BD-8	BD-9	BD-10	BD-11	BD-12	BD-13	BD-14	BD-15	BD-16	BD-17	BD-18	BD-19	BD-20	BD-21	BD-22	BD-23	pvalues	median	mean
NK3	0.1018	0.0894628	0.0950064	0.0984377	0.0675743	0.0826244	0.197344	0.101143	0.0470286	0.129276	0.11454	0.168462	0.109634	0.0937091	0.105651	0.15542	0.131369	0.13748	0.0996154	0.0872075	0.0891694	0.112051	0.239679	0.177101	0.109259	0.201822	0.0936537	0.203509	0.112593	0.185702	0.0370632	0.11	0.109259	0.121754
NK2	0.0163588	0.0402554	0.116607	0.0237994	0.0748063	0.0214011	0.0864127	0.0177814	0.0350063	0.0289486	0	0.0865904	0.0272192	0	0	0.108685	0.0237676	0.050179	0.036966	0.0316503	0.0263972	0.0439586	0.0580124	0.153027	0.0871038	0.0595834	0.0213317	0.135828	0.0756586	0.0137526	0.012537	1	0.0350063	0.0488266
NK1	0.0854409	0.125732	0.0915499	0	0.0505295	0	0.0823235	0.0625502	0	0.24841	0	0	0	0	0	0.341865	0	0.192476	0	0	0	0	0	0.124316	0	0	0.0737627	0	0.218567	0	0	0.091	0	0.0547588
CD8Naive	0.121449	0.259875	0.0852256	0.112376	0.178257	0.130982	0.267099	0.193241	0.0144947	0.162938	0.132153	0.189005	0.148677	0.0963336	0.125063	0.0310784	0.130672	0.170545	0.203102	0.0372787	0.166208	0.0487912	0	0.175199	0.187616	0.0675895	0.114698	0.191394	0.00983194	0.236771	0.0999995	0.17	0.130982	0.131869
CD8Treg	0.0363377	0.100289	0	0.0272123	0.057152	0.0191155	0.265651	0.248277	0	0.0557802	0.0929072	0.147947	0.324212	0.0849189	0.245341	0.151039	0.0599193	0.247337	0.168202	0.117703	0.0397433	0.0561237	0	0.0935158	0.21645	0	0.140545	0.13106	0.0562019	0.323401	0.104697	0.34	0.0935158	0.116486
CD8MAIT	0	0	0.00227674	0	0	0	0	0	0	0	0	0	0.00996895	0.0843011	0	0	0.0179757	0	0.0749697	0	0	0	0	0	0.00769361	0.110338	0	0.0184117	0	0.0423068	0	0.18	0	0.0118788
CD4Naive	0.00625482	0.0176063	0.0127533	0	0.0103745	0.00751731	0.00543299	0	0	0.0236724	0.0263045	0.00471109	0.00550135	0	0	0	0	0	0	0	0.0105589	0.0047204	0	0	0	0.0422419	0.00725016	0	0.00539456	0.0496883	0.0123953	0.29	0.0047204	0.00814123
CD8TEM	0.0269701	0.0514732	0.0200065	0.113744	0.0834457	0.0499524	0.18852	0.115403	0.0584102	0.0312091	0.215811	0.102802	0.116323	0.103699	0.122388	0.0346155	0.130495	0.0837053	0.25664	0.144754	0.105424	0.0494342	0.0151534	0.09211	0.143271	0.241779	0.120204	0.112849	0.0589687	0.180056	0.0739667	0.2	0.103699	0.104632
CD8TCM	0.11495	0.266912	0.0138304	0.0917295	0.0483543	0.0579656	0.230787	0.247225	0.0288849	0.132131	0.156452	0.252679	0.170441	0.17418	0.0778619	0.0518742	0.248152	0.172285	0.0217775	0.0369189	0.206252	0.0566435	0	0.0754009	0.0960634	0	0.103963	0.105921	0.0280522	0.19243	0.0695783	0.54	0.0960634	0.113861
CD4Tfh	0.0134596	0	0	0	0	0	0	0	0	0	0	0	0	0	0	0	0	0	0	0	0	0	0	0	0	0	0	0.00763727	0	0	0	-	0	0.000680543
CD4Th2	0	0	0	0	0.0352083	0	0	0.176362	0	0	0.0967006	0	0	0	0	0	0	0	0	0	0	0	0	0	0	0	0.23649	0	0	0	0	-	0	0.0175729
CD4CTL	0	0	0	0	0	0	0.168081	0	0	0	0.0848339	0	0	0	0	0	0	0	0	0	0.0834173	0	0	0	0	0.145756	0	0.185082	0	0	0	-	0	0.0215217
DNT	0.0777784	0.165475	0.0454557	0	0.18757	0.131676	0.0973549	0.0357107	0.0254573	0	0.0968862	0.0597693	0.129573	0.0445675	0.238722	0	0.0524984	0.0696085	0.201661	0.083138	0.0571884	0	0.0247404	0.0469942	0.0871004	0.121578	0.053612	0.0350946	0.0284394	0.208473	0.0652908	0.44	0.0597693	0.079723
CD4Th1	0	0	0	0	0	0	0	0	0	0	0	0	0	0	0	0	0	0	0	0	0	0	0	0	0	0	0	0	0	0	0	-	0	0
CD4TCM	0	0	0	0	0	0	0	0	0	0	0	0	0	0	0	0	0	0	0	0	0	0	0	0	0	0.0465428	0	0	0	0	0	-	0	0.00150138
CD4Th17	0	0	0	0	0	0	0.0237541	0	0	0	0	0	0.0170472	0	0	0	0	0.0112693	0	0	0	0	0	0	0	0	0	0	0	0	0	-	0	0.0016797
CD4Treg	0	0	0	0	0	0	0	0	0	0	0	0	0	0	0	0	0	0	0	0	0	0	0	0	0	0	0	0	0	0	0	-	0	0
CD8Tex	0.642261	0	0	0.155686	0	0	0.212585	0.277446	0	0.103038	0.159245	0	0.215133	0.163901	0.191718	0	0	0	0.264241	0	0	0	0	0	0	0	0.0272674	0	0	0.290006	0	0.32	0	0.0871783

## Sheet: Supplementary Data 10
Supplementary Data 10. DORC genes.
PIK3R2
SEMA7A
ETS1
LINC01353
HLA-DQB1
IL10
NALT1
NRXN2
UBE2O
UPK3A
ZMIZ1-AS1
CABP4
CKS1B
DTX1
LINC01150
PXN
RTEL1-TNFRSF6B
SLC22A18
TCF7
TMEM189
TTC39C-AS1
AKNA
C10orf91
C1orf35
CCDC134
DNASE1L1
GAS2L1
HES7
KCP
KLRC4
LAPTM5
MAPK12
MIR194-2HG
MYBPC3
NAIF1
NR4A1
NTRK1
PIP4K2A
PYGM
RAPGEF1
RFT1
SETD1B
SLC25A45
TSPOAP1
ZBTB7A
ZEB2
AES
ARAP1
ARID3A
ATP6V1E2
CORO6
CYFIP2
FNTB
FURIN
GAL3ST4
GFOD1
HEMK1
HES4
HOXB3
ICAM5
IKZF1
INAFM1
LINC00880
LINC01220
LYSMD1
METRNL
PCYT2
PGAM2
PNMT
PRMT7
SBNO2
SLC12A4
SLC25A25
SLC43A2
SPTBN5
SSH3
TPBGL
TRG-AS1
TTC21A
TTC39C
VPS9D1
ZMYND10
ZNF414
ACY3
ALG12
ANKRD13D
ASTL
ATP2B4
AZIN2
B9D2
BAHCC1
BAIAP2
C16orf72
CAHM
CCDC12
CCDC88C
CD247
CDC42EP3
CDCA4
CEND1
CETP
CHAF1A
CIRBP-AS1
CLDN9
CLECL1
CRABP2
CSF1
CSNK1D
CTDSP1
CXXC5
DENND3
DGAT1
DPM2
ETF1
FAM102A
FAM43A
FAM49A
FKBP2
FXYD6
GADD45B
GHET1
GLG1
GPR84
GRAP2
HIC1
HLA-DQA1
HOXA4
ITPRIP
JARID2
JAZF1-AS1
KCNA3
KIAA0895L
KIF22
KIF2C
LCN12
LDLR
LENG9
LEPROTL1
LILRA4
LINC00299
LINC01058
LINC01094
LINC01358
LINC01547
LITAF
LRRC63
LTK
LYN
MAP2K1
MAPK11
MBNL1
MBNL1-AS1
MDK
MEF2D
MIR210HG
MPZL3
NARFL
NATD1
NCOR2
NDRG1
NLRC5
NPPA-AS1
NR2F6
NRARP
PCNX3
PIK3CD-AS2
PILRB
POLR2E
PRR7
PTGER1
PTPN18
RRP12
SELP
SERPINB9
SH2B3
SH3BP1
SH3RF3
SLC26A1
SLC35E1
SLC7A5
SNX32
SRMS
SRRM5
STK17A
SYCE3
SYT5
TLR9
TMBIM4
TMEM154
TMEM259
TMIGD2
TMPRSS3
TNFRSF18
TNFSF9
TOX2
UNC45B
WIPF1
ZBTB16
ZBTB4
ZBTB47
ZNF213-AS1
ZNF512B

## Sheet: Supplementary Data 11
Supplementary Data 11. Putative gene regulatory network in BD.
Motif	DORC	Enrichment.Z	Enrichment.P	Enrichment.log10P	Corr	Corr.Z	Corr.P	Corr.log10P	Score
SPIB	HLA-DQA1	0.975524	0.3293	0.482408	0.0027584	0.472627	0.636479	0.196216	0.121371
SPIB	LINC01353	0.553339	0.580031	0.236548	0.00729944	1.189	0.234441	0.629966	0.168457
SPIB	UBE2O	0.483153	0.628987	0.201358	-0.00732753	-1.09389	0.274003	-0.562244	-0.136293
SPIB	HOXA4	0.362624	0.716886	0.14455	-0.00469941	-0.611818	0.540658	-0.267077	-0.0605038
SPIB	TMEM154	0.349215	0.726928	0.138509	-0.00470503	-0.709309	0.478133	-0.320451	-0.0667696
SPIB	TMBIM4	0.257739	0.796609	0.098755	-0.00757548	-1.13721	0.255449	-0.592696	-0.071315
SPIB	SEMA7A	0.157091	0.875173	0.057906	-0.00197167	-0.360278	0.718639	-0.143489	-0.0155273
SPIB	ZBTB7A	0.00718677	0.994266	0.00249748	-0.00193157	-0.393634	0.693851	-0.158734	-0.000763076
SPI1	HLA-DQA1	0.684985	0.493353	0.306842	0.0059401	0.99331	0.320559	0.494092	0.183253
SPI1	TMBIM4	0.498624	0.618044	0.208981	0.000396409	0.205901	0.836868	0.0773429	0.0279403
SPI1	LINC01094	0.401722	0.687889	0.162482	-0.000129038	0.121992	0.902906	0.0443576	-0.0133645
SPI1	MIR194-2HG	0.295392	0.767695	0.114811	-0.0126296	-1.92064	0.0547769	-1.2614	-0.107672
SPI1	LYSMD1	0.280621	0.779001	0.108462	-0.00403795	-0.597834	0.54995	-0.259676	-0.0454972
SPI1	CCDC88C	0.279982	0.779491	0.108189	-5.88e-05	0.0542382	0.956745	0.0192036	-0.00416219
SPI1	CTDSP1	0.160175	0.872743	0.0591136	0.00583435	0.900042	0.368098	0.434037	0.0364076
SPI1	NAIF1	0.106159	0.915456	0.0383623	0.00272405	0.366514	0.713982	0.146313	0.0106307
SPI1	HOXA4	0.0857797	0.931642	0.0307512	-0.00668509	-0.915115	0.360131	-0.443539	-0.0194242
SPI1	FAM43A	0.0611247	0.95126	0.0217008	0.0021463	0.336881	0.736206	0.133	0.00562007
SPI1	BAHCC1	0.0358249	0.971422	0.0125921	0.00952328	1.34694	0.178001	0.749578	0.0103238
SPI1	MYBPC3	0.0353303	0.971816	0.0124158	-0.00236418	-0.361624	0.717633	-0.144097	-0.00347
SPI1	PTGER1	0.0259842	0.97927	0.00909757	0.000989726	0.234171	0.814852	0.0889212	0.00167008
FOS	DGAT1	1.88589	0.0593096	1.22688	0.00581726	0.916486	0.359412	0.444407	0.400767
FOS	AKNA	1.85988	0.0629023	1.20133	0.00400309	0.594785	0.551987	0.258071	0.236446
FOS	ATP2B4	1.7412	0.0816483	1.08805	-0.0147089	-2.18069	0.0292061	-1.53453	-0.964691
FOS	LTK	1.56525	0.117525	0.92987	0.00287897	0.316903	0.751317	0.124177	0.107603
FOS	TCF7	1.53485	0.124821	0.903713	-0.00811984	-1.08735	0.276881	-0.557707	-0.435167
FOS	TSPOAP1	1.47251	0.140884	0.85114	-0.00524712	-0.806585	0.419906	-0.376848	-0.299615
FOS	GPR84	1.4278	0.153348	0.814321	0.00747171	1.22479	0.220653	0.65629	0.468311
FOS	TNFSF9	1.39512	0.162979	0.787868	-1.55e-06	0.0974817	0.922344	0.0351071	-0.0291883
FOS	PYGM	1.39361	0.163436	0.786653	-0.00418497	-0.644802	0.519055	-0.284786	-0.223547
FOS	SPTBN5	1.39234	0.163819	0.785636	0.00565908	0.861243	0.389104	0.409934	0.310531
FOS	NLRC5	1.38336	0.166554	0.778446	-0.00531855	-1.04723	0.294995	-0.530185	-0.384664
FOS	ITPRIP	1.37919	0.167836	0.775115	-0.00771594	-1.29943	0.193797	-0.712652	-0.482663
FOS	MAPK12	1.36991	0.170715	0.767727	-0.0102977	-1.62394	0.104388	-0.981349	-0.589589
FOS	ANKRD13D	1.3539	0.175769	0.755058	0.0029534	0.481815	0.629937	0.200703	0.158026
FOS	LINC01358	1.32431	0.185399	0.731893	-0.00572431	-1.01682	0.309238	-0.509707	-0.359216
FOS	UBE2O	1.30409	0.192202	0.716243	0.00521513	0.789915	0.429578	0.366958	0.268239
FOS	GRAP2	1.3018	0.192984	0.714478	-0.00577248	-1.02153	0.307003	-0.512857	-0.355817
FOS	PXN	1.28664	0.19822	0.702853	0.00664144	0.914041	0.360695	0.44286	0.312098
FOS	HES7	1.22995	0.218715	0.660121	-0.00152298	-0.190804	0.848679	-0.0712566	-0.0546422
FOS	MEF2D	1.16644	0.243436	0.613616	0.0111918	1.62182	0.104841	0.979468	0.491127
FOS	AES	1.15274	0.249016	0.603772	-0.0154791	-2.25314	0.0242505	-1.61528	-0.573118
FOS	VPS9D1	1.15216	0.249257	0.603352	0.00274733	0.581325	0.561022	0.25102	0.17364
FOS	FAM102A	1.1478	0.25105	0.600239	-0.0105897	-1.58967	0.11191	-0.951132	-0.47513
FOS	ZBTB4	1.13172	0.257751	0.5888	-0.0143462	-2.42043	0.0155023	-1.8096	-0.569833
FOS	TOX2	1.05983	0.289223	0.538768	-0.00329972	-0.616339	0.537671	-0.269484	-0.173027
FOS	IKZF1	0.976851	0.328643	0.483276	0.00496457	0.642669	0.520439	0.28363	0.168743
FOS	CDC42EP3	0.94533	0.344491	0.462823	-0.00253348	-0.364683	0.715348	-0.145483	-0.0896915
FOS	CDCA4	0.927096	0.353877	0.451148	-0.00468683	-0.830577	0.406213	-0.391247	-0.210179
FOS	CCDC88C	0.910112	0.362763	0.440377	-0.00781217	-1.20901	0.226661	-0.644623	-0.294821
FOS	DNASE1L1	0.880082	0.378815	0.421573	0.0103329	1.67421	0.0940902	1.02646	0.359258
FOS	CYFIP2	0.83544	0.40347	0.394189	-0.00756405	-1.17648	0.239404	-0.620869	-0.262583
FOS	TMPRSS3	0.828724	0.40726	0.390128	-0.00724977	-1.24367	0.213622	-0.670355	-0.272554
FOS	KCP	0.823523	0.410211	0.386993	-0.011012	-1.72748	0.0840818	-1.0753	-0.33743
FOS	SLC25A25	0.792295	0.428188	0.368365	0.00649449	0.985534	0.324362	0.48897	0.212071
FOS	NTRK1	0.780758	0.434945	0.361566	-0.00984245	-1.45176	0.146569	-0.833959	-0.285868
FOS	LINC01353	0.75566	0.449853	0.346929	0.00632417	1.03855	0.299013	0.524309	0.211581
FOS	NALT1	0.745501	0.455969	0.341065	-0.00755757	-1.09934	0.271618	-0.566041	-0.219152
FOS	SBNO2	0.741004	0.458691	0.33848	-0.00319419	-0.528745	0.596982	-0.224038	-0.106881
FOS	IL10	0.729219	0.465868	0.331737	-0.00812835	-1.28999	0.197055	-0.705412	-0.243272
FOS	KLRC4	0.724706	0.468633	0.329168	-0.0031258	-0.361476	0.717743	-0.144031	-0.0705719
FOS	CAHM	0.724493	0.468763	0.329047	0.00301391	0.541697	0.588027	0.230603	0.107269
FOS	CABP4	0.695827	0.486537	0.312884	-0.00291082	-0.546074	0.585015	-0.232833	-0.104069
FOS	GAL3ST4	0.692503	0.488621	0.311028	-0.018035	-2.59048	0.00958425	-2.01844	-0.306693
FOS	LCN12	0.67417	0.500203	0.300854	0.00259532	0.341253	0.732913	0.134948	0.0622261
FOS	PIP4K2A	0.643966	0.519598	0.284333	-0.0057234	-0.907879	0.363942	-0.438968	-0.158368
FOS	HOXA4	0.643305	0.520026	0.283975	5.41e-05	0.11425	0.909039	0.0414174	0.0193871
FOS	ZMIZ1-AS1	0.606204	0.544379	0.264099	0.00547888	0.85061	0.394986	0.403418	0.140056
FOS	LYSMD1	0.601531	0.547486	0.261627	0.00254185	0.502203	0.615525	0.210754	0.0830096
FOS	ZBTB47	0.565386	0.571811	0.242747	0.00548604	0.721561	0.470564	0.327381	0.111651
FOS	CIRBP-AS1	0.539557	0.589502	0.229514	-0.00539453	-0.745507	0.455965	-0.341068	-0.109761
FOS	LYN	0.53235	0.594483	0.22586	0.00824468	1.47335	0.140656	0.851843	0.186071
FOS	RAPGEF1	0.527267	0.598008	0.223293	0.00447632	0.721517	0.470592	0.327356	0.103925
FOS	LDLR	0.520456	0.602746	0.219866	-8.41e-05	-0.0637125	0.949199	-0.0226427	-0.00885407
FOS	SSH3	0.510527	0.609682	0.214897	0.00574817	0.931216	0.351742	0.453776	0.126695
FOS	NAIF1	0.504141	0.614162	0.211717	-0.00574192	-0.966909	0.333589	-0.476788	-0.129085
FOS	RRP12	0.498376	0.618219	0.208857	0.00638983	1.07861	0.280763	0.55166	0.139417
FOS	BAIAP2	0.495944	0.619934	0.207655	0.00993385	1.55729	0.119403	0.922986	0.176973
FOS	MPZL3	0.482866	0.629191	0.201218	0.00736465	1.25509	0.209446	0.678928	0.15067
FOS	METRNL	0.468884	0.639153	0.194395	0.0102836	1.73663	0.0824522	1.0838	0.174635
FOS	HES4	0.456989	0.647679	0.18864	0.00736904	1.10585	0.26879	0.570586	0.129374
FOS	GLG1	0.442152	0.658379	0.181524	0.00463811	0.715887	0.474061	0.324166	0.0860124
FOS	PNMT	0.425952	0.670143	0.173833	-0.0026267	-0.470632	0.637903	-0.195245	-0.0552411
FOS	NCOR2	0.42348	0.671945	0.172666	0.0133661	2.02988	0.0423684	1.37296	0.163774
FOS	DTX1	0.396724	0.691571	0.160163	-0.00445081	-0.671099	0.502158	-0.29916	-0.0723983
FOS	STK17A	0.393473	0.69397	0.158659	-0.00226462	-0.290294	0.771591	-0.112613	-0.0314703
FOS	PIK3R2	0.389331	0.697031	0.156748	0.00622125	0.93618	0.34918	0.45695	0.0953808
FOS	TLR9	0.377552	0.705763	0.151341	0.00426774	0.700507	0.483611	0.315504	0.0715737
FOS	SLC12A4	0.376186	0.706779	0.150717	0.0067269	1.24435	0.213373	0.670862	0.113879
FOS	CETP	0.369045	0.712094	0.147463	0.00219401	0.402158	0.687568	0.162684	0.0409352
FOS	CORO6	0.365707	0.714584	0.145947	0.00766822	1.23262	0.217719	0.662103	0.109733
FOS	HOXB3	0.363037	0.716577	0.144737	0.00594724	0.960293	0.336908	0.472489	0.0904095
FOS	CD247	0.357806	0.720488	0.142373	-0.00857116	-1.34634	0.178194	-0.749108	-0.113343
FOS	RFT1	0.339976	0.733875	0.134378	-0.00137668	-0.216077	0.828928	-0.0814832	-0.0202362
FOS	FAM43A	0.3329	0.739209	0.131233	0.0117467	1.83681	0.0662385	1.17889	0.1212
FOS	TMIGD2	0.328717	0.742369	0.12938	-0.0117872	-1.87492	0.0608041	-1.21607	-0.120311
FOS	TMEM189	0.317342	0.750984	0.124369	-0.0011822	-0.311378	0.755513	-0.121758	-0.0272794
FOS	LINC01094	0.292685	0.769763	0.113643	0.0027588	0.593781	0.552658	0.257543	0.0472049
FOS	ZNF414	0.270483	0.786788	0.104142	0.00181298	0.362162	0.717231	0.144341	0.027006
FOS	NATD1	0.262244	0.793133	0.100654	0.0011385	0.225542	0.821558	0.0853619	0.0163348
FOS	UPK3A	0.214724	0.829982	0.0809312	0.0138609	1.94198	0.0521393	1.28284	0.0763174
FOS	CTDSP1	0.196827	0.843963	0.0736766	0.00602257	0.929411	0.352676	0.452624	0.0462435
FOS	MYBPC3	0.195419	0.845065	0.07311	0.0027946	0.45731	0.647448	0.188795	0.0243948
FOS	NDRG1	0.185961	0.852475	0.0693182	0.000786638	0.00195397	0.998441	0.000677612	9.99e-05
FOS	MIR194-2HG	0.169529	0.86538	0.062793	-0.0058725	-0.849376	0.395672	-0.402665	-0.036852
FOS	LITAF	0.167067	0.867317	0.061822	-0.0074052	-1.18254	0.236993	-0.625265	-0.0463552
FOS	DPM2	0.154303	0.877371	0.0568169	-0.00384936	-0.377959	0.705461	-0.151527	-0.0159767
FOS	FURIN	0.142557	0.88664	0.0522528	0.00600297	0.877504	0.380213	0.419973	0.0316381
FOS	GFOD1	0.129483	0.896975	0.0472196	-0.00848075	-1.32031	0.186732	-0.728782	-0.0380035
FOS	PCNX3	0.116923	0.906921	0.0424306	0.00456104	0.57825	0.563095	0.249418	0.0180305
FOS	ARAP1	0.115564	0.907998	0.0419152	0.00230275	0.271769	0.785799	0.104688	0.00864406
FOS	CKS1B	0.1091	0.913123	0.0394707	-0.00566901	-0.865899	0.386546	-0.412799	-0.0237853
FOS	KIF2C	0.0794833	0.936648	0.0284235	0.00142527	0.213565	0.830886	0.0804583	0.00467798
FOS	SERPINB9	0.0782352	0.937641	0.0279634	-0.0096582	-1.49678	0.134451	-0.871437	-0.0240973
FOS	ZBTB16	0.0686361	0.945279	0.0244398	-0.00385373	-0.551571	0.581242	-0.235643	-0.0100675
FOS	SYT5	0.0663498	0.947099	0.0236045	-0.0121879	-1.90075	0.0573347	-1.24158	-0.0222159
FOS	KCNA3	0.0537601	0.957126	0.0190308	-0.00742605	-1.26253	0.20676	-0.684534	-0.015027
FOS	SH2B3	0.0398091	0.968245	0.0140146	-0.00537851	-0.758468	0.448171	-0.348556	-0.00767768
FOS	ICAM5	0.00513617	0.995902	0.00178342	0.0106495	1.5714	0.11609	0.935205	0.00157601
JUNB	TOX2	2.50874	0.0121163	1.91663	0.00075721	0.025938	0.979307	0.00908123	0.00897006
JUNB	TCF7	2.16564	0.0303385	1.51801	0.00891195	1.44594	0.148193	0.829173	0.759362
JUNB	PYGM	1.81991	0.0687732	1.16258	-0.00362614	-0.555866	0.578302	-0.237845	-0.216594
JUNB	DGAT1	1.66803	0.0953092	1.02087	0.00176108	0.243882	0.807323	0.0929529	0.0831848
JUNB	PXN	1.62392	0.104393	0.981329	0.00580513	0.784942	0.432488	0.364026	0.308272
JUNB	HOXA4	1.56707	0.117098	0.931452	-0.0103345	-1.47254	0.140876	-0.851162	-0.617123
JUNB	LYSMD1	1.42226	0.15495	0.809807	-0.00245057	-0.33245	0.739549	-0.131033	-0.107958
JUNB	NAIF1	1.37005	0.170673	0.767836	0.000753038	0.0560713	0.955285	0.019867	0.0164113
JUNB	CCDC88C	1.26419	0.206161	0.685794	0.00741637	1.27214	0.203323	0.691813	0.434664
JUNB	GRAP2	1.22567	0.220322	0.656942	0.00240874	0.275776	0.78272	0.106394	0.0806125
JUNB	MAPK12	1.21839	0.223077	0.651546	-0.00209138	-0.347135	0.72849	-0.137576	-0.102891
JUNB	NTRK1	1.19994	0.230163	0.637964	-0.0131915	-1.96567	0.0493366	-1.30683	-0.571632
JUNB	TNFSF9	1.1891	0.234402	0.630039	-0.00108575	-0.0753342	0.939949	-0.0268958	-0.0204403
JUNB	STK17A	1.14124	0.253771	0.595559	0.00314041	0.618179	0.536458	0.270465	0.184362
JUNB	CDC42EP3	1.10398	0.2696	0.56928	0.00345304	0.582702	0.560094	0.251739	0.168327
JUNB	AES	1.07511	0.282324	0.549252	0.000897331	0.350764	0.725765	0.139204	0.0951827
JUNB	ITPRIP	1.06064	0.288852	0.539325	0.00159143	0.173528	0.862236	0.0643738	0.0447793
JUNB	ATP2B4	1.03485	0.300738	0.521812	-0.0050507	-0.760946	0.446689	-0.349995	-0.212475
JUNB	IKZF1	1.02408	0.305797	0.514566	0.0107569	1.5389	0.123828	0.907181	0.406981
JUNB	UBE2O	1.02157	0.306986	0.512881	-0.00374055	-0.555155	0.578789	-0.23748	-0.149909
JUNB	CYFIP2	1.00146	0.316604	0.499484	-0.00231311	-0.33294	0.739179	-0.13125	-0.085257
JUNB	HES4	0.981513	0.32634	0.48633	-0.00487798	-0.78217	0.434115	-0.362395	-0.20846
JUNB	SLC12A4	0.928953	0.352913	0.452332	0.00922468	1.66308	0.096296	1.01639	0.381716
JUNB	KCP	0.90015	0.36804	0.434105	0.00270596	0.46352	0.642992	0.191794	0.111043
JUNB	LINC01094	0.875293	0.381414	0.418603	0.0120155	2.10606	0.0351992	1.45347	0.394492
JUNB	HOXB3	0.836057	0.403123	0.394563	-3.05e-05	0.0167032	0.986673	0.00582657	-0.00346834
JUNB	DPM2	0.829843	0.406628	0.390803	-0.00388405	-0.383461	0.701378	-0.154048	-0.0847025
JUNB	PCYT2	0.826905	0.408291	0.38903	0.00438443	0.711621	0.476699	0.321755	0.160925
JUNB	GPR84	0.826516	0.408511	0.388796	0.00735733	1.20591	0.227854	0.642343	0.264973
JUNB	FAM102A	0.810684	0.417547	0.379295	0.00290232	0.592267	0.553672	0.256748	0.130748
JUNB	FAM43A	0.803417	0.421734	0.374962	-0.00171216	-0.265946	0.79028	-0.102219	-0.0561464
JUNB	NR4A1	0.786251	0.43172	0.364798	-0.00277954	-0.513758	0.607421	-0.21651	-0.109632
JUNB	LTK	0.776122	0.437677	0.358846	0.000150817	-0.106963	0.914818	-0.0386652	0.0213173
JUNB	CAHM	0.773122	0.43945	0.357091	0.00297805	0.536014	0.591949	0.227716	0.112795
JUNB	DNASE1L1	0.708987	0.478332	0.32027	-0.00149381	-0.188516	0.850472	-0.0703398	-0.0352708
JUNB	AKNA	0.643884	0.519651	0.284289	-0.00718654	-1.1696	0.24216	-0.615898	-0.196562
JUNB	ZMIZ1-AS1	0.605638	0.544755	0.263799	-0.00775983	-1.25872	0.208133	-0.681659	-0.194155
JUNB	TLR9	0.604828	0.545294	0.26337	0.00370962	0.609094	0.542462	0.26563	0.1013
JUNB	CDCA4	0.586325	0.557657	0.253633	-0.00216706	-0.428298	0.668434	-0.174941	-0.0688809
JUNB	CABP4	0.501085	0.616312	0.2102	0.00393269	0.549737	0.5825	0.234704	0.075819
JUNB	SH2B3	0.465843	0.641328	0.19292	-0.000187304	0.0515936	0.958853	0.0182482	-0.00645728
JUNB	ARAP1	0.463946	0.642686	0.192001	0.00112027	0.0923963	0.926383	0.0332093	0.0115767
JUNB	LYN	0.420754	0.673935	0.171382	0.00184833	0.421325	0.673518	0.171651	0.0488832
JUNB	ANKRD13D	0.40519	0.685338	0.164095	-0.00145563	-0.213911	0.830617	-0.0805994	-0.0237869
JUNB	SBNO2	0.403187	0.686811	0.163163	-0.00977036	-1.5725	0.115835	-0.93616	-0.140808
JUNB	LCN12	0.391997	0.69506	0.157977	-0.000748509	-0.191827	0.847878	-0.0716668	-0.0206283
JUNB	CCDC134	0.384618	0.700521	0.154579	0.00813403	1.4237	0.154534	0.810977	0.126796
JUNB	AZIN2	0.383721	0.701185	0.154167	-0.00253726	-0.391402	0.6955	-0.157703	-0.0414309
JUNB	WIPF1	0.350229	0.726166	0.138964	0.000555694	0.119528	0.904857	0.0434202	0.0114649
JUNB	GAS2L1	0.338881	0.7347	0.13389	0.00246396	0.239502	0.810716	0.0911311	0.0223756
JUNB	CETP	0.338213	0.735203	0.133593	-9.28e-06	0.0506112	0.959635	0.0178938	-0.00466693
JUNB	KLRC4	0.326304	0.744194	0.128314	-0.00232539	-0.238018	0.811867	-0.0905149	-0.0214203
JUNB	PRMT7	0.316387	0.751708	0.123951	-0.00713749	-1.19329	0.232756	-0.633098	-0.0917832
JUNB	UPK3A	0.282536	0.777533	0.109281	-0.00178387	-0.346665	0.728843	-0.137366	-0.0270217
JUNB	LINC01358	0.282408	0.777631	0.109227	-0.00523183	-0.937509	0.348497	-0.457801	-0.06797
JUNB	PIP4K2A	0.265234	0.790829	0.101917	0.0113414	1.67793	0.0933602	1.02984	0.0913233
JUNB	TMPRSS3	0.257677	0.796656	0.0987289	0.000163331	-0.0940146	0.925098	-0.0338124	0.0066656
JUNB	TSPOAP1	0.248053	0.804093	0.0946936	0.00346133	0.594125	0.552428	0.257724	0.0398539
JUNB	GAL3ST4	0.245721	0.805898	0.0937197	-0.00537575	-0.590675	0.554739	-0.255912	-0.0392562
JUNB	CTDSP1	0.234764	0.814392	0.0891667	0.0182604	2.839	0.00452556	2.34433	0.088719
JUNB	ZNF414	0.223113	0.823448	0.084364	-0.000847183	-0.0614585	0.950994	-0.0218222	-0.00377392
JUNB	MPZL3	0.219025	0.82663	0.0826886	0.00590424	1.02061	0.307439	0.512241	0.0555514
JUNB	TMEM189	0.214502	0.830155	0.0808406	0.0088548	1.30281	0.192641	0.715251	0.0640523
JUNB	RAPGEF1	0.205081	0.837509	0.0770106	0.00197358	0.31993	0.749021	0.125506	0.0180826
JUNB	TMEM259	0.188616	0.850394	0.0703799	0.00338471	0.544853	0.585854	0.23221	0.027778
JUNB	MIR194-2HG	0.181157	0.856245	0.0674021	0.00744518	1.26199	0.206953	0.684128	0.0525686
JUNB	TTC39C	0.162747	0.870718	0.0601225	0.000604505	0.0521952	0.958373	0.0184653	0.00234351
JUNB	KCNA3	0.155236	0.876635	0.0571812	-0.00501481	-0.870886	0.383816	-0.415877	-0.0343353
JUNB	SSH3	0.153689	0.877855	0.0565772	0.0119886	1.93313	0.0532198	1.27393	0.0533731
JUNB	GLG1	0.138172	0.890105	0.0505589	-0.00526533	-0.881982	0.377787	-0.422753	-0.0307604
JUNB	NARFL	0.126453	0.899374	0.0460598	0.00153882	0.326184	0.744285	0.128261	0.0113214
JUNB	SPTBN5	0.117302	0.906621	0.0425743	0.000460749	0.00825932	0.99341	0.00287143	0.00026733
JUNB	SLC25A25	0.113235	0.909844	0.0410328	0.0105559	1.60303	0.108929	0.962856	0.0363703
JUNB	NCOR2	0.112282	0.9106	0.0406723	0.0112814	1.70698	0.0878264	1.05637	0.0369437
JUNB	ZBTB47	0.107406	0.914467	0.0388322	-0.00744523	-1.29603	0.194964	-0.710046	-0.0309839
JUNB	RFT1	0.107056	0.914745	0.0387001	0.00865312	1.34167	0.179702	0.745448	0.0314866
JUNB	RRP12	0.100643	0.919833	0.0362908	-0.00235198	-0.307951	0.75812	-0.120262	-0.008504
JUNB	C1orf35	0.0957981	0.923681	0.034478	0.00602812	1.02403	0.30582	0.514534	0.0236405
JUNB	FURIN	0.0764332	0.939074	0.0273	-0.00147425	-0.297953	0.765739	-0.115919	-0.00624311
JUNB	NRARP	0.0688663	0.945096	0.0245241	0.00273028	0.356262	0.721644	0.141677	0.0066885
JUNB	BAHCC1	0.0447385	0.964316	0.0157807	-0.00194592	-0.312371	0.754759	-0.122192	-0.00381735
JUNB	ZMYND10	0.0404827	0.967708	0.0142555	0.0059059	0.762983	0.445474	0.351178	0.00784721
JUNB	PNMT	0.0404827	0.967708	0.0142555	0.00151004	0.182395	0.855273	0.0678953	0.00203443
JUNB	HLA-DQA1	0.030507	0.975663	0.0107003	0.010198	1.69011	0.0910069	1.04093	0.0097155
JUNB	CHAF1A	0.0262244	0.979078	0.00918255	0.00303419	0.407612	0.683559	0.165224	0.00288479
JUNB	SEMA7A	0.0217703	0.982631	0.00760945	-0.000721056	-0.161682	0.871556	-0.0597046	-0.000969956
NFKB1	CIRBP-AS1	4.11555	3.86e-05	4.41313	-0.0145499	-2.219	0.0264867	-1.57697	-1.57636
NFKB2	PCYT2	3.34073	0.000835587	3.07801	-0.00178928	-0.281439	0.778374	-0.108812	-0.108708
NFKB2	SRMS	2.80157	0.00508539	2.29368	0.000992239	0.222559	0.823879	0.0841368	0.0836649
NFKB1	TLR9	2.2977	0.0215791	1.66597	-0.00638502	-1.04426	0.296365	-0.528173	-0.506474
NFKB2	HLA-DQB1	2.24628	0.0246858	1.60755	0.0125872	2.03738	0.0416119	1.38078	1.18528
NFKB2	JAZF1-AS1	2.23693	0.0252911	1.59703	-0.0133011	-1.9586	0.0501596	-1.29965	-1.1297
NFKB2	LINC01547	2.11225	0.0346648	1.46011	0.0154665	2.42541	0.0152913	1.81556	1.30604
NFKB2	C16orf72	2.06326	0.0390875	1.40796	0.00492154	0.798774	0.424422	0.372202	0.349771
NFKB2	TCF7	2.04609	0.0407474	1.3899	-0.00896844	-1.21357	0.224911	-0.64799	-0.590924
NFKB1	CAHM	2.03798	0.0415517	1.38141	-0.0106235	-1.61992	0.10525	-0.977779	-0.846404
NFKB2	IKZF1	1.97994	0.04771	1.32139	0.00292993	0.327854	0.743022	0.128998	0.12189
NFKB1	ARID3A	1.97431	0.0483467	1.31563	0.00715944	1.2045	0.228395	0.641312	0.575608
NFKB2	CCDC88C	1.95861	0.0501591	1.29965	0.00251344	0.47332	0.635985	0.196553	0.184261
NFKB1	SRMS	1.94169	0.0521744	1.28254	0.00414662	0.727494	0.466923	0.330754	0.305626
NFKB2	ANKRD13D	1.91851	0.0550463	1.25927	-0.00850062	-1.32558	0.184979	-0.732878	-0.638569
NFKB2	GAS2L1	1.73025	0.0835856	1.07787	0.00436485	0.515075	0.606501	0.217169	0.194233
NFKB1	ASTL	1.71742	0.0859022	1.066	0.00827492	1.2419	0.214275	0.669028	0.550104
NFKB2	LINC01058	1.70645	0.0879249	1.05589	-0.00590822	-0.751189	0.452539	-0.344344	-0.300445
NFKB1	METRNL	1.67599	0.093741	1.02807	0.00105173	0.223965	0.822785	0.0847139	0.0760326
NFKB2	NARFL	1.66501	0.0959102	1.01814	-0.00536221	-0.766647	0.443292	-0.353311	-0.303918
NFKB1	TPBGL	1.62651	0.103842	0.983627	0.00126767	0.281991	0.777951	0.109048	0.0963628
NFKB2	PTGER1	1.61292	0.106763	0.97158	-0.0070341	-0.991715	0.321337	-0.49304	-0.404732
NFKB1	SLC43A2	1.60456	0.10859	0.964211	0.00377416	0.620055	0.535222	0.271466	0.232331
NFKB2	MBNL1-AS1	1.52961	0.126113	0.899241	0.00571319	0.862151	0.388604	0.410492	0.331885
NFKB2	TMEM259	1.495	0.134916	0.869938	0.00252427	0.402974	0.686967	0.163064	0.137153
NFKB2	UNC45B	1.48185	0.13838	0.858928	0.00649597	1.08406	0.278338	0.555427	0.422277
NFKB1	DENND3	1.46364	0.143293	0.843776	0.00316745	0.389204	0.697125	0.156689	0.13046
NFKB1	ETF1	1.44287	0.149058	0.826644	-0.00275774	-0.380607	0.703495	-0.152739	-0.126278
NFKB2	PGAM2	1.41517	0.157018	0.804052	-0.010065	-1.54343	0.122727	-0.91106	-0.584235
NFKB2	PRMT7	1.40955	0.158673	0.799498	0.0138418	1.93385	0.0531316	1.27465	0.691705
NFKB1	SLC25A45	1.4094	0.158718	0.799374	-0.0156181	-2.50925	0.0120987	-1.91726	-0.772379
NFKB2	TMIGD2	1.38131	0.167183	0.776807	0.000612901	0.0210625	0.983196	0.00735999	0.00612081
NFKB1	IL10	1.3756	0.168946	0.772253	0.00988185	1.63079	0.102934	0.987443	0.594331
NFKB2	GADD45B	1.34886	0.177382	0.75109	-0.0102042	-1.61734	0.105805	-0.975493	-0.577707
NFKB2	ZNF512B	1.32389	0.18554	0.731563	0.00568879	0.8314	0.405747	0.391744	0.287346
NFKB1	FAM43A	1.31996	0.186847	0.728514	-0.00103572	-0.160263	0.872674	-0.0591482	-0.0474671
NFKB2	SEMA7A	1.30684	0.191266	0.718363	0.0152219	2.37003	0.0177866	1.74991	0.686871
NFKB2	DTX1	1.29538	0.19519	0.709542	-0.0027544	-0.404125	0.686121	-0.163599	-0.126454
NFKB1	LINC01353	1.27081	0.203798	0.690801	0.0123399	1.96653	0.0492369	1.30771	0.614393
NFKB1	JAZF1-AS1	1.26702	0.205146	0.687936	0.00901336	1.29475	0.195406	0.709063	0.443137
NFKB2	ARID3A	1.26689	0.205194	0.687836	0.00317254	0.555435	0.578597	0.237624	0.177135
NFKB2	PNMT	1.24628	0.212663	0.672308	0.0029649	0.412059	0.680296	0.167302	0.125933
NFKB1	TRG-AS1	1.21489	0.224407	0.648963	-0.00382883	-0.59672	0.550694	-0.25909	-0.186071
NFKB2	HOXB3	1.2141	0.224711	0.648375	-0.00147361	-0.211101	0.832808	-0.0794549	-0.060292
NFKB2	AZIN2	1.18989	0.234089	0.630619	0.00222423	0.364489	0.715493	0.145395	0.106742
NFKB1	SLC26A1	1.17159	0.241363	0.617328	-0.00378299	-0.594339	0.552286	-0.257836	-0.180227
NFKB2	SLC7A5	1.17124	0.241504	0.617076	0.00897782	1.48944	0.136371	0.865279	0.462256
NFKB2	TOX2	1.1254	0.260419	0.584328	0.00212623	0.242676	0.808257	0.0924507	0.0664165
NFKB1	PGAM2	1.1241	0.260972	0.583406	0.00130492	0.304226	0.760956	0.118641	0.084421
NFKB2	CIRBP-AS1	1.12186	0.26192	0.581831	0.0033319	0.658956	0.509924	0.292495	0.194985
NFKB1	DTX1	1.11762	0.263729	0.578842	-0.00136971	-0.186209	0.852281	-0.0694174	-0.050006
NFKB2	POLR2E	1.08784	0.276666	0.558045	-0.00740829	-1.11151	0.26635	-0.574548	-0.328526
NFKB2	CCDC12	1.0874	0.276861	0.557738	0.00208068	0.521741	0.601851	0.220511	0.147469
NFKB1	GLG1	1.0705	0.284394	0.54608	-0.000802757	-0.161969	0.87133	-0.0598173	-0.041951
NFKB1	ZBTB47	1.05465	0.291588	0.535231	0.000284641	-0.0899841	0.9283	-0.0323117	0.0226392
NFKB1	NRARP	1.05457	0.291621	0.535182	-0.00345723	-0.603475	0.546193	-0.262654	-0.168429
NFKB1	SPTBN5	1.04985	0.293789	0.531965	-0.00252267	-0.481283	0.630315	-0.200442	-0.1314
NFKB2	CXXC5	1.03179	0.30217	0.519749	0.000760468	0.1006	0.919868	0.0362746	0.0249906
NFKB1	GADD45B	1.00907	0.312942	0.504536	0.00178715	0.25115	0.801698	0.0959892	0.0636094
NFKB2	KIF2C	1.00044	0.317096	0.498809	0.00565543	0.877565	0.38018	0.420011	0.239033
NFKB2	TMPRSS3	0.994089	0.32018	0.494606	-0.00232117	-0.479321	0.63171	-0.199482	-0.125154
NFKB2	ITPRIP	0.982357	0.325924	0.486884	-0.000853666	-0.213424	0.830996	-0.0804011	-0.0525278
NFKB2	IL10	0.98198	0.32611	0.486636	-0.00555331	-0.872382	0.383	-0.416801	-0.233431
NFKB2	CD247	0.952121	0.341036	0.4672	-0.00814618	-1.27681	0.20167	-0.695359	-0.324287
NFKB1	TNFRSF18	0.946194	0.34405	0.463379	-0.00384467	-0.643236	0.520071	-0.283937	-0.164189
NFKB1	LINC01220	0.940194	0.347118	0.459523	-0.00868555	-1.37924	0.16782	-0.775157	-0.340384
NFKB1	HLA-DQA1	0.919799	0.357678	0.446508	-0.00547997	-0.875578	0.381259	-0.41878	-0.219993
NFKB1	ALG12	0.915637	0.359857	0.44387	0.0144735	2.20403	0.0275224	1.56031	0.423111
NFKB1	CRABP2	0.907102	0.364353	0.438478	0.012125	1.80177	0.0715812	1.1452	0.387372
NFKB2	STK17A	0.903303	0.366365	0.436086	0.00752155	1.35456	0.175558	0.755579	0.320931
NFKB1	VPS9D1	0.892205	0.372283	0.429126	0.00961743	1.65576	0.0977711	1.00979	0.362855
NFKB2	ZNF213-AS1	0.88725	0.374944	0.426033	-0.00132456	-0.0976194	0.922235	-0.0351586	-0.0216404
NFKB1	PIK3R2	0.88035	0.37867	0.421739	0.00601589	0.904716	0.365616	0.436975	0.217643
NFKB1	DGAT1	0.876523	0.380746	0.419365	-0.0050905	-0.892263	0.372252	-0.429163	-0.213771
NFKB1	HIC1	0.868423	0.385163	0.414356	0.00553581	0.935763	0.349395	0.456683	0.22186
NFKB2	CABP4	0.858212	0.390776	0.408073	0.00741751	1.10774	0.267973	0.571909	0.256466
NFKB2	PRR7	0.851159	0.394681	0.403754	0.00304887	0.413967	0.678899	0.168195	0.0938637
NFKB2	CLDN9	0.840788	0.400467	0.397434	-0.00910498	-1.38382	0.166413	-0.778814	-0.300825
NFKB2	NAIF1	0.840417	0.400675	0.397208	-0.000544571	-0.148307	0.882101	-0.0544819	-0.0318254
NFKB2	PYGM	0.836871	0.402665	0.395056	-0.0100447	-1.57736	0.114712	-0.940393	-0.326807
NFKB1	C16orf72	0.835712	0.403317	0.394354	-3.56e-05	0.0427582	0.965894	0.0150704	-0.00892919
NFKB2	HIC1	0.828426	0.407429	0.389948	0.00408203	0.707906	0.479004	0.319661	0.16035
NFKB1	SYCE3	0.826047	0.408777	0.388513	-0.00563047	-1.04584	0.295633	-0.529247	-0.233913
NFKB2	LINC00299	0.823265	0.410357	0.386838	0.00314133	0.491108	0.62335	0.205268	0.10907
NFKB1	PILRB	0.80885	0.418601	0.3782	-0.000349264	-0.0459688	0.963335	-0.0162226	-0.00935792
NFKB1	PTGER1	0.807061	0.419631	0.377132	0.00556846	0.933714	0.350451	0.455372	0.205496
NFKB1	PCNX3	0.787348	0.431078	0.365444	0.0128834	1.87511	0.0607773	1.21626	0.331935
NFKB1	CCDC88C	0.76529	0.444099	0.35252	0.00300076	0.552717	0.580458	0.23623	0.115332
NFKB1	TMEM259	0.753856	0.450936	0.345885	0.00635029	1.03385	0.301205	0.521138	0.210196
NFKB1	TNFSF9	0.739966	0.459321	0.337884	-0.000572606	0.00645766	0.994848	0.00224346	-0.00121155
NFKB1	SLC35E1	0.736214	0.4616	0.335734	-0.00435309	-0.689432	0.490551	-0.309315	-0.139235
NFKB2	LENG9	0.719236	0.471995	0.326062	-0.000905215	-0.144922	0.884772	-0.0531685	-0.0272608
NFKB1	FURIN	0.711426	0.47682	0.321645	0.00490151	0.704349	0.481215	0.317661	0.137521
NFKB1	CSNK1D	0.710617	0.477322	0.321189	0.00224829	0.395644	0.692368	0.159663	0.0761307
NFKB1	LINC00299	0.708341	0.478733	0.319906	0.00439856	0.693701	0.48787	0.311696	0.13487
NFKB2	GAL3ST4	0.703019	0.482044	0.316914	-0.00730858	-0.896006	0.370249	-0.431506	-0.171458
NFKB1	LINC01094	0.700816	0.483418	0.315678	0.00192675	0.457848	0.647062	0.189054	0.0874176
NFKB2	CYFIP2	0.694657	0.48727	0.31223	-0.000194061	0.00747501	0.994036	0.00259795	-0.0013301
NFKB2	CCDC134	0.691775	0.489078	0.310621	-0.0039561	-0.47303	0.636191	-0.196412	-0.0893103
NFKB1	SYT5	0.674156	0.500212	0.300846	0.010495	1.66048	0.0968185	1.01404	0.260744
NFKB1	CCDC12	0.669775	0.503001	0.298431	-0.00934561	-1.30712	0.19117	-0.718579	-0.22329
NFKB2	TLR9	0.665848	0.505508	0.296272	-0.00134618	-0.218973	0.826671	-0.0826671	-0.0389158
NFKB2	TTC39C	0.662805	0.507456	0.294602	0.00339989	0.498092	0.618419	0.208717	0.0904148
NFKB2	GHET1	0.652917	0.51381	0.289198	-0.0195368	-3.07055	0.00213663	-2.67027	-0.288321
NFKB2	ZBTB47	0.646473	0.517973	0.285693	0.00244147	0.246534	0.805269	0.0940589	0.0428073
NFKB1	LDLR	0.643955	0.519605	0.284327	0.00605542	0.90981	0.362923	0.440186	0.158671
NFKB1	BAIAP2	0.63517	0.525318	0.279578	-0.000762789	-0.151048	0.879938	-0.0555481	-0.0254844
NFKB2	ZEB2	0.626	0.531315	0.274648	0.00244135	0.209824	0.833805	0.0789354	0.0352187
NFKB1	ARAP1	0.619649	0.535489	0.271249	-0.00606244	-0.997172	0.318681	-0.496644	-0.165249
NFKB2	LINC01358	0.599916	0.548562	0.260774	0.00324059	0.426942	0.669422	0.1743	0.0701906
NFKB2	HEMK1	0.592029	0.553831	0.256622	0.00434554	0.688955	0.490851	0.30905	0.111914
NFKB2	LYSMD1	0.59089	0.554594	0.256025	-0.00222903	-0.295413	0.767679	-0.114821	-0.0474387
NFKB1	B9D2	0.588461	0.556223	0.254751	-0.0028157	-0.4545	0.649469	-0.187442	-0.0734301
NFKB2	FNTB	0.583333	0.559669	0.252069	-0.00522284	-0.85472	0.392706	-0.405932	-0.135139
NFKB1	CD247	0.577952	0.563297	0.249263	-0.0014574	-0.182485	0.855202	-0.0679311	-0.0283687
NFKB1	NR4A1	0.570269	0.568496	0.245273	-0.00185672	-0.372362	0.709624	-0.148972	-0.0581402
NFKB1	UBE2O	0.564023	0.572738	0.242044	0.00782828	1.18239	0.237052	0.625157	0.171326
NFKB1	CCDC134	0.544925	0.585805	0.232247	-0.00452576	-0.562398	0.573845	-0.241206	-0.0843424
NFKB2	NR4A1	0.542126	0.587732	0.230821	-0.00888593	-1.44939	0.14723	-0.832005	-0.188137
NFKB1	LINC01058	0.5402	0.589059	0.229841	0.0010172	0.290627	0.771336	0.112756	0.0428561
NFKB1	ITPRIP	0.531653	0.594966	0.225508	-0.00421494	-0.745369	0.456049	-0.340989	-0.108083
NFKB2	GRAP2	0.505132	0.613466	0.212209	0.00740099	1.0674	0.285791	0.543952	0.140301
NFKB2	KLRC4	0.502528	0.615296	0.210916	0.00501721	0.894544	0.371031	0.43059	0.120312
NFKB1	FXYD6	0.491582	0.623015	0.205502	-0.00511297	-0.852841	0.393747	-0.404782	-0.112691
NFKB1	LAPTM5	0.478856	0.632041	0.199255	-0.0109878	-1.79118	0.0732642	-1.13511	-0.181115
NFKB2	ETS1	0.474812	0.634921	0.19728	-0.0013128	-0.174678	0.861333	-0.0648291	-0.022562
NFKB1	SEMA7A	0.473704	0.635711	0.19674	-0.00126381	-0.247871	0.804234	-0.0946175	-0.0321318
NFKB2	SSH3	0.472879	0.6363	0.196338	0.00230041	0.377668	0.705677	0.151394	0.0491706
NFKB1	LINC01547	0.468865	0.639166	0.194386	-0.00603493	-0.930048	0.352346	-0.45303	-0.115599
NFKB1	HOXA4	0.461939	0.644125	0.19103	-0.0149531	-2.17798	0.0294072	-1.53155	-0.18403
NFKB1	GFOD1	0.453018	0.650536	0.186729	0.00308544	0.435716	0.663043	0.178459	0.0544106
NFKB1	CKS1B	0.443149	0.657658	0.182	-0.0031847	-0.454674	0.649344	-0.187525	-0.0555391
NFKB1	NALT1	0.434307	0.664065	0.177789	0.00176678	0.340211	0.733698	0.134483	0.0407011
NFKB2	KCP	0.429417	0.66762	0.175471	-0.00431948	-0.658567	0.510174	-0.292282	-0.0771752
NFKB2	SBNO2	0.419282	0.67501	0.17069	-0.00683883	-1.10721	0.268202	-0.571538	-0.117946
NFKB1	ZEB2	0.390645	0.69606	0.157353	-0.00598619	-1.01851	0.308435	-0.510836	-0.10248
NFKB2	TNFRSF18	0.390405	0.696237	0.157243	0.00222502	0.33741	0.735808	0.133235	0.0363311
NFKB1	ICAM5	0.373342	0.708894	0.149419	-0.00489293	-0.77813	0.436492	-0.360023	-0.0778147
NFKB2	ZBTB4	0.363056	0.716563	0.144745	0.000180391	-0.0841213	0.93296	-0.030137	0.0083317
NFKB1	CLDN9	0.360338	0.718595	0.143516	-0.00219629	-0.284152	0.776294	-0.109974	-0.0282382
NFKB2	MAP2K1	0.360217	0.718685	0.143461	0.00046144	0.0434096	0.965375	0.0153039	0.00425099
NFKB2	PIP4K2A	0.358945	0.719637	0.142887	0.00450937	0.642682	0.52043	0.283637	0.0627097
NFKB2	LEPROTL1	0.356387	0.721551	0.141733	-0.0123285	-1.88338	0.0596492	-1.2244	-0.13185
NFKB2	FAM102A	0.342641	0.731869	0.135567	0.00361621	0.707716	0.479121	0.319554	0.0653318
NFKB1	CTDSP1	0.33389	0.738462	0.131672	0.0030378	0.463667	0.642886	0.191866	0.0425837
NFKB2	SETD1B	0.33116	0.740523	0.130461	-0.00212451	-0.425776	0.670271	-0.17375	-0.0388434
NFKB1	ZNF414	0.32457	0.745507	0.127548	-0.00778998	-1.16707	0.243181	-0.61407	-0.0929141
NFKB1	MBNL1	0.323573	0.746261	0.127109	-0.000341695	-0.0741382	0.9409	-0.0264563	-0.00656194
NFKB2	FKBP2	0.318688	0.749963	0.12496	0.00287169	0.459547	0.645841	0.189874	0.0402684
NFKB1	NTRK1	0.303758	0.761312	0.118437	-0.00382117	-0.527778	0.597653	-0.223551	-0.0438486
NFKB2	CDCA4	0.301261	0.763216	0.117353	0.0127254	1.94927	0.0512633	1.29019	0.1105
NFKB1	LITAF	0.278331	0.780758	0.107483	0.00345421	0.604502	0.54551	0.263197	0.0455853
NFKB2	RTEL1-TNFRSF6B	0.271464	0.786034	0.104559	0.00498347	0.7889	0.430171	0.366359	0.0564679
NFKB1	NLRC5	0.269699	0.787392	0.103809	0.00471516	0.572998	0.566646	0.246688	0.0419785
NFKB2	VPS9D1	0.26158	0.793645	0.100374	0.00304	0.627096	0.530596	0.275236	0.0442468
NFKB1	ATP6V1E2	0.257455	0.796828	0.0986355	0.00746101	1.26594	0.205535	0.687114	0.0764519
NFKB1	MAPK11	0.256807	0.797327	0.0983633	-0.00183864	-0.272619	0.785146	-0.105049	-0.0193354
NFKB2	FAM49A	0.248887	0.803448	0.0950421	-0.00679213	-1.13836	0.254972	-0.593507	-0.0687642
NFKB2	DNASE1L1	0.245997	0.805684	0.093835	-0.0085567	-1.30093	0.193283	-0.713807	-0.0740476
NFKB2	NTRK1	0.234078	0.814925	0.0888825	-0.00457612	-0.643627	0.519817	-0.284149	-0.0404196
NFKB2	NR2F6	0.225729	0.821412	0.0854388	0.00647067	1.06632	0.286279	0.543211	0.0592156
NFKB1	TMIGD2	0.221207	0.824931	0.0835821	0.00170154	0.187516	0.851256	0.0699399	0.0114591
NFKB2	LTK	0.211098	0.832811	0.0794536	-0.00439424	-0.813117	0.416151	-0.380749	-0.0446072
NFKB1	RFT1	0.196846	0.843948	0.0736844	-0.00498105	-0.77588	0.43782	-0.358704	-0.0398763
NFKB1	ZBTB16	0.181338	0.856102	0.0674745	0.00894555	1.43726	0.150644	0.822048	0.0566146
NFKB1	TTC21A	0.176442	0.859947	0.0655283	0.00425855	0.750566	0.452914	0.343984	0.03462
NFKB2	ARAP1	0.175077	0.861019	0.0649873	-0.0138408	-2.17709	0.0294737	-1.53057	-0.0629261
NFKB1	HLA-DQB1	0.174831	0.861212	0.0648899	-0.00411517	-0.586947	0.55724	-0.253958	-0.0275425
NFKB1	LTK	0.168019	0.866568	0.0621973	0.00788734	1.09504	0.273498	0.563045	0.0442826
NFKB2	ASTL	0.167804	0.866737	0.0621125	0.00490164	0.711613	0.476704	0.321751	0.0313937
NFKB2	ETF1	0.165195	0.86879	0.061085	-0.0102048	-1.51863	0.128856	-0.889894	-0.0527145
NFKB1	UPK3A	0.163858	0.869843	0.060559	0.011164	1.54746	0.121752	0.914523	0.0527182
NFKB1	NCOR2	0.151752	0.879382	0.0558222	-3.56e-05	-0.0460122	0.963301	-0.0162382	-0.00192672
NFKB1	LRRC63	0.15075	0.880173	0.0554321	0.0111064	1.43524	0.151219	0.820393	0.0465821
NFKB1	HES7	0.146252	0.883722	0.0536843	-0.00437647	-0.634936	0.52547	-0.279452	-0.0246497
NFKB1	FNTB	0.144615	0.885015	0.0530494	0.0120116	1.92864	0.0537755	1.26942	0.0500257
NFKB1	SLC25A25	0.135767	0.892006	0.0496324	0.00318936	0.483021	0.629081	0.201294	0.0177546
NFKB2	SLC12A4	0.134115	0.893312	0.0489968	0.00907126	1.63736	0.101555	0.9933	0.0437611
NFKB1	KLRC4	0.130939	0.895824	0.0477774	0.00344483	0.652012	0.514393	0.288705	0.0225456
NFKB1	INAFM1	0.130505	0.896167	0.0476112	-0.0013263	-0.27071	0.786614	-0.104238	-0.00973067
NFKB1	MAP2K1	0.122058	0.902853	0.0443829	-0.00489175	-0.8096	0.41817	-0.378647	-0.0252687
NFKB2	WIPF1	0.109251	0.913004	0.0395275	0.00363693	0.602763	0.546666	0.262278	0.0174748
NFKB1	KCP	0.103933	0.917223	0.0375253	0.00412687	0.690463	0.489903	0.30989	0.0187363
NFKB2	SPTBN5	0.103794	0.917333	0.0374732	0.00249127	0.341443	0.73277	0.135032	0.00970165
NFKB2	CORO6	0.102504	0.918357	0.0369886	9.89e-05	0.0289841	0.976877	0.01016	0.000820641
NFKB1	MIR210HG	0.102023	0.918739	0.0368081	-0.00426757	-0.616598	0.5375	-0.269622	-0.0166369
NFKB1	LCN12	0.0919568	0.926732	0.0330457	0.00491845	0.711612	0.476705	0.32175	0.0169787
NFKB1	PYGM	0.0868614	0.930782	0.0311522	0.00877972	1.41849	0.156047	0.806744	0.0261414
NFKB1	CSF1	0.0760667	0.939366	0.0271651	-0.00368771	-0.716889	0.473443	-0.324732	-0.014092
NFKB2	HES7	0.0740768	0.940949	0.0264338	-0.0070287	-1.04774	0.294756	-0.530537	-0.0184737
NFKB1	CHAF1A	0.0687101	0.94522	0.0244669	0.0108899	1.67716	0.0935112	1.02914	0.0221197
NFKB1	SLC22A18	0.0618546	0.950679	0.0219663	0.00686685	1.16116	0.245577	0.609811	0.016468
NFKB1	CLECL1	0.0615125	0.950951	0.0218418	-0.00426743	-0.721737	0.470456	-0.327481	-0.0114293
NFKB1	MBNL1-AS1	0.0560698	0.955286	0.0198665	0.00820132	1.24702	0.21239	0.672867	0.0155704
NFKB2	ZNF414	0.051259	0.959119	0.0181275	-0.00712177	-1.06066	0.288844	-0.539337	-0.0128133
NFKB1	KIF2C	0.0369913	0.970492	0.0130081	0.00276412	0.423721	0.671769	0.17278	0.00422684
NFKB1	NR2F6	0.0355479	0.971643	0.0124933	0.00725526	1.19379	0.232561	0.633463	0.00955563
NFKB2	PIK3R2	0.0297103	0.976298	0.0104176	-0.00168264	-0.274841	0.783438	-0.105995	-0.00223494
NFKB1	ANKRD13D	0.0277896	0.97783	0.00973666	0.00106769	0.184258	0.853811	0.0686384	0.00140984
NFKB1	C1orf35	0.0258826	0.979351	0.00906163	0.00370114	0.651529	0.514705	0.288442	0.00437396
NFKB2	TTC39C-AS1	0.0239746	0.980873	0.00838727	-0.000346138	-0.0396747	0.968352	-0.0139665	-0.000262969
NFKB2	C1orf35	0.0169055	0.986512	0.00589764	0.00187167	0.358669	0.719842	0.142763	0.00164421
NFKB1	BAHCC1	0.0145189	0.988416	0.00506023	-0.00830072	-1.23175	0.218042	-0.66146	-0.00395185
NFKB2	DPM2	0.0128831	0.989721	0.00448718	0.00112943	0.411548	0.680671	0.167063	0.00142785
NFKB2	ZMIZ1-AS1	0.00571081	0.995443	0.00198341	0.000292688	0.0242933	0.980619	0.00849984	3.84e-05
NFKB1	MYBPC3	0.00444729	0.996452	0.0015438	0.00908121	1.45528	0.145592	0.836862	0.00131869
RELB	HLA-DQB1	2.23757	0.025249	1.59776	0.0123334	1.9975	0.0457705	1.33941	1.15575
RELB	CHAF1A	1.74387	0.0811813	1.09054	0.00899194	1.37043	0.170553	0.768142	0.623627
RELB	CEND1	1.68533	0.0919248	1.03657	0.00245476	0.498659	0.61802	0.208998	0.184998
RELB	LINC00880	1.61096	0.107189	0.969852	-0.00377487	-0.695549	0.486711	-0.312729	-0.266217
RELB	LINC01058	0.899508	0.368382	0.433702	-0.0020172	-0.165849	0.868275	-0.0613425	-0.0377252
RELB	ATP6V1E2	0.766486	0.443387	0.353217	0.00402867	0.727804	0.466733	0.330931	0.152935
RELB	LAPTM5	0.587648	0.556768	0.254326	0.0045064	0.724664	0.468658	0.329144	0.116627
RELB	MBNL1	0.578285	0.563072	0.249436	-0.0146718	-2.40065	0.0163659	-1.78606	-0.243956
RELB	TTC39C	0.518268	0.604271	0.218768	-0.00320952	-0.556188	0.578082	-0.23801	-0.0793367
RELB	HLA-DQA1	0.442184	0.658356	0.181539	0.00244008	0.420533	0.674096	0.171278	0.0512659
RELB	ALG12	0.416245	0.677231	0.169263	0.00719284	1.06436	0.287167	0.541865	0.113555
RELB	TMEM154	0.397861	0.690733	0.16069	0.000354198	0.0355842	0.971614	0.0125063	0.00382946
RELB	LINC00299	0.354154	0.723224	0.140727	-0.00420066	-0.691997	0.488939	-0.310745	-0.0662341
RELB	NRARP	0.257221	0.797008	0.0985373	-0.0100062	-1.61928	0.105386	-0.977215	-0.087034
RELB	PIP4K2A	0.230927	0.817372	0.0875803	0.00676661	0.98472	0.324762	0.488435	0.0571577
RELB	GHET1	0.219708	0.826099	0.0829682	-0.000897697	0.0106598	0.991495	0.00370954	-0.000642824
RELB	FAM49A	0.214053	0.830506	0.0806575	0.00295149	0.306097	0.759531	0.119454	0.0180719
RELB	METRNL	0.186963	0.851689	0.0697188	0.00333574	0.598206	0.549702	0.259872	0.0300178
RELB	HES4	0.171539	0.8638	0.0635867	-0.00816114	-1.28831	0.197639	-0.704128	-0.0502595
RELB	MAPK12	0.163805	0.869885	0.0605382	0.00595532	0.904842	0.365549	0.437054	0.0374184
RELB	KLRC4	0.134715	0.892837	0.0492277	-0.00360466	-0.435338	0.663317	-0.178279	-0.015959
RELB	GADD45B	0.133485	0.89381	0.0487548	-0.000167071	-0.0533567	0.957448	-0.0188849	-0.00196686
RELB	ZBTB4	0.106134	0.915476	0.0383529	0.00224572	0.248044	0.804101	0.0946896	0.00725131
RELB	DTX1	0.0901454	0.928172	0.0323717	0.00159472	0.280321	0.779231	0.108334	0.006942
RELB	NR2F6	0.0782352	0.937641	0.0279634	0.000113056	0.0334411	0.973323	0.0117431	0.000723079
RELB	TNFRSF18	0.0615223	0.950943	0.0218454	0.0112699	1.79874	0.0720603	1.1423	0.0202339
RELB	SBNO2	0.051843	0.958654	0.0183382	0.000895247	0.12032	0.90423	0.0437212	0.0017231
RELB	ATP2B4	0.048165	0.961585	0.0170124	-0.00110789	-0.181358	0.856086	-0.0674824	-0.00240765
RELB	PILRB	0.0463968	0.962994	0.0163764	0.00309858	0.488549	0.625161	0.204008	0.0060664
RELB	SRRM5	0.0357364	0.971493	0.0125605	-0.0174763	-2.71059	0.00671637	-2.17287	-0.012475
